# Supplementary material for: Integrated transcriptomic and proteomic analyses reveal the mechanism of easy acceptance of artificial pelleted diets during food habit domestication in Largemouth bass (Micropterus salmoides)
Source: Sci Rep. 2023 Oct 27;13:18461. doi: 10.1038/s41598-023-45645-8 (PMC10611700; doi:10.1038/s41598-023-45645-8)
Supplement: Supplementary file 2 — Supplementary Table S2. [file 41598_2023_45645_MOESM2_ESM.xls]

## Sheet: Table S2
Table S2 The up-regulated genes in the EAD group
	EAD1	EAD2	EAD3	NAD1	NAD2	NAD3	EAD	NAD	log2FoldChange	pvalue	padj	gene_name	gene_chr	gene_start	gene_end	gene_strand	gene_length	gene_biotype	gene_description	tf_family	seed_eggNOG_ortholog	seed_ortholog_evalue	seed_ortholog_score	best_tax_level	Preferred_name	GOs	EC	KEGG_ko	KEGG_Pathway	KEGG_Module	KEGG_Reaction	KEGG_rclass	BRITE	KEGG_TC	CAZy	BiGG_Reaction	colname1	colname2
Msa000041	399.653	358.341	506.714	187.558	139.035	64.1712	421.569	130.255	1.69347	6.25742e-06	9.36541e-05	-	Superscaffold1	2471156	2480236	-	1545	-	- && Q5R830.1 RecName: Full=Xylulose kinase; Short=Xylulokinase && PF00370:FGGY family of carbohydrate kinases, N-terminal domain	FGGY_N	215358.XP_010748841.1	2.6e-219	768.1	Actinopterygii	XYLB	GO:0003674 GO:0003824 GO:0004856 GO:0005575 GO:0005576 GO:0005615 GO:0005622 GO:0005623 GO:0005737 GO:0005829 GO:0005975 GO:0005996 GO:0005997 GO:0005998 GO:0006063 GO:0006064 GO:0006082 GO:0006091 GO:0006793 GO:0006796 GO:0008150 GO:0008152 GO:0009056 GO:0009058 GO:0009987 GO:0016052 GO:0016054 GO:0016301 GO:0016310 GO:0016740 GO:0016772 GO:0016773 GO:0019200 GO:0019321 GO:0019323 GO:0019585 GO:…	2.7.1.17	ko:K00854 ko:K16732	ko00040 ko01100 map00040 map01100	M00014	R01639	RC00002 RC00538	ko00000 ko00001 ko00002 ko01000 ko03036 ko04812			38EEF@33154 3BB8Q@33208 3D1P0@33213 47Z9K@7711 48WP0@7742 49USB@7898 COG1070@1 KOG2531@2759	G	Xylulokinase homolog (H. influenzae)
Msa000074	28.4067	35.186	55.7741	8.52538	6.80589	10.6952	39.7889	8.67549	2.19161	9.40346e-05	0.00099858	-	Superscaffold1	4248984	4271406	-	1215	-	- && Q68DL7.2 RecName: Full=Uncharacterized protein C18orf63 && PF15813:Domain of unknown function (DUF4708)	-	144197.XP_008287426.1	7.3e-148	530.4	Actinopterygii	C18orf63											38BEU@33154 3BF9Q@33208 3CRXY@33213 4898I@7711 493NI@7742 4A47J@7898 KOG3815@1 KOG3815@2759	K	Chromosome 18 open reading frame 63
Msa000075	3553.78	3315.81	4885.58	1002.21	1007.27	714.633	3918.39	908.037	2.10924	9.00026e-18	8.35905e-16	-	Superscaffold1	4273203	4290975	+	2376	-	- && P00167.2 RecName: Full=Cytochrome b5; AltName: Full=Microsomal cytochrome b5 type A; Short=MCB5 && PF00173:Cytochrome b5-like Heme/Steroid binding domain	-	NA	NA	NA	NA	NA	NA	NA	NA	NA	NA	NA	NA	NA	NA	NA	NA	NA	NA
Msa000117	161.624	99.0763	98.4947	32.207	36.9462	43.7531	119.732	37.6354	1.67135	3.79421e-06	5.95906e-05	-	Superscaffold1	6250919	6262693	+	705	-	- && Q12797.3 RecName: Full=Aspartyl/asparaginyl beta-hydroxylase; AltName: Full=Aspartate beta-hydroxylase; Short=ASP beta-hydroxylase; AltName: Full=Peptide-aspartate beta-dioxygenase && PF05279:Aspartyl beta-hydroxylase N-terminal region	-	215358.XP_010745680.1	1.9e-31	142.9	Actinopterygii			1.14.11.16	ko:K00476					ko00000 ko01000			39NSC@33154 3C646@33208 3DM5P@33213 48MYQ@7711 49IX7@7742 4A665@7898 COG3555@1 KOG3696@2759	O	Aspartyl beta-hydroxylase N-terminal region
Msa000119	846.324	719.46	722.69	378.906	285.847	338.357	762.825	334.37	1.18992	1.78366e-08	4.65214e-07	-	Superscaffold1	6275684	6287646	+	1746	-	- && Q28056.1 RecName: Full=Aspartyl/asparaginyl beta-hydroxylase; AltName: Full=Aspartate beta-hydroxylase; Short=ASP beta-hydroxylase; AltName: Full=Peptide-aspartate beta-dioxygenase && PF05118:Aspartyl/Asparaginyl beta-hydroxylase	-	303518.XP_005752578.1	2.7e-236	824.7	Actinopterygii	ASPH	GO:0003008 GO:0003012 GO:0003674 GO:0003824 GO:0004597 GO:0005198 GO:0005488 GO:0005509 GO:0005513 GO:0005515 GO:0005575 GO:0005622 GO:0005623 GO:0005737 GO:0005783 GO:0005788 GO:0005789 GO:0005886 GO:0005938 GO:0006091 GO:0006355 GO:0006464 GO:0006508 GO:0006807 GO:0006810 GO:0006811 GO:0006812 GO:0006816 GO:0006873 GO:0006874 GO:0006875 GO:0006936 GO:0006937 GO:0006942 GO:0007154 GO:0007165 GO:…	1.14.11.16	ko:K00476					ko00000 ko01000			3977E@33154 3BBJB@33208 3CXR7@33213 47ZZ6@7711 49296@7742 49Q8P@7898 COG3555@1 KOG3696@2759	O	Aspartate beta-hydroxylase
Msa000153	130.279	212.968	201.736	78.6229	78.7538	82.6447	181.661	80.0072	1.18251	7.54203e-05	0.000820172	-	Superscaffold1	7559855	7562501	-	276	-	- && Q9Y4Y9.3 RecName: Full=U6 snRNA-associated Sm-like protein LSm5 >P62322.2 RecName: Full=U6 snRNA-associated Sm-like protein LSm5 >Q5R628.3 RecName: Full=U6 snRNA-associated Sm-like protein LSm5 >Q2HJH0.3 RecName: Full=U6 snRNA-associated Sm-like protein LSm5 && -	-	69293.ENSGACP00000007320	1.7e-44	184.9	Actinopterygii	LSM5	GO:0000288 GO:0000291 GO:0000375 GO:0000377 GO:0000398 GO:0000956 GO:0003674 GO:0003676 GO:0003723 GO:0005488 GO:0005515 GO:0005575 GO:0005622 GO:0005623 GO:0005634 GO:0005654 GO:0005681 GO:0005688 GO:0005737 GO:0005829 GO:0006139 GO:0006396 GO:0006397 GO:0006401 GO:0006402 GO:0006725 GO:0006807 GO:0008150 GO:0008152 GO:0008380 GO:0009056 GO:0009057 GO:0009892 GO:0009987 GO:0010467 GO:0010468 GO:…		ko:K12624	ko03018 ko03040 map03018 map03040	M00354 M00396 M00397			ko00000 ko00001 ko00002 ko03019 ko03041			3A5M3@33154 3BRGF@33208 3D8F7@33213 48F7K@7711 49C8S@7742 4A429@7898 COG1958@1 KOG1775@2759	A	LSM5 homolog U6 small nuclear RNA associated (S. cerevisiae)
Msa000169	241.947	196.301	351.258	157.246	83.6152	112.786	263.169	117.882	1.15639	0.000697716	0.00548406	-	Superscaffold1	9435603	9503296	+	3627	-	- && P39059.2 RecName: Full=Collagen alpha-1(XV) chain; Contains: RecName: Full=Restin; AltName: Full=Endostatin-XV; AltName: Full=Related to endostatin; AltName: Full=Restin-I; Contains: RecName: Full=Restin-2; AltName: Full=Restin-II; Contains: RecName: Full=Restin-3; AltName: Full=Restin-III; Contains: RecName: Full=Restin-4; AltName: Full=Restin-IV; Flags: Precursor && PF01391:Collagen triple…	Collagen	215358.XP_010751439.1	5.1e-213	748.4	Actinopterygii	COL15A1	GO:0005575 GO:0005576 GO:0005581 GO:0005582 GO:0005604 GO:0005622 GO:0005623 GO:0005737 GO:0005783 GO:0005788 GO:0007154 GO:0007165 GO:0008150 GO:0008152 GO:0009056 GO:0009987 GO:0012505 GO:0016020 GO:0016021 GO:0023052 GO:0030574 GO:0031012 GO:0031224 GO:0031974 GO:0032963 GO:0032991 GO:0043226 GO:0043227 GO:0043229 GO:0043231 GO:0043233 GO:0044420 GO:0044421 GO:0044422 GO:0044424 GO:0044425 GO:…		ko:K06823 ko:K08135	ko04974 map04974				ko00000 ko00001 ko00535 ko00536 ko04147 ko04516			38I1B@33154 3BAXZ@33208 3CTMW@33213 480SR@7711 48VA9@7742 4A15B@7898 KOG3544@1 KOG3544@2759 KOG3546@1 KOG3546@2759	W	collagen
Msa000170	1940.47	1642.63	2429.14	291.757	158.48	156.539	2004.08	202.259	3.30808	9.55485e-28	2.3793e-25	-	Superscaffold1	9504885	9506953	+	567	-	- && P51909.1 RecName: Full=Apolipoprotein D; Short=Apo-D; Short=ApoD; Flags: Precursor && PF08212:Lipocalin-like domain	Lipocalin_2	144197.XP_008290932.1	5.2e-80	303.9	Actinopterygii				ko:K03098					ko00000 ko04147			3A0H1@33154 3BPI5@33208 3D6K3@33213 48E28@7711 48VI3@7742 4A9G1@7898 COG3040@1 KOG4824@2759	M	Belongs to the calycin superfamily. Lipocalin family
Msa000174	539.727	420.38	337.018	139.248	71.9479	128.342	432.375	113.179	1.93404	2.05208e-09	6.33014e-08	-	Superscaffold1	9867202	9905184	-	2241	-	- && P70669.1 RecName: Full=Metalloendopeptidase homolog PEX; AltName: Full=Phosphate regulating neutral endopeptidase; AltName: Full=Vitamin D-resistant hypophosphatemic rickets protein; AltName: Full=X-linked hypophosphatemia protein; Short=HYP && PF01431:Peptidase family M13|PF05649:Peptidase family M13	-	144197.XP_008290527.1	0	1192.9	Actinopterygii	PHEX	GO:0001501 GO:0001503 GO:0003674 GO:0003824 GO:0004175 GO:0004222 GO:0005488 GO:0005575 GO:0005622 GO:0005623 GO:0005737 GO:0005783 GO:0005794 GO:0005886 GO:0005887 GO:0006464 GO:0006508 GO:0006793 GO:0006807 GO:0007154 GO:0007267 GO:0007275 GO:0008150 GO:0008152 GO:0008233 GO:0008237 GO:0008270 GO:0009888 GO:0009987 GO:0012505 GO:0016020 GO:0016021 GO:0016787 GO:0019538 GO:0019637 GO:0023052 GO:…		ko:K08635 ko:K08636					ko00000 ko01000 ko01002			38BNF@33154 3B9I2@33208 3CW8Q@33213 4830U@7711 48VAY@7742 49VAD@7898 COG3590@1 KOG3624@2759	E	Phosphate regulating gene with homologues to endopeptidases on the X chromosome
Msa000228	159.665	187.967	291.924	93.7792	68.0589	94.3122	213.186	85.3834	1.3174	5.80306e-05	0.000654253	-	Superscaffold1	11811370	11823603	-	702	-	- && Q8JZU6.2 RecName: Full=PX domain-containing protein 1 && PF00787:PX domain	PX	215358.XP_010754840.1	2.6e-129	468	Actinopterygii	PXDC1											2C3NV@1 2QQ4P@2759 39TRR@33154 3B93J@33208 3CW5E@33213 48027@7711 497QH@7742 49VBE@7898	S	PX domain containing 1b
Msa000257	73.4656	109.262	256.324	28.4179	15.5563	53.476	146.35	32.4834	2.16923	0.000100469	0.00105734	-	Superscaffold1	12640036	12653019	+	1491	-	- && P58369.2 RecName: Full=Progressive ankylosis protein homolog; Short=ANK && PF07260:Progressive ankylosis protein (ANKH)	-	215358.XP_010749775.1	4.7e-266	923.3	Actinopterygii	ankh											28PQI@1 2QWCU@2759 39REF@33154 3BI2F@33208 3D0YH@33213 480VQ@7711 494P8@7742 49Q0E@7898	S	ANKH inorganic pyrophosphate transport regulator
Msa000278	584.786	325.007	243.27	193.242	118.617	144.871	384.355	152.243	1.33673	0.000269838	0.00248066	-	Superscaffold1	13166681	13171377	+	1332	-	- && Q6INX4.1 RecName: Full=Mitochondrial enolase superfamily member 1; AltName: Full=L-fuconate dehydratase && PF13378:Enolase C-terminal domain-like	-	215358.XP_010742413.1	5.6e-226	790	Actinopterygii	ENOSF1	GO:0000287 GO:0003674 GO:0003824 GO:0005488 GO:0005975 GO:0008150 GO:0008152 GO:0009056 GO:0009987 GO:0016052 GO:0016829 GO:0016835 GO:0016836 GO:0043167 GO:0043169 GO:0044237 GO:0044238 GO:0044248 GO:0044262 GO:0044275 GO:0046872 GO:0050023 GO:0071704 GO:1901575	4.2.1.68	ko:K18334	ko00051 ko01120 map00051 map01120		R03688	RC00543	ko00000 ko00001 ko01000			2QU7C@2759 38DY2@33154 3BB7B@33208 3CRVS@33213 48091@7711 48ZTN@7742 49QW4@7898 COG4948@1	M	enolase superfamily member 1
Msa000279	160.645	195.375	164.949	71.9921	48.6135	88.4784	173.656	69.6947	1.31775	2.47595e-05	0.000316296	-	Superscaffold1	13171937	13174942	-	969	-	- && P04818.3 RecName: Full=Thymidylate synthase; Short=TS; Short=TSase && PF00303:Thymidylate synthase	-	144197.XP_008296586.1	4.6e-177	627.1	Actinopterygii	TYMS	GO:0000082 GO:0000083 GO:0000166 GO:0000278 GO:0000900 GO:0001101 GO:0001501 GO:0001889 GO:0002064 GO:0002065 GO:0002066 GO:0002069 GO:0002070 GO:0003674 GO:0003676 GO:0003723 GO:0003729 GO:0003824 GO:0004799 GO:0005488 GO:0005515 GO:0005542 GO:0005575 GO:0005622 GO:0005623 GO:0005634 GO:0005730 GO:0005737 GO:0005739 GO:0005740 GO:0005743 GO:0005759 GO:0005829 GO:0006082 GO:0006139 GO:0006206 GO:…	2.1.1.45	ko:K00560	ko00240 ko00670 ko01100 ko01523 map00240 map00670 map01100 map01523	M00053	R02101	RC00219 RC00332	ko00000 ko00001 ko00002 ko01000			38B8T@33154 3BBAM@33208 3CTT4@33213 47ZAR@7711 491Y5@7742 49SMC@7898 COG0207@1 KOG0673@2759	F	Thymidylate synthase
Msa000284	89.1383	107.41	106.802	66.3085	41.8076	26.2518	101.117	44.7893	1.17336	0.00318806	0.019173	-	Superscaffold1	13241014	13254082	+	4311	-	- && P22897.1 RecName: Full=Macrophage mannose receptor 1; Short=MMR; AltName: Full=C-type lectin domain family 13 member D; AltName: Full=C-type lectin domain family 13 member D-like; AltName: Full=Human mannose receptor; Short=hMR; AltName: Full=Macrophage mannose receptor 1-like protein 1; AltName: CD_antigen=CD206; Flags: Precursor && PF00059:Lectin C-type domain|PF00652:Ricin-type beta-trefo…	Lectin_C	215358.XP_010742418.1	0	2730.3	Actinopterygii	MRC1	GO:0002237 GO:0002376 GO:0003674 GO:0004888 GO:0005488 GO:0005537 GO:0005575 GO:0005622 GO:0005623 GO:0005737 GO:0005768 GO:0005886 GO:0005887 GO:0006810 GO:0006897 GO:0006898 GO:0006950 GO:0006952 GO:0006955 GO:0007154 GO:0007165 GO:0008150 GO:0009605 GO:0009607 GO:0009617 GO:0009986 GO:0009987 GO:0010008 GO:0010033 GO:0012505 GO:0016020 GO:0016021 GO:0016192 GO:0023052 GO:0030246 GO:0031090 GO:…		ko:K06560	ko04145 ko05152 map04145 map05152				ko00000 ko00001 ko04090 ko04091 ko04131			38GR9@33154 3BBE1@33208 3CTZ0@33213 4803E@7711 48X4Q@7742 49X50@7898 KOG4297@1 KOG4297@2759	TV	Mannose receptor
Msa000306	264.476	306.488	441.446	173.349	186.676	123.481	337.47	161.169	1.06453	0.000341348	0.00302322	-	Superscaffold1	13894218	13929949	+	1479	-	- && Q7ZUA6.1 RecName: Full=Limb region 1 protein homolog && PF04791:LMBR1-like membrane protein	-	144197.XP_008279006.1	3.9e-244	850.5	Actinopterygii	LMBR1	GO:0006355 GO:0006357 GO:0007275 GO:0008150 GO:0009653 GO:0009790 GO:0009889 GO:0009966 GO:0009967 GO:0010468 GO:0010556 GO:0010646 GO:0010647 GO:0019219 GO:0019222 GO:0023051 GO:0023056 GO:0030326 GO:0030510 GO:0030513 GO:0031323 GO:0031326 GO:0032501 GO:0032502 GO:0035107 GO:0035108 GO:0035113 GO:0035116 GO:0035137 GO:0042733 GO:0048518 GO:0048522 GO:0048583 GO:0048584 GO:0048598 GO:0048736 GO:…										38BAY@33154 3BA5J@33208 3CTSB@33213 484CD@7711 48WEP@7742 49W5I@7898 KOG3722@1 KOG3722@2759	V	Limb region 1
Msa000311	8828.61	6874.23	13185.2	1854.74	4161.31	3132.72	9629.36	3049.59	1.65879	1.22047e-06	2.14329e-05	-	Superscaffold1	14078444	14087221	-	828	-	- && Q8AV61.1 RecName: Full=Insulin-induced gene 1 protein; Short=INSIG-1 && PF07281:Insulin-induced protein (INSIG)	-	215358.XP_010739182.1	1.2e-117	429.5	Actinopterygii	INSIG1	GO:0001101 GO:0001501 GO:0005575 GO:0005622 GO:0005623 GO:0005737 GO:0005783 GO:0005789 GO:0006066 GO:0006355 GO:0006357 GO:0006629 GO:0006638 GO:0006639 GO:0006641 GO:0006694 GO:0006695 GO:0006950 GO:0006984 GO:0006991 GO:0007154 GO:0007165 GO:0007275 GO:0007423 GO:0008104 GO:0008150 GO:0008152 GO:0008202 GO:0008203 GO:0008283 GO:0008610 GO:0009058 GO:0009653 GO:0009719 GO:0009725 GO:0009790 GO:…										39BRW@33154 3BG2J@33208 3CW64@33213 48BB3@7711 48VQV@7742 49QW1@7898 KOG4363@1 KOG4363@2759	T	Insulin-induced gene
Msa000322	807.142	775.017	939.853	313.545	330.572	322.8	840.671	322.306	1.38251	5.13729e-13	2.74981e-11	-	Superscaffold1	14385710	14403837	+	2307	-	- && Q5ZHT1.1 RecName: Full=Acyl-CoA dehydrogenase family member 11; Short=ACAD-11 && PF02770:Acyl-CoA dehydrogenase, middle domain|PF01636:Phosphotransferase enzyme family|PF00441:Acyl-CoA dehydrogenase, C-terminal domain|PF02771:Acyl-CoA dehydrogenase, N-terminal domain	APH	215358.XP_010751874.1	0	1424.1	Actinopterygii	ACAD11	GO:0000166 GO:0003674 GO:0003824 GO:0003995 GO:0004466 GO:0005488 GO:0005575 GO:0005622 GO:0005623 GO:0005634 GO:0005737 GO:0005739 GO:0005740 GO:0005743 GO:0005777 GO:0006082 GO:0006629 GO:0006631 GO:0006635 GO:0008150 GO:0008152 GO:0009056 GO:0009062 GO:0009987 GO:0016020 GO:0016042 GO:0016054 GO:0016491 GO:0016627 GO:0017099 GO:0019395 GO:0019752 GO:0019866 GO:0030258 GO:0031090 GO:0031966 GO:…		ko:K11730					ko00000			38BWX@33154 3BDYX@33208 3CUUN@33213 4862E@7711 491GF@7742 49TSI@7898 COG3173@1 KOG1469@2759	I	dehydrogenase family member 11
Msa000328	187.092	112.965	187.496	47.3632	42.7799	66.1158	162.518	52.0863	1.64008	2.19628e-06	3.66729e-05	-	Superscaffold1	14507104	14532937	+	1449	-	- && B1H2T2.1 RecName: Full=Deleted in autism protein 1 homolog; Flags: Precursor && PF12260:Protein-kinase domain of FAM69	-	144197.XP_008290938.1	1.4e-246	858.6	Actinopterygii	C3orf58	GO:0000139 GO:0005575 GO:0005576 GO:0005615 GO:0005622 GO:0005623 GO:0005737 GO:0005794 GO:0005798 GO:0006810 GO:0006903 GO:0007275 GO:0007507 GO:0008150 GO:0008283 GO:0009888 GO:0009966 GO:0009987 GO:0010646 GO:0012505 GO:0012506 GO:0014066 GO:0014706 GO:0014855 GO:0016020 GO:0016192 GO:0023051 GO:0030117 GO:0030120 GO:0030126 GO:0030135 GO:0030137 GO:0030659 GO:0030660 GO:0030662 GO:0030663 GO:…										28MW1@1 2QUEB@2759 38VRH@33154 3BEGJ@33208 3CZJ4@33213 485II@7711 498SP@7742 49XZ9@7898	S	Chromosome 3 open reading frame 58
Msa000343	703.311	659.274	663.356	290.81	205.149	194.458	675.314	230.139	1.55276	3.74554e-11	1.53594e-09	-	Superscaffold1	15200534	15206858	-	1608	-	- && Q9Y226.2 RecName: Full=Solute carrier family 22 member 13; AltName: Full=Organic cation transporter-like 3; Short=ORCTL-3 && PF00083:Sugar (and other) transporter	Sugar_tr	215358.XP_010751589.1	7.9e-251	872.8	Actinopterygii	SLC22A13			ko:K08202 ko:K08209 ko:K08210	ko05231 map05231				ko00000 ko00001 ko02000	2.A.1.19 2.A.1.19.17 2.A.1.19.2 2.A.1.19.3		38FJ1@33154 3B9N9@33208 3CT4W@33213 47Z5C@7711 490VX@7742 49T8X@7898 KOG0255@1 KOG0255@2759	S	Solute carrier family 22 (organic anion urate transporter) member 13
Msa000366	24.4885	139.818	17.8003	3.78906	19.4454	2.91687	60.7022	8.71711	2.80428	0.00174451	0.0117638	-	Superscaffold1	15755283	15757588	+	477	-	- && H0UI37.1 RecName: Full=Thiosulfate sulfurtransferase/rhodanese-like domain-containing protein 3; AltName: Full=Rhodanese domain-containing protein 3 && PF00581:Rhodanese-like domain	Rhodanese	215358.XP_010748454.1	5.2e-65	253.8	Actinopterygii	Hsp67Bb		2.8.1.1 2.8.1.2	ko:K01011	ko00270 ko00920 ko01100 ko01120 ko04122 map00270 map00920 map01100 map01120 map04122		R01931 R03105 R03106	RC00214	ko00000 ko00001 ko01000			3A884@33154 3BUJ0@33208 3DAC5@33213 48G4A@7711 49CVF@7742 4A4M1@7898 COG0607@1 KOG1530@2759	P	Si ch211-161h7.8
Msa000371	160.645	155.559	189.869	59.6777	77.7816	77.7832	168.691	71.7475	1.2322	8.18118e-06	0.000118324	-	Superscaffold1	15872925	15885696	-	1956	-	- && Q8IYS0.2 RecName: Full=GRAM domain-containing protein 1C && PF02893:GRAM domain|PF16016:Domain of unknown function (DUF4782)	GRAM	215358.XP_010748458.1	1.7e-300	1038.1	Actinopterygii	GRAMD1C											38HWC@33154 3CNQ6@33208 3DFWA@33213 487SE@7711 48WZ1@7742 49Y1R@7898 KOG1032@1 KOG1032@2759	S	GRAM domain containing 1C
Msa000387	559.318	689.83	849.665	323.017	298.487	345.163	699.605	322.222	1.11768	1.69633e-06	2.91463e-05	-	Superscaffold1	16109782	16111155	-	522	-	- && A1L259.1 RecName: Full=2-oxo-4-hydroxy-4-carboxy-5-ureidoimidazoline decarboxylase; Short=OHCU decarboxylase; AltName: Full=Parahox neighbor; AltName: Full=Ureidoimidazoline (2-oxo-4-hydroxy-4-carboxy-5-) decarboxylase && PF09349:OHCU decarboxylase	-	8153.XP_005912292.1	1.8e-79	302	Actinopterygii	urad	GO:0003674 GO:0003824 GO:0016829 GO:0016830 GO:0016831 GO:0051997	4.1.1.97	ko:K13485	ko00230 ko01100 map00230 map01100	M00546	R06604	RC01551	ko00000 ko00001 ko00002 ko01000			3A2TH@33154 3BR8T@33208 3D6VC@33213 48QE4@7711 49M09@7742 4A2XR@7898 KOG0848@2759 KOG0850@1	K	decarboxylase
Msa000395	197.867	121.299	130.535	43.5742	46.6689	65.1435	149.901	51.7955	1.53416	8.11414e-06	0.000117552	-	Superscaffold1	16223685	16229723	-	807	-	- && Q5E9H9.1 RecName: Full=Mycophenolic acid acyl-glucuronide esterase, mitochondrial; AltName: Full=Alpha/beta hydrolase domain-containing protein 10; Short=Abhydrolase domain-containing protein 10; Flags: Precursor && -	-	144197.XP_008286637.1	6.8e-126	456.8	Actinopterygii	ABHD10	GO:0003674 GO:0003824 GO:0004553 GO:0005575 GO:0005622 GO:0005623 GO:0005737 GO:0005739 GO:0005759 GO:0005829 GO:0005975 GO:0005996 GO:0006063 GO:0006082 GO:0008150 GO:0008152 GO:0009056 GO:0009987 GO:0016052 GO:0016054 GO:0016137 GO:0016139 GO:0016787 GO:0016798 GO:0019389 GO:0019391 GO:0019585 GO:0019752 GO:0031974 GO:0032787 GO:0043226 GO:0043227 GO:0043229 GO:0043231 GO:0043233 GO:0043436 GO:…	3.1.1.93	ko:K13702					ko00000 ko01000 ko01002			2QT21@2759 39IPK@33154 3BDDA@33208 3CVVT@33213 48AMJ@7711 494IS@7742 49UQH@7898 COG0596@1	S	Abhydrolase domain containing
Msa000420	681.761	580.568	920.866	265.234	336.405	278.075	727.732	293.238	1.31045	2.11284e-07	4.42178e-06	-	Superscaffold1	16951609	16982765	-	4617	-	- && Q98TW1.1 RecName: Full=Nuclear receptor coactivator 2; Short=NCoA-2; Short=NCoA2; AltName: Full=Glucocorticoid receptor-interacting protein 1; AltName: Full=Steroid receptor coactivator 2; AltName: Full=Transcriptional intermediary factor 2 && PF07469:Domain of unknown function (DUF1518)|PF08832:Steroid receptor coactivator|PF14598:PAS domain|PF16279:Domain of unknown function (DUF4927)|PF16…	DUF1518	215358.XP_010732269.1	0	2537.7	Actinopterygii	NCOA2	GO:0000003 GO:0000122 GO:0000902 GO:0000904 GO:0000976 GO:0000977 GO:0000978 GO:0000981 GO:0000987 GO:0001012 GO:0001067 GO:0001161 GO:0001162 GO:0001667 GO:0002064 GO:0002065 GO:0002066 GO:0002376 GO:0002520 GO:0002521 GO:0002573 GO:0003006 GO:0003674 GO:0003676 GO:0003677 GO:0003682 GO:0003690 GO:0003700 GO:0003712 GO:0003713 GO:0005102 GO:0005488 GO:0005515 GO:0005575 GO:0005622 GO:0005623 GO:…		ko:K11255	ko04915 ko04919 map04915 map04919				ko00000 ko00001 ko03036			38FT5@33154 3BEWP@33208 3CRF8@33213 487CE@7711 48UTM@7742 49TMD@7898 KOG3561@1 KOG3561@2759	K	Nuclear receptor coactivator
Msa000438	133.218	110.188	109.175	59.6777	28.1958	27.2241	117.527	38.3659	1.61409	4.36905e-05	0.000514523	-	Superscaffold1	17563413	17577751	+	1560	-	- && Q98ST5.1 RecName: Full=Cysteine-rich secretory protein LCCL domain-containing 1; AltName: Full=CocoaCrisp; Flags: Precursor && PF00188:Cysteine-rich secretory protein family|PF03815:LCCL domain	LCCL	303518.XP_005722611.1	1.5e-291	1008.1	Actinopterygii	CRISPLD1	GO:0008150 GO:0009653 GO:0010171 GO:0032502 GO:0048856 GO:0060322 GO:0060323 GO:0060324 GO:0060325										38HZ3@33154 3BDSR@33208 3CVFI@33213 482E8@7711 497XA@7742 4A07F@7898 COG2340@1 KOG3017@2759	S	Cysteine-rich secretory protein LCCL
Msa000451	1672.08	1794.48	2155.02	840.223	887.682	822.558	1873.86	850.154	1.13989	1.58489e-09	5.02504e-08	-	Superscaffold1	18322519	18324416	-	840	-	- && Q7TP52.1 RecName: Full=Carboxymethylenebutenolidase homolog; AltName: Full=Liver regeneration-related protein LRRG072 && PF01738:Dienelactone hydrolase family	-	215358.XP_010731923.1	1.4e-102	379.4	Actinopterygii	CMBL		3.1.1.45	ko:K01061	ko00361 ko00364 ko00623 ko01100 ko01110 ko01120 ko01130 map00361 map00364 map00623 map01100 map01110 map01120 map01130		R03893 R05510 R05511 R06835 R06838 R08120 R08121 R09136 R09220 R09222	RC01018 RC01906 RC01907 RC02441 RC02467 RC02468 RC02674 RC02675 RC02686	ko00000 ko00001 ko01000			38HXU@33154 3BBXP@33208 3CXVG@33213 485XA@7711 48YGR@7742 49V8T@7898 COG0412@1 KOG3043@2759	Q	Carboxymethylenebutenolidase homolog
Msa000460	10536.9	10210.4	17913	3828.84	3801.57	3236.75	12886.8	3622.39	1.83081	5.38191e-12	2.54744e-10	-	Superscaffold1	18482844	18492065	+	1677	-	- && O09173.2 RecName: Full=Homogentisate 1,2-dioxygenase; AltName: Full=Homogentisate oxygenase; AltName: Full=Homogentisic acid oxidase; AltName: Full=Homogentisicase && PF04209:homogentisate 1,2-dioxygenase	-	303518.XP_005722579.1	2.9e-264	917.5	Actinopterygii	HGD	GO:0003674 GO:0003824 GO:0004411 GO:0005488 GO:0005515 GO:0005575 GO:0005622 GO:0005623 GO:0005737 GO:0005829 GO:0006082 GO:0006520 GO:0006558 GO:0006559 GO:0006570 GO:0006572 GO:0006725 GO:0006807 GO:0008150 GO:0008152 GO:0009056 GO:0009063 GO:0009072 GO:0009074 GO:0009987 GO:0016054 GO:0016491 GO:0016701 GO:0016702 GO:0017144 GO:0019439 GO:0019752 GO:0042737 GO:0042802 GO:0043436 GO:0044237 GO:…	1.13.11.5	ko:K00451	ko00350 ko00643 ko01100 ko01120 map00350 map00643 map01100 map01120	M00044	R02519	RC00737	ko00000 ko00001 ko00002 ko01000			38B92@33154 3B9W0@33208 3CS6H@33213 47Z0Y@7711 48VK9@7742 49X9G@7898 COG3508@1 KOG1417@2759	E	Homogentisate 1 2-dioxygenase
Msa000471	4598.95	3818.6	6402.16	1905.9	1634.38	2122.51	4939.9	1887.6	1.38777	2.4227e-08	6.16694e-07	-	Superscaffold1	18802424	18815339	+	1476	-	- && Q6NYL5.2 RecName: Full=Alanine aminotransferase 2-like; Short=ALT2; AltName: Full=Glutamate pyruvate transaminase 2; Short=GPT 2; AltName: Full=Glutamic--alanine transaminase 2; AltName: Full=Glutamic--pyruvic transaminase 2 && PF00155:Aminotransferase class I and II	Aminotran_1_2	144197.XP_008302267.1	7.5e-272	942.6	Actinopterygii	GPT	GO:0003674 GO:0003824 GO:0004021 GO:0005488 GO:0005575 GO:0005576 GO:0005615 GO:0005622 GO:0005623 GO:0005737 GO:0005829 GO:0006082 GO:0006103 GO:0006520 GO:0006522 GO:0006807 GO:0008144 GO:0008150 GO:0008152 GO:0008483 GO:0008652 GO:0009058 GO:0009078 GO:0009987 GO:0016053 GO:0016740 GO:0016769 GO:0019752 GO:0019842 GO:0030170 GO:0036094 GO:0042851 GO:0043167 GO:0043168 GO:0043436 GO:0043648 GO:…	2.6.1.2	ko:K00814	ko00220 ko00250 ko00710 ko01100 ko01120 ko01200 ko01210 ko01230 map00220 map00250 map00710 map01100 map01120 map01200 map01210 map01230	M00171	R00258	RC00006 RC00008	ko00000 ko00001 ko00002 ko01000 ko01007			38H3G@33154 3B98X@33208 3CTZ7@33213 487F9@7711 492VE@7742 4A6EU@7898 COG0436@1 KOG0258@2759	E	Alanine aminotransferase
Msa000481	679.802	700.015	802.198	300.283	388.908	308.216	727.338	332.469	1.12903	9.89013e-08	2.24185e-06	-	Superscaffold1	19017799	19019496	+	570	-	- && Q6NW52.1 RecName: Full=Methionine-R-sulfoxide reductase B2, mitochondrial; Short=MsrB2; Flags: Precursor && PF01641:SelR domain	-	215358.XP_010733458.1	7.7e-92	343.2	Actinopterygii	MSRB2	GO:0003674 GO:0003779 GO:0003824 GO:0005488 GO:0005515 GO:0005575 GO:0005622 GO:0005623 GO:0005737 GO:0005739 GO:0006807 GO:0006996 GO:0007010 GO:0007015 GO:0008092 GO:0008150 GO:0008152 GO:0008154 GO:0008270 GO:0009987 GO:0016043 GO:0016491 GO:0016667 GO:0016671 GO:0019538 GO:0022607 GO:0030029 GO:0030036 GO:0030041 GO:0030091 GO:0033743 GO:0034622 GO:0043167 GO:0043169 GO:0043170 GO:0043226 GO:…	1.8.4.12	ko:K07305					ko00000 ko01000			3A0GN@33154 3BPK7@33208 3D6BQ@33213 48EB7@7711 498NZ@7742 4A1M8@7898 COG0229@1 KOG0856@2759	O	reductase B2
Msa000505	79.3429	85.1871	97.3081	29.3652	41.8076	51.5314	87.2793	40.9014	1.09274	0.00210564	0.0137615	-	Superscaffold1	20551551	20563371	-	975	-	- && Q96GY0.2 RecName: Full=Zinc finger C2HC domain-containing protein 1A && PF13913:zinc-finger of a C2HC-type	-	8128.ENSONIP00000018261	4.1e-133	481.1	Actinopterygii	ZC2HC1A											39AH3@33154 3BDN1@33208 3CWKR@33213 485TN@7711 49603@7742 49SVT@7898 KOG3940@1 KOG3940@2759	S	Zinc finger C2HC-type containing 1A
Msa000568	388.878	350.934	313.284	172.402	124.45	141.954	351.032	146.269	1.26339	1.77515e-07	3.82023e-06	-	Superscaffold1	23716001	23762132	+	10218	-	- && Q8QGX4.1 RecName: Full=DNA-dependent protein kinase catalytic subunit; Short=DNA-PK catalytic subunit; Short=DNA-PKcs && PF02259:FAT domain|PF00454:Phosphatidylinositol 3- and 4-kinase|PF08163:NUC194 domain|PF02260:FATC domain	PI3_PI4_kinase	215358.XP_010741676.1	0	5730.2	Actinopterygii	PRKDC		2.7.11.1	ko:K06642	ko03450 ko04110 map03450 map04110	M00297			ko00000 ko00001 ko00002 ko01000 ko01001 ko03032 ko03400			39P1Q@33154 3BBCQ@33208 3CY0U@33213 4832X@7711 492HY@7742 49VHF@7898 COG5032@1 KOG0891@2759	T	Protein kinase DNA-activated catalytic polypeptide
Msa000585	2116.79	1566.7	2316.41	1074.2	967.408	913.953	1999.97	985.186	1.02117	3.30131e-06	5.26677e-05	-	Superscaffold1	24067649	24072023	-	825	-	- && Q5R8E4.1 RecName: Full=Regulator of microtubule dynamics protein 1; Short=RMD-1; AltName: Full=Protein FAM82B && -	-	144197.XP_008295855.1	1.4e-121	442.6	Actinopterygii	RMDN1											28K58@1 2QSJV@2759 38DVY@33154 3BBPZ@33208 3CZB0@33213 4896K@7711 494JX@7742 49R75@7898	S	Regulator of microtubule dynamics
Msa000589	5649.02	4351.95	4484.48	260.498	242.095	820.613	4828.48	441.069	3.45258	4.79947e-16	3.71461e-14	-	Superscaffold1	24118611	24124031	-	1446	-	- && Q4R4W5.2 RecName: Full=Isopentenyl-diphosphate Delta-isomerase 1; AltName: Full=Isopentenyl pyrophosphate isomerase 1; Short=IPP isomerase 1; Short=IPPI1 && PF00078:Reverse transcriptase (RNA-dependent DNA polymerase)|PF00293:NUDIX domain|PF09004:Domain of unknown function (DUF1891)	NUDIX	144197.XP_008295839.1	3.3e-139	501.9	Actinopterygii	IDI1	GO:0000287 GO:0003674 GO:0003824 GO:0004452 GO:0005488 GO:0005575 GO:0005622 GO:0005623 GO:0005737 GO:0005777 GO:0005829 GO:0006066 GO:0006629 GO:0006644 GO:0006694 GO:0006695 GO:0006720 GO:0006793 GO:0006796 GO:0008150 GO:0008152 GO:0008202 GO:0008203 GO:0008299 GO:0008610 GO:0008654 GO:0009058 GO:0009240 GO:0009889 GO:0009987 GO:0010033 GO:0014070 GO:0016125 GO:0016126 GO:0016853 GO:0016860 GO:…	5.3.3.2	ko:K01823	ko00900 ko01100 ko01110 ko01130 map00900 map01100 map01110 map01130	M00095 M00096 M00364 M00365 M00366 M00367	R01123	RC00455	ko00000 ko00001 ko00002 ko01000			38DS6@33154 3BHFW@33208 3CRY9@33213 484WD@7711 4972K@7742 49V9J@7898 COG1443@1 KOG0142@2759	Q	Isopentenyl-diphosphate delta isomerase 1
Msa000592	322.269	295.377	477.047	136.406	112.783	148.76	364.898	132.65	1.45805	2.19309e-07	4.57857e-06	-	Superscaffold1	24538354	24563638	+	2367	-	- && Q01813.2 RecName: Full=ATP-dependent 6-phosphofructokinase, platelet type; Short=ATP-PFK; Short=PFK-P; AltName: Full=6-phosphofructokinase type C; AltName: Full=Phosphofructo-1-kinase isozyme C; Short=PFK-C; AltName: Full=Phosphohexokinase && PF00365:Phosphofructokinase	PFK	31033.ENSTRUP00000027851	0	1511.1	Actinopterygii	PFKP	GO:0000166 GO:0000768 GO:0003674 GO:0003824 GO:0003872 GO:0005488 GO:0005515 GO:0005524 GO:0005575 GO:0005622 GO:0005623 GO:0005737 GO:0005829 GO:0005945 GO:0005975 GO:0005996 GO:0006002 GO:0006006 GO:0006007 GO:0006082 GO:0006090 GO:0006091 GO:0006096 GO:0006139 GO:0006163 GO:0006164 GO:0006165 GO:0006725 GO:0006732 GO:0006733 GO:0006734 GO:0006735 GO:0006753 GO:0006754 GO:0006757 GO:0006793 GO:…	2.7.1.11	ko:K00850	ko00010 ko00030 ko00051 ko00052 ko00680 ko01100 ko01110 ko01120 ko01130 ko01200 ko01230 ko03018 ko04152 ko05230 map00010 map00030 map00051 map00052 map00680 map01100 map01110 map01120 map01130 map01200 map01230 map03018 map04152 map05230	M00001 M00345	R00756 R03236 R03237 R03238 R03239 R04779	RC00002 RC00017	ko00000 ko00001 ko00002 ko01000 ko01009 ko03019			38C5Z@33154 3B9JD@33208 3CRRX@33213 481FJ@7711 48VDC@7742 49SH0@7898 COG0205@1 KOG2440@2759	G	Catalyzes the phosphorylation of D-fructose 6-phosphate to fructose 1 6-bisphosphate by ATP the first committing step of glycolysis
Msa000602	404.551	293.525	290.737	166.719	144.868	156.539	329.604	156.042	1.07931	1.29894e-05	0.000178262	-	Superscaffold1	25548080	25609198	+	2811	-	- && Q8QFX6.1 RecName: Full=Neuropilin-1a; Short=znrp1; Flags: Precursor && PF00431:CUB domain|PF11980:Domain of unknown function (DUF3481)|PF00629:MAM domain, meprin/A5/mu|PF00754:F5/8 type C domain	CUB	144197.XP_008293056.1	0	1854.3	Actinopterygii	NRP1	GO:0000902 GO:0000904 GO:0001501 GO:0001525 GO:0001558 GO:0001568 GO:0001569 GO:0001570 GO:0001654 GO:0001655 GO:0001666 GO:0001667 GO:0001708 GO:0001755 GO:0001763 GO:0001764 GO:0001822 GO:0001932 GO:0001934 GO:0001936 GO:0001938 GO:0001944 GO:0001952 GO:0001954 GO:0002009 GO:0002040 GO:0002042 GO:0002116 GO:0002164 GO:0002376 GO:0002520 GO:0003002 GO:0003007 GO:0003148 GO:0003151 GO:0003158 GO:…		ko:K06724	ko04360 ko05166 map04360 map05166				ko00000 ko00001 ko04090			28MW7@1 2QUEH@2759 38W8B@33154 3BGME@33208 3CTD4@33213 47ZVP@7711 492DR@7742 4A0U8@7898	T	Belongs to the neuropilin family
Msa000633	1840.56	1617.63	2196.55	790.966	693.228	842.976	1884.91	775.723	1.28052	5.61328e-10	1.91364e-08	-	Superscaffold1	27720251	27745764	-	990	-	- && P37397.1 RecName: Full=Calponin-3; AltName: Full=Calponin, acidic isoform; AltName: Full=Calponin, non-muscle isoform && PF00307:Calponin homology (CH) domain|PF00402:Calponin family repeat	CH	215358.XP_010738137.1	1.7e-118	432.6	Actinopterygii	CNN3	GO:0003674 GO:0005488 GO:0005515 GO:0005575 GO:0005622 GO:0005623 GO:0005737 GO:0005829 GO:0005856 GO:0005874 GO:0005884 GO:0008017 GO:0008092 GO:0008150 GO:0009888 GO:0009987 GO:0014069 GO:0015629 GO:0015630 GO:0015631 GO:0030154 GO:0030425 GO:0030674 GO:0030855 GO:0032279 GO:0032502 GO:0032780 GO:0036477 GO:0042995 GO:0043005 GO:0043025 GO:0043086 GO:0043197 GO:0043226 GO:0043228 GO:0043229 GO:…	2.4.1.141	ko:K07441 ko:K20526	ko00510 ko00513 ko01100 map00510 map00513 map01100	M00055	R05970		ko00000 ko00001 ko00002 ko01000 ko01003 ko04131		GT1	38HJ8@33154 3BE2E@33208 3CYKH@33213 48685@7711 4954D@7742 49RZG@7898 COG5199@1 KOG2046@2759	Z	Thin filament-associated protein that is implicated in the regulation and modulation of smooth muscle contraction. It is capable of binding to actin calmodulin troponin C and tropomyosin. The interaction of calponin with actin inhibits the actomyosin Mg-ATPase activity
Msa000666	338.921	313.896	412.966	185.664	113.756	157.511	355.261	152.31	1.2205	6.90078e-06	0.000102127	-	Superscaffold1	30379486	30430229	+	2547	-	- && O95980.1 RecName: Full=Reversion-inducing cysteine-rich protein with Kazal motifs; Short=hRECK; AltName: Full=Suppressor of tumorigenicity 15 protein; Flags: Precursor && -	-	215358.XP_010749852.1	0	1518.8	Actinopterygii	RECK	GO:0000003 GO:0001568 GO:0001944 GO:0001955 GO:0003674 GO:0004857 GO:0004866 GO:0005575 GO:0005576 GO:0005623 GO:0005886 GO:0007275 GO:0007565 GO:0007566 GO:0008150 GO:0008191 GO:0009653 GO:0009790 GO:0009892 GO:0009987 GO:0010466 GO:0010605 GO:0010951 GO:0016020 GO:0016043 GO:0019222 GO:0021700 GO:0022414 GO:0030162 GO:0030198 GO:0030234 GO:0030326 GO:0030334 GO:0030336 GO:0030414 GO:0031323 GO:…		ko:K17461	ko05206 map05206				ko00000 ko00001			38D9V@33154 3BEU2@33208 3CZNK@33213 48864@7711 495QD@7742 49VUE@7898 KOG3649@1 KOG3649@2759	S	protein with kazal
Msa000698	784.613	625.014	894.759	405.429	316.96	385.999	768.129	369.463	1.05511	4.93196e-06	7.57292e-05	-	Superscaffold1	34132848	34175286	+	1092	-	- && Q9R062.3 RecName: Full=Glycogenin-1; Short=GN-1; Short=GN1 && PF01501:Glycosyl transferase family 8	Glyco_transf_8	215358.XP_010746121.1	3.1e-158	564.7	Actinopterygii	gyg2	GO:0000271 GO:0003674 GO:0003824 GO:0005975 GO:0005976 GO:0005977 GO:0005978 GO:0006073 GO:0006091 GO:0006112 GO:0008150 GO:0008152 GO:0008194 GO:0008466 GO:0009058 GO:0009059 GO:0009250 GO:0009987 GO:0015980 GO:0016051 GO:0016740 GO:0016757 GO:0016758 GO:0033692 GO:0034637 GO:0034645 GO:0035251 GO:0043170 GO:0044042 GO:0044237 GO:0044238 GO:0044249 GO:0044260 GO:0044262 GO:0044264 GO:0046527 GO:…	2.4.1.186	ko:K00750	ko00500 ko01100 map00500 map01100		R00292 R03681	RC00005 RC00171	ko00000 ko00001 ko01000 ko01003		GT8	38HKS@33154 3BDNN@33208 3CR58@33213 47YZW@7711 494PM@7742 49V1M@7898 COG5597@1 KOG1950@2759	G	Glycogenin 2
Msa000699	36.243	38.8897	54.5874	22.7343	8.75043	17.5012	43.2401	16.3287	1.39972	0.0063165	0.0332099	-	Superscaffold1	34188159	34202910	-	7578	-	- && Q9NR99.3 RecName: Full=Matrix-remodeling-associated protein 5; AltName: Full=Adhesion protein with leucine-rich repeats and immunoglobulin domains related to perlecan; Short=Adlican; Flags: Precursor && PF13895:Immunoglobulin domain|PF07679:Immunoglobulin I-set domain|PF13855:Leucine rich repeat	I-set	144197.XP_008283556.1	0	3288.4	Actinopterygii	MXRA5	GO:0008150 GO:0009719 GO:0010033 GO:0042221 GO:0050896 GO:0070848 GO:0071559										38DB1@33154 3BCEA@33208 3E4HF@33213 48R6W@7711 49MSR@7742 49SNX@7898 COG4886@1 KOG0619@2759	T	Matrix-remodelling associated 5a
Msa000735	2829.9	2146.34	2437.45	622.353	500.719	456.004	2471.23	526.359	2.23097	1.30984e-24	2.25056e-22	-	Superscaffold1	37662430	37676947	-	1575	-	- && Q9CXF0.3 RecName: Full=Kynureninase; AltName: Full=L-kynurenine hydrolase && PF00266:Aminotransferase class-V	Aminotran_5	215358.XP_010751714.1	4e-247	860.5	Actinopterygii	KYNU	GO:0002376 GO:0003674 GO:0003824 GO:0005488 GO:0005515 GO:0005575 GO:0005622 GO:0005623 GO:0005634 GO:0005654 GO:0005737 GO:0005739 GO:0005829 GO:0006082 GO:0006084 GO:0006139 GO:0006163 GO:0006520 GO:0006568 GO:0006569 GO:0006576 GO:0006586 GO:0006637 GO:0006725 GO:0006732 GO:0006733 GO:0006753 GO:0006766 GO:0006767 GO:0006790 GO:0006793 GO:0006796 GO:0006807 GO:0006950 GO:0006952 GO:0006955 GO:…	3.7.1.3	ko:K01556	ko00380 ko01100 map00380 map01100	M00038	R00987 R02668 R03936	RC00284 RC00415	ko00000 ko00001 ko00002 ko01000			38BHE@33154 3BACM@33208 3CXIZ@33213 4863I@7711 4963G@7742 4A066@7898 COG3844@1 KOG3846@2759	E	Catalyzes the cleavage of L-kynurenine (L-Kyn) and L-3- hydroxykynurenine (L-3OHKyn) into anthranilic acid (AA) and 3- hydroxyanthranilic acid (3-OHAA) respectively
Msa000779	158.686	180.56	204.11	17.0508	15.5563	32.0856	181.118	21.5642	3.07033	5.78661e-17	4.92205e-15	-	Superscaffold1	39819488	39822998	-	822	-	- && - && PF08241:Methyltransferase domain	Methyltransf_11	215358.XP_010740879.1	5.1e-129	467.2	Actinopterygii												39XVG@33154 3BCHS@33208 3CZ0H@33213 48IZI@7711 49FAI@7742 4A72X@7898 COG0500@1 KOG3010@2759	Q	Si ch211-93g23.2
Msa000785	34.2839	60.1865	55.7741	11.3672	2.91681	9.7229	50.0815	8.0023	2.64305	6.15475e-06	9.21978e-05	-	Superscaffold1	39993260	40119653	+	5088	-	- && Q04205.2 RecName: Full=Tensin && PF00130:Phorbol esters/diacylglycerol binding domain (C1 domain)|PF10409:C2 domain of PTEN tumour-suppressor protein|PF08416:Phosphotyrosine-binding domain|PF00017:SH2 domain	SH2	32507.XP_006800324.1	0	2583.5	Bilateria	TNS1	GO:0002009 GO:0002165 GO:0003674 GO:0003779 GO:0005488 GO:0005515 GO:0005575 GO:0005912 GO:0005924 GO:0005925 GO:0006996 GO:0007010 GO:0007016 GO:0007275 GO:0007444 GO:0007472 GO:0007475 GO:0007476 GO:0007552 GO:0007560 GO:0008092 GO:0008104 GO:0008150 GO:0008587 GO:0009653 GO:0009791 GO:0009886 GO:0009887 GO:0009888 GO:0009987 GO:0016043 GO:0030054 GO:0030055 GO:0032501 GO:0032502 GO:0032507 GO:…		ko:K18080					ko00000 ko01009			38FTZ@33154 3BA31@33208 3CU3I@33213 COG2453@1 KOG1930@2759 KOG2283@2759	T	Tensin like C1 domain containing phosphatase
Msa000801	39.1817	34.26	45.094	14.209	1.94454	8.75061	39.5119	8.30137	2.24606	0.000441491	0.00373129	-	Superscaffold1	40818476	40825017	+	2223	-	- && P27658.2 RecName: Full=Collagen alpha-1(VIII) chain; AltName: Full=Endothelial collagen; Contains: RecName: Full=Vastatin; Flags: Precursor && PF01391:Collagen triple helix repeat (20 copies)|PF00386:C1q domain	Collagen	215358.XP_010740901.1	2.2e-89	337	Actinopterygii												39NIY@33154 3CQ35@33208 3E68M@33213 48RNQ@7711 49NJY@7742 4A8QH@7898 KOG3544@1 KOG3544@2759	W	collagen
Msa000814	632.784	641.681	786.771	86.2011	147.785	145.844	687.079	126.61	2.44016	4.83831e-19	5.19574e-17	-	Superscaffold1	41750563	41763625	+	2952	-	- && P21872.1 RecName: Full=Trifunctional purine biosynthetic protein adenosine-3; Includes: RecName: Full=Phosphoribosylamine--glycine ligase; AltName: Full=Glycinamide ribonucleotide synthetase; Short=GARS; AltName: Full=Phosphoribosylglycinamide synthetase; Includes: RecName: Full=Phosphoribosylformylglycinamidine cyclo-ligase; AltName: Full=AIR synthase; Short=AIRS; AltName: Full=Phosphoribos…	-	8128.ENSONIP00000002346	0	1553.9	Actinopterygii	GART	GO:0001505 GO:0003674 GO:0003824 GO:0004637 GO:0004641 GO:0004644 GO:0005575 GO:0005622 GO:0005623 GO:0005737 GO:0005829 GO:0006082 GO:0006139 GO:0006144 GO:0006163 GO:0006164 GO:0006188 GO:0006189 GO:0006520 GO:0006544 GO:0006575 GO:0006725 GO:0006732 GO:0006753 GO:0006760 GO:0006793 GO:0006796 GO:0006807 GO:0008150 GO:0008152 GO:0009058 GO:0009069 GO:0009108 GO:0009112 GO:0009113 GO:0009117 GO:…	2.1.2.2 6.3.3.1 6.3.4.13	ko:K11787	ko00230 ko00670 ko01100 ko01110 ko01130 ko01523 map00230 map00670 map01100 map01110 map01130 map01523	M00048	R04144 R04208 R04325 R04326	RC00026 RC00090 RC00166 RC00197 RC01100 RC01128	ko00000 ko00001 ko00002 ko01000			38BPB@33154 3BDXA@33208 3CXAA@33213 4819S@7711 48WR7@7742 49YAT@7898 COG0151@1 COG0299@1 KOG0237@2759 KOG3076@2759	F	Trifunctional purine biosynthetic protein
Msa000887	36435	42241.7	66104.2	16654.8	14499.5	25299	48260.3	18817.8	1.35873	8.26344e-06	0.000119313	-	Superscaffold1	43725296	43727103	+	570	-	- && Q710A1.1 RecName: Full=Secreted phosphoprotein 24; Short=Spp-24; AltName: Full=Secreted phosphoprotein 2; Flags: Precursor && PF07448:Secreted phosphoprotein 24 (Spp-24)	-	215358.XP_010748520.1	2.3e-80	305.1	Actinopterygii	SPP2	GO:0001501 GO:0002576 GO:0003674 GO:0004857 GO:0004866 GO:0005575 GO:0005576 GO:0005622 GO:0005623 GO:0005737 GO:0005783 GO:0005788 GO:0006464 GO:0006807 GO:0006810 GO:0006887 GO:0007275 GO:0008150 GO:0008152 GO:0009892 GO:0009987 GO:0010466 GO:0010605 GO:0010951 GO:0012505 GO:0016043 GO:0016192 GO:0019222 GO:0019538 GO:0022607 GO:0030141 GO:0030162 GO:0030234 GO:0030414 GO:0031089 GO:0031323 GO:…										2E0CI@1 2S7TB@2759 3A5CC@33154 3BRF3@33208 3D08A@33213 48AWG@7711 4986J@7742 4A4BB@7898	S	Secreted phosphoprotein
Msa000888	423.162	355.563	596.902	161.982	85.5597	190.569	458.542	146.037	1.6497	2.01624e-06	3.39305e-05	-	Superscaffold1	43728113	43731772	+	552	-	- && Q70I47.1 RecName: Full=Secreted phosphoprotein 24; Short=Spp-24; AltName: Full=Secreted phosphoprotein 2; Flags: Precursor && PF07448:Secreted phosphoprotein 24 (Spp-24)	-	215358.XP_010748520.1	1.2e-57	229.6	Actinopterygii	SPP2	GO:0001501 GO:0002576 GO:0003674 GO:0004857 GO:0004866 GO:0005575 GO:0005576 GO:0005622 GO:0005623 GO:0005737 GO:0005783 GO:0005788 GO:0006464 GO:0006807 GO:0006810 GO:0006887 GO:0007275 GO:0008150 GO:0008152 GO:0009892 GO:0009987 GO:0010466 GO:0010605 GO:0010951 GO:0012505 GO:0016043 GO:0016192 GO:0019222 GO:0019538 GO:0022607 GO:0030141 GO:0030162 GO:0030234 GO:0030414 GO:0031089 GO:0031323 GO:…										2E0CI@1 2S7TB@2759 3A5CC@33154 3BRF3@33208 3D08A@33213 48AWG@7711 4986J@7742 4A4BB@7898	S	Secreted phosphoprotein
Msa000944	228.233	237.042	178.003	63.4667	57.3639	58.3374	214.426	59.7227	1.84582	1.09466e-11	4.92367e-10	-	Superscaffold1	47312855	47323137	-	1794	-	- && Q91754.1 RecName: Full=Glucokinase regulatory protein; Short=Glucokinase regulator && -	-	144197.XP_008295995.1	2.9e-270	937.6	Actinopterygii	GCKR	GO:0000060 GO:0001678 GO:0003674 GO:0004857 GO:0005488 GO:0005515 GO:0005575 GO:0005622 GO:0005623 GO:0005634 GO:0005654 GO:0005737 GO:0005739 GO:0005829 GO:0005975 GO:0005996 GO:0006006 GO:0006082 GO:0006109 GO:0006110 GO:0006140 GO:0006606 GO:0006725 GO:0006807 GO:0006810 GO:0006886 GO:0006913 GO:0008104 GO:0008150 GO:0008152 GO:0009593 GO:0009730 GO:0009732 GO:0009743 GO:0009746 GO:0009749 GO:…										2QS2J@2759 38ECQ@33154 3BF6B@33208 3CZ2P@33213 489SP@7711 496D1@7742 49VCS@7898 COG2103@1	S	Glucokinase (hexokinase 4) regulator
Msa000975	115.586	81.4833	79.5078	23.6816	29.1681	35.9747	92.1923	29.6081	1.64066	1.04474e-05	0.000147379	-	Superscaffold1	48181309	48201398	+	2613	-	- && Q7TN22.1 RecName: Full=Thioredoxin domain-containing protein 16; Flags: Precursor && PF13848:Thioredoxin-like domain	-	144197.XP_008299680.1	0	1317.4	Actinopterygii	TXNDC16	GO:0005575 GO:0005622 GO:0005623 GO:0005737 GO:0005783 GO:0005788 GO:0012505 GO:0031974 GO:0043226 GO:0043227 GO:0043229 GO:0043231 GO:0043233 GO:0044422 GO:0044424 GO:0044432 GO:0044444 GO:0044446 GO:0044464 GO:0070013										395ES@33154 3BHN6@33208 3CTW1@33213 47Z9I@7711 492NK@7742 49RAK@7898 COG0526@1 KOG0191@2759	O	Thioredoxin domain containing 16
Msa000980	2.93862	6.48162	10.6802	0	0	0	6.70013	0	5.23334	0.00318616	0.0191683	-	Superscaffold1	48333961	48336967	+	777	-	- && O93533.1 RecName: Full=Gap junction beta-6 protein; AltName: Full=Connexin-31; Short=Cx31 && PF00029:Connexin	Connexin	144197.XP_008299677.1	1.2e-127	462.6	Actinopterygii				ko:K07621					ko00000 ko02000	1.A.24.1.3		28NGW@1 2SI2V@2759 3AENQ@33154 3BYUV@33208 3DFDS@33213 48J3J@7711 49ES9@7742 4A68V@7898	S	One gap junction consists of a cluster of closely packed pairs of transmembrane channels the connexons through which materials of low MW diffuse from one cell to a neighboring cell
Msa000988	113.627	98.1503	93.748	54.9413	61.253	27.2241	101.842	47.8061	1.0914	0.00410027	0.0235937	-	Superscaffold1	48484226	48490036	+	1170	-	- && G3V9D0.1 RecName: Full=Protein O-glucosyltransferase 1; AltName: Full=O-glucosyltransferase Rumi homolog; AltName: Full=Protein O-xylosyltransferase; Flags: Precursor && PF05686:Glycosyl transferase family 90	-	215358.XP_010752028.1	2.7e-216	757.7	Actinopterygii	POGLUT1	GO:0001654 GO:0001745 GO:0001751 GO:0001754 GO:0001756 GO:0003002 GO:0003674 GO:0003824 GO:0005575 GO:0005622 GO:0005623 GO:0005737 GO:0005783 GO:0005788 GO:0006464 GO:0006486 GO:0006493 GO:0006629 GO:0006643 GO:0006664 GO:0006807 GO:0006996 GO:0007030 GO:0007154 GO:0007165 GO:0007166 GO:0007219 GO:0007275 GO:0007389 GO:0007399 GO:0007423 GO:0007498 GO:0008150 GO:0008152 GO:0008194 GO:0008593 GO:…		ko:K13667	ko00514 map00514		R09315		ko00000 ko00001 ko01000 ko01003		GT90	38BEI@33154 3BA7Y@33208 3CX6A@33213 480BS@7711 4921A@7742 49UM4@7898 KOG2458@1 KOG2458@2759	S	O-glucosyltransferase 1
Msa000991	494.668	713.905	962.4	254.814	234.317	311.133	723.658	266.755	1.43906	7.95003e-07	1.44548e-05	-	Superscaffold1	48527151	48568553	-	4008	-	- && O15439.3 RecName: Full=Multidrug resistance-associated protein 4; AltName: Full=ATP-binding cassette sub-family C member 4; AltName: Full=MRP/cMOAT-related ABC transporter; AltName: Full=Multi-specific organic anion transporter B; Short=MOAT-B && PF00005:ABC transporter|PF00664:ABC transporter transmembrane region	ABC_membrane	144197.XP_008276233.1	0	2186.8	Actinopterygii	ABCC4	GO:0002576 GO:0003674 GO:0003824 GO:0005215 GO:0005575 GO:0005622 GO:0005623 GO:0005737 GO:0005886 GO:0005887 GO:0006810 GO:0006811 GO:0006820 GO:0006869 GO:0006887 GO:0006996 GO:0008150 GO:0008152 GO:0008509 GO:0009987 GO:0010876 GO:0012505 GO:0012506 GO:0015075 GO:0015103 GO:0015318 GO:0015399 GO:0015405 GO:0015662 GO:0015698 GO:0015711 GO:0015718 GO:0015732 GO:0015849 GO:0015908 GO:0016020 GO:…		ko:K05673	ko01523 ko02010 ko04024 ko04976 map01523 map02010 map04024 map04976				ko00000 ko00001 ko02000	3.A.1.208.7		38CH6@33154 3BDC6@33208 3CXM9@33213 47Z6D@7711 490XK@7742 4A1KJ@7898 COG1132@1 KOG0054@2759	Q	ATP-binding cassette sub-family C (CFTR MRP) member 4
Msa001000	12079.7	14446.6	19085.4	6860.09	6798.11	7298.01	15203.9	6985.4	1.12198	4.02618e-07	7.90603e-06	-	Superscaffold1	48714025	48717877	+	1554	-	- && Q9PTY0.1 RecName: Full=ATP synthase subunit beta, mitochondrial; Flags: Precursor && PF00006:ATP synthase alpha/beta family, nucleotide-binding domain|PF00306:ATP synthase alpha/beta chain, C terminal domain|PF02874:ATP synthase alpha/beta family, beta-barrel domain	ATP-synt_ab	106582.XP_004570461.1	4.3e-286	989.9	Actinopterygii	ATP5B	GO:0000003 GO:0000275 GO:0001525 GO:0001568 GO:0001944 GO:0002119 GO:0002164 GO:0003006 GO:0003008 GO:0003674 GO:0003824 GO:0005215 GO:0005488 GO:0005515 GO:0005575 GO:0005622 GO:0005623 GO:0005737 GO:0005739 GO:0005740 GO:0005743 GO:0005753 GO:0005929 GO:0006139 GO:0006163 GO:0006164 GO:0006725 GO:0006753 GO:0006754 GO:0006793 GO:0006796 GO:0006807 GO:0006810 GO:0006811 GO:0006812 GO:0006928 GO:…	3.6.3.14	ko:K02133	ko00190 ko01100 ko04714 ko05010 ko05012 ko05016 map00190 map01100 map04714 map05010 map05012 map05016	M00158			ko00000 ko00001 ko00002 ko01000	3.A.2.1		38CQ6@33154 3BAHK@33208 3CV2G@33213 4851Z@7711 497E8@7742 4A07G@7898 COG0055@1 KOG1350@2759	C	ATP synthase H transporting mitochondrial F1 complex beta polypeptide
Msa001001	10731.9	8359.44	17533.3	6422.45	5156.92	5333.01	12208.2	5637.46	1.11466	0.000134355	0.00135078	-	Superscaffold1	48719002	48720679	-	960	-	- && P50169.1 RecName: Full=Retinol dehydrogenase 3; AltName: Full=Retinol dehydrogenase type I; Short=RODH I && PF00106:short chain dehydrogenase	adh_short	215358.XP_010738548.1	2.1e-166	591.7	Actinopterygii	dhs-20	GO:0003674 GO:0003824 GO:0008150 GO:0008152 GO:0016229 GO:0016491 GO:0055114	1.1.1.30 1.1.1.315	ko:K00019 ko:K00061 ko:K11154	ko00072 ko00650 ko00830 ko01100 map00072 map00650 map00830 map01100	M00088	R01361 R02124 R03048 R08382	RC00117 RC00649	ko00000 ko00001 ko00002 ko01000			38BV4@33154 3BA6X@33208 3CSFV@33213 48DJF@7711 49A4S@7742 4A9IN@7898 KOG1610@1 KOG1610@2759	Q	Belongs to the short-chain dehydrogenases reductases (SDR) family
Msa001054	463.323	406.49	408.219	229.238	173.064	226.544	426.011	209.615	1.0232	5.39095e-06	8.18263e-05	-	Superscaffold1	50460095	50548959	+	3066	-	- && O08560.1 RecName: Full=Diacylglycerol kinase zeta; Short=DAG kinase zeta; AltName: Full=104 kDa diacylglycerol kinase; AltName: Full=DGK-IV; AltName: Full=Diglyceride kinase zeta; Short=DGK-zeta && PF12796:Ankyrin repeats (3 copies)|PF00609:Diacylglycerol kinase accessory domain|PF00130:Phorbol esters/diacylglycerol binding domain (C1 domain)|PF00781:Diacylglycerol kinase catalytic domain	C1_1	144197.XP_008278035.1	0	1653.3	Actinopterygii	dgkz		2.7.1.107	ko:K00901	ko00561 ko00564 ko01100 ko01110 ko04070 ko04072 ko05231 map00561 map00564 map01100 map01110 map04070 map04072 map05231		R02240	RC00002 RC00017	ko00000 ko00001 ko01000			38BQZ@33154 3BAZ2@33208 3CSMM@33213 482WZ@7711 496E5@7742 49VKE@7898 KOG0782@1 KOG0782@2759	T	Diacylglycerol kinase
Msa001070	346.758	204.634	245.644	118.408	117.645	118.619	265.678	118.224	1.16825	3.52409e-05	0.000430049	-	Superscaffold1	51087170	51095217	-	906	-	- && Q8N5I4.2 RecName: Full=Dehydrogenase/reductase SDR family member on chromosome X; AltName: Full=DHRSXY; AltName: Full=Short chain dehydrogenase/reductase family 46C member 1; AltName: Full=Short chain dehydrogenase/reductase family 7C member 6; Flags: Precursor && PF00106:short chain dehydrogenase	adh_short	303518.XP_005747140.1	9e-143	513.1	Actinopterygii	DHRSX	GO:0003674 GO:0003824 GO:0005575 GO:0005576 GO:0008150 GO:0008152 GO:0009893 GO:0009894 GO:0009896 GO:0010506 GO:0010508 GO:0016491 GO:0019222 GO:0031323 GO:0031325 GO:0031329 GO:0031331 GO:0048518 GO:0048522 GO:0050789 GO:0050794 GO:0055114 GO:0065007		ko:K11170					ko00000 ko01000			39QMQ@33154 3BJ9X@33208 3CUV9@33213 485RJ@7711 496RC@7742 49QI6@7898 COG1028@1 KOG1208@2759	Q	Dehydrogenase reductase SDR family
Msa001087	139.095	175.93	337.018	28.4179	36.9462	72.9218	217.348	46.0953	2.23601	9.66616e-07	1.72465e-05	-	Superscaffold1	51591821	51595896	+	606	-	- && - && -	-	NA	NA	NA	NA	NA	NA	NA	NA	NA	NA	NA	NA	NA	NA	NA	NA	NA	NA
Msa001097	642.579	819.463	439.073	283.232	195.426	383.082	633.705	287.247	1.1423	0.000521807	0.00429185	-	Superscaffold1	51781902	51789882	-	366	-	- && - && -	-	NA	NA	NA	NA	NA	NA	NA	NA	NA	NA	NA	NA	NA	NA	NA	NA	NA	NA
Msa001102	43.0998	60.1865	83.0679	31.2597	23.3345	22.3627	62.1181	25.6523	1.27073	0.00311426	0.0188346	-	Superscaffold1	51875043	51881772	+	762	-	- && Q5XJA0.3 RecName: Full=Tyrosyl-DNA phosphodiesterase 2; Short=Tyr-DNA phosphodiesterase 2; AltName: Full=5'-tyrosyl-DNA phosphodiesterase; Short=5'-Tyr-DNA phosphodiesterase; AltName: Full=TRAF and TNF receptor-associated protein homolog && PF03372:Endonuclease/Exonuclease/phosphatase family	Exo_endo_phos	31033.ENSTRUP00000030935	5e-94	350.9	Actinopterygii	TDP2	GO:0000287 GO:0002009 GO:0003674 GO:0003676 GO:0003677 GO:0003697 GO:0003712 GO:0003714 GO:0003824 GO:0004518 GO:0004519 GO:0005488 GO:0005515 GO:0005575 GO:0005622 GO:0005623 GO:0005634 GO:0005654 GO:0005730 GO:0005737 GO:0006139 GO:0006259 GO:0006281 GO:0006302 GO:0006725 GO:0006807 GO:0006950 GO:0006974 GO:0007154 GO:0007165 GO:0007166 GO:0007275 GO:0007368 GO:0007369 GO:0007389 GO:0007399 GO:…		ko:K19619					ko00000 ko01000 ko03400			39RV8@33154 3BDKA@33208 3CYVS@33213 48793@7711 48VRT@7742 49TNS@7898 KOG2756@1 KOG2756@2759	T	tyrosyl-DNA phosphodiesterase
Msa001142	282.108	295.377	641.996	159.14	134.173	233.35	406.494	175.554	1.20983	0.00150349	0.010425	-	Superscaffold1	53148682	53157541	+	1569	-	- && Q9JJS6.2 RecName: Full=Beta,beta-carotene 15,15'-dioxygenase; AltName: Full=Beta-carotene dioxygenase 1; AltName: Full=Beta-carotene oxygenase 1 && PF03055:Retinal pigment epithelial membrane protein	RPE65	106582.XP_004565668.1	7e-260	902.9	Actinopterygii			1.13.11.63	ko:K00515	ko00830 ko01100 map00830 map01100		R00032	RC00912	ko00000 ko00001 ko01000			38DX7@33154 3BAXR@33208 3CRSB@33213 48BQU@7711 48XR0@7742 49U6D@7898 COG3670@1 KOG1285@2759	Q	Beta-carotene 15 15'-monooxygenase 1-like
Msa001193	1022.64	607.421	535.194	354.277	339.322	363.637	721.752	352.412	1.03475	0.000303827	0.00274035	-	Superscaffold1	54403836	54427000	+	1620	-	- && Q9YH58.1 RecName: Full=Formimidoyltransferase-cyclodeaminase; AltName: Full=Formiminotransferase-cyclodeaminase; Short=FTCD; AltName: Full=p60; Includes: RecName: Full=Glutamate formimidoyltransferase; AltName: Full=Glutamate formiminotransferase; AltName: Full=Glutamate formyltransferase; Includes: RecName: Full=Formimidoyltetrahydrofolate cyclodeaminase; AltName: Full=Formiminotetrahydrofo…	-	215358.XP_010749781.1	6.3e-272	943	Actinopterygii	FTCD	GO:0000139 GO:0003674 GO:0003824 GO:0005488 GO:0005515 GO:0005575 GO:0005622 GO:0005623 GO:0005737 GO:0005783 GO:0005789 GO:0005790 GO:0005793 GO:0005794 GO:0005829 GO:0005886 GO:0006082 GO:0006520 GO:0006547 GO:0006548 GO:0006575 GO:0006725 GO:0006732 GO:0006760 GO:0006807 GO:0006996 GO:0007010 GO:0008017 GO:0008092 GO:0008150 GO:0008152 GO:0009056 GO:0009063 GO:0009987 GO:0012505 GO:0015631 GO:…	2.1.2.5 4.3.1.4	ko:K13990	ko00340 ko00670 ko01100 map00340 map00670 map01100		R02287 R02302 R03189	RC00165 RC00221 RC00223 RC00688 RC00870	ko00000 ko00001 ko01000 ko03036 ko04147			2QQBY@2759 39SDR@33154 3BD2C@33208 3CSGV@33213 481PI@7711 4959F@7742 49QMG@7898 COG3404@1	E	Formiminotransferase cyclodeaminase
Msa001220	54.8543	46.2973	84.2545	13.2617	5.83362	6.80603	61.8021	8.63378	2.83231	1.2003e-07	2.68887e-06	-	Superscaffold1	55569248	55571258	+	420	-	- && Q5BK71.1 RecName: Full=ADP-ribosylation factor-like protein 11 && PF00025:ADP-ribosylation factor family	Arf	144197.XP_008298578.1	6.8e-61	240	Actinopterygii	ARL11	GO:0002244 GO:0002376 GO:0002520 GO:0007275 GO:0008150 GO:0009987 GO:0030097 GO:0030154 GO:0032501 GO:0032502 GO:0048513 GO:0048534 GO:0048731 GO:0048856 GO:0048869		ko:K07959					ko00000 ko04031			38D1T@33154 3BN8W@33208 3CWE4@33213 486JF@7711 495RS@7742 4A2ST@7898 COG1100@1 KOG0070@2759	U	Belongs to the small GTPase superfamily. Arf family
Msa001221	2154.01	2242.64	3153.02	341.015	365.573	627.127	2516.56	444.572	2.50088	3.50725e-17	3.04351e-15	-	Superscaffold1	55571590	55575383	-	642	-	- && Q9D0P0.1 RecName: Full=Emopamil-binding protein-like; AltName: Full=Emopamil-binding-related protein && PF05241:Emopamil binding protein	EBP	215358.XP_010747868.1	2.2e-95	355.1	Actinopterygii	EBPL	GO:0005575 GO:0005622 GO:0005623 GO:0005737 GO:0005783 GO:0012505 GO:0043226 GO:0043227 GO:0043229 GO:0043231 GO:0044424 GO:0044444 GO:0044464	5.3.3.5	ko:K01824	ko00100 ko01100 ko01110 map00100 map01100 map01110	M00101	R03353 R04804 R07484	RC00911	ko00000 ko00001 ko00002 ko01000			39CRH@33154 3BIIV@33208 3D1RQ@33213 48B8C@7711 490P1@7742 4A2X7@7898 KOG4826@1 KOG4826@2759	I	protein-like
Msa001224	217.458	144.448	225.47	68.203	42.7799	29.1687	195.792	46.7172	2.06505	4.73333e-08	1.1487e-06	-	Superscaffold1	55639130	55643867	+	903	-	- && Q9I922.1 RecName: Full=Regucalcin; Short=RC; AltName: Full=Gluconolactonase; Short=GNL; AltName: Full=Senescence marker protein 30; Short=SMP-30; Short=xSMP-30 [Xenopus laevis] && PF08450:SMP-30/Gluconolaconase/LRE-like region	-	215358.XP_010747870.1	1.3e-154	552.4	Actinopterygii	RGN	GO:0000003 GO:0001505 GO:0001655 GO:0001822 GO:0001889 GO:0001932 GO:0001933 GO:0003674 GO:0003824 GO:0004341 GO:0005488 GO:0005509 GO:0005575 GO:0005576 GO:0005622 GO:0005623 GO:0005634 GO:0005737 GO:0005829 GO:0005975 GO:0005996 GO:0006082 GO:0006109 GO:0006469 GO:0006732 GO:0006766 GO:0006767 GO:0006873 GO:0006874 GO:0006875 GO:0007275 GO:0007276 GO:0007283 GO:0007568 GO:0008150 GO:0008152 GO:…	3.1.1.17	ko:K01053	ko00030 ko00053 ko00930 ko01100 ko01110 ko01120 ko01130 ko01200 ko01220 map00030 map00053 map00930 map01100 map01110 map01120 map01130 map01200 map01220	M00129	R01519 R02933 R03751	RC00537 RC00983	ko00000 ko00001 ko00002 ko01000 ko04147			38GNQ@33154 3B991@33208 3D2G0@33213 48BBN@7711 4902P@7742 49VYU@7898 COG3386@1 KOG4499@2759	PT	Regucalcin
Msa001230	438.835	355.563	434.326	131.67	106.95	158.483	409.575	132.368	1.62905	7.58495e-11	2.91554e-09	-	Superscaffold2	149738	157478	-	675	-	- && Q99808.3 RecName: Full=Equilibrative nucleoside transporter 1; AltName: Full=Equilibrative nitrobenzylmercaptopurine riboside-sensitive nucleoside transporter; Short=Equilibrative NBMPR-sensitive nucleoside transporter; AltName: Full=Nucleoside transporter, es-type; AltName: Full=Solute carrier family 29 member 1 && PF01733:Nucleoside transporter	-	69293.ENSGACP00000026448	1e-95	356.3	Vertebrata	SLC29A1	GO:0001666 GO:0001678 GO:0003008 GO:0003674 GO:0005215 GO:0005337 GO:0005575 GO:0005623 GO:0005886 GO:0005887 GO:0006139 GO:0006725 GO:0006807 GO:0006810 GO:0006950 GO:0007154 GO:0007165 GO:0007166 GO:0007267 GO:0007268 GO:0007275 GO:0007589 GO:0007595 GO:0008150 GO:0008152 GO:0009628 GO:0009743 GO:0009746 GO:0009749 GO:0009987 GO:0010033 GO:0015858 GO:0015862 GO:0015864 GO:0015931 GO:0015932 GO:…		ko:K15014					ko00000 ko02000	2.A.57.1		39721@33154 3BBIR@33208 3CYY8@33213 482QU@7711 48WRN@7742 KOG1479@1 KOG1479@2759	F	uridine transport
Msa001231	314.433	249.08	280.057	83.3593	76.8093	107.924	281.19	89.3643	1.65375	2.59824e-10	9.41835e-09	-	Superscaffold2	162712	201438	-	1125	-	- && O54698.3 RecName: Full=Equilibrative nucleoside transporter 1; AltName: Full=Equilibrative nitrobenzylmercaptopurine riboside-sensitive nucleoside transporter; Short=Equilibrative NBMPR-sensitive nucleoside transporter; AltName: Full=Nucleoside transporter, es-type; AltName: Full=Solute carrier family 29 member 1 && PF02453:Reticulon	-	215358.XP_010749573.1	2.2e-61	243	Actinopterygii	RTN3	GO:0005575 GO:0005576 GO:0005615 GO:0005622 GO:0005623 GO:0005737 GO:0005783 GO:0005789 GO:0005886 GO:0006996 GO:0007029 GO:0008150 GO:0009987 GO:0010256 GO:0012505 GO:0016020 GO:0016043 GO:0022607 GO:0031984 GO:0042175 GO:0043226 GO:0043227 GO:0043229 GO:0043231 GO:0044085 GO:0044421 GO:0044422 GO:0044424 GO:0044425 GO:0044432 GO:0044444 GO:0044446 GO:0044464 GO:0071786 GO:0071787 GO:0071840 GO:…		ko:K20723	ko05010 map05010				ko00000 ko00001 ko03036 ko04131			39EWZ@33154 3BCG4@33208 3CWFP@33213 482P0@7711 494GG@7742 49WKJ@7898 KOG1792@1 KOG1792@2759	U	Reticulon 3
Msa001254	2445.91	2288.01	2570.36	1008.84	1182.28	871.172	2434.76	1020.76	1.25403	1.61221e-10	5.97005e-09	-	Superscaffold2	656664	679579	-	1668	-	- && P05555.2 RecName: Full=Integrin alpha-M; AltName: Full=CD11 antigen-like family member B; AltName: Full=CR-3 alpha chain; AltName: Full=Cell surface glycoprotein MAC-1 subunit alpha; AltName: Full=Leukocyte adhesion receptor MO1; AltName: CD_antigen=CD11b; Flags: Precursor && PF01839:FG-GAP repeat|PF00092:von Willebrand factor type A domain	VWA	215358.XP_010730955.1	6.9e-189	667.2	Actinopterygii	ITGAL	GO:0001772 GO:0001775 GO:0002252 GO:0002263 GO:0002274 GO:0002275 GO:0002283 GO:0002285 GO:0002286 GO:0002291 GO:0002366 GO:0002376 GO:0002443 GO:0002444 GO:0002446 GO:0002682 GO:0002684 GO:0002694 GO:0002696 GO:0003674 GO:0004888 GO:0005488 GO:0005515 GO:0005575 GO:0005622 GO:0005623 GO:0005737 GO:0005886 GO:0005887 GO:0005911 GO:0006810 GO:0006887 GO:0006928 GO:0006950 GO:0006952 GO:0006954 GO:…		ko:K05718	ko04015 ko04514 ko04650 ko04670 ko04810 ko05144 ko05150 ko05166 ko05169 ko05323 ko05416 map04015 map04514 map04650 map04670 map04810 map05144 map05150 map05166 map05169 map05323 map05416				ko00000 ko00001 ko04090 ko04147 ko04516			39SNZ@33154 3BCVJ@33208 3CYNU@33213 485VM@7711 48ZZI@7742 49ZJ9@7898 KOG3637@1 KOG3637@2759	W	Integrin alpha L (antigen CD11A (p180) lymphocyte function-associated antigen 1
Msa001333	199.826	132.41	265.817	93.7792	66.1143	61.2543	199.351	73.7159	1.43231	4.497e-05	0.000526345	-	Superscaffold2	4888151	4923581	-	3141	-	- && Q1LYG0.2 RecName: Full=SH3 and PX domain-containing protein 2A && PF00018:SH3 domain	SH3_1	215358.XP_010738825.1	0	1772.7	Actinopterygii	SH3PXD2A	GO:0001667 GO:0001755 GO:0002102 GO:0003674 GO:0005488 GO:0005543 GO:0005575 GO:0005622 GO:0005623 GO:0005737 GO:0005856 GO:0006801 GO:0006928 GO:0006996 GO:0007275 GO:0008047 GO:0008150 GO:0008152 GO:0008289 GO:0009888 GO:0009987 GO:0014031 GO:0014032 GO:0014033 GO:0015629 GO:0016043 GO:0016176 GO:0016477 GO:0022607 GO:0030154 GO:0030234 GO:0032501 GO:0032502 GO:0032991 GO:0035091 GO:0040011 GO:…										39GME@33154 3CNVE@33208 3E66P@33213 48RM4@7711 49NCT@7742 49WQF@7898 KOG4773@1 KOG4773@2759	T	SH3 and PX
Msa001350	136.156	94.4465	81.8812	59.6777	44.7244	51.5314	104.161	51.9778	1.00466	0.00359863	0.0212078	-	Superscaffold2	5479760	5488749	-	1134	-	- && O54941.1 RecName: Full=SWI/SNF-related matrix-associated actin-dependent regulator of chromatin subfamily E member 1; AltName: Full=BRG1-associated factor 57; Short=BAF57 && -	-	215358.XP_010730926.1	5.1e-143	514.2	Actinopterygii	SMARCE1	GO:0000228 GO:0000785 GO:0000790 GO:0003674 GO:0003676 GO:0003677 GO:0005488 GO:0005515 GO:0005575 GO:0005622 GO:0005623 GO:0005634 GO:0005694 GO:0006325 GO:0006338 GO:0006355 GO:0006996 GO:0008150 GO:0009889 GO:0009891 GO:0009893 GO:0009987 GO:0010468 GO:0010556 GO:0010557 GO:0010604 GO:0010628 GO:0016043 GO:0016586 GO:0019219 GO:0019222 GO:0031323 GO:0031325 GO:0031326 GO:0031328 GO:0031974 GO:…		ko:K11651	ko04714 ko05225 map04714 map05225				ko00000 ko00001 ko03021 ko03036			38UBQ@33154 3BD8X@33208 3CRKJ@33213 4801A@7711 48VZ8@7742 49XG8@7898 KOG4715@1 KOG4715@2759	B	SWI SNF related matrix associated actin dependent regulator of chromatin subfamily e member 1
Msa001364	2716.27	2261.16	2545.44	895.165	983.937	1134.66	2507.62	1004.59	1.3197	5.8429e-12	2.75049e-10	-	Superscaffold2	5634572	5636943	-	654	-	- && Q9BX93.2 RecName: Full=Group XIIB secretory phospholipase A2-like protein; AltName: Full=Group XIII secretory phospholipase A2-like protein; Short=GXIII sPLA2-like; AltName: Full=sPLA2-GXIIB; Short=GXIIB; Flags: Precursor && PF06951:Group XII secretory phospholipase A2 precursor (PLA2G12)	-	106582.XP_004538803.1	2.4e-105	388.3	Actinopterygii	PLA2G12B	GO:0005575 GO:0005576 GO:0008150 GO:0042592 GO:0042632 GO:0048878 GO:0055088 GO:0055090 GO:0055092 GO:0065007 GO:0065008 GO:0070328	3.1.1.4	ko:K01047	ko00564 ko00565 ko00590 ko00591 ko00592 ko01100 ko01110 ko04014 ko04270 ko04972 ko04975 map00564 map00565 map00590 map00591 map00592 map01100 map01110 map04014 map04270 map04972 map04975		R01315 R01317 R02053 R07064 R07379 R07387 R07859	RC00037 RC00094	ko00000 ko00001 ko01000 ko03036			28IH8@1 2QQU1@2759 39W8M@33154 3BIP5@33208 3D2K6@33213 4870E@7711 48V49@7742 49VFR@7898	S	Group XIIB
Msa001369	876.69	556.494	900.693	320.175	366.546	329.606	777.959	338.776	1.19875	2.16393e-06	3.62032e-05	-	Superscaffold2	5716294	5726908	-	612	-	- && Q99PT1.3 RecName: Full=Rho GDP-dissociation inhibitor 1; Short=Rho GDI 1; AltName: Full=GDI-1; AltName: Full=Rho-GDI alpha >Q5XI73.1 RecName: Full=Rho GDP-dissociation inhibitor 1; Short=Rho GDI 1; AltName: Full=Rho-GDI alpha && PF02115:RHO protein GDP dissociation inhibitor	-	8081.XP_008404942.1	2.5e-104	384.8	Actinopterygii	ARHGDIA	GO:0001772 GO:0003674 GO:0005092 GO:0005094 GO:0005488 GO:0005504 GO:0005515 GO:0005575 GO:0005576 GO:0005615 GO:0005622 GO:0005623 GO:0005634 GO:0005737 GO:0005829 GO:0005856 GO:0005886 GO:0007154 GO:0007162 GO:0007165 GO:0007166 GO:0007264 GO:0007265 GO:0007266 GO:0007275 GO:0007399 GO:0008150 GO:0008289 GO:0008360 GO:0009605 GO:0009612 GO:0009628 GO:0009966 GO:0009987 GO:0010033 GO:0010646 GO:…		ko:K12462	ko04722 ko04962 map04722 map04962				ko00000 ko00001 ko04147			38ETA@33154 3BFQ5@33208 3CTBS@33213 48AB1@7711 497VP@7742 4A089@7898 KOG3205@1 KOG3205@2759	T	Rho GDP dissociation inhibitor (GDI) alpha
Msa001413	39.1817	61.1125	27.2937	6.63085	15.5563	17.5012	42.5293	13.2295	1.69168	0.0029768	0.0182039	-	Superscaffold2	7054535	7063596	-	1527	-	- && Q1JPD8.1 RecName: Full=Solute carrier family 43 member 3 && PF07690:Major Facilitator Superfamily	MFS_1	215358.XP_010734355.1	1e-239	835.9	Actinopterygii	SLC43A3			ko:K08230					ko00000 ko02000			2CMU1@1 2QRYG@2759 38H22@33154 3BHKN@33208 3CWTX@33213 47ZXI@7711 48ZPM@7742 49UB1@7898	S	Solute carrier family 43 member
Msa001434	177.297	393.527	168.509	76.7284	118.617	92.3676	246.444	95.9043	1.36358	0.000496327	0.0041118	-	Superscaffold2	8456781	8461848	-	669	-	- && Q6P2T7.1 RecName: Full=UPF0462 protein C4orf33 homolog && -	-	244447.XP_008315455.1	2.5e-110	404.8	Actinopterygii	C4orf33											28X6N@1 2R3ZD@2759 39VH1@33154 3BFR3@33208 3CZUX@33213 482FU@7711 493J9@7742 49YRV@7898	S	Chromosome 4 open reading frame 33
Msa001484	129.299	151.855	124.602	52.0995	55.4194	38.8916	135.252	48.8035	1.47169	1.40466e-06	2.44527e-05	-	Superscaffold2	9653963	9656349	-	441	-	- && Q5ZJ24.1 RecName: Full=LisH domain-containing protein FOPNL; AltName: Full=FGFR1OP N-terminal-like protein && PF09398:FOP N terminal dimerisation domain	-	215358.XP_010739715.1	8.7e-67	259.6	Actinopterygii	FOPNL	GO:0005575 GO:0005622 GO:0005623 GO:0005634 GO:0005737 GO:0005813 GO:0005815 GO:0005856 GO:0005929 GO:0006996 GO:0008150 GO:0009987 GO:0015630 GO:0016043 GO:0022607 GO:0030030 GO:0030031 GO:0031514 GO:0034451 GO:0036064 GO:0042995 GO:0043226 GO:0043227 GO:0043228 GO:0043229 GO:0043231 GO:0043232 GO:0044085 GO:0044422 GO:0044424 GO:0044430 GO:0044441 GO:0044444 GO:0044446 GO:0044450 GO:0044463 GO:…		ko:K16535					ko00000 ko03036			2B269@1 2S0C1@2759 38XI8@33154 3BMS9@33208 3D1SK@33213 48BDT@7711 499AX@7742 4A3B8@7898	S	FGFR1OP N-terminal like
Msa001485	53.8748	78.7054	206.483	38.8378	16.5286	23.335	113.021	26.2338	2.10239	0.000168141	0.00164428	-	Superscaffold2	9658522	9681963	-	4533	-	- && Q5F364.1 RecName: Full=Multidrug resistance-associated protein 1; AltName: Full=ATP-binding cassette sub-family C member 1; AltName: Full=Leukotriene C(4) transporter; Short=LTC4 transporter && PF00005:ABC transporter|PF00664:ABC transporter transmembrane region	ABC_membrane	144197.XP_008278124.1	0	2844.3	Actinopterygii	ABCC6			ko:K05665 ko:K05667 ko:K05669	ko01523 ko02010 ko04071 ko04976 ko04977 ko05206 map01523 map02010 map04071 map04976 map04977 map05206				ko00000 ko00001 ko02000	3.A.1.208.1 3.A.1.208.10 3.A.1.208.8 3.A.1.208.9		38CH6@33154 3BA19@33208 3CSDY@33213 47Z73@7711 48ZCK@7742 49W1F@7898 COG1132@1 KOG0054@2759	Q	ATP-binding cassette sub-family C (CFTR MRP) member 6a
Msa001486	287.006	252.783	234.963	121.25	138.062	121.536	258.251	126.949	1.02548	1.12102e-05	0.000156724	-	Superscaffold2	9697797	9701549	+	663	-	- && P97478.3 RecName: Full=5-demethoxyubiquinone hydroxylase, mitochondrial; Short=DMQ hydroxylase; AltName: Full=Timing protein clk-1 homolog; AltName: Full=Ubiquinone biosynthesis monooxygenase COQ7; Flags: Precursor && PF03232:Ubiquinone biosynthesis protein COQ7	-	215358.XP_010739714.1	1.5e-107	395.6	Actinopterygii	COQ7	GO:0000003 GO:0000122 GO:0001067 GO:0001306 GO:0001701 GO:0001838 GO:0001841 GO:0001932 GO:0001933 GO:0001934 GO:0002009 GO:0003674 GO:0003676 GO:0003677 GO:0003682 GO:0005488 GO:0005575 GO:0005622 GO:0005623 GO:0005634 GO:0005737 GO:0005739 GO:0006091 GO:0006119 GO:0006139 GO:0006163 GO:0006355 GO:0006357 GO:0006725 GO:0006732 GO:0006733 GO:0006743 GO:0006744 GO:0006753 GO:0006793 GO:0006796 GO:…		ko:K06134	ko00130 ko01100 ko01110 map00130 map01100 map01110	M00128	R04984 R08775	RC01254	ko00000 ko00001 ko00002 ko01000			38H5U@33154 3BCX2@33208 3CZ63@33213 489Q5@7711 48VHN@7742 4A1XD@7898 COG2941@1 KOG4061@2759	H	Catalyzes the hydroxylation of 2-polyprenyl-3-methyl-6- methoxy-1 4-benzoquinol (DMQH2) during ubiquinone biosynthesis. Has also a structural role in the COQ enzyme complex stabilizing other COQ polypeptides. Involved in lifespan determination in a ubiquinone-independent manner
Msa001491	73.4656	179.634	32.0405	31.2597	19.4454	28.1964	95.0466	26.3005	1.85715	0.00159215	0.010925	-	Superscaffold2	9976551	9986461	+	2817	-	- && Q5M7W4.2 RecName: Full=Transmembrane channel-like protein 5 && PF07810:TMC domain	-	215358.XP_010739711.1	0	1263.8	Actinopterygii	TMC5			ko:K21988					ko00000 ko02000	1.A.17.4		28I6S@1 2QQB2@2759 38EMF@33154 3BI41@33208 3CXVF@33213 47Z3S@7711 496HD@7742 49RGA@7898	S	Transmembrane channel-like
Msa001501	228.233	229.635	217.163	98.5155	97.2269	122.509	225.01	106.084	1.08541	7.50764e-06	0.000109784	-	Superscaffold2	10317942	10319803	+	489	-	- && Q7ZVJ8.3 RecName: Full=UPF0585 protein C16orf13 homolog A && PF06080:Protein of unknown function (DUF938)	-	215358.XP_010732492.1	1.3e-82	312.4	Actinopterygii	C16orf13											28PA3@1 2QVX9@2759 39SGI@33154 3BC75@33208 3D3RW@33213 481QN@7711 498PF@7742 49YAX@7898	S	Chromosome 16 open reading frame 13
Msa001510	626.906	837.055	976.641	302.177	411.27	291.687	813.534	335.045	1.27943	8.73511e-07	1.56994e-05	-	Superscaffold2	10437841	10438127	+	177	-	- && Q96IX5.1 RecName: Full=Up-regulated during skeletal muscle growth protein 5; AltName: Full=Diabetes-associated protein in insulin-sensitive tissues; AltName: Full=HCV F-transactivated protein 2 && -	-	215358.XP_010732502.1	2e-22	110.9	Actinopterygii	USMG5	GO:0005575 GO:0005622 GO:0005623 GO:0005737 GO:0005739 GO:0005740 GO:0005743 GO:0005753 GO:0016020 GO:0016469 GO:0019866 GO:0031090 GO:0031966 GO:0031967 GO:0031975 GO:0032991 GO:0043226 GO:0043227 GO:0043229 GO:0043231 GO:0044422 GO:0044424 GO:0044425 GO:0044429 GO:0044444 GO:0044446 GO:0044455 GO:0044464 GO:0045259 GO:0098796 GO:0098798 GO:0098800		ko:K18194					ko00000 ko03029			2E0NV@1 2S82X@2759 3A8NT@33154 3BU1Q@33208 3DAJK@33213 48GHJ@7711 49DGP@7742 4A4R2@7898	S	Up-regulated during skeletal muscle growth
Msa001513	1810.19	1802.82	2654.61	825.067	390.852	491.007	2089.21	568.975	1.87618	3.24499e-09	9.78166e-08	-	Superscaffold2	10479090	10511916	+	1599	-	- && O46411.1 RecName: Full=Cytosolic purine 5'-nucleotidase; AltName: Full=Cytosolic 5'-nucleotidase II; AltName: Full=Cytosolic IMP/GMP-specific 5'-nucleotidase && PF05761:5' nucleotidase family	-	215358.XP_010732505.1	1.1e-305	1055	Actinopterygii	NT5C2	GO:0003674 GO:0003824 GO:0005488 GO:0005515 GO:0005575 GO:0005622 GO:0005623 GO:0005737 GO:0005829 GO:0006139 GO:0006163 GO:0006195 GO:0006725 GO:0006753 GO:0006793 GO:0006796 GO:0006807 GO:0008150 GO:0008152 GO:0008252 GO:0008253 GO:0009056 GO:0009058 GO:0009116 GO:0009117 GO:0009119 GO:0009123 GO:0009126 GO:0009150 GO:0009161 GO:0009166 GO:0009167 GO:0009259 GO:0009987 GO:0016301 GO:0016310 GO:…	3.1.3.5	ko:K01081	ko00230 ko00240 ko00760 ko01100 ko01110 map00230 map00240 map00760 map01100 map01110		R00183 R00511 R00963 R01126 R01227 R01569 R01664 R01968 R02088 R02102 R02323 R02719 R03346	RC00017	ko00000 ko00001 ko01000			38DSH@33154 3B9SY@33208 3CXWG@33213 47YUS@7711 48Y6P@7742 49X16@7898 KOG2469@1 KOG2469@2759	F	5'-nucleotidase cytosolic
Msa001529	534.83	432.417	744.051	130.722	108.894	158.483	570.432	132.7	2.10279	3.03102e-13	1.67456e-11	-	Superscaffold2	10757877	10775187	-	2343	-	- && Q9UPV9.1 RecName: Full=Trafficking kinesin-binding protein 1; AltName: Full=106 kDa O-GlcNAc transferase-interacting protein && PF04849:HAP1 N-terminal conserved region|PF12448:Kinesin associated protein	-	144197.XP_008287140.1	2.1e-292	1011.5	Actinopterygii	HAP1	GO:0000003 GO:0003002 GO:0003006 GO:0003674 GO:0003774 GO:0003777 GO:0003824 GO:0005488 GO:0005515 GO:0005575 GO:0005622 GO:0005623 GO:0005737 GO:0005739 GO:0006810 GO:0006928 GO:0006996 GO:0007005 GO:0007017 GO:0007018 GO:0007275 GO:0007276 GO:0007281 GO:0007283 GO:0007286 GO:0007287 GO:0007292 GO:0007308 GO:0007309 GO:0007310 GO:0007389 GO:0008088 GO:0008092 GO:0008150 GO:0009798 GO:0009950 GO:…		ko:K15369					ko00000			38DHX@33154 3BCT3@33208 3CWF3@33213 481CH@7711 4979T@7742 49U5A@7898 KOG4360@1 KOG4360@2759	S	Huntingtin-associated protein 1
Msa001530	43.0998	57.4087	87.8146	13.2617	5.83362	15.5566	62.7744	11.5507	2.43759	4.06682e-06	6.35237e-05	-	Superscaffold2	10777056	10782177	-	225	-	- && Q9UPV9.1 RecName: Full=Trafficking kinesin-binding protein 1; AltName: Full=106 kDa O-GlcNAc transferase-interacting protein && -	-	8128.ENSONIP00000023675	2.6e-27	127.5	Actinopterygii	HAP1	GO:0000003 GO:0003002 GO:0003006 GO:0003674 GO:0003774 GO:0003777 GO:0003824 GO:0005488 GO:0005515 GO:0005575 GO:0005622 GO:0005623 GO:0005737 GO:0005739 GO:0006810 GO:0006928 GO:0006996 GO:0007005 GO:0007017 GO:0007018 GO:0007275 GO:0007276 GO:0007281 GO:0007283 GO:0007286 GO:0007287 GO:0007292 GO:0007308 GO:0007309 GO:0007310 GO:0007389 GO:0008088 GO:0008092 GO:0008150 GO:0009798 GO:0009950 GO:…		ko:K15369					ko00000			38DHX@33154 3BCT3@33208 3CWF3@33213 481CH@7711 4979T@7742 49U5A@7898 KOG4360@1 KOG4360@2759	S	Huntingtin-associated protein 1
Msa001538	874.73	633.347	876.959	251.025	311.126	219.738	795.012	260.63	1.60855	6.20986e-11	2.42495e-09	-	Superscaffold2	10924281	10933964	-	879	-	- && B5XB27.1 RecName: Full=Kynurenine formamidase; Short=KFA; Short=KFase; AltName: Full=Arylformamidase; AltName: Full=N-formylkynurenine formamidase; Short=FKF && PF07859:alpha/beta hydrolase fold	Abhydrolase_3	215358.XP_010733365.1	2.4e-156	558.1	Actinopterygii	AFMID	GO:0003674 GO:0003824 GO:0004061 GO:0005575 GO:0005622 GO:0005623 GO:0005737 GO:0005829 GO:0006082 GO:0006520 GO:0006568 GO:0006569 GO:0006576 GO:0006586 GO:0006725 GO:0006807 GO:0008150 GO:0008152 GO:0009056 GO:0009063 GO:0009072 GO:0009074 GO:0009308 GO:0009310 GO:0009987 GO:0016054 GO:0016787 GO:0016810 GO:0016811 GO:0019439 GO:0019441 GO:0019752 GO:0034641 GO:0042180 GO:0042402 GO:0042430 GO:…	3.5.1.9	ko:K01432	ko00380 ko00630 ko01100 map00380 map00630 map01100	M00038	R00988 R01959 R04911	RC00263 RC00323	ko00000 ko00001 ko00002 ko01000			39TRG@33154 3BI49@33208 3CVFW@33213 486R6@7711 495R2@7742 49Q12@7898 COG0657@1 KOG4627@2759	E	Catalyzes the hydrolysis of N-formyl-L-kynurenine to L- kynurenine the second step in the kynurenine pathway of tryptophan degradation. Kynurenine may be further oxidized to nicotinic acid NAD(H) and NADP(H). Required for elimination of toxic metabolites
Msa001546	1377.24	1247.25	397.539	469.843	340.294	465.727	1007.34	425.288	1.24456	0.0023149	0.0149238	-	Superscaffold2	11030579	11036859	+	972	-	- && Q17QJ7.1 RecName: Full=Pyrroline-5-carboxylate reductase 2; Short=P5C reductase 2; Short=P5CR 2 && PF14748:Pyrroline-5-carboxylate reductase dimerisation|PF03807:NADP oxidoreductase coenzyme F420-dependent	F420_oxidored	215358.XP_010743298.1	1.7e-171	608.6	Actinopterygii	PYCR1	GO:0003674 GO:0003824 GO:0004735 GO:0005488 GO:0005515 GO:0005575 GO:0005622 GO:0005623 GO:0005737 GO:0005739 GO:0005759 GO:0006082 GO:0006520 GO:0006560 GO:0006561 GO:0006807 GO:0006950 GO:0006979 GO:0008150 GO:0008152 GO:0008652 GO:0009058 GO:0009064 GO:0009084 GO:0009987 GO:0010941 GO:0016053 GO:0016491 GO:0016645 GO:0016646 GO:0018130 GO:0019752 GO:0031974 GO:0033554 GO:0034599 GO:0042221 GO:…	1.5.1.2	ko:K00286	ko00330 ko01100 ko01110 ko01130 ko01230 map00330 map01100 map01110 map01130 map01230	M00015	R01248 R01251 R03291 R03293	RC00054 RC00083	ko00000 ko00001 ko00002 ko01000			39QSG@33154 3BDSF@33208 3CRY0@33213 481QR@7711 48UXW@7742 49VD4@7898 COG0345@1 KOG3124@2759	E	Pyrroline-5-carboxylate reductase
Msa001559	96.9746	83.3352	61.7075	32.207	41.8076	37.9193	80.6724	37.3113	1.1163	0.00194934	0.012912	-	Superscaffold2	11285821	11291508	-	1860	-	- && - && -	-	NA	NA	NA	NA	NA	NA	NA	NA	NA	NA	NA	NA	NA	NA	NA	NA	NA	NA
Msa001598	73.4656	85.1871	85.4412	26.5234	16.5286	18.4735	81.3646	20.5085	1.98629	2.58953e-07	5.28504e-06	-	Superscaffold2	12099886	12103273	+	1335	-	- && P68371.1 RecName: Full=Tubulin beta-4B chain; AltName: Full=Tubulin beta-2 chain; AltName: Full=Tubulin beta-2C chain >P68372.1 RecName: Full=Tubulin beta-4B chain; AltName: Full=Tubulin beta-2C chain >Q3MHM5.1 RecName: Full=Tubulin beta-4B chain; AltName: Full=Tubulin beta-2C chain && PF03953:Tubulin C-terminal domain|PF00091:Tubulin/FtsZ family, GTPase domain	Tubulin	106582.XP_004539136.1	9.2e-261	905.6	Actinopterygii	TUBB4A			ko:K07375	ko04145 ko04540 ko05130 map04145 map04540 map05130				ko00000 ko00001 ko03036 ko04147 ko04812			38EHS@33154 3BDQF@33208 3CSPW@33213 482T5@7711 48VYX@7742 4A5X7@7898 COG5023@1 KOG1375@2759	Z	Tubulin is the major constituent of microtubules. It binds two moles of GTP one at an exchangeable site on the beta chain and one at a non-exchangeable site on the alpha chain
Msa001604	21026.8	19167.1	23571.1	10929.5	10488.8	10322.8	21255	10580.4	1.00638	2.72917e-09	8.28491e-08	-	Superscaffold2	12436705	12523795	+	5028	-	- && P98093.1 RecName: Full=Complement C3; Contains: RecName: Full=Complement C3 beta chain; Contains: RecName: Full=Complement C3 alpha chain; Contains: RecName: Full=C3a anaphylatoxin; Contains: RecName: Full=Complement C3b alpha' chain; Contains: RecName: Full=Complement C3c alpha' chain fragment 1; Contains: RecName: Full=Complement C3dg fragment; Contains: RecName: Full=Complement C3g fragme…	A2M_comp	215358.XP_010737310.1	0	2319.3	Actinopterygii	C3	GO:0000323 GO:0001664 GO:0001775 GO:0001796 GO:0001798 GO:0001817 GO:0001819 GO:0001932 GO:0001934 GO:0001969 GO:0001970 GO:0002250 GO:0002252 GO:0002253 GO:0002263 GO:0002274 GO:0002275 GO:0002283 GO:0002366 GO:0002376 GO:0002443 GO:0002444 GO:0002446 GO:0002449 GO:0002455 GO:0002460 GO:0002507 GO:0002520 GO:0002673 GO:0002675 GO:0002682 GO:0002684 GO:0002697 GO:0002699 GO:0002703 GO:0002705 GO:…		ko:K03989 ko:K03990 ko:K06530	ko04145 ko04610 ko05133 ko05134 ko05140 ko05142 ko05150 ko05152 ko05167 ko05168 ko05203 ko05322 map04145 map04610 map05133 map05134 map05140 map05142 map05150 map05152 map05167 map05168 map05203 map05322				ko00000 ko00001 ko04090 ko04131 ko04147 ko04516			38EBJ@33154 3BBY3@33208 3CYVE@33213 480FU@7711 49297@7742 49PXY@7898 COG2373@1 KOG1366@2759	O	complement
Msa001606	76.4042	65.7422	124.602	40.7324	29.1681	44.7254	88.9161	38.2086	1.2135	0.0023086	0.0149009	-	Superscaffold2	12533121	12551431	+	1035	-	- && P36887.4 RecName: Full=cAMP-dependent protein kinase catalytic subunit alpha; Short=PKA C-alpha && PF00069:Protein kinase domain	Pkinase	215358.XP_010737307.1	2.3e-198	698	Actinopterygii	PRKACA	GO:0000003 GO:0000086 GO:0000166 GO:0000278 GO:0000287 GO:0001669 GO:0001674 GO:0001678 GO:0001704 GO:0001707 GO:0001838 GO:0001841 GO:0001843 GO:0001932 GO:0001934 GO:0002009 GO:0002027 GO:0002218 GO:0002220 GO:0002223 GO:0002253 GO:0002376 GO:0002429 GO:0002682 GO:0002684 GO:0002757 GO:0002758 GO:0002764 GO:0002768 GO:0003006 GO:0003008 GO:0003014 GO:0003091 GO:0003674 GO:0003824 GO:0004672 GO:…	2.7.11.11	ko:K04345	ko01522 ko04010 ko04014 ko04020 ko04024 ko04062 ko04113 ko04114 ko04138 ko04140 ko04211 ko04213 ko04261 ko04270 ko04310 ko04340 ko04341 ko04371 ko04530 ko04540 ko04611 ko04713 ko04714 ko04720 ko04723 ko04724 ko04725 ko04726 ko04727 ko04728 ko04740 ko04742 ko04750 ko04910 ko04911 ko04912 ko04913 ko04914 ko04915 ko04916 ko04918 ko04919 ko04921 ko04922 ko04923 ko04924 ko04925 ko04926 ko04927 ko04934…	M00695			ko00000 ko00001 ko00002 ko01000 ko01001 ko03019 ko03036			38C4N@33154 3BD0W@33208 3CR67@33213 482MU@7711 48YX1@7742 49YAV@7898 KOG0616@1 KOG0616@2759	T	Protein kinase cAMP-dependent catalytic alpha genome duplicate
Msa001610	1601.55	1514.85	1575.92	290.81	352.934	388.916	1564.1	344.22	2.18408	1.089e-28	3.02335e-26	-	Superscaffold2	12576666	12588485	-	1059	-	- && Q9NZ01.1 RecName: Full=Very-long-chain enoyl-CoA reductase; AltName: Full=Synaptic glycoprotein SC2; AltName: Full=Trans-2,3-enoyl-CoA reductase; Short=TER && PF02544:3-oxo-5-alpha-steroid 4-dehydrogenase	-	69293.ENSGACP00000024895	4.1e-195	687.2	Actinopterygii	TECR	GO:0000038 GO:0003674 GO:0003824 GO:0003995 GO:0004466 GO:0005575 GO:0005622 GO:0005623 GO:0005737 GO:0005783 GO:0005789 GO:0006082 GO:0006139 GO:0006163 GO:0006164 GO:0006629 GO:0006631 GO:0006633 GO:0006637 GO:0006725 GO:0006732 GO:0006753 GO:0006790 GO:0006793 GO:0006796 GO:0006807 GO:0008150 GO:0008152 GO:0008610 GO:0009058 GO:0009108 GO:0009117 GO:0009150 GO:0009152 GO:0009165 GO:0009259 GO:…	1.3.1.93	ko:K10258	ko00062 ko01040 ko01110 ko01212 map00062 map01040 map01110 map01212	M00415	R07761 R09449 R10828	RC00052 RC00120	ko00000 ko00001 ko00002 ko01000 ko01004			38FVN@33154 3B95W@33208 3CTSE@33213 480C5@7711 48Z9B@7742 4A0DV@7898 KOG1639@1 KOG1639@2759	I	trans-2 3-enoyl-CoA reductase b
Msa001692	551.482	410.194	290.737	161.035	151.674	245.017	417.471	185.909	1.16817	0.000276931	0.00253367	-	Superscaffold2	15503192	15657945	-	2013	-	- && P10102.3 RecName: Full=Protein kinase C alpha type; Short=PKC-A; Short=PKC-alpha && PF00130:Phorbol esters/diacylglycerol binding domain (C1 domain)|PF00069:Protein kinase domain|PF00168:C2 domain	Pkinase	8153.XP_005942808.1	0	1310.4	Actinopterygii	PRKCA	GO:0000003 GO:0000188 GO:0000278 GO:0000302 GO:0000902 GO:0000904 GO:0001501 GO:0001750 GO:0001775 GO:0001932 GO:0001933 GO:0001934 GO:0001936 GO:0001938 GO:0002026 GO:0002062 GO:0002159 GO:0002376 GO:0002682 GO:0002684 GO:0002761 GO:0002763 GO:0002791 GO:0002831 GO:0002833 GO:0002934 GO:0003006 GO:0003008 GO:0003674 GO:0003824 GO:0004672 GO:0004674 GO:0004697 GO:0004698 GO:0004712 GO:0005102 GO:…	2.7.11.13	ko:K02677 ko:K19662	ko01521 ko04010 ko04011 ko04012 ko04014 ko04015 ko04020 ko04062 ko04064 ko04066 ko04070 ko04071 ko04072 ko04139 ko04150 ko04151 ko04261 ko04270 ko04310 ko04360 ko04370 ko04510 ko04540 ko04650 ko04662 ko04664 ko04666 ko04670 ko04713 ko04720 ko04723 ko04724 ko04725 ko04726 ko04727 ko04728 ko04730 ko04745 ko04750 ko04911 ko04912 ko04916 ko04918 ko04919 ko04921 ko04925 ko04926 ko04931 ko04933 ko04960…				ko00000 ko00001 ko01000 ko01001 ko04131			3AJEW@33154 3BFC2@33208 3CS8B@33213 4829B@7711 492KZ@7742 49RX7@7898 KOG0696@1 KOG0696@2759	T	Protein kinase C alpha
Msa001749	23.509	18.5189	17.8003	2.84179	2.91681	4.86145	19.9427	3.54002	2.49683	0.000832391	0.00635817	-	Superscaffold2	17653451	17655069	+	1170	-	- && - && PF13912:C2H2-type zinc finger|PF00096:Zinc finger, C2H2 type	zf-C2H2	144197.XP_008276704.1	2.3e-34	153.3	Actinopterygii				ko:K09228					ko00000 ko03000			3AI8W@33154 3BY83@33208 3DF3H@33213 48IK3@7711 49FUS@7742 4A5XP@7898 KOG1721@1 KOG1721@2759	S	Zinc finger protein
Msa001780	1838.6	1963.93	702.517	502.05	309.182	919.787	1501.68	577.006	1.38022	0.00201005	0.0132223	-	Superscaffold2	18668922	18674280	+	750	-	- && Q99J59.1 RecName: Full=Tetraspanin-1; Short=Tspan-1 && PF00335:Tetraspanin family	Tetraspannin	215358.XP_010738881.1	3e-99	368.2	Actinopterygii				ko:K17348 ko:K17357					ko00000 ko04147			3A6T5@33154 3BTB0@33208 3DADY@33213 48QU9@7711 49ME6@7742 4A5AA@7898 KOG3882@1 KOG3882@2759	S	Zgc 153650
Msa001783	166.522	130.558	150.709	60.6249	53.4748	74.8664	149.263	62.9887	1.24431	2.04371e-05	0.000267238	-	Superscaffold2	18749737	18753799	+	1089	-	- && P17923.1 RecName: Full=Nuclear factor 1 A-type; Short=NF1-A; Short=Nuclear factor 1/A; AltName: Full=CCAAT-box-binding transcription factor; Short=CTF; AltName: Full=Nuclear factor I/A; Short=NF-I/A; Short=NFI-A; AltName: Full=TGGCA-binding protein && PF10524:Nuclear factor I protein pre-N-terminus|PF03165:MH1 domain	MH1	48698.ENSPFOP00000013548	6.9e-97	360.9	Actinopterygii	NFIX	GO:0000122 GO:0000976 GO:0000977 GO:0000981 GO:0001012 GO:0001067 GO:0001228 GO:0003674 GO:0003676 GO:0003677 GO:0003690 GO:0003700 GO:0005488 GO:0005575 GO:0005622 GO:0005623 GO:0005634 GO:0005654 GO:0006139 GO:0006351 GO:0006355 GO:0006357 GO:0006366 GO:0006725 GO:0006807 GO:0007275 GO:0007399 GO:0007417 GO:0007420 GO:0007568 GO:0008150 GO:0008152 GO:0008340 GO:0009058 GO:0009059 GO:0009653 GO:…		ko:K09168 ko:K09170 ko:K09171 ko:K09172					ko00000 ko03000			38DKM@33154 3BBWM@33208 3CRBG@33213 48568@7711 4921D@7742 49ZFZ@7898 KOG3663@1 KOG3663@2759	K	Recognizes and binds the palindromic sequence 5'- TTGGCNNNNNGCCAA-3' present in viral and cellular promoters and in the origin of replication of adenovirus type 2. These proteins are individually capable of activating transcription and replication
Msa001811	80.3224	136.114	117.482	18.9453	22.3622	82.6447	111.306	41.3174	1.43042	0.00958829	0.0465003	-	Superscaffold2	19247099	19251323	+	555	-	- && Q7ZZC6.1 RecName: Full=Centromere protein M; Short=CENP-M; AltName: Full=Proliferation-associated nuclear element 1 && PF11111:Centromere protein M (CENP-M)	-	32507.XP_006787433.1	1.5e-87	328.9	Actinopterygii	cenpm			ko:K11505					ko00000 ko03036			2BFR2@1 2S17M@2759 39Y8V@33154 3BQVN@33208 3D79C@33213 48QMV@7711 49M7X@7742 4A3S6@7898	S	Proliferation associated nuclear element
Msa001833	10766.1	12425.3	17879.8	3829.79	3900.75	5283.43	13690.4	4337.99	1.65802	1.53749e-10	5.70567e-09	-	Superscaffold2	19693539	19696572	-	654	-	- && - && -	-	144197.XP_008274205.1	1.9e-30	139.4	Actinopterygii	ORM1	GO:0000323 GO:0001101 GO:0001775 GO:0001817 GO:0001818 GO:0001819 GO:0002237 GO:0002252 GO:0002263 GO:0002274 GO:0002275 GO:0002283 GO:0002366 GO:0002376 GO:0002437 GO:0002438 GO:0002439 GO:0002443 GO:0002444 GO:0002446 GO:0002526 GO:0002544 GO:0002576 GO:0002791 GO:0002793 GO:0003674 GO:0005488 GO:0005575 GO:0005576 GO:0005615 GO:0005622 GO:0005623 GO:0005737 GO:0005764 GO:0005766 GO:0005773 GO:…		ko:K17308					ko00000 ko04147			2B7QB@1 2S0Q2@2759 3A0XI@33154 3BQ8E@33208 3D7S8@33213 48EZK@7711 49BW5@7742 4A832@7898	S	acute-phase response
Msa001883	1169.57	798.166	604.022	383.642	310.154	340.302	857.253	344.699	1.31488	3.62129e-06	5.70835e-05	-	Superscaffold2	21435769	21442043	-	1491	-	- && O60701.1 RecName: Full=UDP-glucose 6-dehydrogenase; Short=UDP-Glc dehydrogenase; Short=UDP-GlcDH; Short=UDPGDH && PF03720:UDP-glucose/GDP-mannose dehydrogenase family, UDP binding domain|PF00984:UDP-glucose/GDP-mannose dehydrogenase family, central domain|PF03721:UDP-glucose/GDP-mannose dehydrogenase family, NAD binding domain	-	215358.XP_010748918.1	2.7e-277	960.7	Actinopterygii	UGDH	GO:0000003 GO:0000271 GO:0001667 GO:0001702 GO:0001704 GO:0001707 GO:0001763 GO:0002009 GO:0002119 GO:0002164 GO:0003002 GO:0003674 GO:0003824 GO:0003979 GO:0005488 GO:0005515 GO:0005575 GO:0005622 GO:0005623 GO:0005634 GO:0005654 GO:0005737 GO:0005829 GO:0005975 GO:0005976 GO:0006011 GO:0006022 GO:0006023 GO:0006024 GO:0006029 GO:0006065 GO:0006082 GO:0006091 GO:0006139 GO:0006725 GO:0006790 GO:…	1.1.1.22	ko:K00012	ko00040 ko00053 ko00520 ko01100 map00040 map00053 map00520 map01100	M00014 M00129 M00361 M00362	R00286	RC00291	ko00000 ko00001 ko00002 ko01000			38BE6@33154 3BE6X@33208 3CYTV@33213 480KG@7711 490B8@7742 4A086@7898 COG1004@1 KOG2666@2759	GT	hyaluronan chondroitin sulfate and heparan sulfate
Msa001902	1244.02	1620.41	2398.29	861.063	749.62	773.943	1754.24	794.875	1.14161	2.75587e-05	0.00034766	-	Superscaffold2	21978312	21989382	+	1872	-	- && Q91WT8.1 RecName: Full=RNA-binding protein 47; AltName: Full=RNA-binding motif protein 47 && PF00076:RNA recognition motif. (a.k.a. RRM, RBD, or RNP domain)|PF14259:RNA recognition motif (a.k.a. RRM, RBD, or RNP domain)	RRM_1	215358.XP_010734465.1	0	1133.2	Actinopterygii	RBM47	GO:0002244 GO:0002376 GO:0002520 GO:0003674 GO:0003676 GO:0003723 GO:0005488 GO:0005575 GO:0005622 GO:0005623 GO:0005634 GO:0006139 GO:0006725 GO:0006807 GO:0007275 GO:0008150 GO:0008152 GO:0009451 GO:0009987 GO:0016070 GO:0016553 GO:0016554 GO:0030097 GO:0030154 GO:0032501 GO:0032502 GO:0034641 GO:0043170 GO:0043226 GO:0043227 GO:0043229 GO:0043231 GO:0043412 GO:0044237 GO:0044238 GO:0044424 GO:…										38B4M@33154 3BBMN@33208 3CX2K@33213 486YM@7711 49096@7742 4A2GG@7898 KOG0117@1 KOG0117@2759	A	RNA binding motif protein 47
Msa001919	285.047	225.931	278.871	56.8359	58.3362	91.3953	263.283	68.8558	1.93478	5.27653e-11	2.10351e-09	-	Superscaffold2	22483403	22497201	+	1656	-	- && Q16880.2 RecName: Full=2-hydroxyacylsphingosine 1-beta-galactosyltransferase; AltName: Full=Ceramide UDP-galactosyltransferase; AltName: Full=Cerebroside synthase; AltName: Full=UDP-galactose-ceramide galactosyltransferase; Flags: Precursor && PF00201:UDP-glucoronosyl and UDP-glucosyl transferase	UDPGT	215358.XP_010742152.1	0	1064.3	Actinopterygii	UGT8	GO:0003674 GO:0003824 GO:0005575 GO:0005622 GO:0005623 GO:0005886 GO:0006629 GO:0006643 GO:0006664 GO:0006665 GO:0006687 GO:0006807 GO:0007275 GO:0007399 GO:0007417 GO:0007422 GO:0008150 GO:0008152 GO:0008194 GO:0008378 GO:0008489 GO:0009987 GO:0015020 GO:0016020 GO:0016740 GO:0016757 GO:0016758 GO:0032501 GO:0032502 GO:0035250 GO:0043226 GO:0043227 GO:0043229 GO:0043231 GO:0044237 GO:0044238 GO:…	2.4.1.17 2.4.1.47	ko:K00699 ko:K04628	ko00040 ko00053 ko00140 ko00565 ko00600 ko00830 ko00860 ko00980 ko00982 ko00983 ko01100 ko01110 ko05204 map00040 map00053 map00140 map00565 map00600 map00830 map00860 map00980 map00982 map00983 map01100 map01110 map05204	M00014 M00067 M00129	R01383 R01500 R02358 R02389 R02478 R02502 R02902 R03091 R04322 R04352 R04353 R04354 R04683 R06277 R07106 R08259 R08261 R08262 R08263 R08615 R09426 R09427 R09428 R10804	RC00005 RC00033 RC00049 RC00059 RC00078 RC00171 RC00397 RC00523 RC00529 RC00708 RC02748	ko00000 ko00001 ko00002 ko01000 ko01003		GT1	38FD1@33154 3BHA3@33208 3CV7E@33213 488G3@7711 493ZU@7742 49VIQ@7898 KOG1192@1 KOG1192@2759	G	UDP glycosyltransferase 8
Msa001934	226.274	270.376	342.952	125.039	115.7	60.282	279.867	100.34	1.47845	1.24707e-05	0.000172522	-	Superscaffold2	23768534	23776625	-	762	-	- && Q561X9.1 RecName: Full=3-hydroxybutyrate dehydrogenase type 2; AltName: Full=R-beta-hydroxybutyrate dehydrogenase && PF00106:short chain dehydrogenase	adh_short	144197.XP_008296815.1	7.4e-98	363.6	Actinopterygii	BDH2	GO:0000166 GO:0002262 GO:0002376 GO:0002520 GO:0003674 GO:0003824 GO:0003858 GO:0005488 GO:0005575 GO:0005622 GO:0005623 GO:0005737 GO:0005829 GO:0006082 GO:0006091 GO:0006518 GO:0006629 GO:0006631 GO:0006635 GO:0006725 GO:0006778 GO:0006807 GO:0007275 GO:0008150 GO:0008152 GO:0009056 GO:0009058 GO:0009059 GO:0009062 GO:0009237 GO:0009888 GO:0009987 GO:0016042 GO:0016054 GO:0016491 GO:0016614 GO:…	1.1.1.30	ko:K00019	ko00072 ko00650 ko01100 map00072 map00650 map01100	M00088	R01361	RC00117	ko00000 ko00001 ko00002 ko01000			38H5G@33154 3BK2E@33208 3D0KA@33213 48BIW@7711 493XD@7742 49S2I@7898 COG1028@1 KOG0725@2759	Q	3-hydroxybutyrate dehydrogenase type 2
Msa001950	6927.32	4905.66	5081.38	2249.75	2554.15	2827.42	5638.12	2543.78	1.14829	1.42903e-07	3.15193e-06	-	Superscaffold2	24076876	24094844	+	2748	-	- && P55158.1 RecName: Full=Microsomal triglyceride transfer protein large subunit; Flags: Precursor && PF01347:Lipoprotein amino terminal region	Vitellogenin_N	69293.ENSGACP00000023594	0	1524.6	Actinopterygii	MTTP	GO:0000902 GO:0000904 GO:0001525 GO:0001568 GO:0001579 GO:0001944 GO:0002040 GO:0002790 GO:0003674 GO:0005215 GO:0005319 GO:0005488 GO:0005515 GO:0005548 GO:0005575 GO:0005622 GO:0005623 GO:0005737 GO:0005783 GO:0005788 GO:0005791 GO:0005794 GO:0005886 GO:0005902 GO:0005903 GO:0006464 GO:0006497 GO:0006629 GO:0006638 GO:0006639 GO:0006641 GO:0006807 GO:0006810 GO:0006811 GO:0006820 GO:0006869 GO:…		ko:K14463	ko04975 map04975				ko00000 ko00001			39R6A@33154 3BCSK@33208 3D3PM@33213 488C3@7711 4951S@7742 49XY9@7898 KOG4337@1 KOG4337@2759	IU	Microsomal triglyceride transfer protein
Msa001958	10.775	8.33352	8.30679	0.947264	1.94454	0	9.13842	0.963934	3.24609	0.00989763	0.0477164	-	Superscaffold2	24205390	24219410	+	2619	-	- && Q70EK8.2 RecName: Full=Inactive ubiquitin carboxyl-terminal hydrolase 53; AltName: Full=Inactive ubiquitin-specific peptidase 53 && PF00443:Ubiquitin carboxyl-terminal hydrolase	UCH	215358.XP_010743237.1	0	1478.8	Actinopterygii	ec	GO:0001654 GO:0001736 GO:0001738 GO:0001745 GO:0002009 GO:0003674 GO:0005488 GO:0005515 GO:0007163 GO:0007164 GO:0007275 GO:0007389 GO:0007423 GO:0008150 GO:0008157 GO:0008219 GO:0009653 GO:0009887 GO:0009888 GO:0009987 GO:0010623 GO:0010720 GO:0010941 GO:0010942 GO:0012501 GO:0016318 GO:0019899 GO:0019902 GO:0019903 GO:0022603 GO:0030154 GO:0032501 GO:0032502 GO:0042067 GO:0043067 GO:0043068 GO:…										38CTI@33154 3BAQG@33208 3CSHJ@33213 4854S@7711 4931C@7742 49ZG4@7898 KOG1887@1 KOG1887@2759	O	Ubiquitin specific peptidase 53b
Msa001959	643.559	1856.52	331.085	7.57811	43.7521	6.80603	943.722	19.3788	5.60637	1.29697e-07	2.88287e-06	-	Superscaffold2	24222831	24225063	-	399	-	- && P02693.4 RecName: Full=Fatty acid-binding protein, intestinal; AltName: Full=Fatty acid-binding protein 2; AltName: Full=Intestinal-type fatty acid-binding protein; Short=I-FABP && PF00061:Lipocalin / cytosolic fatty-acid binding protein family	-	144197.XP_008284959.1	1.4e-63	248.8	Actinopterygii	FABP2	GO:0003008 GO:0003674 GO:0005215 GO:0005319 GO:0005324 GO:0005488 GO:0005504 GO:0005575 GO:0005622 GO:0005623 GO:0005737 GO:0005829 GO:0005886 GO:0005902 GO:0005938 GO:0006082 GO:0006629 GO:0006631 GO:0006638 GO:0006639 GO:0006641 GO:0006810 GO:0006811 GO:0006820 GO:0006869 GO:0007586 GO:0008150 GO:0008152 GO:0008289 GO:0009056 GO:0009987 GO:0010876 GO:0015711 GO:0015718 GO:0015849 GO:0015908 GO:…		ko:K08751	ko03320 ko04975 map03320 map04975				ko00000 ko00001			3A2R5@33154 3BQCG@33208 3D76S@33213 48EKA@7711 49BJX@7742 4A3KY@7898 KOG4015@1 KOG4015@2759	I	Belongs to the calycin superfamily. Fatty-acid binding protein (FABP) family
Msa001965	7197.67	5684.38	8261.69	317.334	274.18	359.747	7047.92	317.087	4.47416	1.18292e-87	1.01625e-83	-	Superscaffold2	24329926	24342035	+	1974	-	- && Q9JID6.1 RecName: Full=Long-chain-fatty-acid--CoA ligase 1; AltName: Full=Long-chain acyl-CoA synthetase 1; Short=LACS 1; AltName: Full=Palmitoyl-CoA ligase && PF00501:AMP-binding enzyme	AMP-binding	144197.XP_008285062.1	0	1130.9	Actinopterygii	ACSL1	GO:0001101 GO:0001676 GO:0001932 GO:0001934 GO:0003674 GO:0003824 GO:0003987 GO:0004467 GO:0005575 GO:0005622 GO:0005623 GO:0005737 GO:0005739 GO:0005740 GO:0005741 GO:0005777 GO:0005778 GO:0005783 GO:0005789 GO:0005886 GO:0006082 GO:0006139 GO:0006163 GO:0006164 GO:0006629 GO:0006631 GO:0006637 GO:0006638 GO:0006639 GO:0006641 GO:0006725 GO:0006732 GO:0006753 GO:0006790 GO:0006793 GO:0006796 GO:…	6.2.1.3	ko:K01897	ko00061 ko00071 ko01100 ko01212 ko02024 ko03320 ko04146 ko04216 ko04714 ko04920 map00061 map00071 map01100 map01212 map02024 map03320 map04146 map04216 map04714 map04920	M00086	R01280	RC00004 RC00014	ko00000 ko00001 ko00002 ko01000 ko01004 ko04147	4.C.1.1		38BK9@33154 3BA3F@33208 3CSI6@33213 482N2@7711 48XXS@7742 49UC4@7898 COG1022@1 KOG1256@2759	I	acyl-CoA synthetase long-chain family member
Msa001971	645.518	840.759	795.078	248.183	221.677	414.196	760.452	294.685	1.36775	2.398e-06	3.97413e-05	-	Superscaffold2	24386504	24394964	-	1698	-	- && Q9TRY9.3 RecName: Full=Beta-galactosidase; AltName: Full=Acid beta-galactosidase; Short=Lactase; Flags: Precursor && PF01301:Glycosyl hydrolases family 35|PF13364:Beta-galactosidase jelly roll domain	-	215358.XP_010739265.1	9.3e-250	869.4	Actinopterygii	GLB1	GO:0000323 GO:0001775 GO:0002252 GO:0002263 GO:0002274 GO:0002275 GO:0002283 GO:0002366 GO:0002376 GO:0002443 GO:0002444 GO:0002446 GO:0003674 GO:0003824 GO:0004308 GO:0004553 GO:0004565 GO:0005488 GO:0005515 GO:0005575 GO:0005576 GO:0005615 GO:0005622 GO:0005623 GO:0005737 GO:0005764 GO:0005766 GO:0005773 GO:0005775 GO:0005794 GO:0005975 GO:0005996 GO:0006012 GO:0006022 GO:0006026 GO:0006027 GO:…	3.2.1.23	ko:K12309	ko00052 ko00511 ko00531 ko00600 ko00604 ko01100 ko04142 map00052 map00511 map00531 map00600 map00604 map01100 map04142	M00079	R01678 R03355 R04633 R06010 R07807	RC00049	ko00000 ko00001 ko00002 ko01000 ko04147			38D50@33154 3B96H@33208 3CREN@33213 4832W@7711 497AD@7742 49RDW@7898 COG1874@1 KOG0496@2759	G	Galactosidase beta 1
Msa001975	227.254	225.005	271.751	156.299	91.3933	91.3953	241.336	113.029	1.09283	0.000305478	0.00274946	-	Superscaffold2	24430511	24444672	-	450	-	- && Q8BGI1.1 RecName: Full=RING finger protein 24 && PF13639:Ring finger domain	-	144197.XP_008285178.1	3.1e-80	304.3	Actinopterygii	RNF24	GO:0000209 GO:0003674 GO:0003824 GO:0004842 GO:0005575 GO:0005622 GO:0005623 GO:0005737 GO:0005794 GO:0006464 GO:0006508 GO:0006511 GO:0006807 GO:0008150 GO:0008152 GO:0009056 GO:0009057 GO:0009987 GO:0010498 GO:0012505 GO:0016567 GO:0016740 GO:0019538 GO:0019787 GO:0019941 GO:0030163 GO:0032446 GO:0036211 GO:0043161 GO:0043170 GO:0043226 GO:0043227 GO:0043229 GO:0043231 GO:0043412 GO:0043632 GO:…		ko:K15699					ko00000 ko04121			38ZBE@33154 3BMCY@33208 3CU03@33213 47Z1Y@7711 495C5@7742 4A1MS@7898 KOG0800@1 KOG0800@2759	O	RING finger protein 24
Msa001990	206.683	210.19	409.406	48.3105	86.532	87.5061	275.426	74.1162	1.89234	6.68396e-07	1.24559e-05	-	Superscaffold2	24916443	24928163	+	2496	-	- && Q80VK6.2 RecName: Full=Rho guanine nucleotide exchange factor 38 && PF14604:Variant SH3 domain|PF00621:RhoGEF domain|PF03114:BAR domain	RhoGEF	144197.XP_008285387.1	0	1253	Actinopterygii	ARHGEF38	GO:0003674 GO:0005085 GO:0005088 GO:0005089 GO:0005488 GO:0005515 GO:0007154 GO:0007165 GO:0007264 GO:0008150 GO:0009987 GO:0017016 GO:0017048 GO:0019899 GO:0023052 GO:0031267 GO:0035556 GO:0043085 GO:0043087 GO:0043547 GO:0044093 GO:0050789 GO:0050790 GO:0050794 GO:0050896 GO:0051020 GO:0051336 GO:0051345 GO:0051716 GO:0065007 GO:0065009 GO:0098772		ko:K20711					ko00000 ko04131			38GD5@33154 3BEUS@33208 3D1HU@33213 480JE@7711 4947B@7742 49WBE@7898 KOG3519@1 KOG3519@2759	T	Rho guanine nucleotide exchange factor
Msa002004	53.8748	170.374	75.9478	39.7851	51.5303	34.0302	100.066	41.7819	1.26271	0.0085239	0.0424885	-	Superscaffold2	25384384	25406190	+	1011	-	- && Q8NE86.1 RecName: Full=Calcium uniporter protein, mitochondrial; Short=HsMCU; AltName: Full=Coiled-coil domain-containing protein 109A; Flags: Precursor && PF04678:Mitochondrial calcium uniporter	-	215358.XP_010739600.1	3.3e-154	551.2	Actinopterygii	CCDC109B	GO:0003674 GO:0005246 GO:0005575 GO:0005622 GO:0005623 GO:0005737 GO:0005739 GO:0005740 GO:0005743 GO:0006810 GO:0006811 GO:0006812 GO:0006816 GO:0006839 GO:0006851 GO:0006873 GO:0006874 GO:0006875 GO:0008150 GO:0008200 GO:0009987 GO:0016020 GO:0016021 GO:0016247 GO:0016248 GO:0019725 GO:0019855 GO:0019866 GO:0030001 GO:0030003 GO:0031090 GO:0031224 GO:0031300 GO:0031301 GO:0031304 GO:0031305 GO:…		ko:K20858	ko04020 ko04218 ko04621 map04020 map04218 map04621				ko00000 ko00001 ko02000	1.A.77.1		38G3W@33154 3BBZK@33208 3CW3P@33213 48AS0@7711 492PF@7742 49V0B@7898 KOG2966@1 KOG2966@2759	S	Mitochondrial calcium uniporter dominant negative beta subunit
Msa002017	1796.48	1408.36	681.156	528.574	287.792	552.261	1295.33	456.209	1.50588	7.49073e-05	0.000815626	-	Superscaffold2	25935880	25938153	-	870	-	- && - && -	-	215358.XP_010742163.1	1.3e-69	270	Actinopterygii	hemgn											2CZ1X@1 2S7X0@2759 3AA8C@33154 3BU3R@33208 3DBW5@33213 48MXA@7711 49DTP@7742 4A4V1@7898
Msa002019	434.916	525.938	1403.85	161.035	158.48	220.71	788.234	180.075	2.12922	4.838e-07	9.30868e-06	-	Superscaffold2	25956084	25992038	-	1779	-	- && Q92828.2 RecName: Full=Coronin-2A; AltName: Full=IR10; AltName: Full=WD repeat-containing protein 2 && PF16300:Type of WD40 repeat|PF08953:Domain of unknown function (DUF1899)	-	215358.XP_010752270.1	2.7e-252	877.9	Actinopterygii	CORO2A	GO:0003674 GO:0003779 GO:0005488 GO:0005515 GO:0005575 GO:0005622 GO:0005623 GO:0005856 GO:0005903 GO:0006996 GO:0007010 GO:0007154 GO:0007165 GO:0008092 GO:0008150 GO:0009987 GO:0015629 GO:0016043 GO:0017053 GO:0023052 GO:0030029 GO:0030036 GO:0032991 GO:0035556 GO:0043226 GO:0043228 GO:0043229 GO:0043232 GO:0044424 GO:0044464 GO:0044877 GO:0050789 GO:0050794 GO:0050896 GO:0051015 GO:0051716 GO:…		ko:K13887					ko00000 ko04812			38DGC@33154 3BCGZ@33208 3CSIZ@33213 48BCN@7711 48W8T@7742 49ZJP@7898 COG1985@1 KOG0303@2759	Z	Belongs to the WD repeat coronin family
Msa002033	146.931	97.2244	206.483	76.7284	58.3362	64.1712	150.213	66.4119	1.1737	0.00102415	0.00760436	-	Superscaffold2	26331438	26348593	-	1290	-	- && Q5DTZ6.2 RecName: Full=RING finger protein 150; Flags: Precursor && PF13639:Ring finger domain|PF02225:PA domain	-	215358.XP_010744589.1	2.3e-224	784.6	Actinopterygii	RNF150											390PJ@33154 3BHU7@33208 3CS08@33213 47YVT@7711 4967M@7742 49Q4V@7898 KOG0800@1 KOG0800@2759	O	Ring finger protein
Msa002079	18270.4	15793.9	22022.5	481.21	487.107	1832.77	18695.6	933.695	4.32363	5.7358e-21	7.33257e-19	-	Superscaffold2	28412547	28432800	+	2214	-	- && O95198.2 RecName: Full=Kelch-like protein 2; AltName: Full=Actin-binding protein Mayven && PF07707:BTB And C-terminal Kelch|PF00651:BTB/POZ domain|PF01344:Kelch motif	BACK	215358.XP_010747705.1	2.1e-201	709.1	Actinopterygii	KLHL2	GO:0000003 GO:0000151 GO:0001725 GO:0003006 GO:0003674 GO:0003779 GO:0005488 GO:0005515 GO:0005575 GO:0005576 GO:0005622 GO:0005623 GO:0005737 GO:0005829 GO:0005856 GO:0006464 GO:0006807 GO:0006810 GO:0006996 GO:0007010 GO:0007049 GO:0007275 GO:0007276 GO:0007281 GO:0007292 GO:0007293 GO:0007300 GO:0007301 GO:0007349 GO:0008092 GO:0008150 GO:0008152 GO:0009653 GO:0009987 GO:0015629 GO:0016043 GO:…		ko:K10443 ko:K10457					ko00000 ko04121			38FPI@33154 3BB3K@33208 3CS4P@33213 480RN@7711 48VE6@7742 4A2JC@7898 KOG4441@1 KOG4441@2759	T	Kelch-like family member 2
Msa002091	3876.05	5042.7	5188.18	126.933	210.01	115.703	4702.31	150.882	4.96206	1.59298e-71	4.56176e-68	-	Superscaffold2	29291321	29298346	-	1479	-	- && Q5RCN6.1 RecName: Full=Cytochrome P450 4V2; AltName: Full=Docosahexaenoic acid omega-hydroxylase CYP4V2 && PF00067:Cytochrome P450	p450	144197.XP_008280300.1	3.4e-240	837.4	Actinopterygii	CYP4V2	GO:0000003 GO:0000280 GO:0000910 GO:0001523 GO:0003006 GO:0003674 GO:0003824 GO:0004497 GO:0005575 GO:0005622 GO:0005623 GO:0005737 GO:0005783 GO:0005789 GO:0006082 GO:0006629 GO:0006631 GO:0006720 GO:0006721 GO:0006996 GO:0007049 GO:0007143 GO:0007275 GO:0007276 GO:0007281 GO:0007292 GO:0008150 GO:0008152 GO:0008202 GO:0008356 GO:0008610 GO:0009058 GO:0009653 GO:0009790 GO:0009987 GO:0010430 GO:…		ko:K07427 ko:K15001 ko:K17953					ko00000 ko00199 ko01000			38CHP@33154 3B9GY@33208 3CSG8@33213 487KR@7711 49547@7742 49UUX@7898 COG2124@1 KOG0157@2759	Q	cytochrome P450
Msa002111	48.9771	439.825	161.389	32.207	38.8908	6.80603	216.73	25.9679	3.06149	1.65717e-05	0.000221929	-	Superscaffold2	29704191	29709773	+	1728	-	- && P09102.3 RecName: Full=Protein disulfide-isomerase; Short=PDI; AltName: Full=Cellular thyroid hormone-binding protein; AltName: Full=Prolyl 4-hydroxylase subunit beta; AltName: Full=Retina cognin; Short=R-cognin; Flags: Precursor && PF00085:Thioredoxin|PF13848:Thioredoxin-like domain	-	215358.XP_010748767.1	8e-241	839.7	Actinopterygii	PDIA2	GO:0003674 GO:0003756 GO:0003824 GO:0005575 GO:0005622 GO:0005623 GO:0005737 GO:0005783 GO:0006457 GO:0006621 GO:0006950 GO:0008104 GO:0008150 GO:0008152 GO:0009966 GO:0009987 GO:0010646 GO:0010941 GO:0012505 GO:0015036 GO:0015037 GO:0016491 GO:0016667 GO:0016853 GO:0016860 GO:0016864 GO:0023051 GO:0032507 GO:0033036 GO:0033365 GO:0033554 GO:0034613 GO:0034975 GO:0034976 GO:0035437 GO:0042981 GO:…	5.3.4.1	ko:K09581					ko00000 ko01000 ko03110 ko04131			39SAJ@33154 3BG8P@33208 3CZU6@33213 47ZD7@7711 48YBT@7742 49W82@7898 COG0526@1 KOG0190@2759	O	Protein disulfide isomerase family A member 2
Msa002237	2672.19	2505.61	3363.06	1189.76	1105.47	1143.41	2846.95	1146.22	1.31225	1.75011e-11	7.61277e-10	-	Superscaffold2	32858973	32881951	+	2430	-	- && Q9DBI0.4 RecName: Full=Transmembrane protease serine 6; AltName: Full=Matriptase-2 && PF00089:Trypsin|PF01390:SEA domain	Trypsin	144197.XP_008302649.1	0	1352	Actinopterygii	TMPRSS6	GO:0000122 GO:0001525 GO:0001568 GO:0001944 GO:0003674 GO:0003824 GO:0004175 GO:0004222 GO:0004252 GO:0005575 GO:0005576 GO:0005615 GO:0005623 GO:0005886 GO:0006355 GO:0006357 GO:0006508 GO:0006807 GO:0006873 GO:0006875 GO:0006879 GO:0007154 GO:0007165 GO:0007275 GO:0008150 GO:0008152 GO:0008233 GO:0008236 GO:0008237 GO:0009056 GO:0009653 GO:0009889 GO:0009890 GO:0009891 GO:0009892 GO:0009893 GO:…		ko:K09637					ko00000 ko01000 ko01002			39U6V@33154 3BJ04@33208 3CVVY@33213 487T8@7711 493IB@7742 4A0V5@7898 COG5640@1 KOG3627@2759	E	Transmembrane protease serine
Msa002271	74.4451	100.002	26.107	30.3125	23.3345	25.2796	66.8515	26.3088	1.35088	0.00999515	0.0480761	-	Superscaffold2	34556490	34561375	+	954	-	- && Q6DH44.1 RecName: Full=WD repeat domain-containing protein 83; AltName: Full=Mitogen-activated protein kinase organizer 1; Short=MAPK organizer 1 && -	-	215358.XP_010749083.1	1.7e-104	386	Actinopterygii	WDR83	GO:0000165 GO:0000375 GO:0000377 GO:0000398 GO:0003674 GO:0005198 GO:0005488 GO:0005515 GO:0005575 GO:0005622 GO:0005623 GO:0005634 GO:0005681 GO:0005737 GO:0005768 GO:0006139 GO:0006396 GO:0006397 GO:0006464 GO:0006468 GO:0006725 GO:0006793 GO:0006796 GO:0006807 GO:0007154 GO:0007165 GO:0008150 GO:0008152 GO:0008380 GO:0009987 GO:0010008 GO:0010467 GO:0012505 GO:0016020 GO:0016070 GO:0016071 GO:…		ko:K13124					ko00000 ko03041			38CA2@33154 3BD8E@33208 3CWMD@33213 487S6@7711 48WTA@7742 49YZH@7898 KOG0316@1 KOG0316@2759	S	WD repeat
Msa002300	52.8952	38.8897	132.909	16.1035	20.4177	32.0856	74.8978	22.8689	1.70644	0.00211804	0.0138321	-	Superscaffold2	38824073	38845043	-	2820	-	- && P19367.3 RecName: Full=Hexokinase-1; AltName: Full=Brain form hexokinase; AltName: Full=Hexokinase type I; Short=HK I && PF00349:Hexokinase|PF03727:Hexokinase	-	215358.XP_010746386.1	0	1758	Actinopterygii	HK1	GO:0000166 GO:0001678 GO:0001817 GO:0001819 GO:0002682 GO:0002684 GO:0002697 GO:0002699 GO:0002700 GO:0002702 GO:0002718 GO:0002720 GO:0002739 GO:0002741 GO:0002791 GO:0002793 GO:0002931 GO:0003674 GO:0003824 GO:0004340 GO:0004396 GO:0004672 GO:0005488 GO:0005515 GO:0005524 GO:0005536 GO:0005539 GO:0005575 GO:0005622 GO:0005623 GO:0005737 GO:0005739 GO:0005740 GO:0005741 GO:0005829 GO:0005886 GO:…	2.7.1.1 2.7.1.2	ko:K00844 ko:K12407	ko00010 ko00051 ko00052 ko00500 ko00520 ko00521 ko00524 ko01100 ko01110 ko01120 ko01130 ko01200 ko04066 ko04910 ko04911 ko04917 ko04922 ko04930 ko04950 ko04973 ko05230 map00010 map00051 map00052 map00500 map00520 map00521 map00524 map01100 map01110 map01120 map01130 map01200 map04066 map04910 map04911 map04917 map04922 map04930 map04950 map04973 map05230	M00001 M00549	R00299 R00760 R00867 R01326 R01600 R01786 R01961 R03920	RC00002 RC00017	ko00000 ko00001 ko00002 ko01000 ko04131			38DFC@33154 3BD1K@33208 3CU23@33213 47ZA3@7711 49042@7742 49QE2@7898 COG5026@1 KOG1369@2759	G	Belongs to the hexokinase family
Msa002315	311.494	260.191	232.59	143.037	86.532	135.148	268.092	121.572	1.14142	7.32209e-05	0.000798782	-	Superscaffold2	39113908	39114465	+	558	-	- && Q6NZZ3.1 RecName: Full=UPF0669 protein C6orf120 homolog; Flags: Precursor && PF17065:Putative cytokine, C6ORF120	-	215358.XP_010746683.1	5.3e-85	320.5	Actinopterygii	C6orf120	GO:0000323 GO:0001775 GO:0002252 GO:0002263 GO:0002274 GO:0002275 GO:0002283 GO:0002366 GO:0002376 GO:0002443 GO:0002444 GO:0002446 GO:0005575 GO:0005576 GO:0005622 GO:0005623 GO:0005737 GO:0005764 GO:0005766 GO:0005773 GO:0005775 GO:0006810 GO:0006887 GO:0006955 GO:0008150 GO:0009987 GO:0012505 GO:0016192 GO:0030141 GO:0031410 GO:0031974 GO:0031982 GO:0031983 GO:0032940 GO:0034774 GO:0035578 GO:…										29UX6@1 2RXJP@2759 39W1N@33154 3BBG3@33208 3CTRY@33213 4899H@7711 497KD@7742 4A2U8@7898	S	Chromosome 6 open reading frame 120
Msa002317	20.5704	18.5189	52.2141	4.73632	5.83362	6.80603	30.4345	5.79199	2.38505	0.00062047	0.00496391	-	Superscaffold2	39119575	39124146	-	315	-	- && - && -	-	NA	NA	NA	NA	NA	NA	NA	NA	NA	NA	NA	NA	NA	NA	NA	NA	NA	NA
Msa002357	7.83633	215.745	21.3603	9.47264	9.72269	17.5012	81.6474	12.2322	2.74148	0.00309669	0.0187632	-	Superscaffold2	41136289	41162259	+	867	-	- && - && -	-	NA	NA	NA	NA	NA	NA	NA	NA	NA	NA	NA	NA	NA	NA	NA	NA	NA	NA
Msa002432	29.3862	28.7043	17.8003	0	1.94454	0	25.2969	0.64818	5.30063	1.39806e-05	0.000190344	-	Superscaffold2	44553327	44621592	+	2247	-	- && P42262.3 RecName: Full=Glutamate receptor 2; Short=GluR-2; AltName: Full=AMPA-selective glutamate receptor 2; AltName: Full=GluR-B; AltName: Full=GluR-K2; AltName: Full=Glutamate receptor ionotropic, AMPA 2; Short=GluA2; Flags: Precursor && PF01094:Receptor family ligand binding region|PF10613:Ligated ion channel L-glutamate- and glycine-binding site	ANF_receptor	69293.ENSGACP00000023886	0	1298.1	Actinopterygii	GRIA2	GO:0000149 GO:0001540 GO:0001919 GO:0003008 GO:0003674 GO:0004888 GO:0004970 GO:0004971 GO:0005215 GO:0005216 GO:0005230 GO:0005231 GO:0005234 GO:0005261 GO:0005267 GO:0005272 GO:0005488 GO:0005515 GO:0005575 GO:0005622 GO:0005623 GO:0005737 GO:0005783 GO:0005886 GO:0005887 GO:0006810 GO:0006811 GO:0006812 GO:0006813 GO:0006814 GO:0006897 GO:0006898 GO:0007154 GO:0007165 GO:0007166 GO:0007215 GO:…		ko:K05198 ko:K05200	ko04024 ko04080 ko04713 ko04720 ko04723 ko04724 ko04728 ko04730 ko05014 ko05030 ko05031 ko05033 map04024 map04080 map04713 map04720 map04723 map04724 map04728 map04730 map05014 map05030 map05031 map05033				ko00000 ko00001 ko04040	1.A.10.1.13 1.A.10.1.2		39MCC@33154 3CNZE@33208 3DEZ0@33213 483NV@7711 494NS@7742 4A6VZ@7898 KOG1052@1 KOG1054@2759	T	Glutamate receptor ionotropic AMPA 2a
Msa002444	1335.11	1097.25	1134.47	596.777	656.282	491.007	1188.94	581.355	1.03224	7.49097e-07	1.37071e-05	-	Superscaffold2	44943036	44944505	-	450	-	- && - && -	-	244447.XP_008315998.1	4.3e-29	134.4	Actinopterygii				ko:K22190					ko00000 ko02000	1.A.37.2		2D47W@1 2SU7S@2759 3AQPG@33154 3C2MR@33208 3DI74@33213 48KRM@7711 49HPU@7742 4A827@7898	S	CD20-like family
Msa002445	546.584	368.527	390.419	141.142	130.284	121.536	435.177	130.988	1.73235	1.13318e-11	5.08363e-10	-	Superscaffold2	44962604	44992542	+	498	-	- && - && -	-	144197.XP_008292497.1	4.7e-61	240.7	Actinopterygii				ko:K22190					ko00000 ko02000	1.A.37.2		2BZAQ@1 2S2J9@2759 3A4XT@33154 3BRJQ@33208 3D8GA@33213 48FNZ@7711 49CES@7742 4A42D@7898	S	Transmembrane protein 176
Msa002462	1060.84	888.908	1537.94	454.687	671.838	544.483	1162.56	557.003	1.06102	0.000124469	0.00127147	-	Superscaffold2	45800077	45819234	+	1044	-	- && O19069.2 RecName: Full=Succinate--CoA ligase [ADP/GDP-forming] subunit alpha, mitochondrial; AltName: Full=Succinyl-CoA synthetase subunit alpha; Short=SCS-alpha; Flags: Precursor && PF00549:CoA-ligase|PF02629:CoA binding domain	CoA_binding	215358.XP_010740735.1	3e-150	538.1	Actinopterygii	SUCLG1	GO:0000166 GO:0001882 GO:0001883 GO:0003674 GO:0003824 GO:0004774 GO:0004775 GO:0004776 GO:0004778 GO:0005488 GO:0005515 GO:0005575 GO:0005622 GO:0005623 GO:0005737 GO:0005739 GO:0005759 GO:0005829 GO:0005886 GO:0005975 GO:0005996 GO:0006006 GO:0006007 GO:0006082 GO:0006090 GO:0006091 GO:0006096 GO:0006099 GO:0006101 GO:0006104 GO:0006105 GO:0006139 GO:0006163 GO:0006164 GO:0006165 GO:0006637 GO:…	3.1.3.4 6.2.1.4 6.2.1.5	ko:K01080 ko:K01899	ko00020 ko00561 ko00564 ko00565 ko00600 ko00640 ko01100 ko01110 ko01120 ko01130 ko01200 ko04072 ko04666 ko04975 ko05231 map00020 map00561 map00564 map00565 map00600 map00640 map01100 map01110 map01120 map01130 map01200 map04072 map04666 map04975 map05231	M00009 M00011 M00089	R00432 R00727 R02239 R04162 R06520 R06521 R06522	RC00004 RC00014 RC00017	ko00000 ko00001 ko00002 ko01000			38DG1@33154 3BA6W@33208 3CRD6@33213 482P6@7711 48VMM@7742 49U9Q@7898 COG0074@1 KOG1255@2759	C	Succinyl-CoA synthetase functions in the citric acid cycle (TCA) coupling the hydrolysis of succinyl-CoA to the synthesis of either ATP or GTP and thus represents the only step of substrate-level phosphorylation in the TCA. The alpha subunit of the enzyme binds the substrates coenzyme A and phosphate while succinate binding and specificity for either ATP or GTP is provided by different beta subun…
Msa002483	351.655	390.749	271.751	159.14	126.395	131.259	338.052	138.932	1.28416	4.4429e-07	8.61602e-06	-	Superscaffold3	1268455	1276319	-	603	-	- && Q32L31.2 RecName: Full=High mobility group protein B3 && PF00505:HMG (high mobility group) box|PF09011:HMG-box domain	HMG_box	215358.XP_010748960.1	1.6e-95	355.5	Actinopterygii				ko:K11295					ko00000 ko03036 ko04147			39V7D@33154 3CNRX@33208 3E4YD@33213 48RI5@7711 49N40@7742 4A98S@7898 COG5648@1 KOG0381@2759	K	high mobility group
Msa002486	341.86	317.6	416.526	83.3593	93.3379	109.869	358.662	95.522	1.90778	2.94354e-14	1.85941e-12	-	Superscaffold3	1435143	1441657	+	750	-	- && P05538.2 RecName: Full=HLA class II histocompatibility antigen, DQ beta 2 chain; AltName: Full=HLA class II histocompatibility antigen, DX beta chain; AltName: Full=MHC class II antigen DQB2; Flags: Precursor && PF07654:Immunoglobulin C1-set domain|PF00969:Class II histocompatibility antigen, beta domain	C1-set	8153.XP_005949482.1	1.1e-109	402.9	Actinopterygii	HLA-DPB1	GO:0000139 GO:0000323 GO:0001817 GO:0001819 GO:0002253 GO:0002376 GO:0002429 GO:0002478 GO:0002495 GO:0002504 GO:0002682 GO:0002684 GO:0002694 GO:0002696 GO:0002757 GO:0002764 GO:0002768 GO:0003674 GO:0003823 GO:0005488 GO:0005575 GO:0005622 GO:0005623 GO:0005737 GO:0005764 GO:0005765 GO:0005768 GO:0005773 GO:0005774 GO:0005783 GO:0005789 GO:0005794 GO:0005798 GO:0005802 GO:0005886 GO:0006950 GO:…		ko:K06752	ko04145 ko04514 ko04612 ko04640 ko04658 ko04659 ko04672 ko04940 ko05140 ko05145 ko05150 ko05152 ko05164 ko05166 ko05168 ko05310 ko05320 ko05321 ko05322 ko05323 ko05330 ko05332 ko05416 map04145 map04514 map04612 map04640 map04658 map04659 map04672 map04940 map05140 map05145 map05150 map05152 map05164 map05166 map05168 map05310 map05320 map05321 map05322 map05323 map05330 map05332 map05416				ko00000 ko00001 ko04147 ko04516			2A6DW@1 2RYNI@2759 3A14P@33154 3BPZ6@33208 3D6F1@33213 48RSU@7711 49N6A@7742 4A8NY@7898	S	class II histocompatibility antigen
Msa002650	257.619	191.671	251.577	73.8866	55.4194	90.423	233.622	73.243	1.6725	1.5741e-08	4.18672e-07	-	Superscaffold3	10770729	10774662	+	726	-	- && Q9BGL2.1 RecName: Full=Lecithin retinol acyltransferase; AltName: Full=Phosphatidylcholine--retinol O-acyltransferase && PF04970:Lecithin retinol acyltransferase	-	144197.XP_008294370.1	1.6e-105	389	Actinopterygii	LRAT	GO:0001101 GO:0001523 GO:0001972 GO:0003674 GO:0003824 GO:0005488 GO:0005501 GO:0005575 GO:0005622 GO:0005623 GO:0005737 GO:0005768 GO:0005770 GO:0005771 GO:0005783 GO:0005789 GO:0005791 GO:0006066 GO:0006629 GO:0006644 GO:0006650 GO:0006653 GO:0006720 GO:0006721 GO:0006766 GO:0006775 GO:0006776 GO:0006793 GO:0006796 GO:0006807 GO:0007584 GO:0008150 GO:0008152 GO:0008289 GO:0008374 GO:0009605 GO:…	2.3.1.135	ko:K00678	ko00830 ko04977 map00830 map04977		R08387 R08389	RC00041	ko00000 ko00001 ko01000			28Q3K@1 2QWSA@2759 39SRW@33154 3BHTC@33208 3CVPD@33213 484VB@7711 490YM@7742 4A2JK@7898	S	Lecithin retinol
Msa002670	206.683	185.189	248.017	74.8339	57.3639	50.5591	213.296	60.919	1.80556	5.21137e-10	1.78726e-08	-	Superscaffold3	11589270	11589830	+	561	-	- && - && -	-	NA	NA	NA	NA	NA	NA	NA	NA	NA	NA	NA	NA	NA	NA	NA	NA	NA	NA
Msa002671	17.6317	30.5562	14.2402	0.947264	0	0.97229	20.8094	0.639852	5.02369	5.6601e-05	0.00064108	-	Superscaffold3	11594569	11601899	-	1110	-	- && - && -	-	NA	NA	NA	NA	NA	NA	NA	NA	NA	NA	NA	NA	NA	NA	NA	NA	NA	NA
Msa002696	168.481	481.492	154.269	25.5761	12.6395	56.3928	268.081	31.5362	3.08895	5.22856e-08	1.25646e-06	-	Superscaffold3	12450441	12498918	-	537	-	- && Q8WXI8.2 RecName: Full=C-type lectin domain family 4 member D; AltName: Full=C-type lectin superfamily member 8; AltName: Full=C-type lectin-like receptor 6; Short=CLEC-6 && PF00059:Lectin C-type domain	Lectin_C	8128.ENSONIP00000012098	2.1e-51	208.8	Vertebrata												39TWF@33154 3BFQ9@33208 3CX0X@33213 48K8F@7711 49H5T@7742 KOG4297@1 KOG4297@2759	T	Type-2 ice-structuring protein-like
Msa002780	6218.13	2612.09	973.081	790.966	467.662	1100.63	3267.77	786.42	2.05498	0.00695012	0.0358622	-	Superscaffold3	16529490	16534095	+	312	-	- && - && PF07359:Liver-expressed antimicrobial peptide 2 precursor (LEAP-2)	-	144197.XP_008292487.1	5.8e-41	173.3	Actinopterygii	leap2											2D0T7@1 2SFDF@2759 3ADW7@33154 3BWBQ@33208 3DCD4@33213 48H4Y@7711 49IW3@7742 4A4YD@7898	S	Liver-expressed antimicrobial peptide
Msa002882	105.79	59.2606	14.2402	21.7871	3.88908	18.4735	59.7637	14.7166	2.02417	0.00741434	0.0377797	-	Superscaffold3	20755384	20758835	-	1998	-	- && P14373.1 RecName: Full=Zinc finger protein RFP; AltName: Full=RING finger protein 76; AltName: Full=Ret finger protein; AltName: Full=Tripartite motif-containing protein 27 && PF13765:SPRY-associated domain|PF15227:zinc finger of C3HC4-type, RING|PF00643:B-box zinc finger|PF00622:SPRY domain	SPRY	215358.XP_010737768.1	3.7e-282	977.2	Actinopterygii			2.3.2.27	ko:K12015					ko00000 ko01000 ko04121			39VYI@33154 3BMC7@33208 3CZ8U@33213 48DJC@7711 498Y8@7742 49WUH@7898 KOG2177@1 KOG2177@2759	O	E3 ubiquitin-protein ligase TRIM39-like
Msa002949	84.2406	113.891	74.7611	44.5214	37.9185	42.7808	90.9643	41.7402	1.127	0.00101451	0.00754603	-	Superscaffold3	22889820	22908188	-	2562	-	- && Q5M868.2 RecName: Full=Non-lysosomal glucosylceramidase; Short=NLGase; AltName: Full=Beta-glucocerebrosidase 2; Short=Beta-glucosidase 2; AltName: Full=Glucosylceramidase 2 && PF04685:Protein of unknown function, DUF608|PF12215:beta-Glucocerebrosidase 2 N terminal	-	144197.XP_008299909.1	0	1690.2	Actinopterygii	GBA2	GO:0003674 GO:0003824 GO:0004348 GO:0004553 GO:0005575 GO:0005622 GO:0005623 GO:0005737 GO:0005783 GO:0005790 GO:0005886 GO:0006082 GO:0006629 GO:0006643 GO:0006664 GO:0006665 GO:0006687 GO:0006807 GO:0007275 GO:0007399 GO:0007417 GO:0008150 GO:0008152 GO:0008202 GO:0008206 GO:0008422 GO:0009056 GO:0009987 GO:0012505 GO:0015926 GO:0016020 GO:0016021 GO:0016137 GO:0016139 GO:0016787 GO:0016798 GO:…	3.2.1.45	ko:K17108	ko00511 ko00600 ko01100 map00511 map00600 map01100		R01498	RC00059 RC00451	ko00000 ko00001 ko01000		GH116	38EC3@33154 3BF3A@33208 3CU73@33213 489MP@7711 4964Y@7742 49TE2@7898 COG4354@1 KOG2119@2759	G	Non-lysosomal glucosylceramidase that catalyzes the conversion of glucosylceramide to free glucose and ceramide
Msa002987	1134.31	764.832	347.698	455.634	350.017	300.438	748.946	368.696	1.02301	0.00910328	0.0447021	-	Superscaffold3	23814470	23819379	+	1044	-	- && Q17QR6.1 RecName: Full=Monocarboxylate transporter 13; Short=MCT 13; AltName: Full=Solute carrier family 16 member 13 && PF07690:Major Facilitator Superfamily	MFS_1	144197.XP_008281059.1	1.5e-149	535.8	Actinopterygii	SLC16A13	GO:0003674 GO:0005215 GO:0005342 GO:0005575 GO:0005622 GO:0005623 GO:0005737 GO:0005794 GO:0005886 GO:0005887 GO:0006810 GO:0006811 GO:0006820 GO:0008028 GO:0008150 GO:0008509 GO:0008514 GO:0012505 GO:0015075 GO:0015318 GO:0015711 GO:0015718 GO:0015849 GO:0016020 GO:0016021 GO:0022857 GO:0031224 GO:0031226 GO:0034220 GO:0043226 GO:0043227 GO:0043229 GO:0043231 GO:0044424 GO:0044425 GO:0044444 GO:…		ko:K08189					ko00000 ko02000	2.A.1.13		38GSY@33154 3BDTX@33208 3CXV6@33213 484WJ@7711 48X75@7742 49T45@7898 KOG2504@1 KOG2504@2759	G	Solute carrier family 16 member 13
Msa002990	254.681	181.485	474.673	92.8319	95.2824	84.5893	303.613	90.9012	1.73757	3.24526e-06	5.19181e-05	-	Superscaffold3	23862866	23884522	+	3915	-	- && P84770.1 RecName: Full=Insulin receptor substrate 1-B; Short=IRS1-B; Short=xIRS-1-B; AltName: Full=XIRS-L' && PF00169:PH domain|PF02174:PTB domain (IRS-1 type)	PH	215358.XP_010735511.1	0	1908.6	Actinopterygii	irs2	GO:0003674 GO:0005102 GO:0005158 GO:0005159 GO:0005488 GO:0005515 GO:0005575 GO:0005622 GO:0005623 GO:0005634 GO:0005737 GO:0005829 GO:0005886 GO:0007154 GO:0007165 GO:0007166 GO:0007167 GO:0007169 GO:0008150 GO:0008286 GO:0009719 GO:0009725 GO:0009987 GO:0010033 GO:0010243 GO:0016020 GO:0019216 GO:0019222 GO:0019904 GO:0023052 GO:0032868 GO:0032869 GO:0032870 GO:0042169 GO:0042221 GO:0043226 GO:…		ko:K07187 ko:K16172	ko04022 ko04068 ko04140 ko04150 ko04151 ko04152 ko04211 ko04212 ko04213 ko04722 ko04910 ko04920 ko04923 ko04930 ko04931 ko04932 ko04960 ko05206 map04022 map04068 map04140 map04150 map04151 map04152 map04211 map04212 map04213 map04722 map04910 map04920 map04923 map04930 map04931 map04932 map04960 map05206	M00676			ko00000 ko00001 ko00002			28N3R@1 2QUNU@2759 39V0G@33154 3BJN4@33208 3CYT4@33213 4882H@7711 49AR1@7742 4A1TW@7898	T	Insulin receptor substrate
Msa003011	106.77	139.818	168.509	56.8359	74.8648	64.1712	138.366	65.2906	1.08157	0.000545126	0.00445593	-	Superscaffold3	24446484	24573225	+	4938	-	- && Q8BZ05.2 RecName: Full=Arf-GAP with Rho-GAP domain, ANK repeat and PH domain-containing protein 2; AltName: Full=Centaurin-delta-1; Short=Cnt-d1 && PF00620:RhoGAP domain|PF01412:Putative GTPase activating protein for Arf|PF00169:PH domain|PF00536:SAM domain (Sterile alpha motif)	RhoGAP	106582.XP_004562751.1	0	2499.2	Actinopterygii	ARAP2	GO:0002009 GO:0002165 GO:0003674 GO:0005096 GO:0005488 GO:0005515 GO:0005543 GO:0005547 GO:0005575 GO:0005622 GO:0005623 GO:0005737 GO:0005794 GO:0005829 GO:0007275 GO:0007444 GO:0007478 GO:0007480 GO:0007552 GO:0007560 GO:0008047 GO:0008150 GO:0008289 GO:0009653 GO:0009791 GO:0009886 GO:0009887 GO:0009888 GO:0009966 GO:0010646 GO:0012505 GO:0023051 GO:0030234 GO:0030695 GO:0032501 GO:0032502 GO:…		ko:K12490 ko:K18439 ko:K18440	ko04015 ko04024 ko04144 map04015 map04024 map04144				ko00000 ko00001 ko04131			38F8M@33154 3BA0T@33208 3CTZI@33213 4839N@7711 491TM@7742 49ZQH@7898 COG5347@1 KOG1117@2759	T	ArfGAP with RhoGAP domain ankyrin repeat and PH domain 2
Msa003030	147.911	151.855	150.709	56.8359	57.3639	72.9218	150.158	62.3738	1.26775	4.25266e-06	6.61259e-05	-	Superscaffold3	25904531	25907401	+	327	-	- && A2BIG9.1 RecName: Full=N-alpha-acetyltransferase 38, NatC auxiliary subunit; AltName: Full=LSM domain-containing protein 1 && PF01423:LSM domain	LSM	144197.XP_008285629.1	7.6e-52	209.5	Actinopterygii	NAA38	GO:0005575 GO:0005622 GO:0005623 GO:0005634 GO:0005737 GO:0008150 GO:0010941 GO:0031248 GO:0031414 GO:0031417 GO:0032991 GO:0042981 GO:0043066 GO:0043067 GO:0043069 GO:0043226 GO:0043227 GO:0043229 GO:0043231 GO:0044424 GO:0044444 GO:0044464 GO:0048519 GO:0048523 GO:0050789 GO:0050794 GO:0060548 GO:0065007 GO:1902493 GO:1902494 GO:1990234		ko:K20824					ko00000 ko04131			3A88E@33154 3BTXU@33208 3D8WU@33213 48QJD@7711 49M5C@7742 4A4AD@7898 COG1958@1 KOG3168@2759	K	N(alpha)-acetyltransferase 38 NatC auxiliary subunit
Msa003045	59.752	56.4827	83.0679	27.4707	17.5009	18.4735	66.4342	21.1483	1.6463	8.34451e-05	0.00089778	-	Superscaffold3	26066163	26136095	-	1905	-	- && Q8N143.2 RecName: Full=B-cell CLL/lymphoma 6 member B protein; AltName: Full=Bcl6-associated zinc finger protein; AltName: Full=Zinc finger protein 62 && PF00651:BTB/POZ domain	BTB	215358.XP_010735458.1	3.1e-193	681.8	Actinopterygii	BCL6B	GO:0000122 GO:0000976 GO:0000977 GO:0000981 GO:0001012 GO:0001067 GO:0001227 GO:0002376 GO:0003674 GO:0003676 GO:0003677 GO:0003690 GO:0003700 GO:0005488 GO:0005575 GO:0005622 GO:0005623 GO:0005634 GO:0006355 GO:0006357 GO:0006955 GO:0008150 GO:0009889 GO:0009890 GO:0009892 GO:0010468 GO:0010556 GO:0010558 GO:0010605 GO:0010629 GO:0019219 GO:0019222 GO:0031323 GO:0031324 GO:0031326 GO:0031327 GO:…										39SJK@33154 3BJFT@33208 3CYYW@33213 484JX@7711 48ZJD@7742 49T1H@7898 KOG1721@1 KOG1721@2759	S	B-cell CLL lymphoma 6 member B
Msa003052	28.4067	25.9265	21.3603	8.52538	11.6672	3.88916	25.2312	8.02726	1.65447	0.00854836	0.042561	-	Superscaffold3	26189022	26204454	-	3066	-	- && O94989.4 RecName: Full=Rho guanine nucleotide exchange factor 15; AltName: Full=Ephexin-5; Short=E5; AltName: Full=Vsm-RhoGEF && PF00621:RhoGEF domain|PF00169:PH domain|PF14604:Variant SH3 domain	RhoGEF	144197.XP_008281051.1	0	1262.3	Actinopterygii	ARHGEF15	GO:0001654 GO:0001944 GO:0003674 GO:0005085 GO:0005088 GO:0005089 GO:0005488 GO:0005515 GO:0005575 GO:0005622 GO:0005623 GO:0005737 GO:0007275 GO:0007423 GO:0008150 GO:0009653 GO:0010638 GO:0017016 GO:0017048 GO:0019899 GO:0030425 GO:0031267 GO:0032231 GO:0032233 GO:0032501 GO:0032502 GO:0032956 GO:0032970 GO:0033043 GO:0036477 GO:0042995 GO:0043005 GO:0043010 GO:0044087 GO:0044089 GO:0044424 GO:…		ko:K20687					ko00000 ko04131			38CD2@33154 3BEE7@33208 3CTY1@33213 4881K@7711 495H6@7742 4A1BH@7898 COG5422@1 KOG3523@2759	T	Domain found in Dishevelled Egl-10 and Pleckstrin (DEP)
Msa003056	7586.55	8581.67	11170.3	3364.68	3502.11	2648.52	9112.82	3171.77	1.52253	2.42122e-11	1.03486e-09	-	Superscaffold3	26254448	26263157	-	1182	-	- && Q62588.1 RecName: Full=Sex hormone-binding globulin; Short=SHBG; AltName: Full=Sex steroid-binding protein; Short=SBP; AltName: Full=Testis-specific androgen-binding protein; Short=ABP; Flags: Precursor && PF00054:Laminin G domain	-	69293.ENSGACP00000025594	1.4e-167	595.9	Actinopterygii	SHBG	GO:0000003 GO:0003006 GO:0003674 GO:0005488 GO:0005497 GO:0005575 GO:0005576 GO:0005615 GO:0007276 GO:0007283 GO:0007285 GO:0008150 GO:0009987 GO:0016049 GO:0019953 GO:0022412 GO:0022414 GO:0030154 GO:0032501 GO:0032502 GO:0032504 GO:0040007 GO:0042562 GO:0044421 GO:0044703 GO:0048232 GO:0048468 GO:0048588 GO:0048589 GO:0048609 GO:0048856 GO:0048869 GO:0051704										39VH0@33154 3BHUT@33208 3CUFF@33213 483V5@7711 4908E@7742 49TAI@7898 KOG3927@1 KOG3927@2759	T	Sex hormone binding globulin
Msa003061	17.6317	24.0746	9.49347	0.947264	6.80589	1.94458	17.0666	3.23258	2.41061	0.00848005	0.042319	-	Superscaffold3	26335090	26347221	-	2130	-	- && Q9HD43.3 RecName: Full=Receptor-type tyrosine-protein phosphatase H; Short=R-PTP-H; AltName: Full=Stomach cancer-associated protein tyrosine phosphatase 1; Short=SAP-1; AltName: Full=Transmembrane-type protein-tyrosine phosphatase type H; Flags: Precursor && PF00041:Fibronectin type III domain	fn3	144197.XP_008281041.1	4.8e-86	325.9	Actinopterygii												39U45@33154 3BKD0@33208 3D4SP@33213 48388@7711 49A0Y@7742 4A2AB@7898 COG5599@1 KOG0791@2759	T	Fibronectin type 3 domain
Msa003080	273.292	207.412	238.523	84.3065	35.974	67.088	239.742	62.4562	1.93968	2.27288e-08	5.80276e-07	-	Superscaffold3	26689450	26731295	-	2715	-	- && Q18PD9.1 RecName: Full=Protein Dok-7; AltName: Full=Downstream of tyrosine kinase 7 && -	-	303518.XP_005749807.1	0	1221.1	Actinopterygii	DOK7	GO:0001932 GO:0001934 GO:0003674 GO:0005488 GO:0005515 GO:0005543 GO:0005575 GO:0005622 GO:0005623 GO:0005634 GO:0005654 GO:0005737 GO:0005739 GO:0007528 GO:0008104 GO:0008150 GO:0008289 GO:0009893 GO:0009987 GO:0010562 GO:0010604 GO:0016043 GO:0019220 GO:0019222 GO:0019899 GO:0019900 GO:0019901 GO:0031323 GO:0031325 GO:0031399 GO:0031401 GO:0031594 GO:0031974 GO:0031981 GO:0032268 GO:0032270 GO:…										2CMGZ@1 2QQBI@2759 38CJS@33154 3BIWT@33208 3CVZV@33213 4801H@7711 491H4@7742 49TSK@7898	T	Docking protein 7
Msa003081	47.018	43.5195	41.5339	17.998	9.72269	10.6952	44.0238	12.8053	1.78042	0.000245018	0.00228179	-	Superscaffold3	26732532	26745390	-	1200	-	- && Q04756.1 RecName: Full=Hepatocyte growth factor activator; Short=HGF activator; Short=HGFA; Contains: RecName: Full=Hepatocyte growth factor activator short chain; Contains: RecName: Full=Hepatocyte growth factor activator long chain; Flags: Precursor && PF00089:Trypsin|PF00051:Kringle domain	Trypsin	144197.XP_008296633.1	7.6e-214	749.6	Actinopterygii	HGFAC	GO:0003674 GO:0003824 GO:0004175 GO:0004252 GO:0005575 GO:0005576 GO:0005622 GO:0005623 GO:0005737 GO:0005783 GO:0005791 GO:0005829 GO:0006508 GO:0006807 GO:0008150 GO:0008152 GO:0008233 GO:0008236 GO:0012505 GO:0016787 GO:0017171 GO:0019538 GO:0043170 GO:0043226 GO:0043227 GO:0043229 GO:0043231 GO:0044238 GO:0044424 GO:0044444 GO:0044464 GO:0070011 GO:0071704 GO:0140096 GO:1901564		ko:K09631					ko00000 ko01000 ko01002			38FMZ@33154 3BH2M@33208 3D2G7@33213 488VG@7711 48VN1@7742 4A0XQ@7898 COG5640@1 KOG1217@1 KOG1217@2759 KOG3627@2759	T	activator
Msa003082	60.7316	72.2238	62.8942	35.0488	12.6395	35.0025	65.2832	27.5636	1.2439	0.00678003	0.0351522	-	Superscaffold3	26748475	26783081	-	4221	-	- && O08774.1 RecName: Full=Regulator of G-protein signaling 12; Short=RGS12 && PF02188:GoLoco motif|PF02196:Raf-like Ras-binding domain|PF16612:C-terminal unstructured region of RGS12|PF16613:Unstructured region of RGS12|PF00595:PDZ domain (Also known as DHR or GLGF)|PF00615:Regulator of G protein signaling domain	RGS	215358.XP_010735535.1	0	2351.6	Actinopterygii	RGS12	GO:0000003 GO:0000228 GO:0000578 GO:0000793 GO:0000794 GO:0001885 GO:0001965 GO:0002009 GO:0002064 GO:0002065 GO:0002066 GO:0003002 GO:0003006 GO:0003008 GO:0003013 GO:0003015 GO:0003158 GO:0003674 GO:0005092 GO:0005096 GO:0005488 GO:0005515 GO:0005575 GO:0005622 GO:0005623 GO:0005634 GO:0005694 GO:0005730 GO:0005737 GO:0005829 GO:0005886 GO:0005938 GO:0006810 GO:0006950 GO:0006952 GO:0006979 GO:…		ko:K16449					ko00000			38BHQ@33154 3BFQI@33208 3D2D2@33213 48DM8@7711 493XJ@7742 4A1JW@7898 KOG3589@1 KOG3589@2759	T	regulator of G-protein signaling
Msa003086	261.538	209.264	329.898	118.408	124.45	148.76	266.9	130.54	1.02988	0.000165263	0.00161797	-	Superscaffold3	26813461	26823757	-	1524	-	- && Q5NVK4.2 RecName: Full=Coronin-1B && PF16300:Type of WD40 repeat|PF08953:Domain of unknown function (DUF1899)	-	8128.ENSONIP00000002240	1.7e-242	845.1	Actinopterygii		GO:0003674 GO:0003779 GO:0005488 GO:0005515 GO:0005575 GO:0005622 GO:0005623 GO:0005856 GO:0006950 GO:0006952 GO:0006996 GO:0007010 GO:0007525 GO:0007527 GO:0008092 GO:0008150 GO:0009605 GO:0009607 GO:0009620 GO:0009987 GO:0015629 GO:0016043 GO:0030029 GO:0030036 GO:0032502 GO:0043207 GO:0043226 GO:0043228 GO:0043229 GO:0043232 GO:0044424 GO:0044464 GO:0044877 GO:0048856 GO:0050832 GO:0050896 GO:…		ko:K13886					ko00000 ko04812			38DGC@33154 3BCGZ@33208 3CSIZ@33213 48DSN@7711 497XE@7742 4A5YQ@7898 COG1985@1 KOG0303@2759	Z	Belongs to the WD repeat coronin family
Msa003105	161.624	218.523	271.751	80.5175	68.0589	108.897	217.299	85.8243	1.33873	2.8233e-05	0.000355322	-	Superscaffold3	27311689	27430902	+	1374	-	- && O08795.1 RecName: Full=Glucosidase 2 subunit beta; AltName: Full=80K-H protein; AltName: Full=Glucosidase II subunit beta; AltName: Full=Protein kinase C substrate 60.1 kDa protein heavy chain; Short=PKCSH; Flags: Precursor && PF12999:Glucosidase II beta subunit-like|PF13015:Glucosidase II beta subunit-like protein	-	215358.XP_010735510.1	2.9e-225	787.7	Actinopterygii				ko:K08288	ko04141 map04141				ko00000 ko00001 ko04091			38EUH@33154 3BZEJ@33208 3DEAZ@33213 48ICB@7711 49EUT@7742 4A557@7898 KOG2397@1 KOG2397@2759	T	Glucosidase 2 subunit beta-like
Msa003118	130.279	94.4465	45.094	44.5214	21.3899	26.2518	89.9398	30.7211	1.55219	0.00158055	0.0108671	-	Superscaffold3	28617024	28645474	+	1128	-	- && Q64487.3 RecName: Full=Receptor-type tyrosine-protein phosphatase delta; Short=Protein-tyrosine phosphatase delta; Short=R-PTP-delta; Flags: Precursor && PF07679:Immunoglobulin I-set domain	I-set	144197.XP_008297256.1	5.5e-49	201.8	Actinopterygii	PTPRD	GO:0000003 GO:0000902 GO:0000904 GO:0001558 GO:0001654 GO:0001667 GO:0001745 GO:0001751 GO:0001754 GO:0002064 GO:0002065 GO:0002066 GO:0002682 GO:0003006 GO:0003674 GO:0003824 GO:0004721 GO:0004725 GO:0004888 GO:0005001 GO:0005102 GO:0005488 GO:0005515 GO:0005575 GO:0005623 GO:0005886 GO:0005887 GO:0005912 GO:0005924 GO:0005925 GO:0006464 GO:0006470 GO:0006793 GO:0006796 GO:0006807 GO:0006928 GO:…	3.1.3.48	ko:K05695 ko:K06777	ko04514 ko04520 ko04910 ko04931 map04514 map04520 map04910 map04931				ko00000 ko00001 ko01000 ko01009 ko04516			38C1K@33154 3BA83@33208 3CXCZ@33213 480P3@7711 48W4U@7742 49W54@7898 COG5599@1 KOG4228@2759	T	Protein tyrosine phosphatase receptor type D
Msa003119	1680.89	1225.03	790.331	465.107	365.573	349.052	1232.08	393.244	1.64796	5.56509e-08	1.32437e-06	-	Superscaffold3	28649325	28710713	+	5832	-	- && P23468.2 RecName: Full=Receptor-type tyrosine-protein phosphatase delta; Short=Protein-tyrosine phosphatase delta; Short=R-PTP-delta; Flags: Precursor && PF00041:Fibronectin type III domain|PF07679:Immunoglobulin I-set domain|PF00102:Protein-tyrosine phosphatase	Y_phosphatase	215358.XP_010747693.1	0	3471.4	Actinopterygii	PTPRD	GO:0000003 GO:0000902 GO:0000904 GO:0001558 GO:0001654 GO:0001667 GO:0001745 GO:0001751 GO:0001754 GO:0002064 GO:0002065 GO:0002066 GO:0002682 GO:0003006 GO:0003674 GO:0003824 GO:0004721 GO:0004725 GO:0004888 GO:0005001 GO:0005102 GO:0005488 GO:0005515 GO:0005575 GO:0005623 GO:0005886 GO:0005887 GO:0005912 GO:0005924 GO:0005925 GO:0006464 GO:0006470 GO:0006793 GO:0006796 GO:0006807 GO:0006928 GO:…	3.1.3.48	ko:K05695 ko:K06777 ko:K06778	ko04514 ko04520 ko04910 ko04931 map04514 map04520 map04910 map04931				ko00000 ko00001 ko01000 ko01009 ko04516			38C1K@33154 3BA83@33208 3CXCZ@33213 480P3@7711 48W4U@7742 49W54@7898 COG5599@1 KOG4228@2759	T	Protein tyrosine phosphatase receptor type D
Msa003139	1518.29	1774.11	1758.67	723.71	751.564	860.477	1683.69	778.584	1.11267	1.88802e-09	5.89818e-08	-	Superscaffold3	29713344	29714510	+	450	-	- && Q7ZWJ3.1 RecName: Full=Oligosaccharyltransferase complex subunit ostc && PF04756:OST3 / OST6 family	-	144197.XP_008302067.1	7.2e-77	293.1	Actinopterygii	OSTC	GO:0005575 GO:0005622 GO:0005623 GO:0005737 GO:0005783 GO:0005789 GO:0008250 GO:0012505 GO:0016020 GO:0031984 GO:0032991 GO:0042175 GO:0043226 GO:0043227 GO:0043229 GO:0043231 GO:0044422 GO:0044424 GO:0044425 GO:0044432 GO:0044444 GO:0044446 GO:0044464 GO:0098796 GO:0098827 GO:1902494 GO:1990234										38ESS@33154 3BIB7@33208 3D02M@33213 48420@7711 48WDI@7742 49SC8@7898 KOG3356@1 KOG3356@2759	S	Oligosaccharyltransferase complex subunit
Msa003140	3105.15	2867.66	4963.9	675.399	474.468	612.543	3645.57	587.47	2.63329	1.3036e-21	1.77766e-19	-	Superscaffold3	29719099	29735409	-	1482	-	- && Q7SY54.1 RecName: Full=Ethanolamine-phosphate phospho-lyase; AltName: Full=Alanine--glyoxylate aminotransferase 2-like 1 && PF00202:Aminotransferase class-III	Aminotran_3	215358.XP_010752068.1	6e-261	906.4	Actinopterygii	ETNPPL	GO:0003674 GO:0003824 GO:0005488 GO:0005515 GO:0005575 GO:0005622 GO:0005623 GO:0005737 GO:0005739 GO:0005759 GO:0006629 GO:0006644 GO:0006646 GO:0006650 GO:0006793 GO:0006796 GO:0008144 GO:0008150 GO:0008152 GO:0008453 GO:0008483 GO:0008610 GO:0008654 GO:0009058 GO:0009636 GO:0009987 GO:0016740 GO:0016769 GO:0016829 GO:0016835 GO:0016838 GO:0019637 GO:0019842 GO:0030170 GO:0031974 GO:0035094 GO:…	4.2.3.134 4.2.3.2	ko:K14286 ko:K18202	ko00310 ko00564 ko01100 map00310 map00564 map01100		R00748 R10270	RC00369 RC03099	ko00000 ko00001 ko01000			38GHK@33154 3BBKV@33208 3CX69@33213 480YP@7711 48XUF@7742 4A1QU@7898 COG0160@1 KOG1403@2759	E	Ethanolamine-phosphate phospho-lyase
Msa003176	1410.54	1061.13	2619.01	356.171	650.448	255.712	1696.89	420.777	2.01149	8.86795e-07	1.59049e-05	-	Superscaffold3	31219798	31222759	-	852	-	- && - && -	-	32507.XP_006802515.1	7.1e-41	174.5	Actinopterygii												2EIT7@1 2SP54@2759 3AMI6@33154 3C0SF@33208 3DH3R@33213 48JU8@7711 49GNX@7742 4A7IE@7898
Msa003178	41.1407	33.3341	27.2937	6.63085	13.6118	8.75061	33.9228	9.66441	1.81594	0.00109718	0.00803413	-	Superscaffold3	31236546	31244834	-	789	-	- && Q568K5.1 RecName: Full=N-alpha-acetyltransferase 40; AltName: Full=N-acetyltransferase 11; AltName: Full=NatD catalytic subunit && -	-	215358.XP_010728058.1	1.1e-112	412.9	Actinopterygii	NAA40	GO:0003674 GO:0003824 GO:0004402 GO:0004596 GO:0006325 GO:0006464 GO:0006473 GO:0006474 GO:0006475 GO:0006629 GO:0006807 GO:0006996 GO:0008080 GO:0008150 GO:0008152 GO:0009987 GO:0010467 GO:0010485 GO:0016043 GO:0016407 GO:0016410 GO:0016569 GO:0016570 GO:0016573 GO:0016740 GO:0016746 GO:0016747 GO:0018193 GO:0018205 GO:0018393 GO:0018394 GO:0019538 GO:0031365 GO:0034212 GO:0036211 GO:0043170 GO:…	2.3.1.257	ko:K20794					ko00000 ko01000 ko03036			38E8B@33154 3BKMN@33208 3CVSE@33213 4885S@7711 48W0A@7742 49VWT@7898 KOG2488@1 KOG2488@2759	S	N(alpha)-acetyltransferase 40 NatD catalytic subunit homolog (S. cerevisiae)
Msa003245	2130.5	1754.67	1121.42	82.412	64.1698	128.342	1668.86	91.6414	4.18715	4.71402e-36	2.45443e-33	-	Superscaffold3	34351872	34353458	+	1587	-	- && Q6PDD0.1 RecName: Full=UDP-glucuronosyltransferase 2A2; Short=UDPGT 2A2; Flags: Precursor && PF00201:UDP-glucoronosyl and UDP-glucosyl transferase	UDPGT	69293.ENSGACP00000026366	3e-258	897.5	Actinopterygii	ugt-50	GO:0003674 GO:0003824 GO:0005575 GO:0005622 GO:0005623 GO:0005737 GO:0005783 GO:0006011 GO:0006139 GO:0006725 GO:0006793 GO:0006807 GO:0008150 GO:0008152 GO:0008194 GO:0009225 GO:0009987 GO:0012505 GO:0015020 GO:0016020 GO:0016021 GO:0016740 GO:0016757 GO:0016758 GO:0031224 GO:0034641 GO:0043226 GO:0043227 GO:0043229 GO:0043231 GO:0044237 GO:0044238 GO:0044281 GO:0044424 GO:0044425 GO:0044444 GO:…	2.4.1.17 2.4.1.47	ko:K00699 ko:K04628	ko00040 ko00053 ko00140 ko00565 ko00600 ko00830 ko00860 ko00980 ko00982 ko00983 ko01100 ko01110 ko05204 map00040 map00053 map00140 map00565 map00600 map00830 map00860 map00980 map00982 map00983 map01100 map01110 map05204	M00014 M00067 M00129	R01383 R01500 R02358 R02389 R02478 R02502 R02902 R03091 R04322 R04352 R04353 R04354 R04683 R06277 R07106 R08259 R08261 R08262 R08263 R08615 R09426 R09427 R09428 R10804	RC00005 RC00033 RC00049 RC00059 RC00078 RC00171 RC00397 RC00523 RC00529 RC00708 RC02748	ko00000 ko00001 ko00002 ko01000 ko01003		GT1	38B62@33154 3BDT1@33208 3CY8Z@33213 484ZU@7711 48W9E@7742 4A51U@7898 KOG1192@1 KOG1192@2759	G	UDP glucuronosyltransferase 5 family polypeptide G1
Msa003266	17314.4	17610.6	28491.1	4798.84	6805.89	10693.3	21138.7	7432.66	1.50792	5.44729e-06	8.26085e-05	-	Superscaffold3	35489932	35494448	-	621	-	- && P12958.2 RecName: Full=Ependymin-2; AltName: Full=Ependymin II; Short=EPD-II; Flags: Precursor [Carassius auratus] && PF00811:Ependymin	-	215358.XP_010735589.1	2.6e-77	295	Actinopterygii												2CFST@1 2S0FY@2759 3A30T@33154 3BQCF@33208 3D7AF@33213 48EQM@7711 49BXF@7742 4A3UH@7898	S	Ependymin-like
Msa003285	569.114	1067.62	2234.53	213.134	163.341	354.886	1290.42	243.787	2.40378	1.67087e-07	3.63405e-06	-	Superscaffold3	36646713	36648461	+	279	-	- && P25815.2 RecName: Full=Protein S100-P; AltName: Full=Migration-inducing gene 9 protein; Short=MIG9; AltName: Full=Protein S100-E; AltName: Full=S100 calcium-binding protein P && -	-	69293.ENSGACP00000026504	5e-36	156.8	Actinopterygii	S100P	GO:0000287 GO:0001667 GO:0001775 GO:0002252 GO:0002263 GO:0002274 GO:0002275 GO:0002283 GO:0002366 GO:0002376 GO:0002443 GO:0002444 GO:0002446 GO:0003674 GO:0005488 GO:0005509 GO:0005515 GO:0005575 GO:0005576 GO:0005622 GO:0005623 GO:0005634 GO:0005654 GO:0005737 GO:0005886 GO:0005902 GO:0006810 GO:0006887 GO:0006928 GO:0006955 GO:0008150 GO:0009987 GO:0010033 GO:0010631 GO:0012505 GO:0016020 GO:…										2CVWS@1 2S6E1@2759 3A4E5@33154 3BS81@33208 3D8CJ@33213 48FGI@7711 49C3C@7742 4A7WB@7898	S	S100 calcium binding protein P
Msa003312	264.476	232.413	409.406	115.566	144.868	139.038	302.098	133.157	1.17985	6.96744e-05	0.000766419	-	Superscaffold3	38298748	38354032	-	2616	-	- && Q90738.2 RecName: Full=Actin filament-associated protein 1; AltName: Full=110 kDa actin filament-associated protein; Short=AFAP-110; AltName: Full=Neural actin filament protein; AltName: Full=pp110 && PF00169:PH domain	PH	106582.XP_004575068.1	0	1341.6	Actinopterygii	AFAP1	GO:0003674 GO:0005488 GO:0005515 GO:0005575 GO:0005622 GO:0005623 GO:0005737 GO:0005829 GO:0005856 GO:0005884 GO:0005886 GO:0005912 GO:0005924 GO:0005925 GO:0006464 GO:0006468 GO:0006793 GO:0006796 GO:0006807 GO:0007154 GO:0007165 GO:0008150 GO:0008152 GO:0009605 GO:0009612 GO:0009628 GO:0009966 GO:0009987 GO:0010646 GO:0015629 GO:0016020 GO:0016310 GO:0017124 GO:0018108 GO:0018109 GO:0018193 GO:…		ko:K18616					ko00000 ko04812			28I7R@1 2QQI1@2759 39SAC@33154 3BF1P@33208 3CZBV@33213 480QB@7711 48UVN@7742 49YCD@7898	T	Actin filament associated protein 1
Msa003321	2724.1	2160.23	5210.73	1242.81	1434.1	1281.48	3365.02	1319.46	1.35042	3.25984e-05	0.000400934	-	Superscaffold3	39053443	39068344	+	2685	-	- && P28271.3 RecName: Full=Cytoplasmic aconitate hydratase; Short=Aconitase; AltName: Full=Citrate hydro-lyase; AltName: Full=Iron regulatory protein 1; Short=IRP1; AltName: Full=Iron-responsive element-binding protein 1; Short=IRE-BP 1 && PF00330:Aconitase family (aconitate hydratase)|PF00694:Aconitase C-terminal domain	Aconitase	215358.XP_010746424.1	0	1693.3	Actinopterygii	ACO1	GO:0001703 GO:0001889 GO:0003008 GO:0003674 GO:0003676 GO:0003723 GO:0003729 GO:0003824 GO:0003994 GO:0005488 GO:0005506 GO:0005575 GO:0005622 GO:0005623 GO:0005737 GO:0005739 GO:0005783 GO:0005794 GO:0005829 GO:0006082 GO:0006101 GO:0006417 GO:0006810 GO:0006873 GO:0006875 GO:0006879 GO:0007275 GO:0007369 GO:0007370 GO:0007586 GO:0008150 GO:0008152 GO:0008198 GO:0009653 GO:0009790 GO:0009791 GO:…	4.2.1.3	ko:K01681 ko:K22416	ko00020 ko00630 ko00720 ko01100 ko01110 ko01120 ko01130 ko01200 ko01210 ko01230 map00020 map00630 map00720 map01100 map01110 map01120 map01130 map01200 map01210 map01230	M00009 M00010 M00012 M00173 M00740	R01324 R01325 R01900	RC00497 RC00498 RC00618	br01601 ko00000 ko00001 ko00002 ko01000 ko03019			38H94@33154 3BHF5@33208 3CS3T@33213 47ZNW@7711 48XMW@7742 49VAX@7898 COG1048@1 KOG0452@2759	AJ	Belongs to the aconitase IPM isomerase family
Msa003333	196.888	135.188	320.405	72.9394	86.532	146.816	217.494	102.096	1.08906	0.00695037	0.0358622	-	Superscaffold3	39353331	39410247	+	1803	-	- && P42568.2 RecName: Full=Protein AF-9; AltName: Full=ALL1-fused gene from chromosome 9 protein; AltName: Full=Myeloid/lymphoid or mixed-lineage leukemia translocated to chromosome 3 protein; AltName: Full=YEATS domain-containing protein 3 && PF03366:YEATS family	-	144197.XP_008298731.1	1.3e-257	895.6	Actinopterygii	MLLT3	GO:0000428 GO:0000981 GO:0000988 GO:0000990 GO:0000991 GO:0003002 GO:0003674 GO:0003682 GO:0003700 GO:0005488 GO:0005515 GO:0005575 GO:0005622 GO:0005623 GO:0005634 GO:0005654 GO:0005667 GO:0005669 GO:0005674 GO:0006139 GO:0006351 GO:0006352 GO:0006354 GO:0006355 GO:0006357 GO:0006366 GO:0006367 GO:0006368 GO:0006725 GO:0006807 GO:0007275 GO:0007379 GO:0007389 GO:0008023 GO:0008150 GO:0008152 GO:…		ko:K15187	ko05202 map05202				ko00000 ko00001 ko03021			38WY3@33154 3BBUX@33208 3CVHA@33213 4855F@7711 493PV@7742 49VS1@7898 COG5033@1 KOG3149@2759	K	chromatin organization
Msa003334	578.909	649.088	291.924	161.982	127.367	186.68	506.641	158.676	1.67607	6.88389e-07	1.27593e-05	-	Superscaffold3	39428852	39430534	-	294	-	- && Q5ZMD6.3 RecName: Full=Histone H2A.Z; Short=H2A/z && -	-	9694.XP_007073565.1	1.3e-39	168.7	Carnivora	H2AFV			ko:K11251	ko04217 ko05034 ko05322 map04217 map05034 map05322				ko00000 ko00001 ko03036 ko04147			39ZW3@33154 3BPC4@33208 3D68R@33213 3EV15@33554 3JGJM@40674 48E2D@7711 49ATP@7742 COG5262@1 KOG1757@2759	B	H2A histone family member V
Msa003371	2639.86	2251.9	1883.27	1125.35	996.576	1061.74	2258.34	1061.22	1.08976	8.26873e-08	1.92251e-06	-	Superscaffold3	40729439	40753094	-	2118	-	- && O15254.2 RecName: Full=Peroxisomal acyl-coenzyme A oxidase 3; AltName: Full=Branched-chain acyl-CoA oxidase; Short=BRCACox; AltName: Full=Pristanoyl-CoA oxidase && PF02770:Acyl-CoA dehydrogenase, middle domain|PF01756:Acyl-CoA oxidase	-	144197.XP_008286603.1	0	1240.3	Actinopterygii	ACOX3	GO:0000166 GO:0003674 GO:0003824 GO:0003995 GO:0003997 GO:0005102 GO:0005488 GO:0005504 GO:0005515 GO:0005575 GO:0005622 GO:0005623 GO:0005737 GO:0005777 GO:0005782 GO:0005829 GO:0006082 GO:0006605 GO:0006625 GO:0006629 GO:0006631 GO:0006635 GO:0006810 GO:0006886 GO:0006996 GO:0007031 GO:0008104 GO:0008150 GO:0008152 GO:0008289 GO:0009056 GO:0009062 GO:0009987 GO:0015031 GO:0015833 GO:0016042 GO:…	1.3.3.6	ko:K00232	ko00071 ko00592 ko01040 ko01100 ko01110 ko01212 ko03320 ko04024 ko04146 map00071 map00592 map01040 map01100 map01110 map01212 map03320 map04024 map04146	M00087 M00113	R01175 R01279 R03777 R03857 R03990 R04751 R04754 R07888 R07892 R07896 R07934 R07950	RC00052 RC00076	ko00000 ko00001 ko00002 ko01000			39M88@33154 3B9Y8@33208 3CV4R@33213 483B5@7711 4915E@7742 49RG3@7898 COG1960@1 KOG0135@2759	IQ	acyl-coenzyme A oxidase 3
Msa003381	485.853	553.716	747.611	260.498	271.263	215.848	595.726	249.203	1.25624	5.12216e-07	9.78966e-06	-	Superscaffold3	40990483	40997126	-	297	-	- && Q0P467.1 RecName: Full=Ribonuclease kappa-A; Short=RNase K-A; Short=RNase kappa-A && -	-	144197.XP_008286589.1	5.1e-39	166.8	Actinopterygii	RNASEK	GO:0003674 GO:0003824 GO:0004518 GO:0004519 GO:0004521 GO:0004540 GO:0006139 GO:0006725 GO:0006807 GO:0008150 GO:0008152 GO:0009987 GO:0016070 GO:0016787 GO:0016788 GO:0034641 GO:0043170 GO:0044237 GO:0044238 GO:0046483 GO:0071704 GO:0090304 GO:0090305 GO:0090501 GO:0090502 GO:0140098 GO:1901360		ko:K19770	ko04212 map04212				ko00000 ko00001 ko01000			2CYAA@1 2S351@2759 3AAGK@33154 3BU9N@33208 3DBFU@33213 48QJI@7711 49M5I@7742 4A92Z@7898	S	endoribonuclease activity
Msa003419	271.333	175.93	187.496	94.7264	59.3084	89.4507	211.586	81.1619	1.38252	1.35966e-05	0.000185705	-	Superscaffold4	18926	36507	+	1083	-	- && Q9HBU6.1 RecName: Full=Ethanolamine kinase 1; Short=EKI 1 && PF01633:Choline/ethanolamine kinase	Choline_kinase	215358.XP_010735078.1	2.1e-207	728	Actinopterygii	ETNK2	GO:0000003 GO:0001666 GO:0001701 GO:0001890 GO:0003006 GO:0003008 GO:0003674 GO:0003824 GO:0004103 GO:0004305 GO:0005575 GO:0005622 GO:0005623 GO:0005737 GO:0005829 GO:0006629 GO:0006644 GO:0006646 GO:0006650 GO:0006656 GO:0006657 GO:0006793 GO:0006796 GO:0006807 GO:0006950 GO:0007275 GO:0007399 GO:0007405 GO:0007417 GO:0007420 GO:0007610 GO:0007611 GO:0007612 GO:0007613 GO:0007616 GO:0007638 GO:…	2.7.1.82	ko:K00894	ko00564 ko01100 map00564 map01100	M00092	R01468	RC00002 RC00017	ko00000 ko00001 ko00002 ko01000			38GDP@33154 3BG0C@33208 3CTQ9@33213 484VS@7711 4901H@7742 49S6U@7898 COG0510@1 KOG4720@2759	I	Ethanolamine kinase 2
Msa003426	1098.07	1104.65	1574.73	179.98	123.478	388.916	1259.15	230.792	2.44768	4.51939e-10	1.56873e-08	-	Superscaffold4	654735	689552	-	1056	-	- && Q90944.1 RecName: Full=Epiphycan; AltName: Full=Dermatan sulfate proteoglycan 3; AltName: Full=Proteoglycan-Lb; Short=PG-Lb; AltName: Full=Small chondroitin/dermatan sulfate proteoglycan; Flags: Precursor && PF13855:Leucine rich repeat	-	144197.XP_008291575.1	6.8e-142	510.4	Actinopterygii	OPTC	GO:0003674 GO:0005198 GO:0005201 GO:0005575 GO:0005576 GO:0008150 GO:0016525 GO:0022603 GO:0031012 GO:0044421 GO:0045765 GO:0048519 GO:0050789 GO:0050793 GO:0051093 GO:0051239 GO:0051241 GO:0065007 GO:1901342 GO:1901343 GO:2000026 GO:2000181		ko:K08127 ko:K08128					ko00000 ko00535			38G9E@33154 3BIFP@33208 3CTGD@33213 48A7R@7711 495Y6@7742 49YKV@7898 COG4886@1 KOG0619@2759	S	Leucine rich repeat N-terminal domain
Msa003443	526.993	598.161	468.74	255.761	262.513	257.657	531.298	258.644	1.03953	3.9659e-07	7.79659e-06	-	Superscaffold4	1719059	1737079	-	1083	-	- && - && -	-	NA	NA	NA	NA	NA	NA	NA	NA	NA	NA	NA	NA	NA	NA	NA	NA	NA	NA
Msa003465	379.083	448.158	727.437	211.24	245.984	249.879	518.226	235.701	1.13534	0.000115453	0.00119357	-	Superscaffold4	2885670	2914977	-	3177	-	- && Q6A0A9.2 RecName: Full=Constitutive coactivator of PPAR-gamma-like protein 1; AltName: Full=Oxidative stress-associated Src activator; AltName: Full=Protein FAM120A && -	-	215358.XP_010742566.1	0	1839.7	Actinopterygii	FAM120A	GO:0005575 GO:0005622 GO:0005623 GO:0005634 GO:0005737 GO:0005829 GO:0007154 GO:0007165 GO:0008150 GO:0009987 GO:0023052 GO:0030154 GO:0030522 GO:0032502 GO:0035357 GO:0043226 GO:0043227 GO:0043229 GO:0043231 GO:0044424 GO:0044444 GO:0044464 GO:0045444 GO:0048869 GO:0050789 GO:0050794 GO:0050896 GO:0051716 GO:0065007										28IC6@1 2QQNQ@2759 38FCV@33154 3BHHR@33208 3CWAE@33213 47YYP@7711 48WD2@7742 49R14@7898	S	Family with sequence similarity 120A
Msa003478	827.712	483.344	397.539	220.713	156.535	234.322	569.532	203.857	1.48276	6.52837e-06	9.72858e-05	-	Superscaffold4	3574362	3616884	-	6852	-	- && O43157.3 RecName: Full=Plexin-B1; AltName: Full=Semaphorin receptor SEP; Flags: Precursor && PF01437:Plexin repeat|PF01403:Sema domain|PF01833:IPT/TIG domain|PF08337:Plexin cytoplasmic RasGAP domain	Sema	215358.XP_010743354.1	0	3714.1	Actinopterygii	PLXNB1	GO:0000902 GO:0000904 GO:0001501 GO:0001503 GO:0002116 GO:0003674 GO:0004888 GO:0005096 GO:0005102 GO:0005488 GO:0005515 GO:0005575 GO:0005576 GO:0005623 GO:0005886 GO:0005887 GO:0006928 GO:0007154 GO:0007162 GO:0007165 GO:0007166 GO:0007186 GO:0007275 GO:0007399 GO:0007409 GO:0008047 GO:0008150 GO:0008285 GO:0008360 GO:0009653 GO:0009966 GO:0009967 GO:0009987 GO:0010646 GO:0010647 GO:0010720 GO:…		ko:K06821	ko04360 map04360				ko00000 ko00001			39JHT@33154 3BD66@33208 3CSS4@33213 4843Q@7711 4986K@7742 49XAH@7898 KOG3610@1 KOG3610@2759	T	Plexin b1b
Msa003484	47.9975	75.9276	113.922	20.8398	23.3345	14.5844	79.2823	19.5862	2.01289	1.56315e-05	0.000210652	-	Superscaffold4	3767162	3774618	+	1836	-	- && Q9BX59.2 RecName: Full=Tapasin-related protein; Short=TAPASIN-R; AltName: Full=TAP-binding protein-like; AltName: Full=TAP-binding protein-related protein; Short=TAPBP-R; AltName: Full=Tapasin-like; Flags: Precursor && PF07686:Immunoglobulin V-set domain|PF07654:Immunoglobulin C1-set domain	C1-set	106582.XP_004559868.1	1.5e-245	855.5	Actinopterygii	NCR3LG1											39BTT@33154 3BHU1@33208 3D4EJ@33213 4836M@7711 49A5U@7742 4A4TC@7898 KOG3866@1 KOG3866@2759	T	Natural killer cell cytotoxicity receptor 3 ligand 1
Msa003504	74.4451	114.817	300.231	12.3144	27.2235	7.77832	163.164	15.7721	3.36903	1.76095e-08	4.6123e-07	-	Superscaffold4	4390547	4406834	-	3507	-	- && Q13751.1 RecName: Full=Laminin subunit beta-3; AltName: Full=Epiligrin subunit bata; AltName: Full=Kalinin B1 chain; AltName: Full=Kalinin subunit beta; AltName: Full=Laminin B1k chain; AltName: Full=Laminin-5 subunit beta; AltName: Full=Nicein subunit beta; Flags: Precursor && PF00055:Laminin N-terminal (Domain VI)|PF00053:Laminin EGF domain	Laminin_EGF	215358.XP_010733620.1	0	1362.4	Actinopterygii	LAMB3	GO:0001704 GO:0001706 GO:0003674 GO:0005198 GO:0005488 GO:0005575 GO:0005576 GO:0005604 GO:0005605 GO:0005610 GO:0007044 GO:0007275 GO:0007369 GO:0007492 GO:0008150 GO:0008544 GO:0009653 GO:0009790 GO:0009888 GO:0009987 GO:0016043 GO:0022607 GO:0030154 GO:0030198 GO:0031012 GO:0031581 GO:0032501 GO:0032502 GO:0032991 GO:0034329 GO:0034330 GO:0035987 GO:0043062 GO:0043256 GO:0044085 GO:0044420 GO:…		ko:K06244	ko04151 ko04510 ko04512 ko05145 ko05146 ko05165 ko05200 ko05222 map04151 map04510 map04512 map05145 map05146 map05165 map05200 map05222				ko00000 ko00001 ko04516			39R60@33154 3BB64@33208 3D4KS@33213 482HR@7711 49200@7742 4A0V4@7898 KOG0994@1 KOG0994@2759	W	Laminin beta 3
Msa003505	7310.32	5133.45	9311.91	1101.67	3383.5	698.105	7251.89	1727.76	2.06944	2.03874e-05	0.00026679	-	Superscaffold4	4420929	4421288	+	360	-	- && Q61585.1 RecName: Full=G0/G1 switch protein 2; AltName: Full=G0S2-like protein && PF15103:G0/G1 switch protein 2	-	215358.XP_010733619.1	5.5e-35	153.7	Actinopterygii	G0S2	GO:0005575 GO:0005622 GO:0005623 GO:0005737 GO:0005739 GO:0005811 GO:0006915 GO:0007154 GO:0007165 GO:0007166 GO:0008150 GO:0008219 GO:0009966 GO:0009967 GO:0009987 GO:0010646 GO:0010647 GO:0010941 GO:0010942 GO:0012501 GO:0019216 GO:0019222 GO:0023051 GO:0023052 GO:0023056 GO:0042981 GO:0043065 GO:0043067 GO:0043068 GO:0043226 GO:0043227 GO:0043228 GO:0043229 GO:0043231 GO:0043232 GO:0044424 GO:…										2E0G8@1 2S7WP@2759 3A4DN@33154 3BS3F@33208 3D8AZ@33213 48FWK@7711 49CYI@7742 4A4Y9@7898	S	G0 G1 switch
Msa003519	29.3862	52.7789	17.8003	13.2617	10.695	4.86145	33.3218	9.60604	1.79976	0.00579557	0.0310506	-	Superscaffold4	5592978	5611824	-	1248	-	- && Q3SWT5.1 RecName: Full=Solute carrier family 41 member 3 && PF01769:Divalent cation transporter	-	215358.XP_010746912.1	2.6e-201	708	Actinopterygii	SLC41A3			ko:K15122					ko00000 ko02000	1.A.26.2		38B5X@33154 3BB4Z@33208 3CUBY@33213 4813E@7711 48ZBI@7742 4A78M@7898 COG1824@1 KOG3788@2759	P	Divalent cation transporter
Msa003529	67.5884	56.4827	54.5874	18.9453	28.1958	21.3904	59.5528	22.8438	1.38418	0.00054614	0.00445997	-	Superscaffold4	5755399	5786467	-	1479	-	- && P17213.4 RecName: Full=Bactericidal permeability-increasing protein; Short=BPI; AltName: Full=CAP 57; Flags: Precursor && PF01273:LBP / BPI / CETP family, N-terminal domain|PF02886:LBP / BPI / CETP family, C-terminal domain	-	215358.XP_010747881.1	6.1e-205	720.3	Actinopterygii	BPIFC	GO:0001530 GO:0003674 GO:0005488 GO:0005543 GO:0008289 GO:0043167 GO:0043168 GO:0097367		ko:K05399	ko04064 ko04620 ko05132 ko05152 map04064 map04620 map05132 map05152				ko00000 ko00001 ko02000 ko04147	1.C.40.1.2		38WKA@33154 3BGZ4@33208 3D0RZ@33213 484BY@7711 48Z42@7742 4A29F@7898 KOG4160@1 KOG4160@2759	V	BPI fold containing family C
Msa003548	3577.29	3510.26	3652.61	367.539	245.012	596.986	3580.05	403.179	3.15052	4.73768e-24	7.75265e-22	-	Superscaffold4	7140420	7151525	-	1653	-	- && Q561X9.1 RecName: Full=3-hydroxybutyrate dehydrogenase type 2; AltName: Full=R-beta-hydroxybutyrate dehydrogenase && PF00106:short chain dehydrogenase|PF01596:O-methyltransferase	adh_short	144197.XP_008277461.1	9.2e-287	992.3	Actinopterygii												39U0N@33154 3BI0K@33208 3D03H@33213 4849N@7711 4971M@7742 49WTZ@7898 COG1028@1 COG4122@1 KOG0725@2759 KOG1663@2759	Q	Zgc 113054
Msa003549	339.901	290.747	360.752	61.5722	28.1958	49.5868	330.467	46.4516	2.82913	1.2658e-18	1.30233e-16	-	Superscaffold4	7155235	7162384	+	1368	-	- && A1YPR2.1 RecName: Full=2-epi-5-epi-valiolone synthase; Short=EEVS && PF01761:3-dehydroquinate synthase	-	215358.XP_010733258.1	3.2e-224	784.3	Actinopterygii												38GV4@33154 3BI0I@33208 3D55U@33213 48CE9@7711 491RA@7742 49TZJ@7898 COG0169@1 KOG0692@2759	E	Si ch211-170n20.3
Msa003567	1455.6	1300.95	1874.96	703.817	631.003	493.924	1543.84	609.581	1.34015	2.1835e-08	5.5912e-07	-	Superscaffold4	7918136	7944498	-	2877	-	- && Q14831.1 RecName: Full=Metabotropic glutamate receptor 7; Short=mGluR7; Flags: Precursor && PF01596:O-methyltransferase|PF01094:Receptor family ligand binding region|PF07562:Nine Cysteines Domain of family 3 GPCR|PF00003:7 transmembrane sweet-taste receptor of 3 GCPR	ANF_receptor	215358.XP_010733269.1	0	1245.7	Actinopterygii	GRM6	GO:0000139 GO:0001640 GO:0001642 GO:0001654 GO:0003008 GO:0003674 GO:0004888 GO:0004930 GO:0005488 GO:0005515 GO:0005575 GO:0005622 GO:0005623 GO:0005737 GO:0005783 GO:0005789 GO:0005794 GO:0005886 GO:0005887 GO:0007154 GO:0007165 GO:0007166 GO:0007186 GO:0007187 GO:0007188 GO:0007193 GO:0007196 GO:0007215 GO:0007216 GO:0007267 GO:0007268 GO:0007275 GO:0007423 GO:0007600 GO:0007601 GO:0007610 GO:…		ko:K04603 ko:K04604 ko:K04605 ko:K04607 ko:K04608	ko04020 ko04068 ko04072 ko04080 ko04540 ko04720 ko04723 ko04724 ko04730 ko04742 ko04915 ko05016 ko05030 map04020 map04068 map04072 map04080 map04540 map04720 map04723 map04724 map04730 map04742 map04915 map05016 map05030				ko00000 ko00001 ko01009 ko04030	9.A.14.7.1		38C5P@33154 3B9DN@33208 3CU4N@33213 47Z28@7711 491N0@7742 49YX1@7898 KOG1056@1 KOG1056@2759	T	glutamate receptor
Msa003625	312.474	483.344	518.581	100.41	138.062	145.844	438.133	128.105	1.77375	1.19776e-09	3.86114e-08	-	Superscaffold4	8975880	8986259	-	1545	-	- && P25114.3 RecName: Full=6-phosphofructo-2-kinase/fructose-2,6-bisphosphatase 4; Short=6PF-2-K/Fru-2,6-P2ase 4; Short=PFK/FBPase 4; AltName: Full=6PF-2-K/Fru-2,6-P2ase testis-type isozyme; Includes: RecName: Full=6-phosphofructo-2-kinase; Includes: RecName: Full=Fructose-2,6-bisphosphatase && PF01591:6-phosphofructo-2-kinase|PF00300:Histidine phosphatase superfamily (branch 1)	-	144197.XP_008291672.1	3.2e-273	947.2	Actinopterygii	PFKFB4	GO:0003674 GO:0003824 GO:0003873 GO:0004331 GO:0005575 GO:0005622 GO:0005623 GO:0005737 GO:0005829 GO:0005975 GO:0006082 GO:0006090 GO:0006091 GO:0006096 GO:0006109 GO:0006110 GO:0006139 GO:0006140 GO:0006163 GO:0006164 GO:0006165 GO:0006725 GO:0006732 GO:0006733 GO:0006753 GO:0006754 GO:0006757 GO:0006793 GO:0006796 GO:0006807 GO:0008150 GO:0008152 GO:0008443 GO:0009056 GO:0009058 GO:0009108 GO:…	2.7.1.105 3.1.3.46	ko:K01103 ko:K19028 ko:K19029 ko:K19030	ko00051 ko04066 ko04152 ko04919 ko04922 map00051 map04066 map04152 map04919 map04922		R02731	RC00152	ko00000 ko00001 ko01000			38C8I@33154 3BE9G@33208 3CUJR@33213 48164@7711 48XIM@7742 49QW6@7898 COG0406@1 KOG0234@2759	G	6-phosphofructo-2-kinase fructose-2 6-biphosphatase 4
Msa003645	113.627	96.2984	71.201	34.1015	35.974	39.8639	93.7087	36.6465	1.35795	0.000106905	0.0011173	-	Superscaffold4	9325242	9338009	-	1002	-	- && Q86TL2.1 RecName: Full=Store-operated calcium entry regulator STIMATE; AltName: Full=STIM-activating enhancer encoded by TMEM110; Short=STIMATE; AltName: Full=Transmembrane protein 110 && PF12400:Vaculolar membrane protein	-	144197.XP_008283652.1	2.9e-158	564.7	Actinopterygii	TMEM110	GO:0003674 GO:0005246 GO:0005575 GO:0005622 GO:0005623 GO:0005737 GO:0005783 GO:0005789 GO:0005938 GO:0007154 GO:0007165 GO:0008150 GO:0009966 GO:0009967 GO:0009987 GO:0010646 GO:0010647 GO:0010959 GO:0012505 GO:0016020 GO:0016247 GO:0019722 GO:0019932 GO:0022898 GO:0023051 GO:0023052 GO:0023056 GO:0031984 GO:0032237 GO:0032409 GO:0032411 GO:0032412 GO:0032414 GO:0032541 GO:0032879 GO:0034762 GO:…										2BJXQ@1 2S1HE@2759 38FPK@33154 3BC05@33208 3CTFZ@33213 4834V@7711 490C5@7742 49SES@7898	S	Transmembrane protein 110
Msa003646	1050.07	775.943	1049.03	563.622	367.518	471.561	958.347	467.567	1.03492	3.07749e-05	0.000381512	-	Superscaffold4	9341009	9355531	-	2601	-	- && Q9UHJ3.2 RecName: Full=Scm-like with four MBT domains protein 1; Short=hSFMBT; AltName: Full=Renal ubiquitous protein 1 && PF02820:mbt repeat|PF12140:Protein of unknown function (DUF3588)|PF00536:SAM domain (Sterile alpha motif)	MBT	144197.XP_008283651.1	0	1469.9	Actinopterygii	SFMBT1	GO:0000003 GO:0003674 GO:0003712 GO:0003714 GO:0005488 GO:0005515 GO:0005575 GO:0005622 GO:0005623 GO:0005634 GO:0005654 GO:0006355 GO:0007276 GO:0007283 GO:0008150 GO:0009889 GO:0009890 GO:0009892 GO:0010468 GO:0010556 GO:0010558 GO:0010605 GO:0010629 GO:0019219 GO:0019222 GO:0019953 GO:0022414 GO:0031323 GO:0031324 GO:0031326 GO:0031327 GO:0031974 GO:0031981 GO:0032501 GO:0032504 GO:0042393 GO:…										38CM5@33154 3BDDT@33208 3CW9X@33213 480SV@7711 492H9@7742 49Q4S@7898 KOG3766@1 KOG3766@2759	K	Scm-like with four mbt domains
Msa003676	12036.6	11301.2	23954.4	2833.27	3371.83	1877.49	15764.1	2694.2	2.54866	9.6902e-14	5.6249e-12	-	Superscaffold4	10695292	10724419	+	2715	-	- && Q63ZT8.1 RecName: Full=Cytosolic 10-formyltetrahydrofolate dehydrogenase; Short=10-FTHFDH; Short=FDH; AltName: Full=Aldehyde dehydrogenase family 1 member L1 && PF00171:Aldehyde dehydrogenase family|PF00551:Formyl transferase|PF02911:Formyl transferase, C-terminal domain	Aldedh	8128.ENSONIP00000004035	0	1741.5	Actinopterygii	ALDH1L1	GO:0003674 GO:0003824 GO:0004029 GO:0004030 GO:0005488 GO:0005575 GO:0005622 GO:0005623 GO:0005737 GO:0005829 GO:0006082 GO:0006575 GO:0006725 GO:0006732 GO:0006760 GO:0006766 GO:0006767 GO:0006807 GO:0008150 GO:0008152 GO:0009056 GO:0009058 GO:0009108 GO:0009109 GO:0009256 GO:0009258 GO:0009396 GO:0009397 GO:0009987 GO:0016053 GO:0016054 GO:0016155 GO:0016491 GO:0016620 GO:0016645 GO:0016646 GO:…	1.5.1.6	ko:K00289	ko00670 map00670		R00941	RC00026	ko00000 ko00001 ko01000			39MAJ@33154 3BCUT@33208 3CY12@33213 487KE@7711 48XCX@7742 49SBU@7898 COG1012@1 KOG2452@2759	F	Aldehyde dehydrogenase 1 family member L1
Msa003695	426.101	356.489	236.15	165.771	159.452	152.65	339.58	159.291	1.0937	0.000102055	0.00107052	-	Superscaffold4	11212330	11214151	+	450	-	- && P56380.3 RecName: Full=Bis(5'-nucleosyl)-tetraphosphatase [asymmetrical]; AltName: Full=Diadenosine 5',5'''-P1,P4-tetraphosphate asymmetrical hydrolase; Short=Ap4A hydrolase; Short=Ap4Aase; Short=Diadenosine tetraphosphatase; AltName: Full=Nucleoside diphosphate-linked moiety X motif 2; Short=Nudix motif 2 && PF00293:NUDIX domain	NUDIX	106582.XP_004545288.1	7.5e-74	283.1	Actinopterygii	NUDT2	GO:0003674 GO:0003824 GO:0004081 GO:0004551 GO:0006139 GO:0006163 GO:0006164 GO:0006167 GO:0006172 GO:0006725 GO:0006753 GO:0006754 GO:0006793 GO:0006796 GO:0006807 GO:0006915 GO:0008150 GO:0008152 GO:0008219 GO:0008796 GO:0009056 GO:0009058 GO:0009117 GO:0009123 GO:0009124 GO:0009126 GO:0009127 GO:0009132 GO:0009133 GO:0009135 GO:0009136 GO:0009141 GO:0009142 GO:0009144 GO:0009145 GO:0009150 GO:…	3.6.1.17	ko:K01518	ko00230 ko00240 map00230 map00240		R00184 R00969 R01232 R02805	RC00002	ko00000 ko00001 ko01000			3A2WK@33154 3BRRM@33208 3D6EC@33213 48A53@7711 498F7@7742 4A3JG@7898 COG0494@1 KOG2839@2759	T	Nudix (nucleoside diphosphate linked moiety X)-type motif 2
Msa003702	728.779	693.534	352.445	150.615	158.48	134.176	591.586	147.757	2.00243	1.88308e-10	6.92828e-09	-	Superscaffold4	11284375	11294595	-	966	-	- && Q8BYK4.1 RecName: Full=Retinol dehydrogenase 12 && PF00106:short chain dehydrogenase	adh_short	244447.XP_008318634.1	7.6e-156	556.6	Actinopterygii												38CZD@33154 3BE25@33208 3D2S5@33213 481DF@7711 4981J@7742 49UJM@7898 COG1028@1 KOG1208@2759	Q	Zgc 64106
Msa003703	1297.89	1163.91	1060.9	593.935	439.466	644.629	1174.23	559.343	1.0701	1.95261e-06	3.31191e-05	-	Superscaffold4	11304541	11311210	+	930	-	- && O43315.2 RecName: Full=Aquaporin-9; Short=AQP-9; AltName: Full=Aquaglyceroporin-9; AltName: Full=Small solute channel 1 && PF00230:Major intrinsic protein	-	144197.XP_008278726.1	7.8e-142	510	Actinopterygii	AQP7	GO:0000003 GO:0003008 GO:0003014 GO:0003091 GO:0003097 GO:0003674 GO:0005215 GO:0005372 GO:0005575 GO:0005622 GO:0005623 GO:0005737 GO:0005886 GO:0005887 GO:0005903 GO:0005911 GO:0006091 GO:0006810 GO:0006833 GO:0007276 GO:0007283 GO:0007588 GO:0008150 GO:0008152 GO:0008643 GO:0009987 GO:0015144 GO:0015166 GO:0015168 GO:0015204 GO:0015250 GO:0015254 GO:0015265 GO:0015267 GO:0015318 GO:0015791 GO:…		ko:K08771	ko03320 ko04923 map03320 map04923				ko00000 ko00001 ko02000	1.A.8		38H0K@33154 3BEM3@33208 3CU9A@33213 483W5@7711 48Y46@7742 4A2JD@7898 COG0580@1 KOG0224@2759	G	Belongs to the MIP aquaporin (TC 1.A.8) family
Msa003727	19.5908	15.7411	28.4804	5.68359	1.94454	5.83374	21.2708	4.48729	2.23738	0.00250355	0.0159083	-	Superscaffold4	12167541	12168601	+	852	-	- && Q04281.1 RecName: Full=Homeobox protein XHOX-7.1 && PF00046:Homeobox domain	Homeobox	215358.XP_010740428.1	1e-143	516.2	Actinopterygii	MSX1	GO:0000003 GO:0000122 GO:0000902 GO:0000976 GO:0000977 GO:0000981 GO:0000982 GO:0001012 GO:0001067 GO:0001227 GO:0001228 GO:0001501 GO:0001558 GO:0001701 GO:0001709 GO:0001837 GO:0002009 GO:0002039 GO:0002165 GO:0003002 GO:0003006 GO:0003007 GO:0003197 GO:0003198 GO:0003203 GO:0003272 GO:0003674 GO:0003676 GO:0003677 GO:0003690 GO:0003700 GO:0005488 GO:0005515 GO:0005575 GO:0005622 GO:0005623 GO:…		ko:K09341	ko05166 map05166				ko00000 ko00001 ko03000			3A3M9@33154 3BD8S@33208 3CVQY@33213 48196@7711 49402@7742 49WKD@7898 KOG0492@2759 KOG0850@1	K	homeobox
Msa003826	210.601	224.079	188.683	99.4628	97.2269	109.869	207.788	102.186	1.02532	2.27818e-05	0.000294092	-	Superscaffold4	14981067	14986638	-	654	-	- && - && -	-	215358.XP_010745202.1	9.5e-78	296.6	Actinopterygii												2E1X9@1 2S96R@2759 3A9W3@33154 3BUG0@33208 3DBTT@33213 48GV0@7711 49DKR@7742 4A4R0@7898	S	Zgc 113184
Msa003855	1615.26	192.597	536.381	119.355	108.894	92.3676	781.414	106.872	2.87021	3.91032e-07	7.71379e-06	-	Superscaffold4	15425254	15431070	-	1704	-	- && O15528.1 RecName: Full=25-hydroxyvitamin D-1 alpha hydroxylase, mitochondrial; AltName: Full=25-OHD-1 alpha-hydroxylase; AltName: Full=25-hydroxyvitamin D(3) 1-alpha-hydroxylase; Short=VD3 1A hydroxylase; AltName: Full=Calcidiol 1-monooxygenase; AltName: Full=Cytochrome P450 subfamily XXVIIB polypeptide 1; AltName: Full=Cytochrome P450C1 alpha; AltName: Full=Cytochrome P450VD1-alpha; AltName…	p450	144197.XP_008305180.1	2.1e-270	937.9	Actinopterygii	CYP27B1	GO:0000003 GO:0001101 GO:0001503 GO:0001558 GO:0001890 GO:0001893 GO:0002237 GO:0002376 GO:0003006 GO:0003674 GO:0003824 GO:0004497 GO:0004498 GO:0005575 GO:0005622 GO:0005623 GO:0005737 GO:0005739 GO:0005740 GO:0005741 GO:0006066 GO:0006629 GO:0006694 GO:0006706 GO:0006766 GO:0006775 GO:0006810 GO:0006811 GO:0006812 GO:0006816 GO:0006950 GO:0006952 GO:0006955 GO:0007049 GO:0007275 GO:0007565 GO:…	1.14.15.15 1.14.15.18	ko:K00488 ko:K07438 ko:K17951	ko00100 ko00120 ko01100 ko03320 ko04979 ko05152 map00100 map00120 map01100 map03320 map04979 map05152	M00103 M00104	R03610 R04806 R04807 R08505 R08758 R08759 R08760 R08761 R11142 R11324	RC00099 RC00242 RC00723 RC01216 RC03368	ko00000 ko00001 ko00002 ko00199 ko01000			38CZC@33154 3B9J4@33208 3CUCS@33213 485PH@7711 4937Q@7742 49Z3T@7898 COG2124@1 KOG0159@2759	Q	Cytochrome P450 family 27 subfamily B polypeptide 1
Msa003856	323.249	187.041	153.082	98.5155	114.728	117.647	221.124	110.297	1.00509	0.0029829	0.0182262	-	Superscaffold4	15443029	15449813	-	726	-	- && Q5XJ57.2 RecName: Full=tRNA (guanine-N(7)-)-methyltransferase; AltName: Full=Methyltransferase-like protein 1; AltName: Full=tRNA (guanine(46)-N(7))-methyltransferase; AltName: Full=tRNA(m7G46)-methyltransferase && PF02390:Putative methyltransferase	-	144197.XP_008305181.1	1.3e-128	465.7	Actinopterygii	METTL1	GO:0001510 GO:0003674 GO:0003824 GO:0005575 GO:0005622 GO:0005623 GO:0005634 GO:0005654 GO:0005730 GO:0005737 GO:0005829 GO:0006139 GO:0006396 GO:0006399 GO:0006400 GO:0006725 GO:0006807 GO:0008033 GO:0008150 GO:0008152 GO:0008168 GO:0008173 GO:0008175 GO:0008176 GO:0008757 GO:0009451 GO:0009987 GO:0010467 GO:0016070 GO:0016423 GO:0016740 GO:0016741 GO:0030488 GO:0031974 GO:0031981 GO:0032259 GO:…	2.1.1.33	ko:K03439					ko00000 ko01000 ko03016			38EJS@33154 3BGW2@33208 3CZXB@33213 485YM@7711 493ZQ@7742 49ZZ4@7898 COG0220@1 KOG3115@2759	J	Catalyzes the formation of N(7)-methylguanine at position 46 (m7G46) in tRNA
Msa003863	435.896	450.01	379.739	201.767	240.151	166.262	421.882	202.727	1.05802	7.30191e-06	0.000107232	-	Superscaffold4	15544547	15559928	-	2052	-	- && Q9UHB6.1 RecName: Full=LIM domain and actin-binding protein 1; AltName: Full=Epithelial protein lost in neoplasm && PF00412:LIM domain	LIM	215358.XP_010741776.1	1.2e-230	806.2	Actinopterygii	LIMA1	GO:0001725 GO:0003674 GO:0003779 GO:0003785 GO:0005488 GO:0005515 GO:0005575 GO:0005622 GO:0005623 GO:0005737 GO:0005829 GO:0005856 GO:0005886 GO:0005912 GO:0005924 GO:0005925 GO:0006996 GO:0007010 GO:0007015 GO:0008064 GO:0008092 GO:0008150 GO:0009987 GO:0010639 GO:0015629 GO:0016020 GO:0016043 GO:0022607 GO:0030029 GO:0030030 GO:0030036 GO:0030054 GO:0030055 GO:0030832 GO:0030834 GO:0030835 GO:…										38V30@33154 3BG3Q@33208 3CSHY@33213 4856T@7711 492ZV@7742 49UR6@7898 COG5069@1 KOG1700@2759	TZ	LIM domain and
Msa003896	88.1587	75.9276	74.7611	37.8906	28.1958	43.7531	79.6158	36.6132	1.1213	0.00143834	0.0100258	-	Superscaffold4	16348091	16358972	+	2478	-	- && Q8TAQ2.1 RecName: Full=SWI/SNF complex subunit SMARCC2; AltName: Full=BRG1-associated factor 170; Short=BAF170; AltName: Full=SWI/SNF complex 170 kDa subunit; AltName: Full=SWI/SNF-related matrix-associated actin-dependent regulator of chromatin subfamily C member 2 && PF16498:SWIRM-associated domain at the C-terminal|PF16496:SWIRM-associated domain at the N-terminal|PF04433:SWIRM domain	SWIRM	48698.ENSPFOP00000010694	0	1253.4	Actinopterygii	SMARCC2	GO:0000122 GO:0000228 GO:0000785 GO:0000790 GO:0000981 GO:0003674 GO:0003682 GO:0003700 GO:0003712 GO:0003713 GO:0005488 GO:0005575 GO:0005622 GO:0005623 GO:0005634 GO:0005654 GO:0005694 GO:0006325 GO:0006333 GO:0006337 GO:0006338 GO:0006355 GO:0006357 GO:0006996 GO:0007275 GO:0007399 GO:0007417 GO:0007420 GO:0008150 GO:0009889 GO:0009890 GO:0009891 GO:0009892 GO:0009893 GO:0009987 GO:0010468 GO:…		ko:K11649	ko04714 ko05225 map04714 map05225				ko00000 ko00001 ko03021 ko03036			38CQX@33154 3B9WE@33208 3CXJV@33213 4835G@7711 490QN@7742 49QUE@7898 COG5259@1 KOG1279@2759	B	SWI SNF related matrix associated actin dependent regulator of chromatin subfamily c member 2
Msa003917	695.474	809.277	746.424	313.545	356.823	438.503	750.392	369.623	1.02183	2.40443e-06	3.98006e-05	-	Superscaffold4	16597158	16600850	-	564	-	- && Q9D1M7.1 RecName: Full=Peptidyl-prolyl cis-trans isomerase FKBP11; Short=PPIase FKBP11; AltName: Full=19 kDa FK506-binding protein; Short=19 kDa FKBP; Short=FKBP-19; AltName: Full=FK506-binding protein 11; Short=FKBP-11; AltName: Full=Rotamase; Flags: Precursor && PF00254:FKBP-type peptidyl-prolyl cis-trans isomerase	FKBP_C	69293.ENSGACP00000000960	6.7e-88	330.1	Actinopterygii	FKBP11	GO:0000413 GO:0003674 GO:0003755 GO:0003824 GO:0005488 GO:0005527 GO:0005528 GO:0005575 GO:0005622 GO:0005623 GO:0005737 GO:0006457 GO:0006464 GO:0006807 GO:0008144 GO:0008150 GO:0008152 GO:0009987 GO:0016853 GO:0016859 GO:0018193 GO:0018208 GO:0019538 GO:0036211 GO:0043170 GO:0043412 GO:0044237 GO:0044238 GO:0044260 GO:0044267 GO:0044424 GO:0044464 GO:0061077 GO:0071704 GO:0097159 GO:0140096 GO:…	5.2.1.8	ko:K09576					ko00000 ko01000 ko03110			39ZWB@33154 3BMX5@33208 3D5NH@33213 484AM@7711 496YI@7742 49QGA@7898 COG0545@1 KOG0549@2759	O	FK506 binding protein 11
Msa003930	383.98	432.417	462.807	147.773	255.707	208.07	426.401	203.85	1.06463	6.58155e-05	0.000728635	-	Superscaffold4	16776866	16778107	+	327	-	- && Q32KU9.1 RecName: Full=Musculoskeletal embryonic nuclear protein 1 && PF15682:Musculoskeletal, temporally activated-embryonic nuclear protein 1	-	244447.XP_008318188.1	1.1e-26	125.9	Actinopterygii												2D6CJ@1 2T1II@2759 3AU10@33154 3C4NH@33208 3DJ80@33213 48KZD@7711 49HSH@7742 4A8ED@7898	S	Musculoskeletal embryonic nuclear protein
Msa003971	300.719	229.635	207.67	98.5155	81.6706	88.4784	246.008	89.5549	1.45875	6.53959e-08	1.54345e-06	-	Superscaffold4	17833177	17849050	-	4917	-	- && Q86U86.1 RecName: Full=Protein polybromo-1; Short=hPB1; AltName: Full=BRG1-associated factor 180; Short=BAF180; AltName: Full=Polybromo-1D && PF01426:BAH domain|PF00505:HMG (high mobility group) box|PF00439:Bromodomain	BAH	144197.XP_008287651.1	0	2996.8	Actinopterygii	PBRM1	GO:0000003 GO:0000122 GO:0000228 GO:0000278 GO:0000775 GO:0000776 GO:0000785 GO:0000790 GO:0001568 GO:0001570 GO:0001890 GO:0001944 GO:0001974 GO:0002009 GO:0002064 GO:0002065 GO:0002066 GO:0002165 GO:0003006 GO:0003007 GO:0003158 GO:0003348 GO:0003349 GO:0003674 GO:0003682 GO:0005488 GO:0005575 GO:0005622 GO:0005623 GO:0005634 GO:0005654 GO:0005694 GO:0005700 GO:0006325 GO:0006338 GO:0006355 GO:…		ko:K11757	ko05225 map05225				ko00000 ko00001 ko03021 ko03036			38GU3@33154 3BCB9@33208 3CWIZ@33213 489WM@7711 48URT@7742 49SRJ@7898 COG5076@1 KOG1827@2759	K	Polybromo 1
Msa003972	193.949	208.338	68.8276	62.5194	75.837	56.3928	157.038	64.9164	1.27766	0.0029984	0.0183079	-	Superscaffold4	17854751	17857606	+	990	-	- && Q6NUD0.1 RecName: Full=Methylosome protein 50; Short=MEP-50; AltName: Full=WD repeat-containing protein 77 && -	-	215358.XP_010740654.1	2e-175	621.7	Actinopterygii	WDR77	GO:0000003 GO:0000166 GO:0000578 GO:0001655 GO:0002065 GO:0002067 GO:0003002 GO:0003006 GO:0003674 GO:0003676 GO:0003677 GO:0003712 GO:0003713 GO:0003824 GO:0005488 GO:0005575 GO:0005622 GO:0005623 GO:0005634 GO:0005654 GO:0005737 GO:0005794 GO:0005829 GO:0006355 GO:0006357 GO:0006464 GO:0006479 GO:0006807 GO:0007028 GO:0007275 GO:0007276 GO:0007281 GO:0007292 GO:0007308 GO:0007309 GO:0007314 GO:…		ko:K13221					ko00000 ko03041			39EDU@33154 3BFCW@33208 3CUE8@33213 48A20@7711 48YG5@7742 49ZEG@7898 COG2319@1 KOG0284@2759	A	WD repeat domain 77
Msa003973	310.515	224.079	172.069	76.7284	66.1143	117.647	235.554	86.83	1.44129	2.87116e-05	0.00036009	-	Superscaffold4	17863997	17872122	-	2280	-	- && - && -	-	215358.XP_010740653.1	3.2e-144	519.2	Actinopterygii												29IG0@1 2RRPD@2759 39UU8@33154 3BHHJ@33208 3D2E3@33213 48CQ4@7711 4911X@7742 49T38@7898	S	protein C6orf132 homolog
Msa003975	584.786	602.791	542.314	315.439	245.012	267.38	576.631	275.944	1.06349	2.58992e-07	5.28504e-06	-	Superscaffold4	17884262	17889280	+	1452	-	- && Q08DD6.1 RecName: Full=Interferon regulatory factor 6; Short=IRF-6 && PF00605:Interferon regulatory factor transcription factor|PF10401:Interferon-regulatory factor 3	IRF	144197.XP_008287643.1	3.8e-268	930.2	Actinopterygii	IRF6	GO:0000981 GO:0001228 GO:0002376 GO:0003674 GO:0003676 GO:0003677 GO:0003700 GO:0005488 GO:0005575 GO:0005622 GO:0005623 GO:0005634 GO:0005737 GO:0005829 GO:0006139 GO:0006351 GO:0006355 GO:0006357 GO:0006366 GO:0006725 GO:0006807 GO:0006950 GO:0006952 GO:0006955 GO:0007049 GO:0007050 GO:0007154 GO:0007165 GO:0007166 GO:0007275 GO:0008150 GO:0008152 GO:0008283 GO:0008285 GO:0008544 GO:0009058 GO:…		ko:K10154					ko00000 ko03000 ko04147			28JA0@1 2QRNT@2759 38S2Z@33154 3B9HU@33208 3D2F1@33213 48975@7711 490GN@7742 4A20Y@7898	S	Interferon regulatory factor
Msa003985	731.717	645.385	531.634	297.441	315.015	288.77	636.245	300.409	1.08347	4.47122e-07	8.6541e-06	-	Superscaffold4	18040616	18045709	+	498	-	- && P84103.1 RecName: Full=Serine/arginine-rich splicing factor 3; AltName: Full=Pre-mRNA-splicing factor SRP20; AltName: Full=Splicing factor, arginine/serine-rich 3 >P84104.1 RecName: Full=Serine/arginine-rich splicing factor 3; AltName: Full=Pre-mRNA-splicing factor SRP20; AltName: Full=Protein X16; AltName: Full=Splicing factor, arginine/serine-rich 3 >Q3SZR8.1 RecName: Full=Serine/arginine-…	RRM_1	144197.XP_008287627.1	4.6e-56	224.2	Actinopterygii	srsf3			ko:K12892	ko03040 ko05168 map03040 map05168				ko00000 ko00001 ko03041			38GC1@33154 3BDBJ@33208 3CY37@33213 4826A@7711 493XA@7742 49XDE@7898 KOG0107@1 KOG0107@2759	A	Serine arginine-rich splicing factor
Msa003986	336.962	328.711	109.175	104.199	99.1715	98.2013	258.283	100.524	1.36347	0.000910407	0.00688495	-	Superscaffold4	18054531	18063839	+	1977	-	- && O75069.3 RecName: Full=Transmembrane and coiled-coil domains protein 2; AltName: Full=Cerebral protein 11 && PF10267:Predicted transmembrane and coiled-coil 2 protein|PF02234:Cyclin-dependent kinase inhibitor	-	215358.XP_010754078.1	8.7e-199	700.3	Actinopterygii	TMCC2	GO:0005575 GO:0005622 GO:0005623 GO:0005737 GO:0005783 GO:0006807 GO:0007275 GO:0007399 GO:0007417 GO:0007420 GO:0008150 GO:0008152 GO:0012505 GO:0019538 GO:0032501 GO:0032502 GO:0042982 GO:0043170 GO:0043226 GO:0043227 GO:0043229 GO:0043231 GO:0044238 GO:0044424 GO:0044444 GO:0044464 GO:0048513 GO:0048731 GO:0048856 GO:0060322 GO:0071704 GO:1901564	2.7.11.1	ko:K16288					ko00000 ko01000 ko01001			39M9F@33154 3BB9U@33208 3CV42@33213 485DD@7711 4935N@7742 49ZTW@7898 KOG3850@1 KOG3850@2759	S	Transmembrane and coiled-coil domain family 2
Msa004028	159.665	124.077	178.003	67.2558	55.4194	42.7808	153.915	55.152	1.47806	3.41279e-06	5.4295e-05	-	Superscaffold4	18535090	18549870	+	1959	-	- && Q69ZZ6.2 RecName: Full=Transmembrane and coiled-coil domains protein 1 && PF10267:Predicted transmembrane and coiled-coil 2 protein	-	215358.XP_010747035.1	2.3e-284	984.6	Actinopterygii	tmcc1	GO:0007275 GO:0007399 GO:0007417 GO:0007420 GO:0008150 GO:0032501 GO:0032502 GO:0048513 GO:0048731 GO:0048856 GO:0060322										39M9F@33154 3BB9U@33208 3CV42@33213 485DD@7711 48WXA@7742 49TG9@7898 KOG3850@1 KOG3850@2759	S	Transmembrane and coiled-coil
Msa004037	214.52	208.338	124.602	63.4667	92.3656	102.09	182.486	85.9743	1.08869	0.00118318	0.00851315	-	Superscaffold4	18804226	18822028	+	2958	-	- && Q921C5.1 RecName: Full=Protein bicaudal D homolog 2; Short=Bic-D 2 && PF09730:Microtubule-associated protein Bicaudal-D	-	144197.XP_008283326.1	0	1290.8	Actinopterygii	BICD2	GO:0000226 GO:0003674 GO:0005488 GO:0005515 GO:0005575 GO:0005622 GO:0005623 GO:0005634 GO:0005635 GO:0005642 GO:0005643 GO:0005737 GO:0005794 GO:0005813 GO:0005815 GO:0005829 GO:0005856 GO:0005886 GO:0006810 GO:0006890 GO:0006928 GO:0006996 GO:0007010 GO:0007017 GO:0007018 GO:0008092 GO:0008104 GO:0008150 GO:0009987 GO:0010970 GO:0012505 GO:0015630 GO:0016020 GO:0016043 GO:0016192 GO:0017016 GO:…		ko:K18739					ko00000 ko03019 ko04131			39I38@33154 3BDWC@33208 3CR6D@33213 48CZJ@7711 4944H@7742 49RNF@7898 KOG0999@1 KOG0999@2759	U	bicaudal D homolog
Msa004056	1869.94	1752.82	1899.88	707.606	756.426	759.359	1840.88	741.13	1.31251	2.00992e-15	1.47583e-13	-	Superscaffold4	19232001	19246178	+	1260	-	- && Q6AYS7.1 RecName: Full=Aminoacylase-1A; Short=ACY-1A; AltName: Full=ACY IA; AltName: Full=N-acyl-L-amino-acid amidohydrolase && PF07687:Peptidase dimerisation domain|PF01546:Peptidase family M20/M25/M40	Peptidase_M20	215358.XP_010744640.1	8.2e-235	819.3	Actinopterygii	ACY1	GO:0003674 GO:0003824 GO:0004046 GO:0005488 GO:0005515 GO:0005575 GO:0005576 GO:0005615 GO:0005622 GO:0005623 GO:0005737 GO:0005829 GO:0006805 GO:0006807 GO:0008150 GO:0008152 GO:0009056 GO:0009057 GO:0009410 GO:0009987 GO:0016787 GO:0016810 GO:0016811 GO:0019538 GO:0030163 GO:0031982 GO:0042221 GO:0042802 GO:0043170 GO:0043226 GO:0043227 GO:0043230 GO:0044237 GO:0044238 GO:0044421 GO:0044424 GO:…	3.5.1.14	ko:K01436 ko:K14677	ko00220 ko01100 ko01110 ko01130 ko01210 ko01230 map00220 map01100 map01110 map01130 map01210 map01230	M00028	R00669 R10553	RC00064 RC00300	ko00000 ko00001 ko00002 ko01000 ko01002 ko04147			38ET5@33154 3BCWB@33208 3CU09@33213 488RX@7711 4904F@7742 4A1HS@7898 COG0624@1 KOG2275@2759	E	Aminoacylase 1
Msa004069	126.361	128.707	49.8407	41.6796	37.9185	35.9747	101.636	38.5243	1.40381	0.00114822	0.00832083	-	Superscaffold4	19450962	19457394	+	501	-	- && Q9D0W5.1 RecName: Full=Peptidyl-prolyl cis-trans isomerase-like 1; Short=PPIase; AltName: Full=Rotamase PPIL1 && PF00160:Cyclophilin type peptidyl-prolyl cis-trans isomerase/CLD	Pro_isomerase	144197.XP_008283675.1	1.5e-91	342	Actinopterygii	PPIL1	GO:0000375 GO:0000377 GO:0000398 GO:0000413 GO:0003674 GO:0003755 GO:0003824 GO:0005488 GO:0005515 GO:0005575 GO:0005622 GO:0005623 GO:0005634 GO:0005654 GO:0005681 GO:0005684 GO:0006139 GO:0006396 GO:0006397 GO:0006464 GO:0006725 GO:0006807 GO:0008144 GO:0008150 GO:0008152 GO:0008380 GO:0009987 GO:0010467 GO:0016018 GO:0016070 GO:0016071 GO:0016853 GO:0016859 GO:0018193 GO:0018208 GO:0019538 GO:…	5.2.1.8	ko:K12733	ko03040 map03040	M00355			ko00000 ko00001 ko00002 ko01000 ko03041 ko03110			3A07C@33154 3BPDU@33208 3D2AK@33213 48C3Y@7711 48XFG@7742 49QND@7898 COG0652@1 KOG0881@2759	O	PPIases accelerate the folding of proteins. It catalyzes the cis-trans isomerization of proline imidic peptide bonds in oligopeptides
Msa004182	1429.15	1346.33	1688.65	495.419	395.714	532.815	1488.04	474.649	1.64812	9.98552e-15	6.65004e-13	-	Superscaffold4	21912291	21925824	+	570	-	- && Q5XJ36.1 RecName: Full=Protein deglycase DJ-1zDJ-1; Short=zDJ-1; AltName: Full=Parkinson disease protein 7 homolog; Flags: Precursor && PF01965:DJ-1/PfpI family	DJ-1_PfpI	69293.ENSGACP00000002218	7.7e-100	369.8	Actinopterygii	PARK7	GO:0000003 GO:0000302 GO:0000785 GO:0001504 GO:0001505 GO:0001817 GO:0001819 GO:0001932 GO:0001933 GO:0001934 GO:0001963 GO:0002020 GO:0002082 GO:0002237 GO:0002673 GO:0002675 GO:0002682 GO:0002684 GO:0002790 GO:0002861 GO:0002863 GO:0002864 GO:0002866 GO:0003674 GO:0003676 GO:0003712 GO:0003713 GO:0003723 GO:0003729 GO:0003824 GO:0005102 GO:0005488 GO:0005507 GO:0005515 GO:0005575 GO:0005576 GO:…	3.5.1.124	ko:K05687	ko05012 map05012				ko00000 ko00001 ko01000 ko01002 ko04147			3A1YC@33154 3BQJG@33208 3CY3Z@33213 482Y6@7711 493SJ@7742 4A06G@7898 COG0693@1 KOG2764@2759	V	Parkinson disease (autosomal recessive early onset) 7
Msa004191	703.311	1202.8	1416.9	445.214	302.376	363.637	1107.67	370.409	1.57989	1.98041e-07	4.20611e-06	-	Superscaffold4	22142109	22176549	-	1563	-	- && Q4U3Q4.1 RecName: Full=Peroxisome proliferator-activated receptor gamma; Short=PPAR-gamma; AltName: Full=Nuclear receptor subfamily 1 group C member 3 && PF00104:Ligand-binding domain of nuclear hormone receptor|PF12577:PPAR gamma N-terminal region|PF00105:Zinc finger, C4 type (two domains)	zf-C4	8128.ENSONIP00000018019	1.9e-265	921.4	Actinopterygii	PPARG	GO:0000003 GO:0000122 GO:0000976 GO:0000977 GO:0000978 GO:0000981 GO:0000987 GO:0001012 GO:0001067 GO:0001101 GO:0001228 GO:0001558 GO:0001817 GO:0001818 GO:0001890 GO:0001936 GO:0001937 GO:0001959 GO:0001960 GO:0002021 GO:0002024 GO:0002376 GO:0002520 GO:0002521 GO:0002573 GO:0002673 GO:0002674 GO:0002682 GO:0002683 GO:0002791 GO:0002792 GO:0002793 GO:0003006 GO:0003008 GO:0003013 GO:0003674 GO:…		ko:K08530	ko03320 ko04152 ko04211 ko04380 ko04714 ko05016 ko05200 ko05202 ko05216 map03320 map04152 map04211 map04380 map04714 map05016 map05200 map05202 map05216				ko00000 ko00001 ko03000 ko03310			396F5@33154 3BIHB@33208 3D146@33213 487TV@7711 491Q7@7742 49T3H@7898 KOG3575@1 KOG3575@2759	K	Nuclear receptor that binds peroxisome proliferators such as hypolipidemic drugs and fatty acids. Once activated by a ligand the nuclear receptor binds to DNA specific PPAR response elements (PPRE) and modulates the transcription of its target genes such as acyl-CoA oxidase. It therefore controls the peroxisomal beta-oxidation pathway of fatty acids. Key regulator of adipocyte differentiation and…
Msa004210	26705.2	29655.3	46706.7	3793.79	1944.54	3761.79	34355.7	3166.71	3.43947	2.04994e-26	4.34841e-24	-	Superscaffold4	22985226	22992300	-	1917	-	- && P43091.1 RecName: Full=5-aminolevulinate synthase, nonspecific, mitochondrial; Short=ALAS-H; AltName: Full=5-aminolevulinic acid synthase 1; AltName: Full=Delta-ALA synthase 1; AltName: Full=Delta-aminolevulinate synthase 1; Flags: Precursor && PF00155:Aminotransferase class I and II|PF09029:5-aminolevulinate synthase presequence	Aminotran_1_2	144197.XP_008280312.1	0	1104	Actinopterygii	ALAS1	GO:0001666 GO:0003674 GO:0003824 GO:0003870 GO:0005488 GO:0005515 GO:0005575 GO:0005622 GO:0005623 GO:0005634 GO:0005654 GO:0005737 GO:0005739 GO:0005759 GO:0005829 GO:0006725 GO:0006778 GO:0006779 GO:0006783 GO:0006807 GO:0006950 GO:0006996 GO:0007005 GO:0007275 GO:0008150 GO:0008152 GO:0009058 GO:0009605 GO:0009628 GO:0009635 GO:0009636 GO:0009719 GO:0009725 GO:0009987 GO:0009991 GO:0010033 GO:…	2.3.1.37	ko:K00643	ko00260 ko00860 ko01100 ko01110 map00260 map00860 map01100 map01110		R00830	RC00004 RC02815	ko00000 ko00001 ko01000 ko01007			38GR7@33154 3BC00@33208 3CT2G@33213 485EI@7711 494UU@7742 49X08@7898 COG0156@1 KOG1360@2759	H	Aminolevulinate delta- synthetase 1
Msa004233	1281.24	943.539	1772.91	459.423	530.859	452.115	1332.56	480.799	1.47013	5.21606e-08	1.25646e-06	-	Superscaffold4	23554128	23555277	+	984	-	- && - && -	-	144197.XP_008278957.1	1.8e-48	199.9	Actinopterygii	DDIT3	GO:0000122 GO:0000302 GO:0000976 GO:0000977 GO:0000978 GO:0000981 GO:0000982 GO:0000987 GO:0001012 GO:0001067 GO:0001077 GO:0001228 GO:0001568 GO:0001817 GO:0001819 GO:0001944 GO:0001955 GO:0001975 GO:0003002 GO:0003674 GO:0003676 GO:0003677 GO:0003690 GO:0003700 GO:0003712 GO:0003714 GO:0005488 GO:0005515 GO:0005575 GO:0005622 GO:0005623 GO:0005634 GO:0005654 GO:0005667 GO:0005737 GO:0005768 GO:…		ko:K04452	ko04010 ko04141 ko04210 ko04932 ko05202 map04010 map04141 map04210 map04932 map05202				ko00000 ko00001 ko03000			39S3P@33154 3BSSP@33208 3D105@33213 48BFD@7711 496TU@7742 49WFJ@7898 KOG3119@1 KOG3119@2759	K	transcript 3
Msa004239	1434.05	1140.77	3821.12	201.767	513.358	197.375	2131.98	304.167	2.80908	8.58931e-09	2.41146e-07	-	Superscaffold4	23731898	23734064	-	1125	-	- && P55103.1 RecName: Full=Inhibin beta C chain; AltName: Full=Activin beta-C chain; Flags: Precursor && PF00688:TGF-beta propeptide|PF00019:Transforming growth factor beta like domain	TGFb_propeptide	215358.XP_010730417.1	2.4e-193	681.4	Actinopterygii	INHBE			ko:K04667	ko04350 ko04550 map04350 map04550	M00681			ko00000 ko00001 ko00002 ko03110 ko04052			39WN2@33154 3BHWT@33208 3CWJY@33213 480GT@7711 48XY7@7742 49Z9K@7898 KOG3900@1 KOG3900@2759	T	Inhibin beta
Msa004254	193.949	177.782	301.418	99.4628	69.0311	160.428	224.383	109.641	1.03151	0.00604227	0.0320823	-	Superscaffold4	24279265	24282674	-	1422	-	- && P09207.1 RecName: Full=Tubulin beta-6 chain; AltName: Full=Beta-tubulin class-VI && PF03953:Tubulin C-terminal domain|PF00091:Tubulin/FtsZ family, GTPase domain	Tubulin	48698.ENSPFOP00000004425	1.6e-247	861.7	Actinopterygii	TUBB1	GO:0000226 GO:0003674 GO:0005198 GO:0005200 GO:0005575 GO:0005622 GO:0005623 GO:0005737 GO:0005856 GO:0005874 GO:0006996 GO:0007010 GO:0007017 GO:0007049 GO:0007051 GO:0008150 GO:0009987 GO:0015630 GO:0016043 GO:0022402 GO:0022607 GO:0043226 GO:0043228 GO:0043229 GO:0043232 GO:0044085 GO:0044422 GO:0044424 GO:0044430 GO:0044446 GO:0044464 GO:0051225 GO:0070925 GO:0071840 GO:0099080 GO:0099081 GO:…		ko:K07375	ko04145 ko04540 ko05130 map04145 map04540 map05130				ko00000 ko00001 ko03036 ko04147 ko04812			39I4U@33154 3BC2C@33208 3CSJP@33213 480DF@7711 49336@7742 49R7Y@7898 COG5023@1 KOG1375@2759	Z	Tubulin is the major constituent of microtubules. It binds two moles of GTP one at an exchangeable site on the beta chain and one at a non-exchangeable site on the alpha chain
Msa004284	394.755	285.191	604.022	85.2538	46.6689	119.592	427.99	83.8382	2.35081	3.1741e-09	9.58479e-08	-	Superscaffold4	25703701	25706008	+	999	-	- && O55240.1 RecName: Full=11-cis retinol dehydrogenase; Short=11-cis RDH; Short=11-cis RoDH; AltName: Full=9-cis retinol dehydrogenase; AltName: Full=Cis-retinol dehydrogenase; AltName: Full=Retinol dehydrogenase 5; Flags: Precursor && PF00106:short chain dehydrogenase	adh_short	144197.XP_008277500.1	1.6e-180	638.6	Actinopterygii	RDH5	GO:0001523 GO:0003008 GO:0003674 GO:0003824 GO:0004745 GO:0005575 GO:0005622 GO:0005623 GO:0005737 GO:0005783 GO:0005788 GO:0005789 GO:0006629 GO:0006720 GO:0006721 GO:0007600 GO:0007601 GO:0008150 GO:0008152 GO:0009987 GO:0012505 GO:0016020 GO:0016101 GO:0016229 GO:0016491 GO:0016614 GO:0016616 GO:0031974 GO:0031984 GO:0032501 GO:0042175 GO:0043226 GO:0043227 GO:0043229 GO:0043231 GO:0043233 GO:…	1.1.1.30 1.1.1.315	ko:K00019 ko:K00061 ko:K11154	ko00072 ko00650 ko00830 ko01100 map00072 map00650 map00830 map01100	M00088	R01361 R02124 R03048 R08382	RC00117 RC00649	ko00000 ko00001 ko00002 ko01000			38BV4@33154 3BA6X@33208 3CSFV@33213 4805J@7711 48ZM2@7742 49Q10@7898 KOG1610@1 KOG1610@2759	Q	Retinol dehydrogenase 5 (11-cis 9-cis)
Msa004297	147.911	108.336	136.469	26.5234	51.5303	35.0025	130.905	37.6854	1.79658	5.25416e-07	1.00196e-05	-	Superscaffold4	26015400	26036697	+	732	-	- && O95292.3 RecName: Full=Vesicle-associated membrane protein-associated protein B/C; Short=VAMP-B/VAMP-C; Short=VAMP-associated protein B/C; Short=VAP-B/VAP-C && PF00635:MSP (Major sperm protein) domain	Motile_Sperm	215358.XP_010740958.1	1.5e-108	399.1	Actinopterygii	VAPB	GO:0003674 GO:0005102 GO:0005488 GO:0005515 GO:0005575 GO:0005622 GO:0005623 GO:0005737 GO:0005783 GO:0005789 GO:0005794 GO:0006629 GO:0006643 GO:0006665 GO:0006807 GO:0006810 GO:0006873 GO:0006874 GO:0006875 GO:0006888 GO:0006900 GO:0006950 GO:0006986 GO:0006996 GO:0007029 GO:0007154 GO:0007165 GO:0008017 GO:0008092 GO:0008150 GO:0008152 GO:0008610 GO:0009058 GO:0009987 GO:0010033 GO:0010256 GO:…		ko:K06096 ko:K10707	ko04979 map04979				ko00000 ko00001 ko02000 ko04131	9.B.17.1.1		39W5E@33154 3BD2T@33208 3D0GX@33213 47YXE@7711 48Y3D@7742 49WAM@7898 COG5066@1 KOG0439@2759	U	Vesicle-associated membrane protein associated protein B and C
Msa004309	100.893	105.558	126.975	66.3085	47.6412	46.6699	111.142	53.5399	1.05099	0.000926039	0.00697554	-	Superscaffold4	26503491	26508450	-	582	-	- && Q6DHE8.1 RecName: Full=Rho-related GTP-binding protein RhoA-D; Flags: Precursor && PF00071:Ras family	Ras	106582.XP_004547648.1	1.6e-105	388.7	Actinopterygii	RHOC	GO:0000278 GO:0000281 GO:0000910 GO:0002009 GO:0002011 GO:0005575 GO:0005622 GO:0005623 GO:0005634 GO:0005737 GO:0005829 GO:0005886 GO:0006928 GO:0006950 GO:0007043 GO:0007049 GO:0007154 GO:0007165 GO:0007186 GO:0008150 GO:0009611 GO:0009653 GO:0009888 GO:0009966 GO:0009987 GO:0010638 GO:0010646 GO:0016020 GO:0016043 GO:0016477 GO:0022402 GO:0022607 GO:0023051 GO:0023052 GO:0030334 GO:0030335 GO:…		ko:K04513 ko:K07857	ko04011 ko04014 ko04015 ko04022 ko04024 ko04062 ko04071 ko04072 ko04144 ko04150 ko04270 ko04310 ko04350 ko04360 ko04510 ko04520 ko04530 ko04611 ko04621 ko04660 ko04670 ko04722 ko04810 ko04921 ko04972 ko05100 ko05130 ko05133 ko05152 ko05200 ko05203 ko05205 ko05206 ko05210 ko05418 map04011 map04014 map04015 map04022 map04024 map04062 map04071 map04072 map04144 map04150 map04270 map04310 map04350 ma…				ko00000 ko00001 ko04031 ko04131 ko04147			38B7E@33154 3BG87@33208 3CUE7@33213 487IV@7711 48ZSV@7742 49UEH@7898 COG1100@1 KOG0393@2759	U	Belongs to the small GTPase superfamily. Rho family
Msa004330	65.6293	134.262	52.2141	21.7871	19.4454	7.77832	84.0352	16.3369	2.36517	1.17573e-05	0.00016384	-	Superscaffold4	27109143	27112765	-	579	-	- && P47875.2 RecName: Full=Cysteine and glycine-rich protein 1; AltName: Full=Cysteine-rich protein 1; Short=CRP; Short=CRP1 && PF00412:LIM domain	LIM	215358.XP_010728423.1	1.6e-113	415.2	Actinopterygii	CSRP1	GO:0001725 GO:0003674 GO:0005488 GO:0005515 GO:0005575 GO:0005622 GO:0005623 GO:0005634 GO:0005654 GO:0005737 GO:0005856 GO:0005912 GO:0005924 GO:0005925 GO:0006996 GO:0007010 GO:0007275 GO:0007399 GO:0008092 GO:0008150 GO:0008270 GO:0009987 GO:0015629 GO:0016043 GO:0030029 GO:0030036 GO:0030054 GO:0030055 GO:0031252 GO:0031974 GO:0031981 GO:0032432 GO:0032501 GO:0032502 GO:0042641 GO:0042805 GO:…		ko:K09377					ko00000 ko03000			38DY3@33154 3B9E8@33208 3CUCI@33213 47ZQ2@7711 48ZFH@7742 49QQH@7898 COG5069@1 KOG1700@2759	TZ	Cysteine and glycine-rich protein
Msa004344	110.688	165.744	85.4412	38.8378	37.9185	58.3374	120.625	45.0313	1.42508	0.000191045	0.00184396	-	Superscaffold4	27733737	27744485	-	1323	-	- && Q8WWU5.1 RecName: Full=T-complex protein 11 homolog && PF05794:T-complex protein 11	-	215358.XP_010740598.1	1.6e-204	718.8	Actinopterygii	TCP11	GO:0001669 GO:0005575 GO:0005622 GO:0005623 GO:0005634 GO:0005737 GO:0005929 GO:0007154 GO:0007165 GO:0007275 GO:0008150 GO:0009966 GO:0009987 GO:0010646 GO:0010737 GO:0012505 GO:0017157 GO:0019932 GO:0019933 GO:0019935 GO:0023051 GO:0023052 GO:0030141 GO:0031410 GO:0031514 GO:0031982 GO:0032501 GO:0032502 GO:0032879 GO:0035556 GO:0036126 GO:0042995 GO:0043226 GO:0043227 GO:0043229 GO:0043231 GO:…										38C0Q@33154 3BCNB@33208 3CTGE@33213 4858G@7711 4918I@7742 49T6Z@7898 KOG1981@1 KOG1981@2759	T	T-complex 11 family X-linked 2
Msa004349	3760.46	3428.78	3728.56	1456.89	1284.37	992.709	3639.27	1244.66	1.54781	1.29647e-13	7.42532e-12	-	Superscaffold4	27968817	27983204	-	1848	-	- && Q9Y2J8.2 RecName: Full=Protein-arginine deiminase type-2; AltName: Full=PAD-H19; AltName: Full=Peptidylarginine deiminase II; AltName: Full=Protein-arginine deiminase type II && PF08526:Protein-arginine deiminase (PAD) N-terminal domain|PF03068:Protein-arginine deiminase (PAD)|PF08527:Protein-arginine deiminase (PAD) middle domain	-	144197.XP_008277724.1	1.4e-280	971.8	Actinopterygii	PADI2	GO:0000323 GO:0000785 GO:0001672 GO:0001775 GO:0001959 GO:0001960 GO:0002252 GO:0002263 GO:0002274 GO:0002275 GO:0002283 GO:0002366 GO:0002376 GO:0002443 GO:0002444 GO:0002446 GO:0002682 GO:0002683 GO:0002685 GO:0002686 GO:0002688 GO:0002689 GO:0003674 GO:0003824 GO:0004668 GO:0005102 GO:0005488 GO:0005509 GO:0005515 GO:0005575 GO:0005576 GO:0005622 GO:0005623 GO:0005634 GO:0005654 GO:0005694 GO:…	3.5.3.15	ko:K01481					ko00000 ko01000			2CH50@1 2QVJA@2759 38I5H@33154 3BAGM@33208 3CTFM@33213 47YWV@7711 48WAI@7742 49U2T@7898	S	Peptidyl arginine deiminase type II
Msa004417	466.262	338.896	1090.56	161.035	254.735	299.465	631.907	238.412	1.40536	0.0010419	0.0076898	-	Superscaffold4	30338304	30339002	-	699	-	- && - && PF15482:Coiled-coil domain-containing glutamate-rich protein family 1	-	215358.XP_010743861.1	1.2e-75	289.7	Actinopterygii	CCER1											2BD1I@1 2S11C@2759 39YUZ@33154 3BP1Y@33208 3D8MU@33213 48FDW@7711 49C5A@7742 4A3WW@7898	S	Wu fb55g09
Msa004427	2205.93	1983.38	2160.95	910.321	1015.05	965.484	2116.75	963.618	1.13526	1.40025e-11	6.20023e-10	-	Superscaffold4	30676629	30689730	-	1023	-	- && Q6GLL2.1 RecName: Full=Monoacylglycerol lipase abhd6-A; AltName: Full=Abhydrolase domain-containing protein 6-A && PF00561:alpha/beta hydrolase fold	Abhydrolase_1	144197.XP_008303395.1	4.2e-157	560.8	Actinopterygii	ABHD6	GO:0003674 GO:0003824 GO:0004620 GO:0005575 GO:0005622 GO:0005623 GO:0005737 GO:0005739 GO:0005886 GO:0005887 GO:0006629 GO:0006638 GO:0006639 GO:0006644 GO:0006793 GO:0006796 GO:0008150 GO:0008152 GO:0008277 GO:0008328 GO:0009056 GO:0009395 GO:0009889 GO:0009891 GO:0009893 GO:0009966 GO:0009987 GO:0010646 GO:0010648 GO:0016020 GO:0016021 GO:0016042 GO:0016298 GO:0016787 GO:0016788 GO:0019216 GO:…	3.1.1.23	ko:K13700	ko04723 map04723		R01352	RC00037 RC00094	ko00000 ko00001 ko01000 ko01002			39R5W@33154 3BEX9@33208 3DF96@33213 48HMB@7711 49F9F@7742 4A6SN@7898 COG0596@1 KOG1454@2759	S	Abhydrolase domain containing 6a
Msa004504	123.422	104.632	186.309	61.5722	71.9479	70.0049	138.121	67.8417	1.02192	0.00188623	0.0125568	-	Superscaffold4	34324569	34326300	-	1257	-	- && Q92021.1 RecName: Full=Nuclear factor 7, brain; Short=xNF7; Short=xNF7-B && PF00643:B-box zinc finger|PF15227:zinc finger of C3HC4-type, RING|PF13765:SPRY-associated domain	zf-B_box	69293.ENSGACP00000003963	6e-137	494.2	Vertebrata	TRIM35	GO:0002376 GO:0005575 GO:0005622 GO:0005623 GO:0005634 GO:0005737 GO:0006950 GO:0006952 GO:0006955 GO:0007346 GO:0008150 GO:0008285 GO:0010941 GO:0010942 GO:0040012 GO:0040013 GO:0042127 GO:0042981 GO:0043065 GO:0043067 GO:0043068 GO:0043226 GO:0043227 GO:0043229 GO:0043231 GO:0043900 GO:0043901 GO:0043903 GO:0044424 GO:0044464 GO:0045087 GO:0045786 GO:0045930 GO:0048518 GO:0048519 GO:0048522 GO:…	2.3.2.27 2.7.7.6	ko:K03006 ko:K12012 ko:K12015	ko00230 ko00240 ko01100 ko03020 ko05016 ko05168 ko05169 map00230 map00240 map01100 map03020 map05016 map05168 map05169	M00180	R00435 R00441 R00442 R00443	RC02795	br01611 ko00000 ko00001 ko00002 ko01000 ko03021 ko03400 ko04121			38C4M@33154 3BDNZ@33208 3CWUT@33213 480HC@7711 48V6T@7742 KOG2177@1 KOG2177@2759	O	Tripartite
Msa004533	18.6113	26.8524	5.93342	0	0	0.97229	17.1324	0.324097	5.64024	0.000134823	0.00135337	-	Superscaffold4	36535460	36542415	+	1512	-	- && Q92090.1 RecName: Full=Cytochrome P450 2K1; AltName: Full=CYPIIK1; AltName: Full=Cytochrome P450 LMC2 && PF00067:Cytochrome P450	p450	48698.ENSPFOP00000009939	2.6e-211	741.5	Actinopterygii				ko:K17854					ko00000 ko00199			38BSU@33154 3BC78@33208 3CRSA@33213 489AB@7711 48YCB@7742 49Z4K@7898 COG2124@1 KOG0156@2759	Q	cytochrome P450
Msa004554	1220.51	444.454	558.928	303.125	233.345	475.45	741.297	337.306	1.13618	0.00552372	0.0298643	-	Superscaffold4	38142798	38144563	-	993	-	- && - && -	-	106582.XP_004553483.1	3.3e-21	109.4	Actinopterygii												2EGIN@1 2SMGE@2759 3AF0W@33154 3BZ9R@33208 3DFGD@33213 48IH0@7711 49EVA@7742 4A5U0@7898
Msa004574	1324.34	1416.7	2865.84	395.009	271.263	357.803	1868.96	341.358	2.45241	1.95027e-13	1.09508e-11	-	Superscaffold4	38936523	38947438	+	1671	-	- && Q7SY23.1 RecName: Full=Delta-1-pyrroline-5-carboxylate dehydrogenase, mitochondrial; Short=P5C dehydrogenase; AltName: Full=Aldehyde dehydrogenase family 4 member A1; AltName: Full=L-glutamate gamma-semialdehyde dehydrogenase; Flags: Precursor && PF00171:Aldehyde dehydrogenase family	Aldedh	7994.ENSAMXP00000004015	1.5e-297	1028.1	Actinopterygii	ALDH4A1	GO:0003008 GO:0003674 GO:0003824 GO:0003842 GO:0004029 GO:0004888 GO:0005488 GO:0005515 GO:0005575 GO:0005622 GO:0005623 GO:0005737 GO:0005739 GO:0005759 GO:0005886 GO:0006081 GO:0006082 GO:0006091 GO:0006520 GO:0006560 GO:0006562 GO:0006575 GO:0006807 GO:0007154 GO:0007165 GO:0007600 GO:0007606 GO:0008150 GO:0008152 GO:0008527 GO:0009055 GO:0009056 GO:0009063 GO:0009064 GO:0009065 GO:0009593 GO:…	1.2.1.88	ko:K00294	ko00250 ko00330 ko01100 map00250 map00330 map01100		R00245 R00707 R00708 R04444 R04445 R05051	RC00080 RC00216 RC00242 RC00255	ko00000 ko00001 ko01000			38D6T@33154 3BDB2@33208 3D0Y4@33213 48A5P@7711 48X27@7742 49RUP@7898 COG1012@1 KOG2455@2759	C	Aldehyde dehydrogenase 4 family member A1
Msa004580	989.337	976.873	729.81	220.713	393.769	92.3676	898.674	235.616	1.93156	7.05515e-06	0.000104142	-	Superscaffold4	39234242	39245249	-	1671	-	- && Q7SY23.1 RecName: Full=Delta-1-pyrroline-5-carboxylate dehydrogenase, mitochondrial; Short=P5C dehydrogenase; AltName: Full=Aldehyde dehydrogenase family 4 member A1; AltName: Full=L-glutamate gamma-semialdehyde dehydrogenase; Flags: Precursor && PF00171:Aldehyde dehydrogenase family	Aldedh	7994.ENSAMXP00000004015	2.6e-297	1027.3	Actinopterygii	ALDH4A1	GO:0003008 GO:0003674 GO:0003824 GO:0003842 GO:0004029 GO:0004888 GO:0005488 GO:0005515 GO:0005575 GO:0005622 GO:0005623 GO:0005737 GO:0005739 GO:0005759 GO:0005886 GO:0006081 GO:0006082 GO:0006091 GO:0006520 GO:0006560 GO:0006562 GO:0006575 GO:0006807 GO:0007154 GO:0007165 GO:0007600 GO:0007606 GO:0008150 GO:0008152 GO:0008527 GO:0009055 GO:0009056 GO:0009063 GO:0009064 GO:0009065 GO:0009593 GO:…	1.2.1.88	ko:K00294	ko00250 ko00330 ko01100 map00250 map00330 map01100		R00245 R00707 R00708 R04444 R04445 R05051	RC00080 RC00216 RC00242 RC00255	ko00000 ko00001 ko01000			38D6T@33154 3BDB2@33208 3D0Y4@33213 48A5P@7711 48X27@7742 49RUP@7898 COG1012@1 KOG2455@2759	C	Aldehyde dehydrogenase 4 family member A1
Msa004661	4648.9	4695.47	6429.45	1671.92	1648.97	1298.98	5257.94	1539.96	1.77146	1.91181e-15	1.41589e-13	-	Superscaffold5	665053	690553	-	1260	-	- && P16930.2 RecName: Full=Fumarylacetoacetase; Short=FAA; AltName: Full=Beta-diketonase; AltName: Full=Fumarylacetoacetate hydrolase && PF01557:Fumarylacetoacetate (FAA) hydrolase family|PF09298:Fumarylacetoacetase N-terminal	FAA_hydrolase	144197.XP_008292970.1	3.4e-233	813.9	Actinopterygii	FAH	GO:0003674 GO:0003824 GO:0004334 GO:0005575 GO:0005622 GO:0005623 GO:0005737 GO:0005829 GO:0006082 GO:0006520 GO:0006525 GO:0006527 GO:0006558 GO:0006559 GO:0006570 GO:0006572 GO:0006725 GO:0006807 GO:0008150 GO:0008152 GO:0009056 GO:0009063 GO:0009064 GO:0009065 GO:0009072 GO:0009074 GO:0009987 GO:0016054 GO:0016787 GO:0016822 GO:0016823 GO:0017144 GO:0019439 GO:0019752 GO:0042737 GO:0043436 GO:…	3.7.1.2	ko:K01555	ko00350 ko00643 ko01100 ko01120 map00350 map00643 map01100 map01120	M00044	R01364	RC00326 RC00446	ko00000 ko00001 ko00002 ko01000 ko04147			38HPV@33154 3BF5X@33208 3CT2E@33213 482BE@7711 4937B@7742 49SXG@7898 COG0179@1 KOG2843@2759	G	Fumarylacetoacetate hydrolase (fumarylacetoacetase)
Msa004664	13.7136	17.593	20.1736	3.78906	0	1.94458	17.1601	1.91121	3.15734	0.00101111	0.00752395	-	Superscaffold5	823854	869278	-	1203	-	- && Q8TE56.2 RecName: Full=A disintegrin and metalloproteinase with thrombospondin motifs 17; Short=ADAM-TS 17; Short=ADAM-TS17; Short=ADAMTS-17; Flags: Precursor && PF00090:Thrombospondin type 1 domain|PF05986:ADAM-TS Spacer 1	TSP_1	144197.XP_008302465.1	7.9e-203	713	Actinopterygii	ADAMTS17			ko:K08631					ko00000 ko01000 ko01002			38EJ8@33154 3BBR3@33208 3CRMN@33213 4816S@7711 48ZB0@7742 4A1RH@7898 KOG3538@1 KOG3538@2759	O	A disintegrin and metalloproteinase with thrombospondin motifs
Msa004667	12.734	25.0006	36.7872	0.947264	2.91681	3.88916	24.8406	2.58441	3.26371	0.000117352	0.00121101	-	Superscaffold5	930690	1057983	-	1701	-	- && Q8TE56.2 RecName: Full=A disintegrin and metalloproteinase with thrombospondin motifs 17; Short=ADAM-TS 17; Short=ADAM-TS17; Short=ADAMTS-17; Flags: Precursor && PF01562:Reprolysin family propeptide|PF01421:Reprolysin (M12B) family zinc metalloprotease	-	244447.XP_008308547.1	2.2e-211	741.9	Actinopterygii	ADAMTS17			ko:K08631					ko00000 ko01000 ko01002			38EJ8@33154 3BBR3@33208 3CRMN@33213 4816S@7711 48ZB0@7742 4A1RH@7898 KOG3538@1 KOG3538@2759	O	A disintegrin and metalloproteinase with thrombospondin motifs
Msa004671	15.6727	49.0752	20.1736	0.947264	8.75043	1.94458	28.3071	3.88076	2.87402	0.00107629	0.00789282	-	Superscaffold5	1234169	1268373	+	1536	-	- && P47895.2 RecName: Full=Aldehyde dehydrogenase family 1 member A3; AltName: Full=Aldehyde dehydrogenase 6; AltName: Full=Retinaldehyde dehydrogenase 3; Short=RALDH-3; Short=RalDH3 && PF00171:Aldehyde dehydrogenase family	Aldedh	215358.XP_010742605.1	4.3e-270	936.8	Actinopterygii	ALDH1A3	GO:0000166 GO:0001523 GO:0001654 GO:0001655 GO:0001758 GO:0001822 GO:0002009 GO:0002072 GO:0002138 GO:0003008 GO:0003674 GO:0003824 GO:0004028 GO:0004029 GO:0004030 GO:0005488 GO:0005515 GO:0005575 GO:0005622 GO:0005623 GO:0005634 GO:0005737 GO:0005829 GO:0005886 GO:0006081 GO:0006082 GO:0006629 GO:0006720 GO:0006721 GO:0007275 GO:0007399 GO:0007417 GO:0007420 GO:0007423 GO:0007610 GO:0007626 GO:…	1.2.1.5	ko:K00129	ko00010 ko00340 ko00350 ko00360 ko00410 ko00980 ko00982 ko01100 ko01110 ko01120 ko05204 map00010 map00340 map00350 map00360 map00410 map00980 map00982 map01100 map01110 map01120 map05204		R00711 R00904 R02536 R02537 R02695 R02697 R03300 R03302 R04882 R04883 R04888 R04889 R04891 R04892 R04996 R07104 R08282 R08283 R08307	RC00047 RC00080 RC00242 RC01735	ko00000 ko00001 ko01000			38CDB@33154 3BHZT@33208 3D14C@33213 482RQ@7711 48WTE@7742 4A1U7@7898 COG1012@1 KOG2450@2759	C	Aldehyde dehydrogenase family
Msa004682	244.885	175.93	154.269	56.8359	35.0017	46.6699	191.695	46.1692	2.05436	6.93607e-10	2.3322e-08	-	Superscaffold5	2127614	2132623	-	636	-	- && Q9EPQ7.2 RecName: Full=StAR-related lipid transfer protein 5; AltName: Full=START domain-containing protein 5; Short=StARD5 && PF01852:START domain	START	144197.XP_008290964.1	7e-118	429.9	Actinopterygii	STARD5	GO:0003674 GO:0005215 GO:0005319 GO:0005488 GO:0005496 GO:0005575 GO:0005622 GO:0005623 GO:0005737 GO:0005739 GO:0005829 GO:0006810 GO:0006811 GO:0006820 GO:0006869 GO:0008150 GO:0008289 GO:0010876 GO:0015248 GO:0015485 GO:0015711 GO:0015718 GO:0015721 GO:0015849 GO:0015850 GO:0015918 GO:0017127 GO:0030301 GO:0032934 GO:0033036 GO:0035376 GO:0036094 GO:0043178 GO:0043226 GO:0043227 GO:0043229 GO:…										38HYX@33154 3BH88@33208 3D2M1@33213 483QB@7711 48ZJ0@7742 49VKX@7898 KOG3845@1 KOG3845@2759	I	stAR-related lipid transfer
Msa004705	83.261	104.632	118.668	26.5234	18.4731	13.6121	102.187	19.5362	2.38376	2.14475e-09	6.60414e-08	-	Superscaffold5	3089713	3158236	-	2835	-	- && Q8BHY3.2 RecName: Full=Anoctamin-1; AltName: Full=Transmembrane protein 16A && PF16178:Dimerisation domain of Ca+-activated chloride-channel, anoctamin|PF04547:Calcium-activated chloride channel	-	215358.XP_010747651.1	0	1743.8	Actinopterygii	ANO1	GO:0002791 GO:0002793 GO:0003008 GO:0003674 GO:0005215 GO:0005216 GO:0005227 GO:0005229 GO:0005244 GO:0005247 GO:0005253 GO:0005254 GO:0005261 GO:0005488 GO:0005515 GO:0005575 GO:0005623 GO:0005886 GO:0006810 GO:0006811 GO:0006812 GO:0006820 GO:0006821 GO:0006950 GO:0006952 GO:0007154 GO:0007165 GO:0007186 GO:0007200 GO:0007275 GO:0007600 GO:0008150 GO:0008308 GO:0008324 GO:0008509 GO:0009266 GO:…		ko:K19480 ko:K19496 ko:K19497 ko:K19498 ko:K19499	ko04740 map04740				ko00000 ko00001 ko04040	1.A.17.1.1 1.A.17.1.2 1.A.17.1.20 1.A.17.1.21 1.A.17.1.22 1.A.17.1.23 1.A.17.1.3		38BGH@33154 3B9GR@33208 3CS29@33213 4846P@7711 4921B@7742 49VX8@7898 KOG2514@1 KOG2514@2759	S	Anoctamin 1 calcium activated chloride channel
Msa004753	261.538	208.338	239.71	72.9394	70.0034	102.09	236.529	81.6778	1.5339	2.70375e-08	6.8418e-07	-	Superscaffold5	5897653	5949534	+	2211	-	- && Q6ZPD9.1 RecName: Full=Probable C-mannosyltransferase DPY19L3; AltName: Full=Dpy-19-like protein 3; AltName: Full=Protein dpy-19 homolog 3 && PF10034:Q-cell neuroblast polarisation	-	144197.XP_008285189.1	0	1358.6	Actinopterygii	DPY19L3	GO:0000030 GO:0003674 GO:0003824 GO:0005575 GO:0005622 GO:0005623 GO:0005634 GO:0005635 GO:0005637 GO:0006464 GO:0006486 GO:0006807 GO:0008150 GO:0008152 GO:0009058 GO:0009059 GO:0009100 GO:0009101 GO:0009987 GO:0012505 GO:0016020 GO:0016740 GO:0016757 GO:0016758 GO:0018103 GO:0018193 GO:0018211 GO:0018317 GO:0018406 GO:0019538 GO:0019866 GO:0031090 GO:0031965 GO:0031967 GO:0031975 GO:0034645 GO:…										39RQE@33154 3BGC0@33208 3E46B@33213 4844W@7711 493CI@7742 4A1PT@7898 KOG4587@1 KOG4587@2759	S	Dpy-19-like 3 (C. elegans)
Msa004757	72.4861	81.4833	179.189	30.3125	42.7799	26.2518	111.053	33.1147	1.7415	0.00012835	0.00130261	-	Superscaffold5	6440088	6513171	-	2589	-	- && Q6P9S0.1 RecName: Full=MTSS1-like protein && PF08397:IRSp53/MIM homology domain	-	8081.XP_008403120.1	0	1166.8	Actinopterygii	MTSS1L	GO:0001726 GO:0003674 GO:0003779 GO:0003785 GO:0005096 GO:0005488 GO:0005515 GO:0005543 GO:0005546 GO:0005575 GO:0005622 GO:0005623 GO:0005737 GO:0005856 GO:0005886 GO:0005938 GO:0008047 GO:0008092 GO:0008150 GO:0008289 GO:0009719 GO:0009898 GO:0009987 GO:0010033 GO:0015629 GO:0016020 GO:0016043 GO:0017016 GO:0017048 GO:0019899 GO:0022607 GO:0030027 GO:0030030 GO:0030031 GO:0030175 GO:0030234 GO:…		ko:K20128					ko00000 ko04131			28J43@1 2QRG4@2759 38DAD@33154 3BG8V@33208 3CR5X@33213 484UG@7711 48VSZ@7742 4A20T@7898	S	Metastasis suppressor 1-like
Msa004758	19367.5	20564.3	24211.9	413.955	443.355	1090.91	21381.2	649.406	5.04114	4.02197e-44	3.14116e-41	-	Superscaffold5	6527191	6537783	+	1485	-	- && Q7SXF1.1 RecName: Full=7-dehydrocholesterol reductase; Short=7-DHC reductase; AltName: Full=Sterol Delta(7)-reductase && PF01222:Ergosterol biosynthesis ERG4/ERG24 family	-	215358.XP_010749500.1	2.8e-274	950.7	Actinopterygii	DHCR7	GO:0000166 GO:0001568 GO:0001944 GO:0003674 GO:0003824 GO:0005488 GO:0005575 GO:0005622 GO:0005623 GO:0005634 GO:0005635 GO:0005640 GO:0005737 GO:0005783 GO:0005789 GO:0005829 GO:0006066 GO:0006629 GO:0006694 GO:0006695 GO:0007275 GO:0008150 GO:0008152 GO:0008202 GO:0008203 GO:0008610 GO:0009058 GO:0009791 GO:0009889 GO:0009918 GO:0009987 GO:0010817 GO:0012505 GO:0016020 GO:0016021 GO:0016125 GO:…	1.3.1.21	ko:K00213	ko00100 ko01100 ko01110 map00100 map01100 map01110	M00101	R01451 R01456 R07487 R07492	RC00138	ko00000 ko00001 ko00002 ko01000			38D45@33154 3BE94@33208 3CVDM@33213 47ZMQ@7711 493QS@7742 49TF5@7898 KOG1435@1 KOG1435@2759	IT	7-dehydrocholesterol reductase
Msa004845	191.99	125.929	164.949	55.8886	79.7261	58.3374	160.956	64.6507	1.3155	2.78332e-05	0.000350865	-	Superscaffold5	10444075	10446320	-	1269	-	- && A8DZE7.1 RecName: Full=Short-chain dehydrogenase/reductase family 42E member 1 && PF01073:3-beta hydroxysteroid dehydrogenase/isomerase family	-	144197.XP_008302350.1	1.1e-202	712.6	Actinopterygii	SDR42E1	GO:0002119 GO:0002164 GO:0003674 GO:0003824 GO:0003854 GO:0006629 GO:0006694 GO:0007275 GO:0008150 GO:0008152 GO:0008202 GO:0008610 GO:0009058 GO:0009791 GO:0016125 GO:0016126 GO:0016229 GO:0016491 GO:0016614 GO:0016616 GO:0032501 GO:0032502 GO:0033764 GO:0044238 GO:0048856 GO:0055114 GO:0071704 GO:1901360 GO:1901362 GO:1901576 GO:1901615 GO:1901617	1.1.1.170	ko:K07748	ko00100 ko01100 ko01130 map00100 map01100 map01130	M00101	R07494	RC01163	ko00000 ko00001 ko00002 ko01000			399BX@33154 3BHI3@33208 3CWIK@33213 48ADU@7711 491WT@7742 49TMV@7898 COG0451@1 KOG1430@2759	EI	dehydrogenase reductase family 42E member
Msa004999	249.783	322.229	909	156.299	166.258	138.065	493.671	153.541	1.68357	0.000148803	0.00147788	-	Superscaffold5	17330300	17337311	-	816	-	- && Q3SZF3.1 RecName: Full=Heterogeneous nuclear ribonucleoprotein H2; Short=hnRNP H2; AltName: Full=Heterogeneous nuclear ribonucleoprotein H'; Short=hnRNP H'; Contains: RecName: Full=Heterogeneous nuclear ribonucleoprotein H2, N-terminally processed && PF14259:RNA recognition motif (a.k.a. RRM, RBD, or RNP domain)	-	8128.ENSONIP00000021492	1.5e-80	306.2	Actinopterygii	HNRNPH3	GO:0000003 GO:0000578 GO:0003002 GO:0003006 GO:0003674 GO:0003676 GO:0003723 GO:0003729 GO:0005488 GO:0005515 GO:0005575 GO:0006403 GO:0006417 GO:0006950 GO:0006996 GO:0007028 GO:0007275 GO:0007276 GO:0007281 GO:0007292 GO:0007308 GO:0007309 GO:0007310 GO:0007311 GO:0007314 GO:0007315 GO:0007316 GO:0007350 GO:0007351 GO:0007389 GO:0008150 GO:0008298 GO:0008358 GO:0008595 GO:0009611 GO:0009790 GO:…		ko:K12898					ko00000 ko03041			38B9D@33154 3BBKX@33208 3CRF2@33213 47ZD1@7711 49MVD@7742 49U5Z@7898 KOG4211@1 KOG4211@2759	A	Heterogeneous nuclear ribonucleoprotein H3
Msa005000	2266.66	1836.15	1693.4	884.745	858.514	899.369	1932.07	880.876	1.13334	5.86959e-09	1.69623e-07	-	Superscaffold5	17342535	17348271	+	588	-	- && Q9DCG6.2 RecName: Full=Phenazine biosynthesis-like domain-containing protein 1 && PF02567:Phenazine biosynthesis-like protein	-	8128.ENSONIP00000021488	8.9e-75	286.6	Actinopterygii	PBLD	GO:0001894 GO:0001932 GO:0001933 GO:0003008 GO:0003674 GO:0005488 GO:0005515 GO:0005575 GO:0005622 GO:0005623 GO:0005737 GO:0007586 GO:0008150 GO:0008285 GO:0009892 GO:0009966 GO:0009968 GO:0010563 GO:0010605 GO:0010632 GO:0010633 GO:0010646 GO:0010648 GO:0010669 GO:0010717 GO:0010719 GO:0017015 GO:0019220 GO:0019222 GO:0022600 GO:0023051 GO:0023057 GO:0030277 GO:0030334 GO:0030336 GO:0030512 GO:…										39RJ0@33154 3B96X@33208 3CSSR@33213 489W8@7711 49924@7742 49YFT@7898 COG0384@1 KOG3033@2759	S	Phenazine biosynthesis-like
Msa005033	1.95908	67.5941	4.74673	0	3.88908	0	24.7666	1.29636	4.2646	0.00432769	0.024712	-	Superscaffold5	18880486	18901975	+	2982	-	- && O35711.3 RecName: Full=Liprin-beta-2; AltName: Full=Coiled-coil-like protein 1; AltName: Full=Protein tyrosine phosphatase receptor type f polypeptide-interacting protein-binding protein 2; Short=PTPRF-interacting protein-binding protein 2 && PF00536:SAM domain (Sterile alpha motif)|PF07647:SAM domain (Sterile alpha motif)	SAM_1	106582.XP_004539466.1	0	1206.4	Actinopterygii	PPFIBP2	GO:0003674 GO:0005488 GO:0005515 GO:0005575 GO:0005622 GO:0005623 GO:0005737 GO:0005829 GO:0042802 GO:0044424 GO:0044444 GO:0044464										38C1U@33154 3BC30@33208 3CRN5@33213 48707@7711 48Z12@7742 4A71R@7898 KOG1899@1 KOG1899@2759	S	Protein tyrosine phosphatase receptor-type F interacting protein binding protein 2a
Msa005059	1559.43	1185.21	1542.69	368.486	191.537	443.364	1429.11	334.462	2.09503	4.20931e-11	1.7098e-09	-	Superscaffold5	19905076	19906532	-	420	-	- && Q06S87.1 RecName: Full=5-hydroxyisourate hydrolase; Short=HIU hydrolase; Short=HIUHase; AltName: Full=Transthyretin-related protein && PF00576:HIUase/Transthyretin family	-	215358.XP_010739754.1	1.8e-66	258.5	Actinopterygii	urah	GO:0003674 GO:0003824 GO:0005488 GO:0005515 GO:0005575 GO:0005622 GO:0005623 GO:0005737 GO:0005777 GO:0006139 GO:0006144 GO:0006725 GO:0006807 GO:0008150 GO:0008152 GO:0009112 GO:0009987 GO:0016787 GO:0016810 GO:0016811 GO:0016812 GO:0033971 GO:0034641 GO:0042579 GO:0042802 GO:0043226 GO:0043227 GO:0043229 GO:0043231 GO:0044237 GO:0044238 GO:0044281 GO:0044424 GO:0044444 GO:0044464 GO:0046483 GO:…	3.5.2.17	ko:K05689 ko:K07127	ko00230 ko01100 ko01120 ko04015 ko04371 ko04390 ko04514 ko04520 ko05100 ko05130 ko05200 ko05213 ko05216 ko05218 ko05219 ko05226 map00230 map01100 map01120 map04015 map04371 map04390 map04514 map04520 map05100 map05130 map05200 map05213 map05216 map05218 map05219 map05226	M00546	R06601	RC03393	ko00000 ko00001 ko00002 ko01000 ko02000 ko03036 ko04090 ko04516	9.B.35.1.2 9.B.35.2		3A8EU@33154 3BSJS@33208 3D774@33213 48EQZ@7711 49BGF@7742 4A3VB@7898 COG2351@1 KOG3006@2759	I	Belongs to the transthyretin family. 5-hydroxyisourate hydrolase subfamily
Msa005126	1338.05	1106.51	1372.99	333.437	312.099	432.669	1272.52	359.402	1.82383	1.88354e-16	1.49828e-14	-	Superscaffold5	21844277	21848983	+	477	-	- && P04166.2 RecName: Full=Cytochrome b5 type B; AltName: Full=Cytochrome b5 outer mitochondrial membrane isoform; Flags: Precursor && PF00173:Cytochrome b5-like Heme/Steroid binding domain	-	144197.XP_008286410.1	9.1e-62	243	Actinopterygii	CYB5B	GO:0002682 GO:0003674 GO:0003824 GO:0005488 GO:0005575 GO:0005622 GO:0005623 GO:0005737 GO:0005739 GO:0005740 GO:0005741 GO:0006091 GO:0008047 GO:0008150 GO:0008152 GO:0009055 GO:0009987 GO:0016020 GO:0016491 GO:0019867 GO:0020037 GO:0022900 GO:0030234 GO:0031090 GO:0031966 GO:0031967 GO:0031968 GO:0031975 GO:0035206 GO:0042127 GO:0043085 GO:0043226 GO:0043227 GO:0043229 GO:0043231 GO:0044093 GO:…										3A87A@33154 3BSXI@33208 3D9PJ@33213 48EBC@7711 49AYJ@7742 4A3MF@7898 COG5274@1 KOG0537@2759	C	Cytochrome b5 type
Msa005130	1436.99	1475.96	1592.53	130.722	128.34	128.342	1501.83	129.135	3.53953	4.01329e-79	2.29855e-75	-	Superscaffold5	21954731	21959391	-	681	-	- && P11183.2 RecName: Full=Glycine cleavage system H protein, mitochondrial; AltName: Full=Lipoic acid-containing protein; Flags: Precursor && PF01597:Glycine cleavage H-protein	-	144197.XP_008286405.1	3.2e-60	238.4	Actinopterygii	GCSH	GO:0001505 GO:0003674 GO:0003824 GO:0004047 GO:0005488 GO:0005515 GO:0005575 GO:0005622 GO:0005623 GO:0005737 GO:0005739 GO:0005759 GO:0005960 GO:0006082 GO:0006464 GO:0006520 GO:0006544 GO:0006546 GO:0006807 GO:0008150 GO:0008152 GO:0008168 GO:0009056 GO:0009063 GO:0009069 GO:0009071 GO:0009249 GO:0009987 GO:0010467 GO:0016054 GO:0016740 GO:0016741 GO:0017144 GO:0018065 GO:0018193 GO:0018205 GO:…		ko:K02437	ko00260 ko00630 ko01100 ko01110 ko01130 ko01200 map00260 map00630 map01100 map01110 map01130 map01200	M00532	R01221	RC00022 RC02834	ko00000 ko00001 ko00002			3A5U5@33154 3BPTR@33208 3D6G9@33213 47ZTV@7711 495YU@7742 4A2T4@7898 COG0509@1 KOG3373@2759	E	The H protein shuttles the methylamine group of glycine from the P protein to the T protein
Msa005189	2851.44	2541.72	3568.36	740.761	757.398	629.072	2987.18	709.077	2.0745	1.516e-22	2.24551e-20	-	Superscaffold5	23978381	23986779	-	1281	-	- && Q58D31.3 RecName: Full=Sorbitol dehydrogenase; AltName: Full=L-iditol 2-dehydrogenase && PF15101:Domain of unknown function (DUF4557)|PF08240:Alcohol dehydrogenase GroES-like domain|PF00107:Zinc-binding dehydrogenase	ADH_zinc_N	215358.XP_010729508.1	1.2e-169	602.8	Actinopterygii	SORD	GO:0000166 GO:0003674 GO:0003824 GO:0003939 GO:0005488 GO:0005515 GO:0005575 GO:0005576 GO:0005615 GO:0005622 GO:0005623 GO:0005737 GO:0005739 GO:0005829 GO:0005929 GO:0005975 GO:0005996 GO:0006000 GO:0006006 GO:0006059 GO:0006060 GO:0006061 GO:0006062 GO:0006063 GO:0006064 GO:0006066 GO:0006082 GO:0006116 GO:0006139 GO:0006725 GO:0006732 GO:0006733 GO:0006734 GO:0006735 GO:0006753 GO:0006793 GO:…	1.1.1.14	ko:K00008	ko00040 ko00051 ko01100 map00040 map00051 map01100	M00014	R00875 R01896	RC00085 RC00102	ko00000 ko00001 ko00002 ko01000			38BYX@33154 3B9JA@33208 3CXF2@33213 485GA@7711 494SJ@7742 49ZPI@7898 COG1063@1 KOG0024@2759	Q	Sorbitol dehydrogenase
Msa005195	18.6113	10.1854	16.6136	0	1.94454	0	15.1368	0.64818	4.55285	0.000562663	0.00456023	-	Superscaffold5	24239459	24259658	+	5232	-	- && Q7RTU9.1 RecName: Full=Stereocilin; Flags: Precursor && -	-	8081.XP_008403403.1	0	1755.3	Actinopterygii												28Q2B@1 2QWR2@2759 39VM8@33154 3BK0H@33208 3D30B@33213 48DB9@7711 497R3@7742 4A05E@7898
Msa005225	70.527	80.5573	37.9739	29.3652	23.3345	23.335	63.0194	25.3449	1.31929	0.00270919	0.0168902	-	Superscaffold5	25158939	25189772	-	1761	-	- && Q58DN7.1 RecName: Full=Acyl-CoA synthetase family member 3, mitochondrial; Flags: Precursor && PF13193:AMP-binding enzyme C-terminal domain|PF00501:AMP-binding enzyme	AMP-binding	144197.XP_008291143.1	0	1067	Actinopterygii	ACSF3	GO:0003674 GO:0003824 GO:0005575 GO:0005622 GO:0005623 GO:0005737 GO:0005739 GO:0005759 GO:0006082 GO:0006139 GO:0006163 GO:0006164 GO:0006629 GO:0006631 GO:0006633 GO:0006637 GO:0006725 GO:0006732 GO:0006753 GO:0006790 GO:0006793 GO:0006796 GO:0006807 GO:0008150 GO:0008152 GO:0008610 GO:0009056 GO:0009058 GO:0009108 GO:0009117 GO:0009150 GO:0009152 GO:0009165 GO:0009259 GO:0009260 GO:0009987 GO:…		ko:K18660	ko00280 map00280		R03383	RC00004 RC00137	ko00000 ko00001 ko01000			38GCS@33154 3BD3H@33208 3CS1H@33213 4898P@7711 497K4@7742 49X8A@7898 COG0318@1 KOG1176@2759	I	acyl-CoA synthetase family member 3
Msa005234	274.272	325.007	720.317	257.656	90.4211	172.095	439.865	173.391	1.34171	0.00294268	0.0180318	-	Superscaffold5	25407488	25409749	+	2262	-	- && - && -	-	NA	NA	NA	NA	NA	NA	NA	NA	NA	NA	NA	NA	NA	NA	NA	NA	NA	NA
Msa005239	1119.62	1408.36	1680.34	630.878	662.116	597.959	1402.77	630.317	1.15372	1.43559e-07	3.16234e-06	-	Superscaffold5	25504384	25509495	+	426	-	- && Q5RFL2.1 RecName: Full=ATP synthase F(0) complex subunit C3, mitochondrial; AltName: Full=ATP synthase lipid-binding protein; AltName: Full=ATP synthase proteolipid P3; AltName: Full=ATPase protein 9; AltName: Full=ATPase subunit c; Flags: Precursor && PF00137:ATP synthase subunit C	-	48698.ENSPFOP00000008032	5.3e-61	240.4	Actinopterygii				ko:K02128	ko00190 ko01100 ko04714 ko05010 ko05012 ko05016 map00190 map01100 map04714 map05010 map05012 map05016	M00158			ko00000 ko00001 ko00002	3.A.2.1		3A3YG@33154 3BS02@33208 3D841@33213 48R25@7711 49MN9@7742 4A8MK@7898 COG0636@1 KOG3025@2759	C	ATP synthase H transporting mitochondrial Fo complex subunit C3 (subunit 9) genome duplicate a
Msa005266	73.4656	72.2238	48.654	29.3652	29.1681	35.9747	64.7811	31.5027	1.04464	0.00625972	0.0329618	-	Superscaffold5	26394141	26396512	+	849	-	- && Q6PH85.1 RecName: Full=DCN1-like protein 2; AltName: Full=DCUN1 domain-containing protein 2; AltName: Full=Defective in cullin neddylation protein 1-like protein 2 && PF14555:UBA-like domain|PF03556:Cullin binding	-	144197.XP_008273724.1	4.2e-150	537.3	Actinopterygii	DCUN1D2	GO:0000151 GO:0000226 GO:0000278 GO:0003674 GO:0005488 GO:0005515 GO:0005575 GO:0005622 GO:0005623 GO:0005634 GO:0005737 GO:0006464 GO:0006807 GO:0006996 GO:0007010 GO:0007017 GO:0007049 GO:0007051 GO:0007275 GO:0008150 GO:0008152 GO:0009893 GO:0009987 GO:0010604 GO:0016043 GO:0019222 GO:0019538 GO:0019899 GO:0022402 GO:0030953 GO:0031122 GO:0031323 GO:0031325 GO:0031396 GO:0031398 GO:0031399 GO:…		ko:K17822					ko00000 ko04121			38GE7@33154 3BD5M@33208 3D01Z@33213 486I3@7711 495SP@7742 49UUV@7898 KOG3077@1 KOG3077@2759	S	DCN1 defective in cullin neddylation 1 domain containing
Msa005308	100.893	69.446	70.0143	35.996	17.5009	17.5012	80.1177	23.666	1.75846	6.06644e-05	0.000679932	-	Superscaffold5	29007776	29012586	-	810	-	- && O43915.1 RecName: Full=Vascular endothelial growth factor D; Short=VEGF-D; AltName: Full=c-Fos-induced growth factor; Short=FIGF; Flags: Precursor && PF00341:PDGF/VEGF domain	-	144197.XP_008290763.1	4.3e-144	517.3	Actinopterygii	FIGF	GO:0001525 GO:0001568 GO:0001666 GO:0001817 GO:0001819 GO:0001936 GO:0001938 GO:0001944 GO:0002576 GO:0002682 GO:0002684 GO:0002685 GO:0002687 GO:0002688 GO:0002690 GO:0003674 GO:0005102 GO:0005126 GO:0005161 GO:0005172 GO:0005488 GO:0005515 GO:0005575 GO:0005576 GO:0005615 GO:0005622 GO:0005623 GO:0005737 GO:0006810 GO:0006887 GO:0006935 GO:0006950 GO:0007154 GO:0007165 GO:0007166 GO:0007167 GO:…		ko:K05449	ko04010 ko04014 ko04015 ko04060 ko04151 ko04510 ko04926 ko04933 ko05200 map04010 map04014 map04015 map04060 map04151 map04510 map04926 map04933 map05200				ko00000 ko00001 ko04052 ko04516			28NY2@1 2QVIH@2759 39XJC@33154 3BH2T@33208 3CRPY@33213 47ZZ7@7711 4996X@7742 4A1FH@7898	T	Belongs to the PDGF VEGF growth factor family
Msa005309	415.326	361.119	333.458	65.3612	42.7799	35.9747	369.968	48.0386	2.94433	4.07769e-23	6.31197e-21	-	Superscaffold5	29016086	29042063	-	750	-	- && O00625.1 RecName: Full=Pirin; AltName: Full=Probable quercetin 2,3-dioxygenase PIR; Short=Probable quercetinase && PF05726:Pirin C-terminal cupin domain|PF02678:Pirin	-	144197.XP_008290760.1	1.1e-117	429.5	Actinopterygii	PIR	GO:0002376 GO:0002520 GO:0002521 GO:0002573 GO:0003674 GO:0003712 GO:0003824 GO:0005488 GO:0005575 GO:0005622 GO:0005623 GO:0005634 GO:0005654 GO:0005737 GO:0005829 GO:0006139 GO:0006351 GO:0006366 GO:0006725 GO:0006807 GO:0007275 GO:0007586 GO:0008127 GO:0008150 GO:0008152 GO:0009058 GO:0009059 GO:0009889 GO:0009987 GO:0010467 GO:0010556 GO:0016070 GO:0016491 GO:0016701 GO:0016702 GO:0018130 GO:…		ko:K06911					ko00000			2QQ5A@2759 38DR2@33154 3BEZ1@33208 3CT4A@33213 481P7@7711 49258@7742 49XNZ@7898 COG1741@1	S	Belongs to the pirin family
Msa005330	606.336	3297.29	1534.38	19.8926	24.3067	32.0856	1812.67	25.4283	6.15616	1.51064e-33	6.65534e-31	-	Superscaffold5	29435449	29441986	-	1260	-	- && Q6PH19.1 RecName: Full=Glycine amidinotransferase, mitochondrial; AltName: Full=L-arginine:glycine amidinotransferase; AltName: Full=Transamidinase; Flags: Precursor && -	-	8128.ENSONIP00000000256	2.7e-230	804.3	Actinopterygii	GATM	GO:0003008 GO:0003012 GO:0003674 GO:0003824 GO:0005575 GO:0005622 GO:0005623 GO:0005737 GO:0005739 GO:0005740 GO:0005743 GO:0005758 GO:0006082 GO:0006520 GO:0006575 GO:0006600 GO:0006601 GO:0006807 GO:0006950 GO:0006979 GO:0007275 GO:0007584 GO:0007610 GO:0007611 GO:0008150 GO:0008152 GO:0008652 GO:0009058 GO:0009605 GO:0009611 GO:0009719 GO:0009725 GO:0009790 GO:0009888 GO:0009987 GO:0009991 GO:…	2.1.4.1	ko:K00613	ko00260 ko00330 ko01100 map00260 map00330 map01100	M00047	R00565 R01989	RC00024 RC02749	ko00000 ko00001 ko00002 ko01000			2QVCA@2759 38CR3@33154 3BESV@33208 3CUT5@33213 48684@7711 48YNE@7742 49TK9@7898 COG1834@1	E	Glycine amidinotransferase (L-arginine glycine amidinotransferase)
Msa005331	361.451	417.602	547.061	59.6777	76.8093	52.5037	442.038	62.9969	2.80988	6.17359e-23	9.47095e-21	-	Superscaffold5	29442003	29451115	+	1869	-	- && O35488.2 RecName: Full=Very long-chain acyl-CoA synthetase; Short=VLACS; Short=VLCS; AltName: Full=Fatty acid transport protein 2; Short=FATP-2; AltName: Full=Fatty-acid-coenzyme A ligase, very long-chain 1; AltName: Full=Long-chain-fatty-acid--CoA ligase; AltName: Full=Solute carrier family 27 member 2; AltName: Full=THCA-CoA ligase; AltName: Full=Very long-chain-fatty-acid-CoA ligase && PF…	AMP-binding	215358.XP_010730166.1	0	1117.8	Actinopterygii	SLC27A2	GO:0000038 GO:0001561 GO:0001676 GO:0001775 GO:0002252 GO:0002263 GO:0002274 GO:0002275 GO:0002283 GO:0002366 GO:0002376 GO:0002443 GO:0002444 GO:0002446 GO:0003674 GO:0003824 GO:0004467 GO:0005102 GO:0005215 GO:0005319 GO:0005342 GO:0005488 GO:0005515 GO:0005575 GO:0005622 GO:0005623 GO:0005737 GO:0005777 GO:0005778 GO:0005779 GO:0005783 GO:0005788 GO:0005789 GO:0005829 GO:0005886 GO:0006082 GO:…	6.2.1.3 6.2.1.7	ko:K08746 ko:K08748 ko:K08749	ko00120 ko01100 ko03320 ko04146 ko04931 ko04976 map00120 map01100 map03320 map04146 map04931 map04976	M00104 M00106	R02794 R04507 R04580 R08733 R08738 R08743	RC00004 RC00014 RC00137	ko00000 ko00001 ko00002 ko01000 ko01004 ko02000	4.C.1.1 4.C.1.1.5 4.C.1.1.8		38B7F@33154 3BA3X@33208 3CRF3@33213 483GM@7711 48Y9M@7742 49V4Q@7898 KOG1179@1 KOG1179@2759	I	Solute carrier family 27 (fatty acid transporter) member
Msa005386	33.3044	32.4081	39.1606	10.4199	3.88908	20.4181	34.9577	11.5757	1.59328	0.0102951	0.0491361	-	Superscaffold5	31211760	31229053	-	1251	-	- && Q9UQ03.4 RecName: Full=Coronin-2B; AltName: Full=Coronin-like protein C; Short=Clipin-C; AltName: Full=Protein FC96 && PF08953:Domain of unknown function (DUF1899)|PF16300:Type of WD40 repeat	-	215358.XP_010730998.1	6e-222	776.5	Actinopterygii	CORO2B	GO:0003674 GO:0003779 GO:0005488 GO:0005515 GO:0005575 GO:0005622 GO:0005623 GO:0005856 GO:0006996 GO:0007010 GO:0008092 GO:0008150 GO:0009987 GO:0015629 GO:0016020 GO:0016043 GO:0030029 GO:0030036 GO:0043226 GO:0043228 GO:0043229 GO:0043232 GO:0044424 GO:0044464 GO:0044877 GO:0051015 GO:0071840		ko:K13887					ko00000 ko04812			38DGC@33154 3BCGZ@33208 3CSIZ@33213 486DP@7711 495K4@7742 49YU3@7898 COG1985@1 KOG0303@2759	Z	Belongs to the WD repeat coronin family
Msa005387	30.3658	43.5195	72.3877	28.4179	9.72269	14.5844	48.7577	17.575	1.46553	0.00962303	0.046628	-	Superscaffold5	31291108	31342311	+	2967	-	- && Q9UKX5.2 RecName: Full=Integrin alpha-11; Flags: Precursor && PF01839:FG-GAP repeat|PF08441:Integrin alpha|PF00092:von Willebrand factor type A domain	VWA	215358.XP_010731036.1	0	1751.1	Actinopterygii	ITGA11	GO:0003674 GO:0004888 GO:0005488 GO:0005518 GO:0005575 GO:0005623 GO:0005886 GO:0005887 GO:0005912 GO:0005924 GO:0005925 GO:0006928 GO:0006929 GO:0007154 GO:0007155 GO:0007160 GO:0007165 GO:0007166 GO:0007229 GO:0007275 GO:0007517 GO:0008150 GO:0008305 GO:0009987 GO:0016020 GO:0016021 GO:0016043 GO:0016477 GO:0022610 GO:0023052 GO:0030054 GO:0030055 GO:0030198 GO:0031224 GO:0031226 GO:0031589 GO:…		ko:K06587	ko04151 ko04510 ko04512 ko04810 ko05165 ko05410 ko05412 ko05414 map04151 map04510 map04512 map04810 map05165 map05410 map05412 map05414				ko00000 ko00001			39UD0@33154 3BDFY@33208 3CY6W@33213 485QH@7711 48VTV@7742 4A171@7898 KOG3637@1 KOG3637@2759	W	integrin
Msa005398	127.34	111.114	122.228	42.6269	55.4194	46.6699	120.227	48.2387	1.3174	1.0474e-05	0.000147512	-	Superscaffold5	31743381	31843922	+	8193	-	- && Q9Z1N3.1 RecName: Full=Unconventional myosin-IXa; AltName: Full=Myr 7; AltName: Full=Unconventional myosin-9a && PF00063:Myosin head (motor domain)|PF00788:Ras association (RalGDS/AF-6) domain|PF00620:RhoGAP domain	Myosin_head	215358.XP_010731151.1	0	3935.6	Actinopterygii	MYO9A	GO:0000146 GO:0001738 GO:0002009 GO:0003008 GO:0003674 GO:0003774 GO:0003824 GO:0005096 GO:0005488 GO:0005515 GO:0005516 GO:0005575 GO:0005622 GO:0005623 GO:0005737 GO:0005829 GO:0005856 GO:0006928 GO:0007163 GO:0007600 GO:0007601 GO:0008047 GO:0008150 GO:0009653 GO:0009888 GO:0009966 GO:0009987 GO:0010646 GO:0015629 GO:0016043 GO:0016459 GO:0016461 GO:0016462 GO:0016787 GO:0016817 GO:0016818 GO:…		ko:K10360					ko00000 ko04131 ko04812			38E4W@33154 3B99N@33208 3CXG9@33213 484Y8@7711 48YU0@7742 49V7V@7898 COG5022@1 KOG1453@1 KOG1453@2759 KOG4229@2759	Z	Belongs to the TRAFAC class myosin-kinesin ATPase superfamily. Myosin family
Msa005412	6114.3	5060.3	7165.2	1747.7	1489.52	1976.67	6113.26	1737.96	1.81444	9.30701e-17	7.72527e-15	-	Superscaffold5	32288962	32304376	-	1017	-	- && Q9EQS0.2 RecName: Full=Transaldolase && PF00923:Transaldolase	-	8128.ENSONIP00000007303	4.6e-180	637.1	Actinopterygii	TALDO1	GO:0003674 GO:0003824 GO:0004801 GO:0005488 GO:0005575 GO:0005622 GO:0005623 GO:0005634 GO:0005654 GO:0005737 GO:0005829 GO:0005975 GO:0005996 GO:0005997 GO:0005999 GO:0006002 GO:0006081 GO:0006098 GO:0006139 GO:0006725 GO:0006732 GO:0006733 GO:0006739 GO:0006753 GO:0006793 GO:0006796 GO:0006807 GO:0007154 GO:0007165 GO:0007166 GO:0008150 GO:0008152 GO:0009052 GO:0009058 GO:0009117 GO:0009987 GO:…	2.2.1.2	ko:K00616	ko00030 ko01100 ko01110 ko01120 ko01130 ko01200 ko01230 map00030 map01100 map01110 map01120 map01130 map01200 map01230	M00004 M00007	R01827	RC00439 RC00604	ko00000 ko00001 ko00002 ko01000			38BFF@33154 3BD0E@33208 3CRJ2@33213 489B2@7711 491AD@7742 49T7A@7898 COG0176@1 KOG2772@2759	G	Transaldolase is important for the balance of metabolites in the pentose-phosphate pathway
Msa005474	136.156	166.67	282.431	83.3593	78.7538	113.758	195.086	91.957	1.0824	0.0022672	0.0146779	-	Superscaffold5	35845793	35858138	+	1374	-	- && A5PJN2.1 RecName: Full=ERO1-like protein alpha; Short=ERO1-L; Short=ERO1-L-alpha; AltName: Full=Endoplasmic reticulum oxidoreductase alpha; AltName: Full=Endoplasmic reticulum oxidoreductin-1-like protein; AltName: Full=Oxidoreductin-1-L-alpha; Flags: Precursor && PF04137:Endoplasmic Reticulum Oxidoreductin 1 (ERO1)	-	215358.XP_010742482.1	2.8e-249	867.5	Actinopterygii	ERO1L	GO:0001666 GO:0003674 GO:0003756 GO:0003824 GO:0005575 GO:0005622 GO:0005623 GO:0005737 GO:0005783 GO:0005788 GO:0005789 GO:0006082 GO:0006457 GO:0006458 GO:0006464 GO:0006520 GO:0006575 GO:0006807 GO:0006810 GO:0006811 GO:0006812 GO:0006816 GO:0006873 GO:0006874 GO:0006875 GO:0006915 GO:0006950 GO:0006979 GO:0006986 GO:0007154 GO:0007165 GO:0007204 GO:0007275 GO:0007568 GO:0008150 GO:0008152 GO:…		ko:K10950 ko:K10976	ko04141 ko05110 map04141 map05110				ko00000 ko00001 ko01000			38DRZ@33154 3BBGS@33208 3CSN7@33213 4816P@7711 494Z5@7742 49XQ8@7898 COG5061@1 KOG2608@2759	OU	ERO1-like (S. cerevisiae)
Msa005571	464.303	387.972	913.746	252.92	286.819	199.32	588.674	246.353	1.25549	0.000342495	0.00303025	-	Superscaffold5	38706519	38706989	-	471	-	- && P53567.1 RecName: Full=CCAAT/enhancer-binding protein gamma; Short=C/EBP gamma && PF07716:Basic region leucine zipper	bZIP_2	144197.XP_008290302.1	1.1e-62	246.1	Actinopterygii	CEBPG	GO:0000976 GO:0000977 GO:0000978 GO:0000981 GO:0000982 GO:0000987 GO:0001012 GO:0001067 GO:0001077 GO:0001228 GO:0001775 GO:0001817 GO:0001819 GO:0001889 GO:0001906 GO:0001909 GO:0002228 GO:0002252 GO:0002262 GO:0002376 GO:0002443 GO:0002449 GO:0002520 GO:0002521 GO:0003674 GO:0003676 GO:0003677 GO:0003690 GO:0003700 GO:0005488 GO:0005515 GO:0005575 GO:0005622 GO:0005623 GO:0005634 GO:0005654 GO:…		ko:K10049	ko05152 map05152				ko00000 ko00001 ko03000			3A95E@33154 3BTZC@33208 3DANA@33213 48BD2@7711 48YD8@7742 4A3UQ@7898 KOG3119@1 KOG3119@2759	K	CCAAT enhancer binding protein (C EBP) gamma
Msa005572	1922.84	564.827	605.209	185.664	149.73	283.909	1030.96	206.434	2.32046	5.33246e-07	1.01352e-05	-	Superscaffold5	38716538	38717452	+	915	-	- && P49715.3 RecName: Full=CCAAT/enhancer-binding protein alpha; Short=C/EBP alpha && PF07716:Basic region leucine zipper	bZIP_2	144197.XP_008290301.1	1.6e-110	406	Actinopterygii	CEBPA	GO:0000003 GO:0000050 GO:0000079 GO:0000122 GO:0000976 GO:0000977 GO:0000978 GO:0000981 GO:0000982 GO:0000987 GO:0001012 GO:0001013 GO:0001067 GO:0001077 GO:0001228 GO:0001503 GO:0001649 GO:0001667 GO:0001701 GO:0001708 GO:0001889 GO:0001890 GO:0001892 GO:0001932 GO:0001933 GO:0002064 GO:0002065 GO:0002066 GO:0002076 GO:0002376 GO:0002520 GO:0002521 GO:0002526 GO:0002573 GO:0003006 GO:0003008 GO:…		ko:K09055 ko:K10052	ko04932 ko05200 ko05202 ko05221 map04932 map05200 map05202 map05221				ko00000 ko00001 ko03000			39U8S@33154 3BEPG@33208 3CYBY@33213 486VF@7711 4956R@7742 49UQ5@7898 KOG3119@1 KOG3119@2759	K	CCAAT enhancer binding protein (C EBP) alpha
Msa005580	16.6522	2.77784	14.2402	0	0	0	11.2234	0	5.98005	0.000276057	0.00252837	-	Superscaffold5	39052380	39076006	-	2175	-	- && Q14028.2 RecName: Full=Cyclic nucleotide-gated cation channel beta-1; AltName: Full=Cyclic nucleotide-gated cation channel 4; Short=CNG channel 4; Short=CNG-4; Short=CNG4; AltName: Full=Cyclic nucleotide-gated cation channel gamma; AltName: Full=Cyclic nucleotide-gated cation channel modulatory subunit; AltName: Full=Cyclic nucleotide-gated channel beta-1; Short=CNG channel beta-1; AltName: …	cNMP_binding	8153.XP_005924009.1	1.4e-261	909.1	Actinopterygii	CNGB1	GO:0000139 GO:0000166 GO:0000902 GO:0001558 GO:0001750 GO:0001894 GO:0001895 GO:0003008 GO:0003674 GO:0005215 GO:0005216 GO:0005217 GO:0005221 GO:0005223 GO:0005244 GO:0005249 GO:0005261 GO:0005267 GO:0005488 GO:0005515 GO:0005575 GO:0005622 GO:0005623 GO:0005737 GO:0005794 GO:0005798 GO:0005886 GO:0005887 GO:0005929 GO:0006355 GO:0006357 GO:0006810 GO:0006811 GO:0006812 GO:0006813 GO:0006935 GO:…		ko:K04952	ko04022 ko04024 ko04740 ko04744 map04022 map04024 map04740 map04744	M00694			ko00000 ko00001 ko00002 ko04040	1.A.1.5.19 1.A.1.5.3 1.A.1.5.4		38G0T@33154 3B9GA@33208 3CUIJ@33213 482T8@7711 490IY@7742 49UB5@7898 KOG0499@1 KOG0499@2759	PT	Cyclic nucleotide gated channel beta
Msa005625	18017.7	18791.2	28607.4	420.585	317.932	2526.01	21805.4	1088.18	4.3247	1.02078e-05	0.000144235	-	Superscaffold6	648957	669248	+	2658	-	- && A7Z064.2 RecName: Full=3-hydroxy-3-methylglutaryl-coenzyme A reductase; Short=HMG-CoA reductase && PF00368:Hydroxymethylglutaryl-coenzyme A reductase|PF12349:Sterol-sensing domain of SREBP cleavage-activation	-	215358.XP_010752487.1	0	1633.2	Actinopterygii	HMGCR	GO:0000003 GO:0000166 GO:0001932 GO:0001933 GO:0001934 GO:0002791 GO:0002792 GO:0003006 GO:0003008 GO:0003013 GO:0003018 GO:0003674 GO:0003824 GO:0004420 GO:0005488 GO:0005515 GO:0005575 GO:0005622 GO:0005623 GO:0005737 GO:0005777 GO:0005778 GO:0005783 GO:0005789 GO:0006066 GO:0006469 GO:0006629 GO:0006644 GO:0006694 GO:0006695 GO:0006720 GO:0006721 GO:0006732 GO:0006733 GO:0006743 GO:0006793 GO:…	1.1.1.34	ko:K00021	ko00900 ko01100 ko01110 ko01130 ko04152 ko04976 map00900 map01100 map01110 map01130 map04152 map04976	M00095	R02082	RC00004 RC00644	ko00000 ko00001 ko00002 ko01000			38D74@33154 3BF6P@33208 3CYUH@33213 47ZBT@7711 4912Q@7742 49S16@7898 COG1257@1 KOG2480@2759	I	3-hydroxy-3-methylglutaryl-Coenzyme A reductase
Msa005679	11957.3	10117.8	2408.97	2747.07	1985.37	3714.15	8161.35	2815.53	1.53546	0.00120729	0.00866847	-	Superscaffold6	3737775	3740530	-	1338	-	- && Q9YHC3.1 RecName: Full=Tubulin beta-1 chain; AltName: Full=Beta-1-tubulin && PF00091:Tubulin/FtsZ family, GTPase domain|PF03953:Tubulin C-terminal domain	Tubulin	7955.ENSDARP00000119055	3.2e-261	907.1	Vertebrata	tubb4b			ko:K07375	ko04145 ko04540 ko05130 map04145 map04540 map05130				ko00000 ko00001 ko03036 ko04147 ko04812			38EHS@33154 3BDQF@33208 3CSPW@33213 482T5@7711 48VYX@7742 COG5023@1 KOG1375@2759	Z	Tubulin is the major constituent of microtubules. It binds two moles of GTP one at an exchangeable site on the beta chain and one at a non-exchangeable site on the alpha chain
Msa005727	81.3019	113.891	54.5874	31.2597	29.1681	36.947	83.2603	32.4583	1.36392	0.00074556	0.0057991	-	Superscaffold6	6165527	6170945	-	2421	-	- && Q9JJ59.1 RecName: Full=ATP-binding cassette sub-family B member 9; AltName: Full=ATP-binding cassette transporter 9; Short=ABC transporter 9 protein; Short=mABCB9; AltName: Full=TAP-like protein; Short=TAPL && PF00005:ABC transporter|PF00664:ABC transporter transmembrane region	ABC_membrane	106582.XP_004565848.1	0	1219.5	Actinopterygii	ABCB9	GO:0000166 GO:0000323 GO:0003674 GO:0003824 GO:0005215 GO:0005488 GO:0005515 GO:0005524 GO:0005575 GO:0005622 GO:0005623 GO:0005737 GO:0005764 GO:0005765 GO:0005773 GO:0005774 GO:0005783 GO:0005789 GO:0005886 GO:0006810 GO:0006857 GO:0008144 GO:0008150 GO:0012505 GO:0015399 GO:0015405 GO:0015421 GO:0015440 GO:0015833 GO:0016020 GO:0016021 GO:0016462 GO:0016787 GO:0016817 GO:0016818 GO:0016887 GO:…		ko:K05656	ko02010 ko04142 map02010 map04142				ko00000 ko00001 ko02000	3.A.1.209		38F7P@33154 3BCBZ@33208 3CREB@33213 489V8@7711 4942Z@7742 49V73@7898 COG1132@1 KOG0058@2759	U	ATP-binding cassette sub-family B
Msa005795	180.236	259.265	380.925	100.41	126.395	119.592	273.475	115.466	1.24215	0.000146848	0.00146185	-	Superscaffold6	8287075	8310099	+	3255	-	- && P55012.2 RecName: Full=Solute carrier family 12 member 2; AltName: Full=Basolateral Na-K-Cl symporter; AltName: Full=Bumetanide-sensitive sodium-(potassium)-chloride cotransporter 1 && PF03522:Solute carrier family 12|PF00324:Amino acid permease|PF08403:Amino acid permease N-terminal	AA_permease	215358.XP_010748799.1	0	1944.5	Actinopterygii	SLC12A2	GO:0001763 GO:0002009 GO:0003008 GO:0003674 GO:0005215 GO:0005488 GO:0005515 GO:0005575 GO:0005623 GO:0005886 GO:0005887 GO:0006810 GO:0006811 GO:0006812 GO:0006813 GO:0006814 GO:0006820 GO:0006821 GO:0006884 GO:0006950 GO:0006970 GO:0006972 GO:0007275 GO:0007600 GO:0007605 GO:0008150 GO:0008324 GO:0008361 GO:0008509 GO:0008511 GO:0008519 GO:0009581 GO:0009582 GO:0009605 GO:0009612 GO:0009628 GO:…		ko:K10951 ko:K14425	ko04970 ko04972 ko05110 map04970 map04972 map05110				ko00000 ko00001 ko01009 ko02000 ko04147	2.A.30.1 2.A.30.2 2.A.30.3		3AKK3@33154 3BCJ8@33208 3CU2U@33213 47Z46@7711 496CJ@7742 49Q18@7898 COG0531@1 KOG2083@2759	P	Solute carrier family 12
Msa005814	229.213	222.227	154.269	66.3085	61.253	84.5893	201.903	70.7169	1.51582	3.92253e-07	7.729e-06	-	Superscaffold6	8783119	8792881	-	1434	-	- && Q99572.4 RecName: Full=P2X purinoceptor 7; Short=P2X7; AltName: Full=ATP receptor; AltName: Full=P2Z receptor; AltName: Full=Purinergic receptor && PF00864:ATP P2X receptor	-	215358.XP_010748921.1	5.5e-227	793.5	Actinopterygii	P2RX7	GO:0000166 GO:0000187 GO:0000287 GO:0000902 GO:0001501 GO:0001505 GO:0001508 GO:0001530 GO:0001614 GO:0001775 GO:0001776 GO:0001817 GO:0001819 GO:0001845 GO:0001894 GO:0001910 GO:0001912 GO:0001914 GO:0001916 GO:0001932 GO:0001933 GO:0001934 GO:0002028 GO:0002237 GO:0002260 GO:0002376 GO:0002682 GO:0002684 GO:0002697 GO:0002699 GO:0002703 GO:0002705 GO:0002706 GO:0002708 GO:0002709 GO:0002711 GO:…		ko:K05220	ko04020 ko04080 ko04621 map04020 map04080 map04621				ko00000 ko00001 ko04040	1.A.7.1.3		28KDS@1 2QSBN@2759 39TUE@33154 3BJJ6@33208 3CYXN@33213 481HB@7711 490H9@7742 49WIX@7898	T	Purinergic receptor P2X ligand-gated ion channel 7
Msa005817	2740.76	3284.33	3956.4	982.313	926.573	818.669	3327.16	909.185	1.87144	1.72245e-18	1.73071e-16	-	Superscaffold6	8833215	8839355	-	888	-	- && P30711.4 RecName: Full=Glutathione S-transferase theta-1; AltName: Full=GST class-theta-1; AltName: Full=Glutathione transferase T1-1 && PF00043:Glutathione S-transferase, C-terminal domain|PF02798:Glutathione S-transferase, N-terminal domain	GST_N	215358.XP_010748941.1	1.7e-101	375.9	Actinopterygii	GSTT1L	GO:0003674 GO:0003824 GO:0004364 GO:0005575 GO:0005622 GO:0005623 GO:0005737 GO:0006518 GO:0006575 GO:0006749 GO:0006790 GO:0006807 GO:0008150 GO:0008152 GO:0009987 GO:0016740 GO:0016765 GO:0034641 GO:0043603 GO:0044237 GO:0044424 GO:0044464 GO:0051186 GO:0071704 GO:1901564	2.5.1.18	ko:K00799	ko00480 ko00980 ko00982 ko00983 ko01524 ko05200 ko05204 ko05225 ko05418 map00480 map00980 map00982 map00983 map01524 map05200 map05204 map05225 map05418		R03522 R07002 R07003 R07004 R07023 R07024 R07025 R07026 R07069 R07070 R07083 R07084 R07091 R07092 R07093 R07094 R07100 R07113 R07116 R08280 R09409 R11905	RC00004 RC00069 RC00840 RC00948 RC01704 RC01705 RC01706 RC01758 RC01759 RC01765 RC01767 RC01769 RC02243 RC02527 RC02939 RC02940 RC02942 RC02943 RC02944	ko00000 ko00001 ko01000 ko02000	1.A.12.2.2 1.A.12.3.2		38EKY@33154 3BHMK@33208 3CSE8@33213 4826X@7711 48UVU@7742 49RU1@7898 COG0625@1 KOG0867@2759	O	Glutathione S-transferase
Msa005848	269.374	261.117	403.472	55.8886	9.72269	63.1989	311.321	42.9367	2.8571	2.98327e-08	7.5049e-07	-	Superscaffold6	10260513	10268261	+	1392	-	- && Q7T2X7.1 RecName: Full=Bone morphogenetic protein 3; Short=BMP-3; Short=xBMP-3; Flags: Precursor && PF00019:Transforming growth factor beta like domain	-	215358.XP_010742901.1	1.1e-261	908.7	Actinopterygii	BMP3	GO:0000003 GO:0000902 GO:0000904 GO:0001501 GO:0001932 GO:0001934 GO:0003006 GO:0003674 GO:0005102 GO:0005125 GO:0005126 GO:0005160 GO:0005488 GO:0005515 GO:0005575 GO:0005576 GO:0005615 GO:0006355 GO:0006357 GO:0006928 GO:0006935 GO:0007154 GO:0007165 GO:0007166 GO:0007167 GO:0007178 GO:0007267 GO:0007275 GO:0007399 GO:0007409 GO:0007411 GO:0007548 GO:0008045 GO:0008083 GO:0008150 GO:0009605 GO:…		ko:K04669 ko:K05496					ko00000 ko01001 ko04052			38DMU@33154 3BKR2@33208 3CU6E@33213 48007@7711 490KI@7742 49XCY@7898 KOG3900@1 KOG3900@2759	T	Bone morphogenetic protein 3
Msa005915	1080.43	1159.28	1419.27	325.859	358.767	305.299	1219.66	329.975	1.88559	7.93229e-20	9.33511e-18	-	Superscaffold6	13195399	13197695	-	564	-	- && P13696.2 RecName: Full=Phosphatidylethanolamine-binding protein 1; Short=PEBP-1; AltName: Full=Basic cytosolic 21 kDa protein; AltName: Full=HCNPpp; Contains: RecName: Full=Hippocampal cholinergic neurostimulating peptide; Short=HCNP && PF01161:Phosphatidylethanolamine-binding protein	-	144197.XP_008278096.1	7.1e-106	389.8	Actinopterygii	PEBP1	GO:0000003 GO:0000165 GO:0000166 GO:0001505 GO:0001932 GO:0001933 GO:0002026 GO:0002682 GO:0002759 GO:0002831 GO:0002920 GO:0003006 GO:0003674 GO:0005102 GO:0005488 GO:0005515 GO:0005524 GO:0005543 GO:0005575 GO:0005576 GO:0005615 GO:0005622 GO:0005623 GO:0005737 GO:0005739 GO:0005740 GO:0005741 GO:0005783 GO:0005791 GO:0005794 GO:0005829 GO:0006464 GO:0006468 GO:0006793 GO:0006796 GO:0006807 GO:…		ko:K12367 ko:K17439	ko04062 ko04666 map04062 map04666				br01610 ko00000 ko00001 ko03011 ko04131			38EN2@33154 3BFQR@33208 3CRY4@33213 4825N@7711 48X1H@7742 49QXV@7898 COG1881@1 KOG3346@2759	S	Phosphatidylethanolamine binding protein 1
Msa005916	13.7136	54.6308	17.8003	3.78906	3.88908	5.83374	28.7149	4.50396	2.67919	0.00069232	0.00544414	-	Superscaffold6	13200602	13210039	+	1581	-	- && B0CLX4.1 RecName: Full=V-set and immunoglobulin domain-containing protein 10; Flags: Precursor && PF00047:Immunoglobulin domain|PF07686:Immunoglobulin V-set domain	ig	215358.XP_010731264.1	8.8e-202	709.9	Actinopterygii	VSIG10											28Y9R@1 2R53I@2759 38HFG@33154 3BI8B@33208 3CZI5@33213 48B47@7711 494KT@7742 49V9B@7898	T	V-set and immunoglobulin
Msa005958	740.533	678.719	792.705	287.021	245.012	317.939	737.319	283.324	1.37939	2.60954e-11	1.09626e-09	-	Superscaffold6	14813237	14842383	+	2229	-	- && Q6PDD0.1 RecName: Full=UDP-glucuronosyltransferase 2A2; Short=UDPGT 2A2; Flags: Precursor && PF00201:UDP-glucoronosyl and UDP-glucosyl transferase	UDPGT	8153.XP_005949150.1	0	1122.8	Actinopterygii	UGT2A1		2.4.1.17	ko:K00699	ko00040 ko00053 ko00140 ko00830 ko00860 ko00980 ko00982 ko00983 ko01100 ko01110 ko05204 map00040 map00053 map00140 map00830 map00860 map00980 map00982 map00983 map01100 map01110 map05204	M00014 M00129	R01383 R02358 R02389 R02478 R02502 R02902 R03091 R04352 R04353 R04354 R04683 R07106 R08259 R08261 R08262 R08263 R08615 R09426 R09427 R09428	RC00005 RC00033 RC00049 RC00059 RC00078 RC00171 RC00397 RC00523 RC00529 RC00708 RC02748	ko00000 ko00001 ko00002 ko01000 ko01003		GT1	38B62@33154 3BDT1@33208 3CY8Z@33213 484ZU@7711 48W9E@7742 49YIZ@7898 KOG1192@1 KOG1192@2759	CG	UDP-glucuronosyltransferase
Msa005959	1262.63	1474.11	723.877	421.533	385.019	315.994	1153.54	374.182	1.6248	4.80387e-08	1.16418e-06	-	Superscaffold6	14844773	14852910	+	1599	-	- && Q6PDD0.1 RecName: Full=UDP-glucuronosyltransferase 2A2; Short=UDPGT 2A2; Flags: Precursor && PF00201:UDP-glucoronosyl and UDP-glucosyl transferase	UDPGT	215358.XP_010729205.1	2.2e-277	961.1	Actinopterygii	UGT2A1		2.4.1.17	ko:K00699	ko00040 ko00053 ko00140 ko00830 ko00860 ko00980 ko00982 ko00983 ko01100 ko01110 ko05204 map00040 map00053 map00140 map00830 map00860 map00980 map00982 map00983 map01100 map01110 map05204	M00014 M00129	R01383 R02358 R02389 R02478 R02502 R02902 R03091 R04352 R04353 R04354 R04683 R07106 R08259 R08261 R08262 R08263 R08615 R09426 R09427 R09428	RC00005 RC00033 RC00049 RC00059 RC00078 RC00171 RC00397 RC00523 RC00529 RC00708 RC02748	ko00000 ko00001 ko00002 ko01000 ko01003		GT1	38B62@33154 3BDT1@33208 3CY8Z@33213 484ZU@7711 48W9E@7742 49ZND@7898 KOG1192@1 KOG1192@2759	CG	Belongs to the UDP-glycosyltransferase family
Msa005967	1627.02	1147.25	1865.47	595.829	393.769	533.787	1546.58	507.795	1.60633	1.72401e-09	5.43522e-08	-	Superscaffold6	14919571	14932092	+	1959	-	- && Q14108.2 RecName: Full=Lysosome membrane protein 2; AltName: Full=85 kDa lysosomal membrane sialoglycoprotein; Short=LGP85; AltName: Full=CD36 antigen-like 2; AltName: Full=Lysosome membrane protein II; Short=LIMP II; AltName: Full=Scavenger receptor class B member 2; AltName: CD_antigen=CD36 && PF01130:CD36 family	-	215358.XP_010729199.1	6.4e-271	939.9	Actinopterygii	scarb2			ko:K06259 ko:K12384	ko03320 ko04142 ko04145 ko04152 ko04512 ko04640 ko04920 ko04931 ko04975 ko04979 ko05144 map03320 map04142 map04145 map04152 map04512 map04640 map04920 map04931 map04975 map04979 map05144				ko00000 ko00001 ko04090 ko04131 ko04147	9.B.39.1.1 9.B.39.1.4		38CP8@33154 3BAAR@33208 3CTH3@33213 48BRJ@7711 496N2@7742 49XB4@7898 KOG3776@1 KOG3776@2759	T	Scavenger receptor class B member
Msa005970	2466.49	1823.19	4000.31	273.759	434.604	201.264	2763.33	303.209	3.18785	1.30192e-18	1.32365e-16	-	Superscaffold6	14969643	14983804	-	2034	-	- && Q7ZYC4.1 RecName: Full=Long-chain-fatty-acid--CoA ligase ACSBG2; AltName: Full=Acyl-CoA synthetase bubblegum family member 2 && PF00501:AMP-binding enzyme	AMP-binding	31033.ENSTRUP00000043041	0	1176.4	Actinopterygii	bgm	GO:0001676 GO:0003674 GO:0003824 GO:0004467 GO:0006082 GO:0006629 GO:0006631 GO:0006633 GO:0006950 GO:0008150 GO:0008152 GO:0008610 GO:0009058 GO:0009987 GO:0015645 GO:0016053 GO:0016405 GO:0016874 GO:0016877 GO:0016878 GO:0019725 GO:0019752 GO:0032787 GO:0033554 GO:0034976 GO:0042592 GO:0042749 GO:0042752 GO:0042753 GO:0043436 GO:0044237 GO:0044238 GO:0044249 GO:0044255 GO:0044281 GO:0044283 GO:…	3.4.19.3 6.2.1.3	ko:K01304 ko:K15013	ko00061 ko00071 ko01100 ko01212 ko03320 ko04920 map00061 map00071 map01100 map01212 map03320 map04920	M00086	R01280	RC00004 RC00014	ko00000 ko00001 ko00002 ko01000 ko01002 ko01004			39DMK@33154 3BB7F@33208 3CY7N@33213 48A6X@7711 499E4@7742 49R48@7898 COG1022@1 KOG1256@2759	I	long-chain-fatty-acid--CoA ligase ACSBG2-like
Msa005981	1912.06	2153.75	3809.25	396.904	327.655	369.47	2625.02	364.676	2.84729	4.51281e-22	6.51589e-20	-	Superscaffold6	15105961	15126962	+	2976	-	- && P23378.2 RecName: Full=Glycine dehydrogenase (decarboxylating), mitochondrial; AltName: Full=Glycine cleavage system P protein; AltName: Full=Glycine decarboxylase; AltName: Full=Glycine dehydrogenase (aminomethyl-transferring); Flags: Precursor && PF02347:Glycine cleavage system P-protein	-	144197.XP_008292370.1	0	1913.7	Actinopterygii	GLDC	GO:0001101 GO:0001505 GO:0003674 GO:0003824 GO:0004375 GO:0005488 GO:0005515 GO:0005575 GO:0005622 GO:0005623 GO:0005634 GO:0005737 GO:0005739 GO:0005759 GO:0005886 GO:0005960 GO:0006082 GO:0006091 GO:0006520 GO:0006544 GO:0006546 GO:0006807 GO:0008144 GO:0008150 GO:0008152 GO:0009055 GO:0009056 GO:0009063 GO:0009069 GO:0009071 GO:0009987 GO:0010033 GO:0010243 GO:0014070 GO:0014075 GO:0016020 GO:…	1.4.4.2	ko:K00281	ko00260 ko00630 ko01100 ko01110 ko01130 ko01200 map00260 map00630 map01100 map01110 map01130 map01200	M00532	R01221 R03425	RC00022 RC00929 RC02834 RC02880	ko00000 ko00001 ko00002 ko01000			38E0D@33154 3BBHH@33208 3CRRA@33213 48AQX@7711 492SQ@7742 49W07@7898 COG1003@1 KOG2040@2759	E	Glycine dehydrogenase (decarboxylating)
Msa005989	8980.44	7337.2	8148.96	71.0448	48.6135	499.757	8155.53	206.472	5.3038	2.48997e-07	5.14216e-06	-	Superscaffold6	16201947	16240757	-	2031	-	- && A3QK15.1 RecName: Full=Acetoacetyl-CoA synthetase && PF00501:AMP-binding enzyme|PF16177:Acetyl-coenzyme A synthetase N-terminus	AMP-binding	144197.XP_008281745.1	0	1349.7	Actinopterygii	AACS	GO:0001101 GO:0001678 GO:0001889 GO:0002791 GO:0002793 GO:0003674 GO:0003824 GO:0005575 GO:0005622 GO:0005623 GO:0005737 GO:0005829 GO:0006091 GO:0006950 GO:0007275 GO:0007584 GO:0008150 GO:0008152 GO:0009058 GO:0009605 GO:0009636 GO:0009719 GO:0009725 GO:0009743 GO:0009746 GO:0009749 GO:0009888 GO:0009987 GO:0009991 GO:0010033 GO:0010243 GO:0010646 GO:0010647 GO:0010817 GO:0014070 GO:0014074 GO:…	6.2.1.16	ko:K01907	ko00280 ko00650 map00280 map00650		R01357	RC00004 RC00014	ko00000 ko00001 ko01000 ko01004			38DH9@33154 3B9TK@33208 3CX1T@33213 488B2@7711 493S0@7742 49ZB1@7898 COG0365@1 KOG1175@2759	I	acetoacetyl-CoA synthetase
Msa005993	68.5679	810.203	116.295	22.7343	35.0017	61.2543	331.689	39.6634	3.06446	0.00462029	0.0260026	-	Superscaffold6	16336129	16346918	+	2232	-	- && Q7M758.1 RecName: Full=N-acetylated-alpha-linked acidic dipeptidase-like protein; Short=NAALADase L && PF04389:Peptidase family M28|PF04253:Transferrin receptor-like dimerisation domain|PF02225:PA domain	TFR_dimer	215358.XP_010741084.1	0	1289.6	Actinopterygii	NAALADL1	GO:0003674 GO:0003824 GO:0005575 GO:0005623 GO:0005886 GO:0006508 GO:0006807 GO:0008150 GO:0008152 GO:0008233 GO:0016020 GO:0016021 GO:0016324 GO:0016787 GO:0019538 GO:0031224 GO:0043170 GO:0044238 GO:0044425 GO:0044459 GO:0044464 GO:0045177 GO:0071704 GO:0071944 GO:0098590 GO:0140096 GO:1901564	3.4.17.21	ko:K01301					ko00000 ko01000 ko01002			38ERK@33154 3BCI1@33208 3E49A@33213 487FM@7711 495W3@7742 49SP4@7898 COG2234@1 KOG2195@2759	OP	N-acetylated alpha-linked acidic dipeptidase-like 1
Msa005994	162.604	129.632	147.149	54.9413	71.9479	70.9772	146.462	65.9555	1.15101	5.63172e-05	0.000638707	-	Superscaffold6	16349328	16379255	-	1920	-	- && Q8BR27.1 RecName: Full=Protein FAM214B && PF13889:Chromosome segregation during meiosis|PF13915:Domain of unknown function (DUF4210)	-	215358.XP_010741083.1	0	1130.9	Actinopterygii	FAM214B	GO:0005575 GO:0005622 GO:0005623 GO:0005634 GO:0043226 GO:0043227 GO:0043229 GO:0043231 GO:0044424 GO:0044464										38C20@33154 3BE85@33208 3CVY4@33213 483T7@7711 48W48@7742 4A0FC@7898 KOG2306@1 KOG2306@2759	S	Family with sequence similarity 214 member B
Msa006007	591.643	624.088	847.292	239.658	246.956	248.906	687.674	245.174	1.48693	7.32848e-11	2.82962e-09	-	Superscaffold6	16730014	16750848	-	1737	-	- && Q3ULD5.1 RecName: Full=Methylcrotonoyl-CoA carboxylase beta chain, mitochondrial; Short=MCCase subunit beta; AltName: Full=3-methylcrotonyl-CoA carboxylase 2; AltName: Full=3-methylcrotonyl-CoA carboxylase non-biotin-containing subunit; AltName: Full=3-methylcrotonyl-CoA:carbon dioxide ligase subunit beta; Flags: Precursor && PF01039:Carboxyl transferase domain	Carboxyl_trans	215358.XP_010734270.1	0	1094.7	Actinopterygii	MCCC2	GO:0002169 GO:0003674 GO:0003824 GO:0004485 GO:0005575 GO:0005622 GO:0005623 GO:0005737 GO:0005739 GO:0005759 GO:0005829 GO:0006082 GO:0006139 GO:0006163 GO:0006520 GO:0006551 GO:0006552 GO:0006725 GO:0006732 GO:0006753 GO:0006766 GO:0006767 GO:0006768 GO:0006790 GO:0006793 GO:0006796 GO:0006807 GO:0007563 GO:0008150 GO:0008152 GO:0009056 GO:0009063 GO:0009081 GO:0009083 GO:0009117 GO:0009150 GO:…	6.4.1.4	ko:K01969 ko:K17425	ko00280 ko01100 map00280 map01100	M00036	R04138	RC00367 RC00942	br01610 ko00000 ko00001 ko00002 ko01000 ko03011			38ET3@33154 3BEEB@33208 3CXQG@33213 482A2@7711 490P9@7742 49SQP@7898 COG4799@1 KOG0540@2759	EI	methylcrotonoyl-Coenzyme A carboxylase 2 (beta)
Msa006024	1531.02	1549.11	4355.13	96.621	108.894	198.347	2478.42	134.621	4.20237	8.95957e-22	1.23155e-19	-	Superscaffold6	17072787	17078470	+	1500	-	- && Q9Y5X9.1 RecName: Full=Endothelial lipase; AltName: Full=Endothelial cell-derived lipase; Short=EDL; Short=EL; Flags: Precursor && PF00151:Lipase|PF01477:PLAT/LH2 domain	Lipase	144197.XP_008293393.1	4.9e-263	913.3	Actinopterygii	LIPG	GO:0003674 GO:0003824 GO:0004465 GO:0004620 GO:0004806 GO:0005575 GO:0005576 GO:0005615 GO:0005622 GO:0005623 GO:0005737 GO:0005768 GO:0005769 GO:0005794 GO:0006629 GO:0006644 GO:0006793 GO:0006796 GO:0006810 GO:0006869 GO:0007584 GO:0008150 GO:0008152 GO:0008283 GO:0008970 GO:0009056 GO:0009395 GO:0009605 GO:0009986 GO:0009987 GO:0009991 GO:0010876 GO:0010982 GO:0010983 GO:0010984 GO:0010986 GO:…	3.1.1.3	ko:K22284	ko00561 ko01100 ko04979 map00561 map01100 map04979	M00098	R02250 R02687	RC00020 RC00037 RC00041 RC00094	ko00000 ko00001 ko00002 ko01000			28MQR@1 2QU8P@2759 38SFV@33154 3BH94@33208 3CZ3W@33213 48ADW@7711 491HG@7742 4A2N9@7898	S	Lipase endothelial
Msa006063	440.794	540.753	433.14	187.558	170.147	251.823	471.562	203.176	1.2154	9.83685e-07	1.75329e-05	-	Superscaffold6	17787446	17792372	-	972	-	- && P82013.1 RecName: Full=Voltage-dependent anion-selective channel protein 2; Short=VDAC-2; AltName: Full=Outer mitochondrial membrane protein porin 2 && PF01459:Eukaryotic porin	-	144197.XP_008283117.1	3.4e-164	584.3	Actinopterygii	VDAC3	GO:0000003 GO:0001662 GO:0002209 GO:0003006 GO:0003008 GO:0003674 GO:0005215 GO:0005216 GO:0005244 GO:0005253 GO:0005575 GO:0005622 GO:0005623 GO:0005737 GO:0005739 GO:0005740 GO:0005741 GO:0005783 GO:0005791 GO:0006810 GO:0006811 GO:0006820 GO:0006839 GO:0006863 GO:0006950 GO:0006952 GO:0006996 GO:0007005 GO:0007154 GO:0007165 GO:0007267 GO:0007268 GO:0007270 GO:0007275 GO:0007276 GO:0007281 GO:…		ko:K15040 ko:K15041	ko04020 ko04022 ko04216 ko04217 ko04218 ko04621 ko04979 ko05012 ko05016 ko05161 ko05166 ko05203 map04020 map04022 map04216 map04217 map04218 map04621 map04979 map05012 map05016 map05161 map05166 map05203				ko00000 ko00001 ko02000 ko03029	1.B.8.1		38G4B@33154 3BA0A@33208 3CRFW@33213 47ZZ2@7711 48WQB@7742 49SII@7898 KOG3126@1 KOG3126@2759	P	Voltage-dependent anion channel 3
Msa006069	536.789	493.529	1383.67	404.482	270.291	387.944	804.664	354.239	1.18274	0.00310337	0.0187952	-	Superscaffold6	17819080	17822180	+	612	-	- && P83565.2 RecName: Full=39S ribosomal protein L40, mitochondrial; Short=L40mt; Short=MRP-L40; Flags: Precursor && PF09812:Mitochondrial ribosomal protein L28	-	215358.XP_010732550.1	2.3e-97	361.7	Actinopterygii	MRPL40	GO:0000313 GO:0000315 GO:0003674 GO:0003735 GO:0005198 GO:0005575 GO:0005622 GO:0005623 GO:0005634 GO:0005737 GO:0005739 GO:0005740 GO:0005743 GO:0005759 GO:0005761 GO:0005762 GO:0005840 GO:0006412 GO:0006414 GO:0006415 GO:0006518 GO:0006807 GO:0008150 GO:0008152 GO:0009058 GO:0009059 GO:0009653 GO:0009987 GO:0010467 GO:0015934 GO:0016020 GO:0016043 GO:0019538 GO:0019866 GO:0022411 GO:0031090 GO:…		ko:K17421					br01610 ko00000 ko03011			3A0Z8@33154 3BPDC@33208 3CWCS@33213 481X4@7711 4977T@7742 4A322@7898 KOG4778@1 KOG4778@2759	J	ribosomal protein L40
Msa006084	1195.04	850.945	741.677	288.916	304.32	341.274	929.221	311.503	1.57728	2.2031e-10	8.03686e-09	-	Superscaffold6	18021109	18042296	-	2163	-	- && B0JZG0.1 RecName: Full=Solute carrier family 23 member 2; AltName: Full=Na(+)/L-ascorbic acid transporter 2; AltName: Full=Sodium-dependent vitamin C transporter 2 && PF00860:Permease family	-	144197.XP_008279784.1	0	1301.6	Actinopterygii	SLC23A2	GO:0003674 GO:0005215 GO:0005342 GO:0005343 GO:0005402 GO:0005575 GO:0005622 GO:0005623 GO:0005737 GO:0005886 GO:0005887 GO:0005975 GO:0005996 GO:0006082 GO:0006139 GO:0006725 GO:0006732 GO:0006766 GO:0006767 GO:0006807 GO:0006810 GO:0006811 GO:0006812 GO:0006814 GO:0006820 GO:0006950 GO:0006979 GO:0008150 GO:0008152 GO:0008324 GO:0008509 GO:0008514 GO:0008520 GO:0008643 GO:0009925 GO:0009987 GO:…		ko:K14611					ko00000 ko02000	2.A.40.6		39CFN@33154 3BCH2@33208 3CSWQ@33213 483M7@7711 496E6@7742 4A1DS@7898 COG2233@1 KOG1292@2759	F	Solute carrier family 23 (ascorbic acid transporter) member 2
Msa006090	38.2021	24.0746	39.1606	15.1562	13.6118	8.75061	33.8124	12.5062	1.43021	0.00717338	0.03677	-	Superscaffold6	18352424	18359011	-	1380	-	- && Q90WY5.1 RecName: Full=Alpha-2B adrenergic receptor; AltName: Full=Alpha-2B adrenoreceptor; Short=Alpha-2B adrenoceptor; Short=Alpha-2BAR && PF00001:7 transmembrane receptor (rhodopsin family)	7tm_1	144197.XP_008279795.1	2.3e-174	618.6	Actinopterygii	ADRA2B	GO:0000003 GO:0000165 GO:0000187 GO:0001525 GO:0001568 GO:0001932 GO:0001934 GO:0001944 GO:0002682 GO:0002683 GO:0003008 GO:0003013 GO:0003018 GO:0003056 GO:0003674 GO:0004888 GO:0004930 GO:0004935 GO:0004936 GO:0004938 GO:0004989 GO:0005488 GO:0005575 GO:0005623 GO:0005886 GO:0005887 GO:0006464 GO:0006468 GO:0006793 GO:0006796 GO:0006807 GO:0006937 GO:0006940 GO:0007154 GO:0007165 GO:0007176 GO:…		ko:K04139 ko:K04140	ko04022 ko04080 map04022 map04080				ko00000 ko00001 ko04030			38GZN@33154 3BC1G@33208 3CS9S@33213 47ZIX@7711 491ZG@7742 49Z16@7898 KOG3656@1 KOG3656@2759	T	Adrenergic alpha-2B- receptor
Msa006128	364.389	269.45	490.1	94.7264	92.3656	94.3122	374.647	93.8014	1.99606	6.71403e-12	3.1263e-10	-	Superscaffold6	19258057	19261067	+	585	-	- && Q91W63.1 RecName: Full=Nicotinamide riboside kinase 1; Short=NRK 1; Short=NmR-K 1; AltName: Full=Nicotinic acid riboside kinase 1; AltName: Full=Ribosylnicotinamide kinase 1; Short=RNK 1; AltName: Full=Ribosylnicotinic acid kinase 1 && PF13238:AAA domain	-	215358.XP_010731503.1	1.9e-77	295.4	Actinopterygii	nmrk1	GO:0003674 GO:0003824 GO:0005575 GO:0005622 GO:0005623 GO:0005737 GO:0006139 GO:0006725 GO:0006793 GO:0006796 GO:0006807 GO:0008150 GO:0008152 GO:0009116 GO:0009987 GO:0016301 GO:0016310 GO:0016740 GO:0016772 GO:0016773 GO:0034641 GO:0044237 GO:0044238 GO:0044281 GO:0044424 GO:0044464 GO:0046483 GO:0046495 GO:0050262 GO:0055086 GO:0070637 GO:0071704 GO:0072524 GO:1901135 GO:1901360 GO:1901564 GO:…	2.7.1.173 2.7.1.22	ko:K10524	ko00760 ko01100 map00760 map01100		R02324 R03347	RC00002 RC00017	ko00000 ko00001 ko01000			39X3K@33154 3BKZM@33208 3CW95@33213 48B3S@7711 48XD1@7742 4A2WU@7898 COG0572@1 KOG3308@2759	F	Nicotinamide riboside kinase
Msa006132	246.844	265.747	436.7	33.1543	52.5026	52.5037	316.43	46.0535	2.77955	6.17233e-16	4.71347e-14	-	Superscaffold6	19306666	19315048	+	954	-	- && O88956.1 RecName: Full=Phospholipid phosphatase 1; AltName: Full=Lipid phosphate phosphohydrolase 1; AltName: Full=PAP2-alpha; AltName: Full=Phosphatidate phosphohydrolase type 2a; AltName: Full=Phosphatidic acid phosphatase 2a; Short=PAP-2a; Short=PAP2a && PF01569:PAP2 superfamily	-	215358.XP_010731506.1	2e-137	495.4	Actinopterygii	PPAP2A	GO:0003674 GO:0003824 GO:0005575 GO:0005623 GO:0005886 GO:0005887 GO:0006629 GO:0006644 GO:0006793 GO:0006796 GO:0007154 GO:0007165 GO:0008150 GO:0008152 GO:0008195 GO:0009987 GO:0016020 GO:0016021 GO:0016311 GO:0016787 GO:0016788 GO:0016791 GO:0019637 GO:0023052 GO:0030258 GO:0031224 GO:0031226 GO:0042577 GO:0042578 GO:0044237 GO:0044238 GO:0044255 GO:0044425 GO:0044459 GO:0044464 GO:0046839 GO:…	3.1.3.4	ko:K01080	ko00561 ko00564 ko00565 ko00600 ko01100 ko01110 ko04072 ko04666 ko04975 ko05231 map00561 map00564 map00565 map00600 map01100 map01110 map04072 map04666 map04975 map05231	M00089	R02239 R04162 R06520 R06521 R06522	RC00017	ko00000 ko00001 ko00002 ko01000			39JPQ@33154 3BD4S@33208 3CR4X@33213 484FN@7711 48V5J@7742 49QK3@7898 COG0671@1 KOG3030@2759	I	Acid phosphatase homologues
Msa006136	49.9566	24.0746	56.9608	8.52538	8.75043	2.91687	43.664	6.73089	2.69199	2.07013e-05	0.000270281	-	Superscaffold6	19392572	19396129	-	1299	-	- && P35408.1 RecName: Full=Prostaglandin E2 receptor EP4 subtype; Short=PGE receptor EP4 subtype; Short=PGE2 receptor EP4 subtype; AltName: Full=Prostanoid EP4 receptor && PF00001:7 transmembrane receptor (rhodopsin family)	7tm_1	144197.XP_008284852.1	3e-200	704.5	Vertebrata	PTGER4	GO:0000003 GO:0000165 GO:0001101 GO:0001501 GO:0001505 GO:0001568 GO:0001678 GO:0001775 GO:0001817 GO:0001818 GO:0001819 GO:0001932 GO:0001934 GO:0001944 GO:0001956 GO:0002237 GO:0002252 GO:0002263 GO:0002285 GO:0002286 GO:0002287 GO:0002292 GO:0002293 GO:0002294 GO:0002366 GO:0002376 GO:0002520 GO:0002521 GO:0002682 GO:0002683 GO:0002684 GO:0002685 GO:0002686 GO:0002687 GO:0002691 GO:0002692 GO:…		ko:K04261	ko04080 ko04750 ko04924 ko05165 ko05200 map04080 map04750 map04924 map05165 map05200				ko00000 ko00001 ko04030			38FUQ@33154 3BHKU@33208 3CZ46@33213 481SE@7711 491P4@7742 KOG3656@1 KOG3656@2759	T	negative regulation of eosinophil extravasation
Msa006137	373.205	337.97	202.923	151.562	131.256	154.594	304.7	145.804	1.06522	0.000314785	0.00282287	-	Superscaffold6	19415557	19424167	-	1257	-	- && Q8BK72.2 RecName: Full=28S ribosomal protein S27, mitochondrial; Short=MRP-S27; Short=S27mt && PF10037:Mitochondrial 28S ribosomal protein S27	-	215358.XP_010731483.1	5.4e-170	604	Actinopterygii	MRPS27	GO:0000049 GO:0000313 GO:0000314 GO:0003674 GO:0003676 GO:0003723 GO:0005488 GO:0005575 GO:0005622 GO:0005623 GO:0005737 GO:0005739 GO:0005740 GO:0005743 GO:0005759 GO:0005761 GO:0005763 GO:0005840 GO:0006412 GO:0006414 GO:0006415 GO:0006417 GO:0006518 GO:0006807 GO:0008150 GO:0008152 GO:0008283 GO:0009058 GO:0009059 GO:0009889 GO:0009891 GO:0009893 GO:0009987 GO:0010467 GO:0010468 GO:0010556 GO:…		ko:K17406					br01610 ko00000 ko03011			38HXS@33154 3BFI3@33208 3D1BC@33213 488WG@7711 495J5@7742 49U7J@7898 KOG4570@1 KOG4570@2759	S	ribosomal protein S27
Msa006140	1902.27	5776.05	10152.1	273.759	285.847	698.105	5943.47	419.237	3.82545	2.07319e-13	1.16031e-11	-	Superscaffold6	19446068	19446930	+	384	-	- && Q8JJ04.1 RecName: Full=Fatty acid-binding protein, liver-type; AltName: Full=Fatty acid-binding protein 1; AltName: Full=Liver-type fatty acid-binding protein; Short=L-FABP && PF14651:Lipocalin / cytosolic fatty-acid binding protein family	-	244447.XP_008334230.1	9.3e-57	226.1	Actinopterygii	FABP1	GO:0000302 GO:0001666 GO:0003008 GO:0003674 GO:0003682 GO:0005215 GO:0005319 GO:0005324 GO:0005488 GO:0005504 GO:0005543 GO:0005548 GO:0005575 GO:0005622 GO:0005623 GO:0005634 GO:0005654 GO:0005737 GO:0005777 GO:0005782 GO:0005829 GO:0005938 GO:0006629 GO:0006638 GO:0006639 GO:0006641 GO:0006810 GO:0006811 GO:0006820 GO:0006869 GO:0006950 GO:0006979 GO:0007586 GO:0008144 GO:0008150 GO:0008152 GO:…		ko:K08750	ko03320 ko04975 map03320 map04975				ko00000 ko00001			3A47R@33154 3BRGQ@33208 3D8IQ@33213 48ET8@7711 49BIW@7742 4A443@7898 KOG4015@1 KOG4015@2759	I	fatty acid binding protein
Msa006150	736.615	481.492	670.476	278.496	236.261	232.377	629.528	249.045	1.33726	4.91833e-08	1.19024e-06	-	Superscaffold6	19551268	19563310	-	1470	-	- && Q9UNH5.1 RecName: Full=Dual specificity protein phosphatase CDC14A; AltName: Full=CDC14 cell division cycle 14 homolog A && PF14671:Dual specificity protein phosphatase, N-terminal half|PF00782:Dual specificity phosphatase, catalytic domain	DSPc	215358.XP_010731834.1	1.1e-251	875.5	Actinopterygii	CDC14B	GO:0000003 GO:0000022 GO:0000070 GO:0000075 GO:0000077 GO:0000226 GO:0000235 GO:0000278 GO:0000280 GO:0000281 GO:0000819 GO:0000910 GO:0000922 GO:0003674 GO:0003824 GO:0004721 GO:0004722 GO:0004725 GO:0005575 GO:0005622 GO:0005623 GO:0005634 GO:0005654 GO:0005730 GO:0005737 GO:0005813 GO:0005815 GO:0005818 GO:0005819 GO:0005856 GO:0005874 GO:0005876 GO:0005881 GO:0006464 GO:0006470 GO:0006793 GO:…	3.1.3.16 3.1.3.48	ko:K06639	ko04110 ko04111 ko04113 map04110 map04111 map04113				ko00000 ko00001 ko01000 ko01009			38BJJ@33154 3BE0A@33208 3CZD8@33213 486G0@7711 496V0@7742 49Z30@7898 COG2453@1 KOG1720@2759	V	CDC14 cell division cycle 14 homolog B
Msa006152	59.752	44.4454	46.2807	4.73632	12.6395	5.83374	50.1594	7.73652	2.69956	9.04912e-07	1.62129e-05	-	Superscaffold6	19565017	19567026	-	678	-	- && Q8AV19.1 RecName: Full=Thioredoxin-like protein AAED1; AltName: Full=AhpC/TSA antioxidant enzyme domain-containing protein 1; AltName: Full=fmHP && PF13911:AhpC/TSA antioxidant enzyme	-	215358.XP_010731832.1	1.5e-113	415.6	Actinopterygii	AAED1	GO:0003674 GO:0008150 GO:0008152 GO:0009636 GO:0009987 GO:0016209 GO:0042221 GO:0050896 GO:0051716 GO:0055114 GO:0070887 GO:0097237 GO:0098754 GO:0098869 GO:1990748										39UNE@33154 3BI0E@33208 3CWNK@33213 48C8F@7711 496UU@7742 49SCE@7898 KOG4498@1 KOG4498@2759	S	AhpC TSA antioxidant enzyme domain containing 1
Msa006193	14.6931	13.8892	8.30679	0	0.972269	0	12.2964	0.32409	5.15878	0.000480311	0.00400564	-	Superscaffold6	21293146	21303394	-	549	-	- && P62824.1 RecName: Full=Ras-related protein Rab-3C >P62823.1 RecName: Full=Ras-related protein Rab-3C && PF00071:Ras family	Ras	144197.XP_008302121.1	3.9e-93	347.4	Actinopterygii	RAB3C	GO:0002376 GO:0003674 GO:0003824 GO:0003924 GO:0005488 GO:0005515 GO:0005575 GO:0005622 GO:0005623 GO:0005737 GO:0005829 GO:0008021 GO:0008092 GO:0008150 GO:0012505 GO:0016462 GO:0016787 GO:0016817 GO:0016818 GO:0017022 GO:0017111 GO:0017157 GO:0019882 GO:0030133 GO:0030742 GO:0031410 GO:0031489 GO:0031982 GO:0032879 GO:0043226 GO:0043227 GO:0043229 GO:0044424 GO:0044444 GO:0044456 GO:0044464 GO:…		ko:K07883					ko00000 ko04031 ko04131			38F35@33154 3BAAA@33208 3CREC@33213 482AR@7711 494GV@7742 49RZI@7898 KOG0093@1 KOG0093@2759	U	RAB3C member RAS oncogene family
Msa006194	210.601	188.893	237.337	31.2597	12.6395	27.2241	212.277	23.7078	3.16019	2.92284e-18	2.83731e-16	-	Superscaffold6	21305382	21308963	+	603	-	- && Q5I047.1 RecName: Full=Protein FAM173B [Xenopus laevis] && -	-	144197.XP_008302122.1	2.3e-86	325.1	Actinopterygii												39WRS@33154 3BF0R@33208 3D3RT@33213 48D5X@7711 49AB7@7742 4A0CU@7898 COG0500@1 KOG4058@2759	Q	Si dkey-190g11.3
Msa006200	945.257	1030.58	1167.7	563.622	389.88	536.704	1047.84	496.736	1.07648	1.99574e-06	3.36844e-05	-	Superscaffold6	21427211	21433218	-	741	-	- && Q3SZR9.1 RecName: Full=Tetraspanin-3; Short=Tspan-3 && PF00335:Tetraspanin family	Tetraspannin	215358.XP_010729550.1	3.6e-113	414.5	Actinopterygii		GO:0005575 GO:0005623 GO:0005886 GO:0005887 GO:0007154 GO:0007165 GO:0007166 GO:0008150 GO:0009987 GO:0016020 GO:0016021 GO:0023052 GO:0031224 GO:0031226 GO:0043473 GO:0044425 GO:0044459 GO:0044464 GO:0050789 GO:0050794 GO:0050896 GO:0051716 GO:0065007 GO:0071944		ko:K17293					ko00000 ko04147			39VWZ@33154 3BJSJ@33208 3D24F@33213 47YVE@7711 495DJ@7742 49YYK@7898 KOG3882@1 KOG3882@2759	S	Zgc 100919
Msa006215	92.0769	76.8535	125.788	28.4179	15.5563	40.8362	98.2396	28.2701	1.79427	3.63057e-05	0.000440028	-	Superscaffold6	22422403	22443380	+	2358	-	- && Q04724.2 RecName: Full=Transducin-like enhancer protein 1; AltName: Full=E(Sp1) homolog; AltName: Full=Enhancer of split groucho-like protein 1; Short=ESG1 && PF03920:Groucho/TLE N-terminal Q-rich domain	-	215358.XP_010746791.1	0	1392.1	Actinopterygii	TLE1	GO:0000122 GO:0003674 GO:0003682 GO:0003712 GO:0003714 GO:0005488 GO:0005515 GO:0005575 GO:0005622 GO:0005623 GO:0005634 GO:0005654 GO:0005667 GO:0005737 GO:0005829 GO:0006355 GO:0006357 GO:0007154 GO:0007165 GO:0007275 GO:0008134 GO:0008150 GO:0009653 GO:0009887 GO:0009889 GO:0009890 GO:0009892 GO:0009893 GO:0009966 GO:0009968 GO:0009987 GO:0010468 GO:0010556 GO:0010558 GO:0010604 GO:0010605 GO:…		ko:K04497	ko04013 ko04310 ko04330 map04013 map04310 map04330				ko00000 ko00001			38CG0@33154 3B9SX@33208 3CU80@33213 480GU@7711 48Z41@7742 49T29@7898 KOG0639@1 KOG0639@2759	B	Transducin-like enhancer protein
Msa006220	19.5908	53.7049	138.842	7.57811	7.77816	1.94458	70.7126	5.76695	3.61065	2.71961e-06	4.42084e-05	-	Superscaffold6	22573048	22577469	-	1626	-	- && Q8R317.1 RecName: Full=Ubiquilin-1; AltName: Full=Protein linking IAP with cytoskeleton 1; Short=PLIC-1 && PF00240:Ubiquitin family	ubiquitin	144197.XP_008292803.1	1.4e-138	500	Actinopterygii	UBQLN1	GO:0000045 GO:0001666 GO:0002090 GO:0002091 GO:0002682 GO:0002683 GO:0003674 GO:0005102 GO:0005488 GO:0005515 GO:0005575 GO:0005622 GO:0005623 GO:0005634 GO:0005654 GO:0005737 GO:0005773 GO:0005776 GO:0005783 GO:0005829 GO:0005886 GO:0006508 GO:0006511 GO:0006807 GO:0006914 GO:0006950 GO:0006996 GO:0007033 GO:0008150 GO:0008152 GO:0008277 GO:0009056 GO:0009057 GO:0009628 GO:0009892 GO:0009893 GO:…		ko:K04523	ko04141 map04141				ko00000 ko00001 ko03051 ko04131			38CHK@33154 3BF0I@33208 3CTPI@33213 480AA@7711 48X9N@7742 49SWQ@7898 COG5272@1 KOG0010@2759	O	Ubiquilin
Msa006227	228.233	184.263	314.471	123.144	112.783	98.2013	242.323	111.376	1.11882	0.00013014	0.0013184	-	Superscaffold6	22830164	22855651	-	3468	-	- && Q4U2V3.1 RecName: Full=Cytosolic carboxypeptidase 1; AltName: Full=ATP/GTP-binding protein 1 && PF00246:Zinc carboxypeptidase	-	215358.XP_010730774.1	0	1811.2	Actinopterygii	AGTPBP1	GO:0001505 GO:0001654 GO:0001754 GO:0001775 GO:0002376 GO:0002520 GO:0002521 GO:0003008 GO:0003674 GO:0003824 GO:0004180 GO:0004181 GO:0005488 GO:0005515 GO:0005575 GO:0005622 GO:0005623 GO:0005634 GO:0005730 GO:0005737 GO:0005739 GO:0005829 GO:0006464 GO:0006508 GO:0006807 GO:0006996 GO:0007005 GO:0007275 GO:0007399 GO:0007417 GO:0007420 GO:0007423 GO:0007610 GO:0007626 GO:0007628 GO:0008092 GO:…										38ENF@33154 3BC2Y@33208 3CSXB@33213 48831@7711 49233@7742 49STI@7898 COG2866@1 KOG3641@2759	E	ATP GTP binding protein 1
Msa006283	2.93862	8.33352	5.93342	0	0	0	5.73519	0	5.0166	0.00603412	0.0320489	-	Superscaffold6	24453337	24476228	-	876	-	- && Q802G7.2 RecName: Full=Selenoprotein M; Short=SePM; Short=SelM; Flags: Precursor && PF08806:Sep15/SelM redox domain	-	144197.XP_008288047.1	1.5e-57	229.9	Actinopterygii	SELENOM	GO:0003008 GO:0005575 GO:0005622 GO:0005623 GO:0005737 GO:0005783 GO:0005794 GO:0006810 GO:0006869 GO:0007154 GO:0007267 GO:0007275 GO:0008150 GO:0008152 GO:0009888 GO:0009914 GO:0009987 GO:0010035 GO:0010269 GO:0010817 GO:0010876 GO:0012505 GO:0015850 GO:0023052 GO:0023061 GO:0032501 GO:0032502 GO:0032940 GO:0033036 GO:0035264 GO:0035929 GO:0035930 GO:0035933 GO:0035934 GO:0040007 GO:0042221 GO:…										2BVHQ@1 2S29K@2759 3A3GG@33154 3BRDD@33208 3D6Q4@33213 48FGT@7711 49B3A@7742 4A42M@7898	S	Selenoprotein M
Msa006305	1969.86	1841.71	3899.44	814.647	958.658	860.477	2570.34	877.927	1.54947	6.34516e-07	1.1889e-05	-	Superscaffold6	24956299	24977674	+	7104	-	- && O00763.3 RecName: Full=Acetyl-CoA carboxylase 2; AltName: Full=ACC-beta; Includes: RecName: Full=Biotin carboxylase; Flags: Precursor && PF02785:Biotin carboxylase C-terminal domain|PF01039:Carboxyl transferase domain|PF00289:Carbamoyl-phosphate synthase L chain, N-terminal domain|PF00364:Biotin-requiring enzyme|PF02786:Carbamoyl-phosphate synthase L chain, ATP binding domain|PF08326:Acetyl-…	Carboxyl_trans	215358.XP_010732027.1	0	4274.5	Actinopterygii	ACACB	GO:0000166 GO:0002119 GO:0002164 GO:0003002 GO:0003674 GO:0003824 GO:0003989 GO:0005488 GO:0005515 GO:0005524 GO:0005575 GO:0005622 GO:0005623 GO:0005634 GO:0005737 GO:0005739 GO:0005740 GO:0005741 GO:0005783 GO:0005789 GO:0005829 GO:0006082 GO:0006084 GO:0006109 GO:0006139 GO:0006163 GO:0006164 GO:0006629 GO:0006631 GO:0006633 GO:0006637 GO:0006725 GO:0006732 GO:0006753 GO:0006790 GO:0006793 GO:…	2.1.3.15 6.3.4.14 6.4.1.2	ko:K01946 ko:K11262	ko00061 ko00254 ko00620 ko00640 ko01100 ko01110 ko01212 ko04152 ko04910 ko04920 ko04922 ko04931 map00061 map00254 map00620 map00640 map01100 map01110 map01212 map04152 map04910 map04920 map04922 map04931	M00082	R00742 R04385 R04386	RC00040 RC00253 RC00367	ko00000 ko00001 ko00002 ko01000			38BBT@33154 3BD6M@33208 3CUQB@33213 482SS@7711 4936Q@7742 49RHT@7898 COG0439@1 KOG0368@2759	I	acetyl-CoA carboxylase
Msa006311	136.156	145.374	129.349	19.8926	15.5563	30.141	136.959	21.8633	2.64831	1.56008e-13	8.87591e-12	-	Superscaffold6	25022428	25024840	-	690	-	- && Q96EY8.1 RecName: Full=Cob(I)yrinic acid a,c-diamide adenosyltransferase, mitochondrial; AltName: Full=Cob(I)alamin adenosyltransferase; AltName: Full=Methylmalonic aciduria type B protein; Flags: Precursor && PF01923:Cobalamin adenosyltransferase	-	144197.XP_008280283.1	6.9e-111	406.8	Actinopterygii	MMAB	GO:0003674 GO:0003824 GO:0005488 GO:0005575 GO:0005622 GO:0005623 GO:0005737 GO:0005739 GO:0005759 GO:0006725 GO:0006766 GO:0006767 GO:0006807 GO:0008144 GO:0008150 GO:0008152 GO:0008817 GO:0009235 GO:0009987 GO:0016740 GO:0016765 GO:0017144 GO:0019842 GO:0031419 GO:0031974 GO:0033013 GO:0036094 GO:0043226 GO:0043227 GO:0043229 GO:0043231 GO:0043233 GO:0044237 GO:0044281 GO:0044422 GO:0044424 GO:…	2.5.1.17	ko:K00798	ko00860 ko01100 map00860 map01100	M00122	R01492 R05220 R07268	RC00533	ko00000 ko00001 ko00002 ko01000			2QS64@2759 399ET@33154 3BDEZ@33208 3CZ9D@33213 48670@7711 491CZ@7742 4A3PN@7898 COG2096@1	S	Methylmalonic aciduria (cobalamin deficiency) cblB type
Msa006312	2091.32	2080.6	2903.81	140.195	148.757	192.514	2358.58	160.489	3.87731	3.32989e-57	4.40109e-54	-	Superscaffold6	25025306	25033506	+	1194	-	- && Q5E9T8.1 RecName: Full=Mevalonate kinase; Short=MK && PF08544:GHMP kinases C terminal|PF00288:GHMP kinases N terminal domain	GHMP_kinases	144197.XP_008280285.1	1.4e-207	728.8	Actinopterygii	MVK	GO:0000166 GO:0000287 GO:0003674 GO:0003676 GO:0003723 GO:0003729 GO:0003824 GO:0004496 GO:0005488 GO:0005515 GO:0005524 GO:0005575 GO:0005622 GO:0005623 GO:0005737 GO:0005777 GO:0005829 GO:0006066 GO:0006084 GO:0006139 GO:0006163 GO:0006417 GO:0006629 GO:0006637 GO:0006644 GO:0006694 GO:0006695 GO:0006720 GO:0006725 GO:0006732 GO:0006753 GO:0006790 GO:0006793 GO:0006796 GO:0006807 GO:0008144 GO:…	2.7.1.36	ko:K00869	ko00900 ko01100 ko01110 ko01130 ko04146 map00900 map01100 map01110 map01130 map04146	M00095	R02245	RC00002 RC00017	ko00000 ko00001 ko00002 ko01000			38EJ2@33154 3BCQA@33208 3CSVD@33213 47ZY8@7711 494KA@7742 4A0BH@7898 COG1577@1 KOG1511@2759	I	Belongs to the GHMP kinase family. Mevalonate kinase subfamily
Msa006313	317.371	374.082	577.915	22.7343	30.1404	38.8916	423.123	30.5888	3.78972	1.29743e-27	3.09618e-25	-	Superscaffold6	25033809	25118189	+	702	-	- && - && -	-	8128.ENSONIP00000016940	5e-16	91.7	Actinopterygii	TCHP	GO:0001558 GO:0005575 GO:0005622 GO:0005623 GO:0005737 GO:0005739 GO:0005813 GO:0005815 GO:0005829 GO:0005856 GO:0005882 GO:0005886 GO:0005911 GO:0005929 GO:0005938 GO:0006915 GO:0008150 GO:0008219 GO:0009987 GO:0010639 GO:0012501 GO:0015630 GO:0016020 GO:0030054 GO:0030057 GO:0030308 GO:0031344 GO:0031345 GO:0032991 GO:0033043 GO:0040008 GO:0042995 GO:0043226 GO:0043227 GO:0043228 GO:0043229 GO:…		ko:K16811					ko00000 ko03036			28P5M@1 2QVSH@2759 39H49@33154 3BDNA@33208 3D2BK@33213 484NX@7711 48UXG@7742 49V8Z@7898	S	Trichoplein keratin
Msa006330	739.554	583.346	865.092	270.918	275.152	262.518	729.331	269.529	1.43522	2.47072e-10	8.99405e-09	-	Superscaffold6	25313835	25355270	+	3819	-	- && Q9WUM4.2 RecName: Full=Coronin-1C; AltName: Full=Coronin-3 && PF08953:Domain of unknown function (DUF1899)|PF16300:Type of WD40 repeat	-	106582.XP_004544632.1	0	1296.6	Vertebrata	coro1c	GO:0003674 GO:0003779 GO:0005488 GO:0005515 GO:0005575 GO:0005622 GO:0005623 GO:0005856 GO:0006950 GO:0006952 GO:0006996 GO:0007010 GO:0007525 GO:0007527 GO:0008092 GO:0008150 GO:0009605 GO:0009607 GO:0009620 GO:0009987 GO:0015629 GO:0016043 GO:0030029 GO:0030036 GO:0032502 GO:0043207 GO:0043226 GO:0043228 GO:0043229 GO:0043232 GO:0044424 GO:0044464 GO:0044877 GO:0048856 GO:0050832 GO:0050896 GO:…		ko:K13882 ko:K13886	ko04145 ko05152 map04145 map05152				ko00000 ko00001 ko04131 ko04147 ko04812			38DGC@33154 3BCGZ@33208 3CSIZ@33213 47Z6X@7711 48X8N@7742 COG1985@1 KOG0303@2759	Z	positive regulation of lamellipodium morphogenesis
Msa006378	21.5499	32.4081	14.2402	7.57811	5.83362	2.91687	22.7327	5.44287	2.06721	0.00391205	0.0227161	-	Superscaffold6	26080487	26087829	+	1425	-	- && Q6NW40.3 RecName: Full=RGM domain family member B; AltName: Full=DRG11-responsive axonal guidance and outgrowth of neurite; Short=DRAGON; Flags: Precursor && PF06535:Repulsive guidance molecule (RGM) N-terminus|PF06534:Repulsive guidance molecule (RGM) C-terminus	-	215358.XP_010731983.1	7.6e-221	773.1	Actinopterygii	RGMB	GO:0001704 GO:0001707 GO:0001708 GO:0001710 GO:0003674 GO:0005488 GO:0005515 GO:0005575 GO:0005622 GO:0005623 GO:0005737 GO:0005793 GO:0005886 GO:0006355 GO:0006357 GO:0007154 GO:0007155 GO:0007165 GO:0007166 GO:0007167 GO:0007178 GO:0007179 GO:0007275 GO:0007369 GO:0007498 GO:0007501 GO:0008150 GO:0009653 GO:0009719 GO:0009790 GO:0009888 GO:0009889 GO:0009891 GO:0009893 GO:0009966 GO:0009987 GO:…		ko:K06847					ko00000 ko04516			28KCN@1 2QSTJ@2759 38GR2@33154 3B9W8@33208 3CRU2@33213 47ZS7@7711 48W36@7742 4A0JW@7898	S	RGM domain family member
Msa006448	99.9132	83.3352	47.4673	9.47264	11.6672	4.86145	76.9052	8.66711	3.15238	2.03443e-09	6.28697e-08	-	Superscaffold6	28727089	28757612	-	1107	-	- && Q6JAN0.1 RecName: Full=G-protein coupled receptor 98; AltName: Full=Monogenic audiogenic seizure susceptibility protein 1 homolog; AltName: Full=Very large G-protein coupled receptor 1; Flags: Precursor && -	-	69293.ENSGACP00000013929	1.8e-124	452.6	Actinopterygii	GPR98	GO:0001654 GO:0001754 GO:0001894 GO:0001895 GO:0002139 GO:0002141 GO:0002142 GO:0003008 GO:0003674 GO:0004888 GO:0004930 GO:0005488 GO:0005509 GO:0005515 GO:0005575 GO:0005576 GO:0005622 GO:0005623 GO:0005737 GO:0005886 GO:0005929 GO:0007154 GO:0007155 GO:0007165 GO:0007186 GO:0007275 GO:0007399 GO:0007423 GO:0007600 GO:0007601 GO:0007605 GO:0008092 GO:0008104 GO:0008150 GO:0009581 GO:0009582 GO:…		ko:K18263					ko00000 ko03036 ko04147	2.A.19.3.6		38E30@33154 3B9W1@33208 3CY1A@33213 48A6I@7711 498HY@7742 49V5A@7898 KOG1306@1 KOG1306@2759 KOG4193@1 KOG4193@2759	PT	G protein-coupled receptor 98
Msa006449	81.3019	52.7789	34.4138	13.2617	21.3899	14.5844	56.1649	16.412	1.77963	0.000393426	0.003385	-	Superscaffold6	28763008	28823690	-	17268	-	- && Q6JAN0.1 RecName: Full=G-protein coupled receptor 98; AltName: Full=Monogenic audiogenic seizure susceptibility protein 1 homolog; AltName: Full=Very large G-protein coupled receptor 1; Flags: Precursor && PF13385:Concanavalin A-like lectin/glucanases superfamily|PF03160:Calx-beta domain	-	215358.XP_010734046.1	0	9351.9	Actinopterygii	GPR98	GO:0001654 GO:0001754 GO:0001894 GO:0001895 GO:0002139 GO:0002141 GO:0002142 GO:0003008 GO:0003674 GO:0004888 GO:0004930 GO:0005488 GO:0005509 GO:0005515 GO:0005575 GO:0005576 GO:0005622 GO:0005623 GO:0005737 GO:0005886 GO:0005929 GO:0007154 GO:0007155 GO:0007165 GO:0007186 GO:0007275 GO:0007399 GO:0007423 GO:0007600 GO:0007601 GO:0007605 GO:0008092 GO:0008104 GO:0008150 GO:0009581 GO:0009582 GO:…		ko:K18263					ko00000 ko03036 ko04147	2.A.19.3.6		38E30@33154 3B9W1@33208 3CY1A@33213 48A6I@7711 498HY@7742 49V5A@7898 KOG1306@1 KOG1306@2759 KOG4193@1 KOG4193@2759	PT	G protein-coupled receptor 98
Msa006454	59.752	86.113	348.885	36.9433	9.72269	23.335	164.917	23.3337	2.81786	2.20113e-05	0.000285003	-	Superscaffold6	28967880	29013786	-	1224	-	- && O13157.1 RecName: Full=GDNF family receptor alpha-2; Short=GDNF receptor alpha-2; Short=GDNFR-alpha-2; Short=GFR-alpha-2; AltName: Full=GDNF receptor beta; Short=GDNFR-beta; AltName: Full=Neurturin receptor alpha; Short=NRTNR-alpha; Short=NTNR-alpha; Flags: Precursor && PF02351:GDNF/GAS1 domain	-	215358.XP_010734051.1	1.2e-227	795.4	Actinopterygii	GFRA2	GO:0000165 GO:0000902 GO:0000904 GO:0001932 GO:0001933 GO:0001934 GO:0003674 GO:0004888 GO:0004896 GO:0005085 GO:0005088 GO:0005488 GO:0005515 GO:0005575 GO:0005623 GO:0005886 GO:0006464 GO:0006468 GO:0006793 GO:0006796 GO:0006807 GO:0006928 GO:0006935 GO:0007154 GO:0007165 GO:0007166 GO:0007167 GO:0007169 GO:0007275 GO:0007399 GO:0007409 GO:0007411 GO:0008150 GO:0008152 GO:0009605 GO:0009653 GO:…										28JQC@1 2QS3P@2759 391HI@33154 3BHHT@33208 3CZX7@33213 485NT@7711 496IC@7742 49SUS@7898	T	Glial cell line derived neurotrophic factor family receptor alpha
Msa006455	342.839	185.189	218.35	31.2597	15.5563	14.5844	248.793	20.4668	3.60163	1.29096e-18	1.32031e-16	-	Superscaffold6	29017453	29023494	-	1410	-	- && Q99NF1.1 RecName: Full=Beta,beta-carotene 9',10'-oxygenase; AltName: Full=B-diox-II; AltName: Full=Beta-carotene dioxygenase 2 && PF03055:Retinal pigment epithelial membrane protein	RPE65	215358.XP_010734038.1	2e-250	871.3	Actinopterygii	BCO2	GO:0001523 GO:0003674 GO:0003824 GO:0005575 GO:0005622 GO:0005623 GO:0005737 GO:0005739 GO:0005759 GO:0006081 GO:0006082 GO:0006629 GO:0006720 GO:0006721 GO:0008150 GO:0008152 GO:0008300 GO:0009056 GO:0009987 GO:0010817 GO:0016042 GO:0016101 GO:0016108 GO:0016116 GO:0016119 GO:0016121 GO:0016122 GO:0016491 GO:0016701 GO:0016702 GO:0019222 GO:0019752 GO:0031323 GO:0031974 GO:0032787 GO:0034754 GO:…	1.13.11.71	ko:K10252					ko00000 ko01000			38DX7@33154 3BAXR@33208 3CRSB@33213 48D1X@7711 49A6B@7742 49TDP@7898 COG3670@1 KOG1285@2759	Q	Beta-carotene 15 15-dioxygenase 2 like
Msa006488	37.2226	48.1492	66.4543	25.5761	15.5563	25.2796	50.6087	22.1373	1.18779	0.00922652	0.045191	-	Superscaffold6	29724475	29725782	+	1308	-	- && P43141.1 RecName: Full=Beta-4C adrenergic receptor; AltName: Full=Beta-4C adrenoreceptor; Short=Beta-4C adrenoceptor && PF00001:7 transmembrane receptor (rhodopsin family)	7tm_1	215358.XP_010743797.1	1.2e-185	656	Actinopterygii	ADRB3	GO:0001659 GO:0001664 GO:0001932 GO:0001934 GO:0001993 GO:0002021 GO:0002024 GO:0002025 GO:0003008 GO:0003013 GO:0003018 GO:0003044 GO:0003073 GO:0003085 GO:0003674 GO:0004888 GO:0004930 GO:0004935 GO:0004939 GO:0005102 GO:0005488 GO:0005515 GO:0005575 GO:0005622 GO:0005623 GO:0005634 GO:0005886 GO:0005887 GO:0005975 GO:0006091 GO:0006112 GO:0006950 GO:0007154 GO:0007165 GO:0007186 GO:0007187 GO:…		ko:K04141 ko:K04143	ko04020 ko04022 ko04024 ko04080 ko04261 ko04540 ko04714 ko04923 ko04924 ko04970 ko05414 map04020 map04022 map04024 map04080 map04261 map04540 map04714 map04923 map04924 map04970 map05414				ko00000 ko00001 ko04030			39WBC@33154 3BNIT@33208 3D19C@33213 483AC@7711 48VVT@7742 49QE3@7898 KOG3656@1 KOG3656@2759	T	Belongs to the G-protein coupled receptor 1 family
Msa006494	403.571	277.784	435.513	113.672	69.0311	186.68	372.289	123.128	1.59571	2.09599e-05	0.000272828	-	Superscaffold6	29814634	29849961	-	1104	-	- && Q6AYD6.1 RecName: Full=PDZ and LIM domain protein 2 && PF15936:Domain of unknown function (DUF4749)|PF00595:PDZ domain (Also known as DHR or GLGF)|PF00412:LIM domain	PDZ	144197.XP_008280528.1	4e-193	680.6	Actinopterygii	PDLIM2	GO:0003674 GO:0005488 GO:0005515 GO:0005575 GO:0005622 GO:0005623 GO:0005634 GO:0005737 GO:0005856 GO:0008092 GO:0017022 GO:0031005 GO:0032036 GO:0042805 GO:0043226 GO:0043227 GO:0043228 GO:0043229 GO:0043231 GO:0043232 GO:0044424 GO:0044464 GO:0051371 GO:0051393		ko:K19867					ko00000			39SKY@33154 3BE6M@33208 3CWYS@33213 485WH@7711 496MS@7742 49QK1@7898 KOG1703@1 KOG1703@2759	TZ	PDZ and LIM domain
Msa006495	203.745	152.781	329.898	123.144	108.894	69.0326	228.808	100.357	1.18635	0.00137706	0.00968901	-	Superscaffold6	29851148	29872766	-	2040	-	- && Q9R1Z8.1 RecName: Full=Vinexin; AltName: Full=SH3 domain-containing protein SH3P3; AltName: Full=SH3-containing adapter molecule 1; Short=SCAM-1; AltName: Full=Sorbin and SH3 domain-containing protein 3 && PF00018:SH3 domain|PF14604:Variant SH3 domain|PF02208:Sorbin homologous domain|PF07653:Variant SH3 domain	SH3_2	144197.XP_008280522.1	5.5e-273	946.8	Actinopterygii	SORBS3	GO:0000122 GO:0001932 GO:0001934 GO:0003008 GO:0003012 GO:0003674 GO:0005198 GO:0005200 GO:0005488 GO:0005515 GO:0005575 GO:0005622 GO:0005623 GO:0005634 GO:0005737 GO:0005829 GO:0005856 GO:0005912 GO:0005924 GO:0005925 GO:0006355 GO:0006357 GO:0006936 GO:0006996 GO:0007010 GO:0007155 GO:0008092 GO:0008134 GO:0008150 GO:0009889 GO:0009890 GO:0009892 GO:0009893 GO:0009966 GO:0009967 GO:0009987 GO:…										39U12@33154 3BCEY@33208 3CWY7@33213 4898F@7711 490II@7742 49XZ4@7898 KOG4225@1 KOG4225@2759	T	Sorbin and SH3 domain containing 3
Msa006551	1671.1	2439.87	3753.48	735.077	583.362	1223.14	2621.48	847.193	1.62946	6.34887e-06	9.48576e-05	-	Superscaffold6	31068791	31083335	+	3906	-	- && Q6T3U3.1 RecName: Full=Niemann-Pick C1-like protein 1; Flags: Precursor && PF12349:Sterol-sensing domain of SREBP cleavage-activation|PF16414:Niemann-Pick C1 N terminus|PF02460:Patched family	-	215358.XP_010743818.1	0	2042.3	Actinopterygii	NPC1L1	GO:0003008 GO:0003674 GO:0005488 GO:0005515 GO:0005575 GO:0005623 GO:0005886 GO:0005887 GO:0005903 GO:0006066 GO:0006629 GO:0006694 GO:0006695 GO:0006807 GO:0006810 GO:0006869 GO:0006950 GO:0006991 GO:0007586 GO:0008092 GO:0008144 GO:0008150 GO:0008152 GO:0008202 GO:0008203 GO:0008610 GO:0009058 GO:0009987 GO:0010876 GO:0015850 GO:0015918 GO:0016020 GO:0016021 GO:0016125 GO:0016126 GO:0016324 GO:…		ko:K12385 ko:K14461 ko:K16725	ko04142 ko04975 ko04979 map04142 map04975 map04979				ko00000 ko00001 ko01009 ko02000 ko03036	2.A.6.6		38BYN@33154 3BH8M@33208 3CZ8B@33213 489R8@7711 491BA@7742 49ZH7@7898 KOG1933@1 KOG1933@2759	I	NPC1 (Niemann-Pick disease type C1 gene)-like 1
Msa006560	60.7316	62.9644	110.362	32.207	18.4731	40.8362	78.0192	30.5054	1.35027	0.00261864	0.016445	-	Superscaffold6	31177609	31178694	-	1086	-	- && Q7SZP9.2 RecName: Full=Apelin receptor A; AltName: Full=Angiotensin II receptor-like 1a; AltName: Full=Angiotensin receptor-like 1a; AltName: Full=G-protein coupled receptor APJ A && PF00001:7 transmembrane receptor (rhodopsin family)	7tm_1	144197.XP_008304015.1	3.7e-191	674.1	Actinopterygii				ko:K04174	ko04080 ko04371 map04080 map04371				ko00000 ko00001 ko04030	9.A.14.13.10		38EMR@33154 3BG62@33208 3CU0U@33213 487WX@7711 491ER@7742 4A15J@7898 KOG3656@1 KOG3656@2759	T	apelin receptor
Msa006605	111.668	85.1871	77.1344	30.3125	35.0017	67.088	91.3297	44.1341	1.05116	0.0102394	0.0489522	-	Superscaffold6	32667557	32694972	-	2379	-	- && Q90Z00.2 RecName: Full=Fibroblast growth factor receptor 1-A; Short=FGFR-1-A; Short=bFGF-R-1-A; AltName: Full=Basic fibroblast growth factor receptor 1-A; Flags: Precursor && PF07679:Immunoglobulin I-set domain|PF07714:Protein tyrosine kinase	Pkinase_Tyr	215358.XP_010750962.1	0	1445.6	Actinopterygii	FGFR1	GO:0000003 GO:0000122 GO:0000165 GO:0001501 GO:0001525 GO:0001568 GO:0001570 GO:0001655 GO:0001657 GO:0001701 GO:0001759 GO:0001763 GO:0001764 GO:0001816 GO:0001817 GO:0001818 GO:0001822 GO:0001823 GO:0001837 GO:0001889 GO:0001932 GO:0001934 GO:0001936 GO:0001938 GO:0001944 GO:0002009 GO:0002053 GO:0002062 GO:0002064 GO:0002065 GO:0002066 GO:0002119 GO:0002164 GO:0002931 GO:0003002 GO:0003008 GO:…	2.7.10.1	ko:K04362 ko:K05093 ko:K05094 ko:K05095	ko01521 ko04010 ko04014 ko04015 ko04144 ko04151 ko04520 ko04550 ko04714 ko04810 ko05200 ko05205 ko05206 ko05215 ko05218 ko05219 ko05224 ko05226 ko05230 map01521 map04010 map04014 map04015 map04144 map04151 map04520 map04550 map04714 map04810 map05200 map05205 map05206 map05215 map05218 map05219 map05224 map05226 map05230				ko00000 ko00001 ko00536 ko01000 ko01001 ko01020 ko04050 ko04090 ko04516			38BHI@33154 3BAU7@33208 3CRP7@33213 47ZYB@7711 49515@7742 49SBW@7898 KOG0200@1 KOG0200@2759	T	Fibroblast growth factor receptor
Msa006623	55.8339	50.0011	124.602	35.0488	29.1681	25.2796	76.8122	29.8321	1.35783	0.00374809	0.0219121	-	Superscaffold6	33024150	33029333	+	1110	-	- && A0JMH0.1 RecName: Full=Aspartate beta-hydroxylase domain-containing protein 2 && PF05118:Aspartyl/Asparaginyl beta-hydroxylase	-	144197.XP_008274897.1	8.2e-223	779.2	Actinopterygii	asphd2											38D15@33154 3BHIN@33208 3CWIR@33213 4867G@7711 48Y1S@7742 49SQ3@7898 COG3555@1 KOG3696@2759	O	Aspartate beta-hydroxylase
Msa006627	559.318	325.933	231.403	133.564	106.95	116.675	372.218	119.063	1.64536	2.63845e-06	4.31752e-05	-	Superscaffold6	33055157	33063355	-	1875	-	- && Q9NQG7.2 RecName: Full=Hermansky-Pudlak syndrome 4 protein; AltName: Full=Light-ear protein homolog && -	-	144197.XP_008274890.1	1.6e-255	888.6	Actinopterygii	HPS4	GO:0000323 GO:0003674 GO:0005488 GO:0005515 GO:0005575 GO:0005622 GO:0005623 GO:0005737 GO:0005764 GO:0005765 GO:0005768 GO:0005770 GO:0005773 GO:0005774 GO:0005829 GO:0006325 GO:0006342 GO:0006355 GO:0006605 GO:0006810 GO:0006886 GO:0006950 GO:0006996 GO:0007033 GO:0007040 GO:0007596 GO:0007599 GO:0008104 GO:0008150 GO:0009611 GO:0009889 GO:0009890 GO:0009892 GO:0009893 GO:0009987 GO:0010008 GO:…		ko:K20194					ko00000 ko04131			28K4F@1 2QSIZ@2759 38QRI@33154 3BE29@33208 3D3Y1@33213 484UF@7711 4917Z@7742 49PVB@7898	S	Hermansky-Pudlak syndrome 4
Msa006630	2948.42	2828.77	3563.61	1385.85	1265.89	1259.12	3113.6	1303.62	1.25582	1.04472e-11	4.72005e-10	-	Superscaffold6	33074198	33076951	+	711	-	- && P02707.1 RecName: Full=Hepatic lectin && PF00059:Lectin C-type domain	Lectin_C	8128.ENSONIP00000014100	9.7e-84	316.6	Actinopterygii	CD207			ko:K06721 ko:K10059	ko05152 map05152				ko00000 ko00001 ko04090 ko04091			39NT4@33154 3CQBN@33208 3E6HC@33213 48EIH@7711 49BZW@7742 4A3R7@7898 KOG4297@1 KOG4297@2759	TV	C-type lectin domain family
Msa006632	32.3249	287.043	169.696	25.5761	49.5857	25.2796	163.021	33.4805	2.28429	0.000313718	0.00281478	-	Superscaffold6	33084598	33085821	+	450	-	- && P06596.1 RecName: Full=Phospholipase A2; AltName: Full=Group IB phospholipase A2; AltName: Full=Phosphatidylcholine 2-acylhydrolase 1B; Flags: Precursor && PF00068:Phospholipase A2	-	215358.XP_010752585.1	1.1e-64	252.7	Actinopterygii	pla2g1b		3.1.1.4	ko:K01047	ko00564 ko00565 ko00590 ko00591 ko00592 ko01100 ko01110 ko04014 ko04270 ko04972 ko04975 map00564 map00565 map00590 map00591 map00592 map01100 map01110 map04014 map04270 map04972 map04975		R01315 R01317 R02053 R07064 R07379 R07387 R07859	RC00037 RC00094	ko00000 ko00001 ko01000 ko03036			3A2CD@33154 3BQJ8@33208 3D6IV@33213 48DYK@7711 49AVA@7742 4A42E@7898 KOG4087@1 KOG4087@2759	I	phospholipase A2-like
Msa006680	599.479	419.454	664.543	152.51	180.842	229.461	561.159	187.604	1.5801	1.07908e-08	2.9768e-07	-	Superscaffold6	35065076	35103227	+	6246	-	- && Q8BG87.3 RecName: Full=Methylcytosine dioxygenase TET3 && PF02008:CXXC zinc finger domain|PF12851:Oxygenase domain of the 2OGFeDO superfamily	zf-CXXC	215358.XP_010738058.1	0	2930.6	Actinopterygii	TET3	GO:0000003 GO:0000981 GO:0001939 GO:0001940 GO:0003006 GO:0003674 GO:0003700 GO:0003824 GO:0005575 GO:0005622 GO:0005623 GO:0005634 GO:0005654 GO:0005737 GO:0006139 GO:0006259 GO:0006304 GO:0006305 GO:0006306 GO:0006325 GO:0006355 GO:0006357 GO:0006464 GO:0006479 GO:0006486 GO:0006493 GO:0006725 GO:0006807 GO:0006996 GO:0007275 GO:0007276 GO:0007281 GO:0008150 GO:0008152 GO:0008213 GO:0009058 GO:…		ko:K13097			R11030	RC00269	ko00000 ko01000 ko03041			28N65@1 2QURD@2759 38FVR@33154 3B9SR@33208 3CS4F@33213 481I9@7711 48UX2@7742 49UVJ@7898	S	Methylcytosine dioxygenase
Msa006938	86.1996	111.114	151.896	28.4179	40.8353	23.335	116.403	30.8627	1.91268	8.39936e-07	1.51754e-05	-	Superscaffold7	4928102	4928945	-	579	-	- && Q6DJF8.1 RecName: Full=Methyltransferase-like protein 23 && PF10294:Lysine methyltransferase	-	215358.XP_010750094.1	8.7e-91	339.7	Actinopterygii	METTL23	GO:0003008 GO:0003674 GO:0003824 GO:0005488 GO:0005515 GO:0005575 GO:0005622 GO:0005623 GO:0005634 GO:0005737 GO:0006355 GO:0006357 GO:0006464 GO:0006479 GO:0006807 GO:0008134 GO:0008150 GO:0008152 GO:0008168 GO:0008170 GO:0008213 GO:0008276 GO:0008757 GO:0009889 GO:0009891 GO:0009893 GO:0009987 GO:0010468 GO:0010556 GO:0010557 GO:0010604 GO:0010628 GO:0016278 GO:0016279 GO:0016740 GO:0016741 GO:…										39G8V@33154 3BJHC@33208 3CWIP@33213 48B5G@7711 48ZVU@7742 4A0T8@7898 KOG2793@1 KOG2793@2759	A	Methyltransferase like 23
Msa006939	486.832	348.156	471.113	195.136	200.288	178.901	435.367	191.442	1.1845	4.52173e-07	8.73929e-06	-	Superscaffold7	4930370	4944503	+	1212	-	- && Q6PFM0.2 RecName: Full=Bifunctional arginine demethylase and lysyl-hydroxylase JMJD6; AltName: Full=Histone arginine demethylase JMJD6; AltName: Full=JmjC domain-containing protein 6; AltName: Full=Jumonji domain-containing protein 6; AltName: Full=Lysyl-hydroxylase JMJD6; AltName: Full=Peptide-lysine 5-dioxygenase JMJD6; AltName: Full=Phosphatidylserine receptor; Short=Protein PTDSR; Short=…	JmjC	144197.XP_008299167.1	4.3e-209	733.8	Actinopterygii	JMJD6	GO:0001525 GO:0001568 GO:0001654 GO:0001655 GO:0001775 GO:0001786 GO:0001822 GO:0001932 GO:0001933 GO:0001944 GO:0002040 GO:0002262 GO:0002274 GO:0002376 GO:0002520 GO:0002521 GO:0003674 GO:0003676 GO:0003723 GO:0003727 GO:0003824 GO:0005488 GO:0005506 GO:0005515 GO:0005543 GO:0005575 GO:0005622 GO:0005623 GO:0005634 GO:0005654 GO:0005730 GO:0005737 GO:0005829 GO:0005886 GO:0005887 GO:0006325 GO:…		ko:K11323					ko00000 ko01000 ko03036			38DTH@33154 3BBGB@33208 3CYZ7@33213 485KJ@7711 48YZ6@7742 49WY6@7898 KOG2130@1 KOG2130@2759	BT	Bifunctional arginine demethylase and lysyl-hydroxylase
Msa007051	444.712	395.379	703.703	91.8846	122.506	189.597	514.598	134.662	1.93343	2.34855e-08	5.98706e-07	-	Superscaffold7	9419944	9432526	+	786	-	- && Q15546.2 RecName: Full=Monocyte to macrophage differentiation factor; AltName: Full=Progestin and adipoQ receptor family member 11; AltName: Full=Progestin and adipoQ receptor family member XI && PF03006:Haemolysin-III related	-	215358.XP_010744821.1	1.7e-126	458.8	Actinopterygii	MMD	GO:0001932 GO:0001934 GO:0003674 GO:0003824 GO:0004672 GO:0005575 GO:0005622 GO:0005623 GO:0005737 GO:0005794 GO:0005886 GO:0005887 GO:0006464 GO:0006468 GO:0006793 GO:0006796 GO:0006807 GO:0006810 GO:0006897 GO:0006909 GO:0007154 GO:0007165 GO:0007275 GO:0007399 GO:0008150 GO:0008152 GO:0009893 GO:0009987 GO:0010562 GO:0010604 GO:0010720 GO:0012505 GO:0016020 GO:0016021 GO:0016192 GO:0016301 GO:…		ko:K11064					ko00000			39MY5@33154 3BCV5@33208 3D126@33213 48531@7711 497AP@7742 49TBN@7898 COG1272@1 KOG4243@2759	V	Monocyte to macrophage
Msa007077	524.055	398.157	538.754	271.865	238.206	192.514	486.989	234.195	1.05526	1.80279e-05	0.000239563	-	Superscaffold7	10305040	10308416	-	852	-	- && O46640.1 RecName: Full=Amine sulfotransferase; AltName: Full=AST-RB1; AltName: Full=Sulfotransferase 3A1; Short=ST3A1 && PF00685:Sulfotransferase domain	Sulfotransfer_1	215358.XP_010748468.1	4.3e-139	500.7	Actinopterygii		GO:0003674 GO:0003824 GO:0004062 GO:0005575 GO:0005622 GO:0005623 GO:0005737 GO:0005829 GO:0006790 GO:0008146 GO:0008150 GO:0008152 GO:0009987 GO:0016740 GO:0016782 GO:0034930 GO:0044237 GO:0044424 GO:0044444 GO:0044464 GO:0051923	2.8.2.1 2.8.2.2 2.8.2.3 2.8.2.4	ko:K01014 ko:K01015 ko:K01016 ko:K01025 ko:K16949	ko00140 ko05204 map00140 map05204		R00629 R01242 R01861 R02350 R03405 R08977 R08978	RC00007 RC00128 RC00231 RC00341 RC00610	ko00000 ko00001 ko01000			394HT@33154 3BI89@33208 3CWR8@33213 483TN@7711 48V69@7742 49XBG@7898 KOG1584@1 KOG1584@2759	S	Amine sulfotransferase-like
Msa007078	422.182	378.712	552.995	216.924	117.645	219.738	451.296	184.769	1.28732	3.17581e-05	0.000392002	-	Superscaffold7	10351235	10355276	-	852	-	- && O35403.1 RecName: Full=Amine sulfotransferase; AltName: Full=SULT-X2; AltName: Full=Sulfotransferase 3A1; Short=ST3A1 && PF00685:Sulfotransferase domain	Sulfotransfer_1	215358.XP_010748468.1	4.8e-138	497.3	Actinopterygii		GO:0003674 GO:0003824 GO:0004062 GO:0005575 GO:0005622 GO:0005623 GO:0005737 GO:0005829 GO:0006790 GO:0008146 GO:0008150 GO:0008152 GO:0009987 GO:0016740 GO:0016782 GO:0034930 GO:0044237 GO:0044424 GO:0044444 GO:0044464 GO:0051923	2.8.2.1 2.8.2.2 2.8.2.3 2.8.2.4	ko:K01014 ko:K01015 ko:K01016 ko:K01025 ko:K16949	ko00140 ko05204 map00140 map05204		R00629 R01242 R01861 R02350 R03405 R08977 R08978	RC00007 RC00128 RC00231 RC00341 RC00610	ko00000 ko00001 ko01000			394HT@33154 3BI89@33208 3CWR8@33213 483TN@7711 48V69@7742 49XBG@7898 KOG1584@1 KOG1584@2759	S	Amine sulfotransferase-like
Msa007107	20.5704	25.9265	28.4804	7.57811	9.72269	4.86145	24.9924	7.38742	1.75598	0.00424649	0.024313	-	Superscaffold7	10998954	11003370	-	762	-	- && Q99JB8.1 RecName: Full=Protein kinase C and casein kinase II substrate protein 3 && PF00611:Fes/CIP4, and EFC/F-BAR homology domain	-	69293.ENSGACP00000017858	2.6e-119	434.9	Actinopterygii				ko:K20123					ko00000 ko04131			38WEP@33154 3BKS6@33208 3D4EV@33213 48DIY@7711 49A4R@7742 49VS9@7898 KOG2856@1 KOG2856@2759	T	Protein kinase C and casein kinase substrate in neurons protein
Msa007118	739.554	1156.51	1515.39	287.968	318.904	277.103	1137.15	294.659	1.94784	1.52789e-11	6.69699e-10	-	Superscaffold7	11186458	11192046	+	330	-	- && O13085.1 RecName: Full=Cytochrome c oxidase subunit 6A, mitochondrial; AltName: Full=Cytochrome c oxidase polypeptide VIa; Flags: Precursor && PF02046:Cytochrome c oxidase subunit VIa	-	215358.XP_010748464.1	1.5e-42	178.7	Actinopterygii		GO:0003674 GO:0003824 GO:0004129 GO:0005215 GO:0005575 GO:0005622 GO:0005623 GO:0005737 GO:0005739 GO:0005740 GO:0005743 GO:0005746 GO:0005751 GO:0006091 GO:0006119 GO:0006123 GO:0006139 GO:0006163 GO:0006725 GO:0006753 GO:0006793 GO:0006796 GO:0006807 GO:0006810 GO:0006811 GO:0006812 GO:0007275 GO:0007568 GO:0008150 GO:0008152 GO:0008324 GO:0008340 GO:0009055 GO:0009060 GO:0009117 GO:0009123 GO:…		ko:K02266	ko00190 ko01100 ko04260 ko04714 ko04932 ko05010 ko05012 ko05016 map00190 map01100 map04260 map04714 map04932 map05010 map05012 map05016	M00154			ko00000 ko00001 ko00002	3.D.4.11 3.D.4.8		3A62P@33154 3BT3U@33208 3D89J@33213 48FTM@7711 49CHB@7742 4A3ZV@7898 KOG3469@1 KOG3469@2759	C	Cytochrome c oxidase subunit
Msa007167	30.3658	27.7784	48.654	7.57811	8.75043	9.7229	35.5994	8.68381	2.02968	0.000274408	0.0025146	-	Superscaffold7	12611162	12629896	-	2337	-	- && A5D6R3.1 RecName: Full=1-phosphatidylinositol 4,5-bisphosphate phosphodiesterase delta-3-A; AltName: Full=Phosphoinositide phospholipase C-delta-3-A; AltName: Full=Phospholipase C-delta-3-A; Short=PLC-delta-3-A && PF09279:Phosphoinositide-specific phospholipase C, efhand-like|PF00168:C2 domain|PF14788:EF hand|PF00387:Phosphatidylinositol-specific phospholipase C, Y domain|PF00388:Phosphatidy…	PI-PLC-X	215358.XP_010738576.1	0	1323.9	Actinopterygii	PLCD3	GO:0000003 GO:0001525 GO:0001568 GO:0001701 GO:0001890 GO:0001892 GO:0001944 GO:0003006 GO:0003674 GO:0003824 GO:0004435 GO:0004620 GO:0004629 GO:0005575 GO:0005622 GO:0005623 GO:0005737 GO:0005829 GO:0005886 GO:0006066 GO:0006793 GO:0006796 GO:0007275 GO:0008081 GO:0008150 GO:0008152 GO:0009653 GO:0009790 GO:0009792 GO:0009987 GO:0016020 GO:0016298 GO:0016787 GO:0016788 GO:0019637 GO:0019751 GO:…	3.1.4.11	ko:K05857	ko00562 ko01100 ko04020 ko04070 ko04919 ko04933 map00562 map01100 map04020 map04070 map04919 map04933	M00130	R03332 R03435 R10952	RC00017 RC00425	ko00000 ko00001 ko00002 ko01000 ko04131			38BAR@33154 3BDCE@33208 3CRFD@33213 481HT@7711 496GK@7742 49ZHT@7898 KOG0169@1 KOG0169@2759	I	Phospholipase C delta 3a
Msa007180	713.106	437.047	194.616	95.6737	101.116	89.4507	448.256	95.4135	2.23307	9.47682e-08	2.16243e-06	-	Superscaffold7	12968371	12969225	-	855	-	- && Q6DBV4.1 RecName: Full=Probable phosphatase phospho1 && PF06888:Putative Phosphatase	-	215358.XP_010738416.1	1.6e-154	552	Actinopterygii	phospho1	GO:0001501 GO:0001503 GO:0003674 GO:0003824 GO:0006793 GO:0006796 GO:0007275 GO:0008150 GO:0008152 GO:0009888 GO:0009987 GO:0016311 GO:0016787 GO:0016788 GO:0016791 GO:0021700 GO:0030282 GO:0031214 GO:0032501 GO:0032502 GO:0035630 GO:0042578 GO:0043931 GO:0044237 GO:0048513 GO:0048731 GO:0048799 GO:0048856 GO:0060348 GO:0070977 GO:0071695	3.1.3.74 3.1.3.75	ko:K06124 ko:K13248	ko00564 ko00750 ko01100 map00564 map00750 map01100		R00173 R01911 R02494 R06870 R06871	RC00017	ko00000 ko00001 ko01000 ko01009			39E14@33154 3BEZX@33208 3CTV7@33213 48AS8@7711 48VQN@7742 49U5Q@7898 KOG3120@1 KOG3120@2759	S	phosphatase
Msa007186	14.6931	38.8897	37.9739	4.73632	8.75043	13.6121	30.5189	9.03294	1.75627	0.00815969	0.0409104	-	Superscaffold7	13106337	13132430	-	4251	-	- && Q4TU93.1 RecName: Full=C-type mannose receptor 2; AltName: Full=Endocytic receptor 180; AltName: Full=Macrophage mannose receptor 2; AltName: CD_antigen=CD280; Flags: Precursor && PF00059:Lectin C-type domain|PF00040:Fibronectin type II domain	Lectin_C	215358.XP_010738707.1	0	2818.9	Actinopterygii	MRC2	GO:0003674 GO:0004888 GO:0005488 GO:0005518 GO:0005575 GO:0005623 GO:0005886 GO:0005887 GO:0007154 GO:0007165 GO:0008150 GO:0008152 GO:0009056 GO:0009986 GO:0009987 GO:0016020 GO:0016021 GO:0023052 GO:0030246 GO:0030574 GO:0031224 GO:0031226 GO:0032963 GO:0038023 GO:0044425 GO:0044459 GO:0044464 GO:0044877 GO:0050789 GO:0050794 GO:0050896 GO:0051716 GO:0060089 GO:0065007 GO:0071944		ko:K06560	ko04145 ko05152 map04145 map05152				ko00000 ko00001 ko04090 ko04091 ko04131			39K1Q@33154 3BJRV@33208 3E42S@33213 489FT@7711 495XC@7742 4A08K@7898 KOG4297@1 KOG4297@2759	TV	Mannose receptor C type 2
Msa007195	941.339	994.466	1497.59	291.757	329.599	457.949	1144.47	359.769	1.66911	2.72275e-09	8.28004e-08	-	Superscaffold7	13213549	13231181	-	594	-	- && P07516.1 RecName: Full=Protein phosphatase 1 regulatory subunit 1B; AltName: Full=DARPP-32; AltName: Full=Dopamine- and cAMP-regulated neuronal phosphoprotein && PF05395:Protein phosphatase inhibitor 1/DARPP-32	-	215358.XP_010738249.1	1.3e-70	272.7	Actinopterygii	PPP1R1B	GO:0000003 GO:0001664 GO:0001932 GO:0001933 GO:0001975 GO:0003008 GO:0003674 GO:0004857 GO:0004860 GO:0004862 GO:0004864 GO:0004865 GO:0005102 GO:0005488 GO:0005515 GO:0005575 GO:0005622 GO:0005623 GO:0005634 GO:0005737 GO:0005829 GO:0006139 GO:0006325 GO:0006351 GO:0006464 GO:0006468 GO:0006469 GO:0006725 GO:0006793 GO:0006796 GO:0006807 GO:0006996 GO:0007154 GO:0007165 GO:0007610 GO:0007611 GO:…		ko:K15494	ko04024 ko04728 ko05030 ko05031 ko05034 map04024 map04728 map05030 map05031 map05034				ko00000 ko00001 ko01009			2C6F5@1 2S19Z@2759 38GXQ@33154 3BHQ6@33208 3D4FW@33213 47Z1Q@7711 495AP@7742 4A3X6@7898	S	Protein phosphatase 1 regulatory
Msa007206	9086.23	7949.25	11457.4	35.0488	63.1975	142.927	9497.64	80.391	6.88502	5.3604e-62	9.21024e-59	-	Superscaffold7	13394723	13410621	-	3279	-	- && Q91V92.1 RecName: Full=ATP-citrate synthase; AltName: Full=ATP-citrate (pro-S-)-lyase; AltName: Full=Citrate cleavage enzyme && PF02629:CoA binding domain|PF00549:CoA-ligase|PF16114:ATP citrate lyase citrate-binding|PF00285:Citrate synthase	Citrate_synt	69293.ENSGACP00000011639	0	2098.9	Actinopterygii	ACLY	GO:0000166 GO:0000323 GO:0001775 GO:0002252 GO:0002263 GO:0002274 GO:0002275 GO:0002283 GO:0002366 GO:0002376 GO:0002443 GO:0002444 GO:0002446 GO:0003674 GO:0003824 GO:0003878 GO:0005488 GO:0005524 GO:0005575 GO:0005576 GO:0005622 GO:0005623 GO:0005634 GO:0005654 GO:0005737 GO:0005764 GO:0005766 GO:0005773 GO:0005775 GO:0005829 GO:0005886 GO:0006066 GO:0006082 GO:0006084 GO:0006085 GO:0006101 GO:…	2.3.3.8	ko:K01648	ko00020 ko00720 ko01100 ko01110 ko01120 ko01130 map00020 map00720 map01100 map01110 map01120 map01130		R00352	RC00004 RC00067	ko00000 ko00001 ko01000 ko04147			38CW6@33154 3BBF9@33208 3CYPS@33213 48ACP@7711 4950Z@7742 49Z7F@7898 COG0045@1 KOG1254@2759	C	ATP-citrate synthase is the primary enzyme responsible for the synthesis of cytosolic acetyl-CoA in many tissues
Msa007207	1957.12	1590.78	871.026	185.664	160.424	255.712	1472.98	200.6	2.87676	5.2903e-18	4.9671e-16	-	Superscaffold7	13416207	13418554	-	2046	-	- && P09543.2 RecName: Full=2',3'-cyclic-nucleotide 3'-phosphodiesterase; Short=CNP; Short=CNPase; Flags: Precursor && PF13671:AAA domain|PF05881:2',3'-cyclic nucleotide 3'-phosphodiesterase (CNP or CNPase)	-	215358.XP_010738152.1	3.4e-206	724.9	Actinopterygii	CNP	GO:0000166 GO:0000226 GO:0000902 GO:0000904 GO:0002237 GO:0003674 GO:0003824 GO:0004112 GO:0004113 GO:0005488 GO:0005575 GO:0005576 GO:0005615 GO:0005622 GO:0005623 GO:0005634 GO:0005654 GO:0005737 GO:0005739 GO:0005740 GO:0005741 GO:0005743 GO:0005829 GO:0005856 GO:0005874 GO:0005886 GO:0005902 GO:0006810 GO:0006839 GO:0006996 GO:0007005 GO:0007006 GO:0007010 GO:0007017 GO:0007154 GO:0007267 GO:…	3.1.4.37	ko:K01121					ko00000 ko01000 ko04147			38DNU@33154 3BE08@33208 3D01D@33213 486B0@7711 49281@7742 49SD4@7898 KOG2401@1 KOG2401@2759	L	2' 3'-cyclic nucleotide 3' phosphodiesterase
Msa007255	29.3862	50.927	33.2271	13.2617	10.695	4.86145	37.8468	9.60604	1.97915	0.000620561	0.00496391	-	Superscaffold7	14592045	14596298	-	471	-	- && P36639.3 RecName: Full=7,8-dihydro-8-oxoguanine triphosphatase; AltName: Full=2-hydroxy-dATP diphosphatase; AltName: Full=8-oxo-dGTPase; AltName: Full=Nucleoside diphosphate-linked moiety X motif 1; Short=Nudix motif 1; Flags: Precursor && PF00293:NUDIX domain	NUDIX	215358.XP_010728871.1	2.4e-78	298.1	Actinopterygii	NUDT1	GO:0000003 GO:0001669 GO:0003006 GO:0003674 GO:0003676 GO:0003723 GO:0003824 GO:0003924 GO:0005488 GO:0005575 GO:0005576 GO:0005615 GO:0005622 GO:0005623 GO:0005634 GO:0005635 GO:0005737 GO:0005739 GO:0005759 GO:0005829 GO:0005886 GO:0006139 GO:0006163 GO:0006195 GO:0006203 GO:0006259 GO:0006281 GO:0006725 GO:0006753 GO:0006793 GO:0006796 GO:0006807 GO:0006950 GO:0006974 GO:0006979 GO:0007154 GO:…	3.6.1.55 3.6.1.56	ko:K03574 ko:K17816					ko00000 ko01000 ko03400			2S254@2759 39ZYW@33154 3BPBN@33208 3D6IS@33213 47Z58@7711 498HZ@7742 4A2F5@7898 COG0494@1	G	Nudix (nucleoside diphosphate linked moiety X)-type motif 1
Msa007261	76.4042	133.336	60.5209	34.1015	49.5857	35.9747	90.0871	39.8873	1.17988	0.00472098	0.0264393	-	Superscaffold7	14862329	14905302	+	1362	-	- && Q6ZMB5.1 RecName: Full=Transmembrane protein 184A && PF10178:Proteasome assembly chaperone 3|PF03619:Organic solute transporter Ostalpha	-	215358.XP_010728866.1	7.1e-168	597	Actinopterygii	TMEM184A	GO:0000003 GO:0003006 GO:0003674 GO:0005215 GO:0005488 GO:0005539 GO:0005575 GO:0005622 GO:0005623 GO:0005737 GO:0005768 GO:0005769 GO:0005886 GO:0007275 GO:0007530 GO:0008150 GO:0008201 GO:0010008 GO:0012505 GO:0012506 GO:0016020 GO:0016021 GO:0018992 GO:0022414 GO:0030141 GO:0030659 GO:0030667 GO:0031090 GO:0031224 GO:0031410 GO:0031901 GO:0031982 GO:0032501 GO:0032502 GO:0032879 GO:0032880 GO:…										38CUU@33154 3BCTY@33208 3CUXU@33213 47ZX7@7711 495HU@7742 49R4X@7898 KOG2641@1 KOG2641@2759	T	Transmembrane protein 184a
Msa007268	81.3019	89.8168	35.6005	38.8378	28.1958	17.5012	68.9064	28.1783	1.29398	0.00906746	0.0445899	-	Superscaffold7	15116160	15137357	-	2721	-	- && P57094.2 RecName: Full=Axin-1; AltName: Full=Axis inhibition protein 1 && PF08833:Axin beta-catenin binding domain|PF00778:DIX domain|PF16646:Axin-1 tankyrase binding domain|PF00615:Regulator of G protein signaling domain	DIX	215358.XP_010728860.1	0	1534.2	Actinopterygii	AXIN1	GO:0000003 GO:0000122 GO:0000165 GO:0000187 GO:0000209 GO:0000226 GO:0001501 GO:0001654 GO:0001701 GO:0001704 GO:0001707 GO:0001743 GO:0001756 GO:0001932 GO:0001934 GO:0002009 GO:0002039 GO:0002164 GO:0002165 GO:0002168 GO:0003002 GO:0003006 GO:0003008 GO:0003674 GO:0005096 GO:0005102 GO:0005198 GO:0005488 GO:0005515 GO:0005575 GO:0005622 GO:0005623 GO:0005634 GO:0005737 GO:0005829 GO:0005886 GO:…		ko:K02157 ko:K04385	ko04310 ko04390 ko04550 ko04934 ko05165 ko05200 ko05210 ko05213 ko05217 ko05224 ko05225 ko05226 map04310 map04390 map04550 map04934 map05165 map05200 map05210 map05213 map05217 map05224 map05225 map05226				ko00000 ko00001 ko01009 ko03036			38CHU@33154 3BDRV@33208 3CR6Y@33213 48800@7711 492PN@7742 49YZ4@7898 KOG3589@1 KOG3589@2759	T	isoform X1
Msa007279	415.326	249.08	162.576	120.303	87.5043	146.816	275.66	118.208	1.22289	0.00140043	0.00980888	-	Superscaffold7	15734818	15743563	+	1002	-	- && Q6P7G9.1 RecName: Full=Probable G-protein coupled receptor 146 [Xenopus laevis] && PF00001:7 transmembrane receptor (rhodopsin family)	7tm_1	215358.XP_010728848.1	4.3e-178	630.6	Actinopterygii	gpr146			ko:K08431					ko00000 ko04030			28HB1@1 2QPPG@2759 38GGR@33154 3BC3E@33208 3CTWP@33213 4864E@7711 48Y6G@7742 49QF0@7898	T	receptor 146
Msa007284	53.8748	31.4822	23.7337	7.57811	0.972269	9.7229	36.3635	6.0911	2.57932	0.000370447	0.00323426	-	Superscaffold7	15803138	15818883	-	1140	-	- && B3DHW5.1 RecName: Full=Protein shisa-9B; Flags: Precursor && PF13908:Wnt and FGF inhibitory regulator	-	215358.XP_010728838.1	9.4e-206	722.6	Actinopterygii	SHISA9	GO:0003674 GO:0005488 GO:0005515 GO:0005575 GO:0005623 GO:0005886 GO:0005887 GO:0008150 GO:0008328 GO:0009966 GO:0010469 GO:0010646 GO:0014069 GO:0016020 GO:0016021 GO:0019904 GO:0022898 GO:0023051 GO:0030165 GO:0030425 GO:0031224 GO:0031226 GO:0031252 GO:0031253 GO:0031256 GO:0031644 GO:0032279 GO:0032281 GO:0032409 GO:0032412 GO:0032589 GO:0032590 GO:0032591 GO:0032879 GO:0032991 GO:0034702 GO:…										28KKW@1 2QT2A@2759 39SYG@33154 3BBZ3@33208 3D1MH@33213 4877U@7711 492U1@7742 49Y15@7898	S	Shisa homolog 9b
Msa007305	1907.17	1444.48	3243.21	125.039	86.532	116.675	2198.28	109.415	4.32796	3.7045e-39	2.35743e-36	-	Superscaffold7	16042180	16044030	+	588	-	- && - && -	-	8081.XP_008414192.1	2.1e-36	159.1	Vertebrata	C19orf80	GO:0003674 GO:0005102 GO:0005179 GO:0005488 GO:0005515 GO:0005575 GO:0005576 GO:0006629 GO:0008150 GO:0008152 GO:0009893 GO:0009966 GO:0009987 GO:0010468 GO:0010469 GO:0010604 GO:0010628 GO:0010646 GO:0010954 GO:0019216 GO:0019222 GO:0021700 GO:0023051 GO:0030154 GO:0030162 GO:0030545 GO:0031323 GO:0031325 GO:0032268 GO:0032270 GO:0032502 GO:0042592 GO:0043086 GO:0044092 GO:0044237 GO:0044238 GO:…		ko:K22289	ko04979 map04979				ko00000 ko00001			2E8PM@1 2SF52@2759 3A413@33154 3BS8B@33208 3D68Z@33213 48DHB@7711 499QM@7742	S	regulation of lipoprotein metabolic process
Msa007327	239.988	397.231	617.075	234.922	108.894	124.453	418.098	156.09	1.42017	0.000524056	0.00430623	-	Superscaffold7	16605326	16609851	+	1617	-	- && O00482.2 RecName: Full=Nuclear receptor subfamily 5 group A member 2; AltName: Full=Alpha-1-fetoprotein transcription factor; AltName: Full=B1-binding factor; Short=hB1F; AltName: Full=CYP7A promoter-binding factor; AltName: Full=Hepatocytic transcription factor; AltName: Full=Liver receptor homolog 1; Short=LRH-1 && PF00105:Zinc finger, C4 type (two domains)|PF00104:Ligand-binding domain of…	Hormone_recep	215358.XP_010728660.1	5.3e-255	886.7	Actinopterygii	ftz-f1	GO:0000902 GO:0000904 GO:0000976 GO:0000981 GO:0000982 GO:0001067 GO:0001077 GO:0001228 GO:0002009 GO:0002165 GO:0003002 GO:0003674 GO:0003676 GO:0003677 GO:0003682 GO:0003690 GO:0003700 GO:0004879 GO:0005488 GO:0005515 GO:0005575 GO:0005622 GO:0005623 GO:0005634 GO:0005667 GO:0005737 GO:0006139 GO:0006351 GO:0006355 GO:0006357 GO:0006366 GO:0006725 GO:0006807 GO:0007154 GO:0007165 GO:0007275 GO:…		ko:K08027 ko:K08705	ko04950 map04950				ko00000 ko00001 ko03000 ko03310			38E3M@33154 3BC46@33208 3D389@33213 48DKI@7711 496RX@7742 49RHY@7898 KOG4218@1 KOG4218@2759	K	Nuclear receptor subfamily 5 group A member
Msa007343	285.047	208.338	202.923	116.514	96.2547	115.703	232.102	109.49	1.08468	5.06442e-05	0.000583223	-	Superscaffold7	17118216	17123959	-	1833	-	- && A5PMF6.1 RecName: Full=Procollagen galactosyltransferase 1; AltName: Full=Collagen beta(1-O)galactosyltransferase 1; AltName: Full=Glycosyltransferase 25 family member 1; AltName: Full=Hydroxylysine galactosyltransferase 1; Flags: Precursor && PF01755:Glycosyltransferase family 25 (LPS biosynthesis protein)|PF13704:Glycosyl transferase family 2	-	144197.XP_008289383.1	0	1173.7	Actinopterygii	COLGALT1	GO:0003674 GO:0003824 GO:0005575 GO:0005622 GO:0005623 GO:0005737 GO:0005783 GO:0005788 GO:0008150 GO:0008194 GO:0008378 GO:0012505 GO:0016740 GO:0016757 GO:0016758 GO:0031974 GO:0035250 GO:0043226 GO:0043227 GO:0043229 GO:0043231 GO:0043233 GO:0044422 GO:0044424 GO:0044432 GO:0044444 GO:0044446 GO:0044464 GO:0048518 GO:0048522 GO:0050211 GO:0050789 GO:0050794 GO:0051128 GO:0051130 GO:0065007 GO:…	2.4.1.50	ko:K11703	ko00310 ko00514 map00310 map00514		R03380	RC00005 RC00397	ko00000 ko00001 ko01000 ko01003		GT25	38BZB@33154 3BB9G@33208 3CT83@33213 47Z13@7711 48YFR@7742 4A150@7898 KOG4179@1 KOG4179@2759	O	Collagen beta(1-O)galactosyltransferase 1
Msa007356	459.405	354.637	539.941	51.1523	56.3916	63.1989	451.328	56.9143	2.98648	1.20372e-27	2.91299e-25	-	Superscaffold7	17378652	17383572	+	510	-	- && Q28BQ6.1 RecName: Full=Transmembrane emp24 domain-containing protein 1; AltName: Full=p24 family protein gamma-1; Short=p24gamma1; Flags: Precursor && PF01105:emp24/gp25L/p24 family/GOLD	-	215358.XP_010728691.1	2e-70	271.9	Actinopterygii	tmed1			ko:K20348					ko00000 ko02000 ko04131	9.B.188.1.1		39YGP@33154 3BMPS@33208 3D4SX@33213 48BZT@7711 498NH@7742 49WKQ@7898 KOG1693@1 KOG3287@2759	U	Transmembrane emp24 protein transport domain containing 1a
Msa007360	1024.6	875.945	1049.03	221.66	239.178	213.904	983.191	224.914	2.12775	1.66298e-27	3.86127e-25	-	Superscaffold7	17460009	17463891	+	774	-	- && P69166.1 RecName: Full=3-alpha-(or 20-beta)-hydroxysteroid dehydrogenase >P9WGT1.1 RecName: Full=3-alpha-(or 20-beta)-hydroxysteroid dehydrogenase && PF00106:short chain dehydrogenase	adh_short	215358.XP_010728700.1	6.6e-110	403.7	Actinopterygii												39ZQ5@33154 3BM65@33208 3D5P4@33213 48AMK@7711 49ANV@7742 49UH7@7898 COG1028@1 KOG1611@2759	Q	Belongs to the short-chain dehydrogenases reductases (SDR) family
Msa007369	81.3019	150.929	30.8538	15.1562	2.91681	24.3073	87.695	14.1268	2.63674	0.000191821	0.00184953	-	Superscaffold7	17527591	17530720	-	1491	-	- && P68371.1 RecName: Full=Tubulin beta-4B chain; AltName: Full=Tubulin beta-2 chain; AltName: Full=Tubulin beta-2C chain >P68372.1 RecName: Full=Tubulin beta-4B chain; AltName: Full=Tubulin beta-2C chain >Q3MHM5.1 RecName: Full=Tubulin beta-4B chain; AltName: Full=Tubulin beta-2C chain && PF03953:Tubulin C-terminal domain|PF00091:Tubulin/FtsZ family, GTPase domain	Tubulin	106582.XP_004559577.1	1.3e-260	905.2	Actinopterygii	tubb4a			ko:K07375	ko04145 ko04540 ko05130 map04145 map04540 map05130				ko00000 ko00001 ko03036 ko04147 ko04812			38EHS@33154 3BDQF@33208 3CSPW@33213 482T5@7711 48VYX@7742 4A5X7@7898 COG5023@1 KOG1375@2759	Z	Tubulin is the major constituent of microtubules. It binds two moles of GTP one at an exchangeable site on the beta chain and one at a non-exchangeable site on the alpha chain
Msa007394	223.335	204.634	346.512	107.988	76.8093	114.73	258.16	99.8426	1.3682	1.44958e-05	0.000196933	-	Superscaffold7	17890981	17891959	-	468	-	- && Q6WL85.1 RecName: Full=Peripheral myelin protein 22; Short=PMP-22 && PF00822:PMP-22/EMP/MP20/Claudin family	-	32507.XP_006791421.1	4.9e-44	184.1	Actinopterygii				ko:K19289					ko00000			2B3J8@1 2S0F5@2759 3A0SU@33154 3BPTT@33208 3D6BM@33213 48EYH@7711 49BHR@7742 4A3BH@7898	S	Peripheral myelin protein
Msa007429	1842.52	1523.18	1361.13	447.109	426.826	514.342	1575.61	462.759	1.76786	3.2386e-17	2.85362e-15	-	Superscaffold7	18717282	18725885	-	1221	-	- && Q8K4Y7.1 RecName: Full=Soluble calcium-activated nucleotidase 1; Short=SCAN-1; AltName: Full=Apyrase homolog && PF06079:Apyrase	-	215358.XP_010736909.1	1.2e-211	742.3	Actinopterygii	CANT1	GO:0001775 GO:0002252 GO:0002263 GO:0002274 GO:0002275 GO:0002283 GO:0002366 GO:0002376 GO:0002443 GO:0002444 GO:0002446 GO:0003674 GO:0003824 GO:0004382 GO:0005488 GO:0005509 GO:0005515 GO:0005575 GO:0005576 GO:0005622 GO:0005623 GO:0005737 GO:0005783 GO:0005789 GO:0006029 GO:0006139 GO:0006725 GO:0006753 GO:0006793 GO:0006796 GO:0006807 GO:0006810 GO:0006887 GO:0006955 GO:0008150 GO:0008152 GO:…	3.6.1.6	ko:K12304	ko00230 ko00240 map00230 map00240		R00155 R00328 R00961	RC00002	ko00000 ko00001 ko01000			38E2R@33154 3BD78@33208 3CXBP@33213 47ZRS@7711 493ZW@7742 49XQ7@7898 KOG4494@1 KOG4494@2759	F	Calcium activated nucleotidase
Msa007436	5.87725	33.3341	27.2937	0	2.91681	0.97229	22.1683	1.29637	4.1026	0.000270407	0.00248456	-	Superscaffold7	18835659	18848239	+	1206	-	- && Q5EA75.1 RecName: Full=Ethanolamine-phosphate cytidylyltransferase; AltName: Full=CTP:phosphoethanolamine cytidylyltransferase; AltName: Full=Phosphorylethanolamine transferase && PF01467:Cytidylyltransferase-like	CTP_transf_2	144197.XP_008301525.1	4.4e-230	803.5	Actinopterygii	PCYT2	GO:0003674 GO:0003824 GO:0004306 GO:0005575 GO:0005622 GO:0005623 GO:0005737 GO:0005783 GO:0005789 GO:0006629 GO:0006644 GO:0006646 GO:0006650 GO:0006793 GO:0006796 GO:0008150 GO:0008152 GO:0008610 GO:0008654 GO:0009058 GO:0009987 GO:0012505 GO:0016020 GO:0016740 GO:0016772 GO:0016779 GO:0019637 GO:0031984 GO:0042175 GO:0043226 GO:0043227 GO:0043229 GO:0043231 GO:0044237 GO:0044238 GO:0044249 GO:…	2.7.7.14	ko:K00967	ko00440 ko00564 ko01100 map00440 map00564 map01100	M00092	R02038 R04247	RC00002	ko00000 ko00001 ko00002 ko01000			397AJ@33154 3BDIN@33208 3CW8S@33213 4863J@7711 492SH@7742 49UDV@7898 COG0615@1 KOG2803@2759	I	Phosphate cytidylyltransferase 2 ethanolamine
Msa007460	53.8748	44.4454	40.3472	15.1562	18.4731	20.4181	46.2225	18.0158	1.36204	0.00183699	0.0122909	-	Superscaffold7	19666980	19721074	+	834	-	- && Q0V8F1.1 RecName: Full=Coronin-7; Short=Crn7 && PF08953:Domain of unknown function (DUF1899)	-	215358.XP_010737690.1	2.3e-121	441.8	Actinopterygii	CORO7	GO:0000902 GO:0000904 GO:0001941 GO:0003674 GO:0003779 GO:0005488 GO:0005515 GO:0005575 GO:0005622 GO:0005623 GO:0005737 GO:0005794 GO:0005802 GO:0005886 GO:0005938 GO:0006810 GO:0006892 GO:0006895 GO:0006928 GO:0006935 GO:0006996 GO:0007010 GO:0007015 GO:0007030 GO:0007163 GO:0007275 GO:0007399 GO:0007409 GO:0007411 GO:0008017 GO:0008092 GO:0008104 GO:0008150 GO:0008154 GO:0009605 GO:0009653 GO:…		ko:K17805 ko:K18619					ko00000 ko03029 ko04812			38BDH@33154 3BEK1@33208 3CZP8@33213 4816V@7711 491V2@7742 49UY9@7898 KOG1445@1 KOG1445@2759	Z	Belongs to the WD repeat coronin family
Msa007463	296.801	195.375	378.552	69.1503	76.8093	101.118	290.243	82.3593	1.81573	3.061e-08	7.65562e-07	-	Superscaffold7	19779546	19794177	-	1338	-	- && Q9BZE0.2 RecName: Full=Zinc finger protein GLIS2; AltName: Full=GLI-similar 2; AltName: Full=Neuronal Krueppel-like protein && PF13912:C2H2-type zinc finger	-	32507.XP_006791497.1	1.3e-150	539.7	Actinopterygii	GLIS2	GO:0000122 GO:0000976 GO:0000977 GO:0000981 GO:0000982 GO:0001012 GO:0001067 GO:0001077 GO:0001228 GO:0001655 GO:0001822 GO:0003674 GO:0003676 GO:0003677 GO:0003690 GO:0003700 GO:0005488 GO:0005575 GO:0005622 GO:0005623 GO:0005634 GO:0005654 GO:0005667 GO:0005737 GO:0005929 GO:0006139 GO:0006351 GO:0006355 GO:0006357 GO:0006366 GO:0006725 GO:0006807 GO:0006950 GO:0007154 GO:0007275 GO:0007584 GO:…		ko:K09233					ko00000 ko03000			38FYE@33154 3BJB2@33208 3D31F@33213 483FI@7711 49076@7742 49RUQ@7898 KOG1721@1 KOG1721@2759	S	zinc finger
Msa007484	1210.71	806.499	468.74	375.117	372.379	365.581	828.651	371.026	1.15989	0.000476675	0.00398164	-	Superscaffold7	20505885	20512074	-	717	-	- && Q6PEH1.1 RecName: Full=ER lumen protein-retaining receptor 2; AltName: Full=KDEL endoplasmic reticulum protein retention receptor 2; Short=KDEL receptor 2 && PF00810:ER lumen protein retaining receptor	ER_lumen_recept	215358.XP_010737713.1	2.2e-107	395.2	Vertebrata	KDELR2	GO:0000139 GO:0003674 GO:0005046 GO:0005048 GO:0005488 GO:0005575 GO:0005622 GO:0005623 GO:0005737 GO:0005783 GO:0005789 GO:0005794 GO:0005801 GO:0006810 GO:0006886 GO:0006890 GO:0008104 GO:0008150 GO:0012505 GO:0015031 GO:0015833 GO:0016020 GO:0016021 GO:0016192 GO:0030133 GO:0031090 GO:0031224 GO:0031410 GO:0031982 GO:0031984 GO:0033036 GO:0033218 GO:0034613 GO:0042175 GO:0042277 GO:0042886 GO:…		ko:K10949	ko05110 map05110				ko00000 ko00001 ko04131			38HS7@33154 3BB67@33208 3CRU6@33213 48271@7711 48YX8@7742 COG5196@1 KOG3106@2759	U	ER retention sequence binding
Msa007493	17.6317	225.005	26.107	8.52538	8.75043	1.94458	89.5812	6.4068	3.80692	2.57325e-05	0.000327265	-	Superscaffold7	20629134	20633711	-	1278	-	- && Q8N8V4.2 RecName: Full=Ankyrin repeat and SAM domain-containing protein 4B; AltName: Full=Harmonin-interacting ankyrin repeat-containing protein; Short=Harp && PF12796:Ankyrin repeats (3 copies)|PF00536:SAM domain (Sterile alpha motif)	SAM_1	144197.XP_008301657.1	1e-131	476.9	Actinopterygii	ANKS4B	GO:0005575 GO:0005622 GO:0005623 GO:0005737 GO:0005783 GO:0005789 GO:0005886 GO:0005902 GO:0005903 GO:0006950 GO:0008104 GO:0008150 GO:0009987 GO:0012505 GO:0016020 GO:0016043 GO:0022607 GO:0031984 GO:0033036 GO:0033554 GO:0034622 GO:0034976 GO:0042175 GO:0042995 GO:0043226 GO:0043227 GO:0043229 GO:0043231 GO:0043933 GO:0044085 GO:0044422 GO:0044424 GO:0044425 GO:0044432 GO:0044444 GO:0044446 GO:…		ko:K21414 ko:K21878					ko00000 ko03036 ko04131			38CSH@33154 3BBUK@33208 3CWPM@33213 4824P@7711 497A7@7742 49QAI@7898 COG0666@1 KOG0504@2759	S	ankyrin repeat and
Msa007503	372.226	151.855	245.644	41.6796	41.8076	53.476	256.575	45.6544	2.4905	5.4608e-11	2.15695e-09	-	Superscaffold7	20981592	20990163	+	2310	-	- && P57095.1 RecName: Full=Axin-2; AltName: Full=Axis inhibition protein 2 && PF00615:Regulator of G protein signaling domain|PF16646:Axin-1 tankyrase binding domain|PF08833:Axin beta-catenin binding domain	RGS	215358.XP_010728973.1	0	1282.3	Actinopterygii	AXIN2	GO:0000003 GO:0001501 GO:0001503 GO:0001756 GO:0001932 GO:0001934 GO:0001957 GO:0002009 GO:0002062 GO:0002164 GO:0002165 GO:0002168 GO:0003002 GO:0003006 GO:0003007 GO:0003128 GO:0003139 GO:0003413 GO:0003674 GO:0005096 GO:0005102 GO:0005198 GO:0005488 GO:0005515 GO:0005575 GO:0005622 GO:0005623 GO:0005634 GO:0005737 GO:0005813 GO:0005815 GO:0005829 GO:0005856 GO:0005886 GO:0006139 GO:0006259 GO:…		ko:K02157 ko:K04385	ko04310 ko04390 ko04550 ko04934 ko05165 ko05200 ko05210 ko05213 ko05217 ko05224 ko05225 ko05226 map04310 map04390 map04550 map04934 map05165 map05200 map05210 map05213 map05217 map05224 map05225 map05226				ko00000 ko00001 ko01009 ko03036			38CHU@33154 3BDRV@33208 3CR6Y@33213 48AWE@7711 4945K@7742 49VNG@7898 KOG3589@1 KOG3589@2759	T	Axin 2 (conductin axil)
Msa007504	72.4861	40.7416	51.0274	7.57811	9.72269	8.75061	54.7517	8.68381	2.65725	2.15692e-07	4.50854e-06	-	Superscaffold7	20990822	20993996	+	294	-	- && P57095.1 RecName: Full=Axin-2; AltName: Full=Axis inhibition protein 2 && -	-	8081.XP_008414987.1	3.3e-46	190.7	Actinopterygii	AXIN2	GO:0000003 GO:0001501 GO:0001503 GO:0001756 GO:0001932 GO:0001934 GO:0001957 GO:0002009 GO:0002062 GO:0002164 GO:0002165 GO:0002168 GO:0003002 GO:0003006 GO:0003007 GO:0003128 GO:0003139 GO:0003413 GO:0003674 GO:0005096 GO:0005102 GO:0005198 GO:0005488 GO:0005515 GO:0005575 GO:0005622 GO:0005623 GO:0005634 GO:0005737 GO:0005813 GO:0005815 GO:0005829 GO:0005856 GO:0005886 GO:0006139 GO:0006259 GO:…		ko:K02157 ko:K04385	ko04310 ko04390 ko04550 ko04934 ko05165 ko05200 ko05210 ko05213 ko05217 ko05224 ko05225 ko05226 map04310 map04390 map04550 map04934 map05165 map05200 map05210 map05213 map05217 map05224 map05225 map05226				ko00000 ko00001 ko01009 ko03036			38CHU@33154 3BDRV@33208 3CR6Y@33213 48AWE@7711 4945K@7742 49VNG@7898 KOG3589@1 KOG3589@2759	T	Axin 2 (conductin axil)
Msa007520	549.523	627.792	848.479	275.654	237.234	324.745	675.264	279.211	1.27323	6.30679e-07	1.18301e-05	-	Superscaffold7	21279765	21283712	-	846	-	- && Q5ZLY2.1 RecName: Full=Hydroxyacylglutathione hydrolase-like protein && PF16123:Hydroxyacylglutathione hydrolase C-terminus	-	244447.XP_008328134.1	2.7e-157	561.2	Actinopterygii	HAGHL											38DWS@33154 3BJXE@33208 3CZTX@33213 489ZI@7711 49893@7742 4A5TY@7898 COG0491@1 KOG0813@2759	S	Hydroxyacylglutathione hydrolase-like
Msa007522	853.181	809.277	898.319	477.421	469.606	324.745	853.592	423.924	1.00944	8.45584e-06	0.000121886	-	Superscaffold7	21288804	21289469	+	666	-	- && Q6AYQ8.1 RecName: Full=Acylpyruvase FAHD1, mitochondrial; AltName: Full=Fumarylacetoacetate hydrolase domain-containing protein 1; AltName: Full=Oxaloacetate decarboxylase; Short=OAA decarboxylase; Flags: Precursor && PF01557:Fumarylacetoacetate (FAA) hydrolase family	FAA_hydrolase	215358.XP_010728992.1	6.6e-119	433.3	Actinopterygii	FAHD1	GO:0003674 GO:0003824 GO:0005575 GO:0005622 GO:0005623 GO:0005634 GO:0005654 GO:0005737 GO:0005739 GO:0005759 GO:0005829 GO:0006082 GO:0006091 GO:0006099 GO:0006101 GO:0008150 GO:0008152 GO:0008948 GO:0009060 GO:0009987 GO:0015980 GO:0016787 GO:0016822 GO:0016823 GO:0016829 GO:0016830 GO:0016831 GO:0016999 GO:0017144 GO:0018773 GO:0019752 GO:0031974 GO:0031981 GO:0034545 GO:0043226 GO:0043227 GO:…	3.7.1.5	ko:K01557	ko00350 ko01100 ko01120 map00350 map01100 map01120		R01085	RC00326 RC00446	ko00000 ko00001 ko01000			39TDF@33154 3BGYJ@33208 3CUXD@33213 47Z9A@7711 48VS7@7742 4A1Y4@7898 COG0179@1 KOG1535@2759	Q	Fumarylacetoacetate hydrolase domain containing 1
Msa007537	2683.94	2523.2	4580.6	992.733	607.668	1056.88	3262.58	885.76	1.8808	2.14991e-09	6.60818e-08	-	Superscaffold7	21428231	21445328	+	3609	-	- && P36956.2 RecName: Full=Sterol regulatory element-binding protein 1; Short=SREBP-1; AltName: Full=Class D basic helix-loop-helix protein 1; Short=bHLHd1; AltName: Full=Sterol regulatory element-binding transcription factor 1; Contains: RecName: Full=Processed sterol regulatory element-binding protein 1 && PF00010:Helix-loop-helix DNA-binding domain	HLH	8153.XP_005925509.1	0	1783.1	Actinopterygii	srebf1	GO:0000902 GO:0000981 GO:0000982 GO:0001077 GO:0001228 GO:0003674 GO:0003700 GO:0005488 GO:0005515 GO:0005575 GO:0005622 GO:0005623 GO:0005634 GO:0005635 GO:0005737 GO:0005783 GO:0005789 GO:0006082 GO:0006139 GO:0006351 GO:0006355 GO:0006357 GO:0006366 GO:0006629 GO:0006631 GO:0006633 GO:0006725 GO:0006807 GO:0006950 GO:0006984 GO:0006991 GO:0007154 GO:0007165 GO:0007275 GO:0007568 GO:0008150 GO:…		ko:K07197 ko:K09107	ko04152 ko04910 ko04931 ko04932 map04152 map04910 map04931 map04932				ko00000 ko00001 ko03000 ko04131			39IEW@33154 3BABD@33208 3CRAA@33213 481UK@7711 495AZ@7742 49WGC@7898 KOG2588@1 KOG2588@2759	K	Sterol regulatory element binding transcription factor 1
Msa007587	386.919	300.007	720.317	135.459	152.646	111.813	469.081	133.306	1.81356	3.08655e-07	6.20269e-06	-	Superscaffold7	22734384	22758816	+	3810	-	- && Q58A65.2 RecName: Full=C-Jun-amino-terminal kinase-interacting protein 4; Short=JIP-4; Short=JNK-interacting protein 4; AltName: Full=JNK-associated leucine-zipper protein; Short=JLP; AltName: Full=JNK/SAPK-associated protein 2; Short=JSAP2; AltName: Full=Mitogen-activated protein kinase 8-interacting protein 4; AltName: Full=Sperm-associated antigen 9 && PF09744:JNK_SAPK-associated protein-…	-	215358.XP_010753828.1	0	1994.2	Actinopterygii	SPAG9	GO:0000003 GO:0000139 GO:0000165 GO:0000187 GO:0001669 GO:0001932 GO:0001934 GO:0003008 GO:0003674 GO:0005078 GO:0005198 GO:0005488 GO:0005515 GO:0005575 GO:0005622 GO:0005623 GO:0005737 GO:0005794 GO:0005798 GO:0005815 GO:0005829 GO:0005856 GO:0006464 GO:0006468 GO:0006793 GO:0006796 GO:0006807 GO:0006810 GO:0006928 GO:0006950 GO:0007017 GO:0007018 GO:0007154 GO:0007165 GO:0007254 GO:0007257 GO:…		ko:K04436 ko:K20317	ko04010 map04010				ko00000 ko00001 ko04131			38BAW@33154 3BB0Y@33208 3CT9C@33213 48AR7@7711 48XZR@7742 49XAI@7898 KOG2077@1 KOG2077@2759	T	Sperm associated antigen
Msa007604	131.259	126.855	115.108	50.205	27.2235	32.0856	124.407	36.5047	1.76844	3.28404e-07	6.56121e-06	-	Superscaffold7	23475334	23486689	-	1659	-	- && Q96RE7.1 RecName: Full=Nucleus accumbens-associated protein 1; Short=NAC-1; AltName: Full=BTB/POZ domain-containing protein 14B && PF10523:BEN domain|PF00651:BTB/POZ domain	BTB	144197.XP_008301371.1	1e-248	865.9	Actinopterygii	NACC1	GO:0000122 GO:0000981 GO:0000982 GO:0001078 GO:0001227 GO:0003674 GO:0003700 GO:0005575 GO:0005622 GO:0005623 GO:0005634 GO:0005654 GO:0005737 GO:0006355 GO:0006357 GO:0008150 GO:0008284 GO:0009889 GO:0009890 GO:0009892 GO:0009987 GO:0010468 GO:0010556 GO:0010558 GO:0010605 GO:0010629 GO:0016043 GO:0016604 GO:0019219 GO:0019222 GO:0022607 GO:0030054 GO:0031323 GO:0031324 GO:0031326 GO:0031327 GO:…		ko:K10486					ko00000 ko04121			39RK8@33154 3BJF0@33208 3CYDI@33213 481Y4@7711 48XAQ@7742 49VN9@7898 KOG1721@1 KOG1721@2759	S	Nucleus accumbens associated 1 BEN and BTB (POZ) domain containing
Msa007626	7784.42	6471.44	4658.92	2083.03	1620.77	1689.84	6304.92	1797.88	1.81025	2.09192e-13	1.16699e-11	-	Superscaffold7	25325101	25327571	+	492	-	- && O00746.1 RecName: Full=Nucleoside diphosphate kinase, mitochondrial; Short=NDK; Short=NDP kinase, mitochondrial; AltName: Full=Nucleoside diphosphate kinase D; Short=NDPKD; AltName: Full=nm23-H4; Flags: Precursor && PF00334:Nucleoside diphosphate kinase	NDK	215358.XP_010743416.1	3.9e-76	290.8	Actinopterygii	NME4	GO:0003674 GO:0003824 GO:0004550 GO:0005488 GO:0005515 GO:0005543 GO:0005575 GO:0005622 GO:0005623 GO:0005737 GO:0005739 GO:0005740 GO:0005743 GO:0005758 GO:0006139 GO:0006165 GO:0006725 GO:0006753 GO:0006793 GO:0006796 GO:0006807 GO:0006810 GO:0006869 GO:0008150 GO:0008152 GO:0008289 GO:0009116 GO:0009117 GO:0009132 GO:0009987 GO:0010876 GO:0010941 GO:0015949 GO:0016020 GO:0016301 GO:0016310 GO:…	2.7.4.6	ko:K00940	ko00230 ko00240 ko00983 ko01100 ko01110 ko01130 ko04016 map00230 map00240 map00983 map01100 map01110 map01130 map04016	M00049 M00050 M00052 M00053	R00124 R00139 R00156 R00330 R00570 R00722 R01137 R01857 R02093 R02326 R02331 R03530 R11894 R11895	RC00002	ko00000 ko00001 ko00002 ko01000 ko04131			3A01M@33154 3BPJ3@33208 3D696@33213 48A2A@7711 49731@7742 4A39Y@7898 COG0105@1 KOG0888@2759	F	Non-metastatic cells 4 protein expressed in
Msa007633	1105.9	901.872	1091.75	401.64	328.627	375.304	1033.17	368.524	1.48686	1.92349e-13	1.08359e-11	-	Superscaffold7	25411352	25415735	-	837	-	- && Q66I59.1 RecName: Full=Putative L-aspartate dehydrogenase; AltName: Full=Aspartate dehydrogenase domain-containing protein && PF03447:Homoserine dehydrogenase, NAD binding domain|PF01958:Domain of unknown function DUF108	-	215358.XP_010743406.1	1.1e-147	529.3	Actinopterygii	ASPDH		1.4.1.21	ko:K06989	ko00760 ko01100 map00760 map01100		R07407 R07410	RC02566	ko00000 ko00001 ko01000			2QVGC@2759 38BEM@33154 3BDIB@33208 3CY6R@33213 48AV5@7711 48VBQ@7742 49Z3C@7898 COG1712@1	S	Aspartate dehydrogenase domain containing
Msa007655	922.728	815.759	867.466	453.74	255.707	368.498	868.651	359.315	1.27331	6.84889e-07	1.2715e-05	-	Superscaffold7	25774979	25780021	+	1200	-	- && Q6MFZ5.1 RecName: Full=E3 ubiquitin-protein ligase TRIM39; AltName: Full=RING finger protein 23; AltName: Full=Tripartite motif-containing protein 39 && PF13765:SPRY-associated domain|PF00622:SPRY domain	SPRY	144197.XP_008303686.1	2.2e-221	774.6	Actinopterygii			2.3.2.27	ko:K12015					ko00000 ko01000 ko04121			39WFY@33154 3BDRM@33208 3CVK3@33213 48CBP@7711 495WZ@7742 49ZYA@7898 KOG2177@1 KOG2177@2759	O	Si ch211-120g10.1
Msa007711	1737.71	1375.03	1355.19	770.126	578.5	685.465	1489.31	678.03	1.13529	1.27981e-07	2.84841e-06	-	Superscaffold7	27746271	27790924	+	3183	-	- && Q15334.3 RecName: Full=Lethal(2) giant larvae protein homolog 1; Short=LLGL; AltName: Full=DLG4; AltName: Full=Hugl-1; AltName: Full=Human homolog to the D-lgl gene protein && PF08366:LLGL2	-	144197.XP_008286226.1	0	2033.8	Actinopterygii	LLGL1	GO:0000003 GO:0000132 GO:0000137 GO:0000139 GO:0000149 GO:0000226 GO:0000278 GO:0000578 GO:0000902 GO:0000904 GO:0001505 GO:0001700 GO:0001709 GO:0001738 GO:0001932 GO:0001933 GO:0002009 GO:0002164 GO:0002165 GO:0002168 GO:0002791 GO:0003002 GO:0003006 GO:0003674 GO:0004857 GO:0004860 GO:0005096 GO:0005198 GO:0005488 GO:0005515 GO:0005575 GO:0005576 GO:0005622 GO:0005623 GO:0005737 GO:0005768 GO:…		ko:K06094	ko04390 ko04391 ko04530 ko05165 map04390 map04391 map04530 map05165				ko00000 ko00001 ko04131			38DTG@33154 3BC7M@33208 3CVIR@33213 47ZWX@7711 4966I@7742 49V30@7898 KOG1983@1 KOG1983@2759	U	Lethal giant larvae homolog 1 (Drosophila)
Msa007775	27.4272	36.1119	79.5078	11.3672	15.5563	14.5844	47.6823	13.8359	1.77817	0.00156584	0.0107963	-	Superscaffold7	29052406	29056803	+	468	-	- && Q9Y534.1 RecName: Full=Cold shock domain-containing protein C2; AltName: Full=RNA-binding protein PIPPin && PF00313:'Cold-shock' DNA-binding domain	CSD	144197.XP_008298175.1	5e-81	307	Actinopterygii												3A2CU@33154 3BR3B@33208 3D804@33213 48F3P@7711 49BR9@7742 4A3PC@7898 COG1278@1 KOG3070@2759	J	Cold shock domain containing C2 RNA binding b
Msa007799	450.589	385.194	378.552	155.351	209.038	217.793	404.778	194.061	1.06124	8.01622e-06	0.00011633	-	Superscaffold7	29461468	29464956	+	1995	-	- && Q9NUV9.1 RecName: Full=GTPase IMAP family member 4; AltName: Full=Immunity-associated nucleotide 1 protein; Short=IAN-1; Short=hIAN1; AltName: Full=Immunity-associated protein 4 && PF04548:AIG1 family	-	106582.XP_004563099.1	5.5e-177	627.9	Actinopterygii												290TZ@1 2RB0C@2759 39XIN@33154 3BBZ7@33208 3D0BM@33213 484UB@7711 490VN@7742 49XBY@7898	S	AIG1 family
Msa007800	3030.7	2350.05	4313.59	412.06	333.488	781.722	3231.45	509.09	2.6661	6.7165e-14	4.03506e-12	-	Superscaffold7	29465368	29487010	+	3540	-	- && A3KNA7.1 RecName: Full=Sterol regulatory element-binding protein 2; Short=SREBP-2; AltName: Full=Sterol regulatory element-binding transcription factor 2; Contains: RecName: Full=Processed sterol regulatory element-binding protein 2 && PF00010:Helix-loop-helix DNA-binding domain	HLH	144197.XP_008298635.1	0	1891.3	Actinopterygii	SREBF2	GO:0000003 GO:0000122 GO:0000139 GO:0000902 GO:0000976 GO:0000977 GO:0000978 GO:0000981 GO:0000982 GO:0000987 GO:0001012 GO:0001067 GO:0001077 GO:0001078 GO:0001227 GO:0001228 GO:0001889 GO:0003674 GO:0003676 GO:0003677 GO:0003682 GO:0003690 GO:0003700 GO:0005488 GO:0005515 GO:0005575 GO:0005622 GO:0005623 GO:0005634 GO:0005635 GO:0005654 GO:0005737 GO:0005739 GO:0005783 GO:0005789 GO:0005794 GO:…		ko:K07197 ko:K09107	ko04152 ko04910 ko04931 ko04932 map04152 map04910 map04931 map04932				ko00000 ko00001 ko03000 ko04131			39IEW@33154 3BABD@33208 3CRAA@33213 481UK@7711 494W8@7742 49WCP@7898 KOG2588@1 KOG2588@2759	K	Sterol regulatory element binding transcription factor 2
Msa007830	682.74	562.975	727.437	256.709	185.703	332.523	657.718	258.312	1.34794	6.85259e-07	1.2715e-05	-	Superscaffold7	29905841	29964153	+	6030	-	- && Q27991.2 RecName: Full=Myosin-10; AltName: Full=Cellular myosin heavy chain, type B; AltName: Full=Myosin heavy chain 10; AltName: Full=Myosin heavy chain, non-muscle IIb; AltName: Full=Non-muscle myosin heavy chain B; Short=NMMHC-B; AltName: Full=Non-muscle myosin heavy chain IIb; Short=NMMHC II-b; Short=NMMHC-IIB && PF01576:Myosin tail|PF00063:Myosin head (motor domain)|PF02736:Myosin N-te…	Myosin_tail_1	8010.XP_010873250.1	0	1800.4	Actinopterygii	myh10	GO:0000003 GO:0000278 GO:0000281 GO:0000910 GO:0001654 GO:0001655 GO:0001667 GO:0001700 GO:0001736 GO:0001738 GO:0001745 GO:0001894 GO:0002009 GO:0002064 GO:0002065 GO:0002066 GO:0002165 GO:0003002 GO:0003006 GO:0003008 GO:0003012 GO:0003674 GO:0003774 GO:0003824 GO:0005488 GO:0005515 GO:0005575 GO:0005622 GO:0005623 GO:0005737 GO:0005826 GO:0005856 GO:0005886 GO:0005911 GO:0005938 GO:0006928 GO:…		ko:K10352 ko:K17751	ko04260 ko04261 ko04530 ko05416 map04260 map04261 map04530 map05416				ko00000 ko00001 ko04147 ko04812			38CVC@33154 3BBPR@33208 3CSM1@33213 47ZWQ@7711 48X1J@7742 49TWQ@7898 COG5022@1 KOG0161@2759	Z	Belongs to the TRAFAC class myosin-kinesin ATPase superfamily. Myosin family
Msa007832	44.0794	87.039	37.9739	17.0508	10.695	27.2241	56.3641	18.3233	1.62557	0.00254679	0.0160938	-	Superscaffold7	29974705	29990977	-	6072	-	- && Q92817.3 RecName: Full=Envoplakin; AltName: Full=210 kDa cornified envelope precursor protein; AltName: Full=210 kDa paraneoplastic pemphigus antigen; AltName: Full=p210 && PF00681:Plectin repeat	-	144197.XP_008283840.1	0	2513.4	Actinopterygii	EVPL	GO:0001533 GO:0003674 GO:0005198 GO:0005488 GO:0005515 GO:0005575 GO:0005622 GO:0005623 GO:0005737 GO:0005829 GO:0005856 GO:0005886 GO:0005911 GO:0006464 GO:0006807 GO:0007275 GO:0008150 GO:0008152 GO:0008219 GO:0008544 GO:0009888 GO:0009913 GO:0009987 GO:0012501 GO:0016020 GO:0018149 GO:0019538 GO:0030054 GO:0030057 GO:0030154 GO:0030216 GO:0030674 GO:0030855 GO:0031424 GO:0032501 GO:0032502 GO:…		ko:K10383					ko00000 ko04812			38HSZ@33154 3BJ9T@33208 3CXSQ@33213 486CF@7711 49961@7742 49TIX@7898 COG5069@1 KOG0516@2759	Z	Envoplakin b
Msa007880	47.018	386.12	224.283	36.9433	113.756	35.0025	219.14	61.9004	1.82434	0.00523209	0.0286847	-	Superscaffold7	30978806	31002367	+	7650	-	- && O88286.2 RecName: Full=Protein Wiz; AltName: Full=Widely-interspaced zinc finger-containing protein && -	-	144197.XP_008281962.1	0	2670.6	Actinopterygii	WIZ	GO:0000981 GO:0003674 GO:0003700 GO:0005488 GO:0005515 GO:0005575 GO:0005622 GO:0005623 GO:0005634 GO:0005654 GO:0006275 GO:0006355 GO:0006357 GO:0008150 GO:0009889 GO:0009891 GO:0009893 GO:0009987 GO:0010468 GO:0010556 GO:0010557 GO:0010564 GO:0010571 GO:0010604 GO:0016043 GO:0019219 GO:0019222 GO:0019904 GO:0022607 GO:0030496 GO:0031323 GO:0031325 GO:0031326 GO:0031328 GO:0031647 GO:0031974 GO:…										39SCQ@33154 3BBVE@33208 3CTFT@33213 487E1@7711 492UC@7742 4A138@7898 KOG1721@1 KOG1721@2759	S	Widely interspaced zinc finger motifs
Msa007908	504.464	287.043	601.649	81.4647	105.977	177.929	464.385	121.79	1.93038	2.9415e-07	5.939e-06	-	Superscaffold7	31693161	31711852	+	2022	-	- && Q922B6.1 RecName: Full=E3 ubiquitin-protein ligase TRAF7; AltName: Full=TNF receptor-associated factor 7 && PF00400:WD domain, G-beta repeat	WD40	106582.XP_004570399.1	2.1e-261	908.3	Actinopterygii	TRAF7	GO:0000122 GO:0000151 GO:0000185 GO:0001932 GO:0001934 GO:0003674 GO:0003824 GO:0004842 GO:0005488 GO:0005575 GO:0005622 GO:0005623 GO:0005634 GO:0005737 GO:0005829 GO:0005886 GO:0006355 GO:0006357 GO:0006464 GO:0006807 GO:0006915 GO:0008150 GO:0008152 GO:0008219 GO:0008270 GO:0009889 GO:0009890 GO:0009892 GO:0009893 GO:0009966 GO:0009967 GO:0009987 GO:0010033 GO:0010468 GO:0010556 GO:0010558 GO:…	2.3.2.27	ko:K10646					ko00000 ko01000 ko04121			38GT5@33154 3BBVY@33208 3D08G@33213 47Z5F@7711 48YZP@7742 49RVC@7898 KOG0274@1 KOG0274@2759 KOG0297@1 KOG0297@2759	T	TNF receptor-associated factor 7
Msa007917	756.206	632.421	526.888	305.019	268.346	382.11	638.505	318.492	1.0041	4.69362e-05	0.000545642	-	Superscaffold7	31956462	31960768	+	1110	-	- && - && -	-	NA	NA	NA	NA	NA	NA	NA	NA	NA	NA	NA	NA	NA	NA	NA	NA	NA	NA
Msa007932	605.357	810.203	979.014	220.713	241.123	294.604	798.191	252.146	1.662	1.23962e-10	4.67088e-09	-	Superscaffold7	32314018	32324809	-	318	-	- && - && -	-	NA	NA	NA	NA	NA	NA	NA	NA	NA	NA	NA	NA	NA	NA	NA	NA	NA	NA
Msa007952	1611.35	2009.3	2598.84	1244.71	751.564	1071.46	2073.16	1022.58	1.01934	0.000202376	0.00193933	-	Superscaffold7	32952856	32974442	+	4326	-	- && P02457.3 RecName: Full=Collagen alpha-1(I) chain; AltName: Full=Alpha-1 type I collagen; Flags: Precursor && PF01410:Fibrillar collagen C-terminal domain|PF01391:Collagen triple helix repeat (20 copies)|PF00093:von Willebrand factor type C domain	Collagen	NA	NA	NA	NA	NA	NA	NA	NA	NA	NA	NA	NA	NA	NA	NA	NA	NA	NA
Msa008014	242.926	236.116	871.026	53.9941	61.253	30.141	450.023	48.4627	3.21361	3.85383e-10	1.35136e-08	-	Superscaffold7	34805760	34817787	-	3378	-	- && A0ZSK3.1 RecName: Full=Neoverrucotoxin subunit alpha; Short=NeoVTX subunit alpha && PF05729:NACHT domain|PF13765:SPRY-associated domain|PF14484:Fish-specific NACHT associated domain|PF00622:SPRY domain	NACHT	144197.XP_008283966.1	0	1234.6	Metazoa	NLRP12			ko:K12800 ko:K20865	ko04217 ko04621 ko05133 ko05164 map04217 map04621 map05133 map05164				ko00000 ko00001 ko04131			2E4P5@1 2SBIG@2759 393V2@33154 3BCM1@33208	S	NLRP3 inflammasome complex assembly
Msa008018	117.545	97.2244	113.922	39.7851	32.0849	58.3374	109.564	43.4025	1.33539	0.000119152	0.00122591	-	Superscaffold7	34926502	34963069	-	471	-	- && Q6DBU1.1 RecName: Full=Proline-rich protein 15-like protein A; AltName: Full=Protein ATAD4-A && PF15321:ATPase family AAA domain containing 4	-	215358.XP_010743932.1	2e-45	188.7	Actinopterygii	PRR15L											2CHZ0@1 2S3QC@2759 3A3T3@33154 3BRGK@33208 3D96U@33213 48F9J@7711 49C2H@7742 4A4HU@7898	S	Proline-rich protein 15-like protein
Msa008022	95.0155	122.225	46.2807	29.3652	20.4177	35.0025	87.8404	28.2618	1.64045	0.000387749	0.00335295	-	Superscaffold7	35076934	35086374	-	921	-	- && P83916.1 RecName: Full=Chromobox protein homolog 1; AltName: Full=HP1Hsbeta; AltName: Full=Heterochromatin protein 1 homolog beta; Short=HP1 beta; AltName: Full=Heterochromatin protein p25; AltName: Full=M31; AltName: Full=Modifier 1 protein; AltName: Full=p25beta >P83917.1 RecName: Full=Chromobox protein homolog 1; AltName: Full=Heterochromatin protein 1 homolog beta; Short=HP1 beta; AltNam…	Chromo	244447.XP_008328785.1	9.1e-58	230.7	Actinopterygii	CBX1	GO:0000122 GO:0000228 GO:0000775 GO:0000785 GO:0000790 GO:0000792 GO:0001672 GO:0001939 GO:0001940 GO:0003674 GO:0003682 GO:0005488 GO:0005515 GO:0005575 GO:0005622 GO:0005623 GO:0005634 GO:0005654 GO:0005694 GO:0005720 GO:0005721 GO:0005819 GO:0005856 GO:0006355 GO:0006357 GO:0008150 GO:0009889 GO:0009890 GO:0009891 GO:0009892 GO:0009893 GO:0010369 GO:0010468 GO:0010556 GO:0010557 GO:0010558 GO:…		ko:K11585 ko:K11586 ko:K11587					ko00000 ko03036 ko03041			38FNR@33154 3BISX@33208 3D0TS@33213 48A31@7711 48Z1R@7742 49X0M@7898 KOG1911@1 KOG1911@2759	B	Chromobox homolog
Msa008050	54.8543	50.927	74.7611	22.7343	21.3899	31.1133	60.1808	25.0792	1.2589	0.00200747	0.0132142	-	Superscaffold7	35911816	35918071	+	1254	-	- && Q13202.2 RecName: Full=Dual specificity protein phosphatase 8; AltName: Full=Dual specificity protein phosphatase hVH-5 && PF00782:Dual specificity phosphatase, catalytic domain	DSPc	215358.XP_010754955.1	2.2e-123	449.1	Actinopterygii			3.1.3.16 3.1.3.48	ko:K04459	ko04010 map04010				ko00000 ko00001 ko01000 ko01009			39T7C@33154 3BKAA@33208 3D3BU@33213 4858X@7711 4996Z@7742 49R2E@7898 COG2453@1 KOG1716@2759	V	Si ch211-195b15.8
Msa008058	2894.54	2925.06	3660.92	1138.61	959.63	1279.53	3160.18	1125.93	1.48871	1.01504e-12	5.25312e-11	-	Superscaffold7	36065161	36072149	-	1053	-	- && Q28BT4.1 RecName: Full=Calumenin; Flags: Precursor && PF13499:EF-hand domain pair	-	215358.XP_010754283.1	1e-150	539.7	Actinopterygii	rcn3	GO:0005575 GO:0005622 GO:0005623 GO:0005634 GO:0005694 GO:0005700 GO:0005703 GO:0005737 GO:0006139 GO:0006259 GO:0006265 GO:0006325 GO:0006355 GO:0006725 GO:0006807 GO:0006996 GO:0007549 GO:0008150 GO:0008152 GO:0009047 GO:0009889 GO:0009891 GO:0009893 GO:0009987 GO:0010468 GO:0010556 GO:0010557 GO:0010604 GO:0010628 GO:0010911 GO:0010912 GO:0016043 GO:0019219 GO:0019222 GO:0031323 GO:0031325 GO:…										38BFK@33154 3BD5R@33208 3E47G@33213 48QW7@7711 49MG7@7742 49US9@7898 KOG4223@1 KOG4223@2759	T	Reticulocalbin 3 EF-hand calcium binding domain
Msa008075	55.8339	47.2233	182.749	29.3652	24.3067	19.4458	95.2688	24.3726	1.96118	0.000488948	0.0040585	-	Superscaffold7	36535133	36615924	+	2274	-	- && Q6ZWJ1.2 RecName: Full=Syntaxin-binding protein 4; AltName: Full=Syntaxin 4-interacting protein; Short=STX4-interacting protein; Short=Synip && PF00595:PDZ domain (Also known as DHR or GLGF)	PDZ	144197.XP_008291506.1	2.5e-306	1057.7	Actinopterygii				ko:K15302					ko00000 ko04147			38HHU@33154 3BG8U@33208 3E4DM@33213 48R34@7711 496R7@7742 49UV4@7898 KOG3528@1 KOG3528@2759	S	Syntaxin-binding protein 4-like
Msa008100	268.394	150.929	404.659	72.9394	66.1143	77.7832	274.661	72.279	1.9238	3.35482e-07	6.69483e-06	-	Superscaffold7	38834584	38860462	-	846	-	- && P08603.4 RecName: Full=Complement factor H; AltName: Full=H factor 1; Flags: Precursor && PF00084:Sushi repeat (SCR repeat)	Sushi	215358.XP_010732054.1	3.1e-89	335.1	Actinopterygii	F13B	GO:0003674 GO:0004857 GO:0005575 GO:0005576 GO:0006807 GO:0006950 GO:0007596 GO:0007599 GO:0008150 GO:0008152 GO:0009611 GO:0009892 GO:0009894 GO:0009895 GO:0010605 GO:0019222 GO:0019538 GO:0030234 GO:0031323 GO:0031324 GO:0031329 GO:0031330 GO:0032268 GO:0032269 GO:0032501 GO:0042060 GO:0042176 GO:0042177 GO:0043086 GO:0043170 GO:0044092 GO:0044238 GO:0048519 GO:0048523 GO:0050789 GO:0050790 GO:…		ko:K03906 ko:K04004	ko04610 ko05150 map04610 map05150				ko00000 ko00001 ko04147 ko04516			296DT@1 2RDCS@2759 39BX8@33154 3B9S7@33208 3D35I@33213 484ZR@7711 48WPJ@7742 4A7F7@7898	T	Complement factor
Msa008134	42.1203	36.1119	43.9073	10.4199	22.3622	14.5844	40.7132	15.7888	1.36626	0.00520257	0.0285775	-	Superscaffold8	1227693	1252706	-	1083	-	- && O60344.4 RecName: Full=Endothelin-converting enzyme 2; Short=ECE-2; Includes: RecName: Full=Methyltransferase-like region; Includes: RecName: Full=Endothelin-converting enzyme 2 region && PF05649:Peptidase family M13	-	144197.XP_008285457.1	2.9e-172	611.3	Actinopterygii	ECE2	GO:0000139 GO:0003674 GO:0003824 GO:0004175 GO:0004222 GO:0005575 GO:0005622 GO:0005623 GO:0005737 GO:0005794 GO:0005802 GO:0006464 GO:0006479 GO:0006508 GO:0006518 GO:0006807 GO:0007275 GO:0007399 GO:0007417 GO:0007420 GO:0007507 GO:0008150 GO:0008152 GO:0008168 GO:0008170 GO:0008213 GO:0008233 GO:0008237 GO:0008276 GO:0008757 GO:0009987 GO:0010002 GO:0010467 GO:0010817 GO:0012505 GO:0012506 GO:…	3.4.24.71	ko:K01415					ko00000 ko01000 ko01002 ko04147			38BNF@33154 3B9I2@33208 3CW8Q@33213 481YV@7711 495J7@7742 49VTT@7898 COG3590@1 KOG3624@2759	E	Endothelin converting enzyme 2
Msa008179	115.586	117.595	106.802	55.8886	46.6689	66.1158	113.328	56.2244	1.01221	0.000753422	0.00584966	-	Superscaffold8	2288282	2302941	+	1872	-	- && Q6PCE3.3 RecName: Full=Glucose 1,6-bisphosphate synthase; AltName: Full=PMMLP; AltName: Full=Phosphoglucomutase-2-like 1 && PF02878:Phosphoglucomutase/phosphomannomutase, alpha/beta/alpha domain I|PF02879:Phosphoglucomutase/phosphomannomutase, alpha/beta/alpha domain II|PF02880:Phosphoglucomutase/phosphomannomutase, alpha/beta/alpha domain III	PGM_PMM_II	215358.XP_010752685.1	0	1158.3	Actinopterygii	PGM2L1	GO:0000271 GO:0000272 GO:0003674 GO:0003824 GO:0004614 GO:0005575 GO:0005622 GO:0005623 GO:0005737 GO:0005829 GO:0005975 GO:0005976 GO:0005977 GO:0005978 GO:0005980 GO:0005996 GO:0006006 GO:0006007 GO:0006012 GO:0006073 GO:0006082 GO:0006090 GO:0006091 GO:0006096 GO:0006112 GO:0006139 GO:0006163 GO:0006164 GO:0006165 GO:0006725 GO:0006732 GO:0006733 GO:0006734 GO:0006735 GO:0006753 GO:0006754 GO:…	2.7.1.106 5.4.2.2 5.4.2.7	ko:K01835 ko:K11809 ko:K15779	ko00010 ko00030 ko00052 ko00230 ko00500 ko00520 ko00521 ko01100 ko01110 ko01120 ko01130 map00010 map00030 map00052 map00230 map00500 map00520 map00521 map01100 map01110 map01120 map01130	M00549	R00959 R01057 R01660 R02749 R08639	RC00017 RC00043 RC00408	ko00000 ko00001 ko00002 ko01000			38FHZ@33154 3BCNM@33208 3CRI7@33213 483EI@7711 48ZRC@7742 49S86@7898 COG1109@1 KOG1220@2759	G	Phosphoglucomutase 2-like 1
Msa008199	77.3838	62.9644	106.802	30.3125	39.863	28.1964	82.3832	32.7906	1.3249	0.000553456	0.00450046	-	Superscaffold8	2565057	2620200	+	1239	-	- && Q3B8D4.1 RecName: Full=BEN domain-containing protein 5 && -	-	7955.ENSDARP00000100225	5.7e-15	89	Actinopterygii	BEND5	GO:0005575 GO:0005622 GO:0005623 GO:0005737 GO:0005794 GO:0006355 GO:0008150 GO:0009889 GO:0009890 GO:0009892 GO:0010468 GO:0010556 GO:0010558 GO:0010605 GO:0010629 GO:0012505 GO:0019219 GO:0019222 GO:0031323 GO:0031324 GO:0031326 GO:0031327 GO:0043226 GO:0043227 GO:0043229 GO:0043231 GO:0044424 GO:0044444 GO:0044464 GO:0045892 GO:0045934 GO:0048519 GO:0048523 GO:0050789 GO:0050794 GO:0051171 GO:…										2CN4M@1 2QTVS@2759 38H41@33154 3BEMM@33208 3CYWN@33213 489DD@7711 48VRH@7742 49T8I@7898	S	BEN domain containing 5
Msa008339	874.73	752.794	522.141	193.242	227.511	221.682	716.555	214.145	1.74344	1.54216e-11	6.74236e-10	-	Superscaffold8	7176491	7186921	-	1071	-	- && Q8WNE1.2 RecName: Full=Cytochrome P450 2F5; Short=CYP4502F5; AltName: Full=CYPIIF5 && PF00067:Cytochrome P450	p450	215358.XP_010748215.1	1e-177	629.4	Actinopterygii				ko:K17859					ko00000 ko00199			38BSU@33154 3BC78@33208 3CRSA@33213 482KT@7711 48WKH@7742 49QG4@7898 COG2124@1 KOG0156@2759	Q	cytochrome P450
Msa008340	7827.52	6518.66	5060.02	2069.77	2206.08	1967.92	6468.73	2081.26	1.63613	7.33872e-14	4.33039e-12	-	Superscaffold8	7193490	7200676	-	1479	-	- && P24461.1 RecName: Full=Cytochrome P450 2G1; AltName: Full=CYPIIG1; AltName: Full=Cytochrome P450 olfactive; AltName: Full=Cytochrome P450-NMB && PF00067:Cytochrome P450	p450	215358.XP_010748215.1	1.1e-241	842.4	Actinopterygii				ko:K17859					ko00000 ko00199			38BSU@33154 3BC78@33208 3CRSA@33213 482KT@7711 48WKH@7742 49QG4@7898 COG2124@1 KOG0156@2759	Q	cytochrome P450
Msa008341	4127.79	2673.21	2292.67	440.478	250.846	261.546	3031.22	317.623	3.25441	6.53819e-25	1.18252e-22	-	Superscaffold8	7201958	7205932	-	1476	-	- && P24461.1 RecName: Full=Cytochrome P450 2G1; AltName: Full=CYPIIG1; AltName: Full=Cytochrome P450 olfactive; AltName: Full=Cytochrome P450-NMB && PF00067:Cytochrome P450	p450	215358.XP_010748213.1	2.3e-236	824.7	Actinopterygii				ko:K17859					ko00000 ko00199			38BSU@33154 3BC78@33208 3CRSA@33213 482KT@7711 48WKH@7742 49QG4@7898 COG2124@1 KOG0156@2759	Q	cytochrome P450
Msa008342	502.505	335.193	124.602	125.986	126.395	117.647	320.766	123.343	1.38027	0.00153927	0.0106301	-	Superscaffold8	7211864	7216930	-	774	-	- && - && -	-	106582.XP_004569621.1	8e-108	396.7	Actinopterygii												2CN7M@1 2QUCS@2759 39UIF@33154 3BKJV@33208 3D61Z@33213 485EZ@7711 48ZEK@7742 4A1PV@7898	T	Si zfos-411a11.3
Msa008363	708.208	776.869	865.092	327.753	385.019	382.11	783.39	364.961	1.10162	3.09696e-08	7.7343e-07	-	Superscaffold8	7553275	7610877	-	2253	-	- && P15943.2 RecName: Full=Amyloid-like protein 2; Short=APLP-2; AltName: Full=Sperm membrane protein YWK-II; Flags: Precursor && PF12924:Copper-binding of amyloid precursor, CuBD|PF02177:Amyloid A4 N-terminal heparin-binding|PF12925:E2 domain of amyloid precursor protein|PF00014:Kunitz/Bovine pancreatic trypsin inhibitor domain	Kunitz_BPTI	144197.XP_008287997.1	0	1162.5	Actinopterygii	APLP2	GO:0000003 GO:0000902 GO:0001932 GO:0001967 GO:0002119 GO:0002164 GO:0002576 GO:0003008 GO:0003674 GO:0003676 GO:0003677 GO:0005488 GO:0005515 GO:0005575 GO:0005576 GO:0005622 GO:0005623 GO:0005634 GO:0005737 GO:0005783 GO:0005788 GO:0005886 GO:0006066 GO:0006464 GO:0006629 GO:0006807 GO:0006810 GO:0006873 GO:0006875 GO:0006878 GO:0006887 GO:0006950 GO:0007154 GO:0007165 GO:0007176 GO:0007186 GO:…		ko:K04520 ko:K08117	ko04726 ko05010 map04726 map05010				ko00000 ko00001 ko00535 ko00536			38CIE@33154 3BBR8@33208 3CUJD@33213 483EW@7711 48VZ1@7742 49XYY@7898 KOG3540@2759 KOG4295@1	S	Amyloid beta (A4) precursor-like protein 2
Msa008390	34365.3	43667.6	140495	25663.3	25550.3	32765.2	72842.6	27992.9	1.37971	0.00220976	0.0143547	-	Superscaffold8	8934505	8935159	-	420	-	- && Q1LUV9.1 RecName: Full=Mid1-interacting protein 1-B && PF07084:Thyroid hormone-inducible hepatic protein Spot 14	-	32507.XP_006796684.1	2.1e-62	245	Actinopterygii	THRSP	GO:0003674 GO:0005488 GO:0005515 GO:0005575 GO:0005622 GO:0005623 GO:0005634 GO:0005654 GO:0005737 GO:0005829 GO:0006629 GO:0006810 GO:0006811 GO:0006820 GO:0006839 GO:0006853 GO:0006869 GO:0008150 GO:0008152 GO:0009889 GO:0010866 GO:0010876 GO:0015711 GO:0015718 GO:0015849 GO:0015908 GO:0015909 GO:0019216 GO:0019222 GO:0031323 GO:0031326 GO:0031974 GO:0031981 GO:0032365 GO:0033036 GO:0034220 GO:…										2E02X@1 2S7IQ@2759 3A46C@33154 3BSF0@33208 3D6R7@33213 48DZ8@7711 49CHJ@7742 4A3W5@7898	S	Thyroid hormone responsive
Msa008391	2.93862	12.9632	58.1475	0	0.972269	0	24.6831	0.32409	6.15217	0.000100937	0.00106074	-	Superscaffold8	8937542	8940353	-	570	-	- && P43080.3 RecName: Full=Guanylyl cyclase-activating protein 1; Short=GCAP 1; AltName: Full=Guanylate cyclase activator 1A && PF13499:EF-hand domain pair|PF00036:EF hand	efhand	144197.XP_008288591.1	8.8e-96	356.3	Actinopterygii				ko:K08328	ko04744 map04744				ko00000 ko00001			39TW7@33154 3BJUE@33208 3D1U3@33213 48ABI@7711 497S6@7742 49ZMT@7898 COG5126@1 KOG0044@2759	T	Guanylate cyclase activator 1C
Msa008392	509.362	638.903	2054.15	248.183	316.96	396.695	1067.47	320.613	1.73474	0.00021678	0.00206013	-	Superscaffold8	8943840	8948175	-	783	-	- && - && PF01390:SEA domain	-	144197.XP_008288576.1	1.6e-58	233	Actinopterygii	C3orf52											2DPPY@1 2S6A0@2759 39ZWE@33154 3BQ0T@33208 3CUIZ@33213 482UH@7711 493FX@7742 4A4N4@7898	S	TPA-induced transmembrane
Msa008407	3485.21	2550.06	4700.45	1256.07	1120.05	1117.16	3578.57	1164.43	1.61952	3.208e-10	1.14594e-08	-	Superscaffold8	9387694	9473212	-	2136	-	- && Q9D6Y9.1 RecName: Full=1,4-alpha-glucan-branching enzyme; AltName: Full=Brancher enzyme; AltName: Full=Glycogen-branching enzyme && PF00128:Alpha amylase, catalytic domain|PF02922:Carbohydrate-binding module 48 (Isoamylase N-terminal domain)|PF02806:Alpha amylase, C-terminal all-beta domain	-	32507.XP_006796664.1	0	1355.1	Actinopterygii	GBE1	GO:0000271 GO:0003674 GO:0003824 GO:0003844 GO:0005488 GO:0005575 GO:0005622 GO:0005623 GO:0005737 GO:0005829 GO:0005975 GO:0005976 GO:0005977 GO:0005978 GO:0006073 GO:0006091 GO:0006112 GO:0007275 GO:0007568 GO:0008150 GO:0008152 GO:0008340 GO:0009058 GO:0009059 GO:0009250 GO:0009987 GO:0010259 GO:0015980 GO:0016051 GO:0016740 GO:0016757 GO:0016758 GO:0030246 GO:0032501 GO:0032502 GO:0033692 GO:…	2.4.1.18	ko:K00700	ko00500 ko01100 ko01110 map00500 map01100 map01110	M00565	R02110		ko00000 ko00001 ko00002 ko01000 ko04147		CBM48 GH13	3AV51@33154 3BBZM@33208 3CUA6@33213 481TA@7711 48W51@7742 49WT3@7898 COG0296@1 KOG0470@2759	G	Glucan (1 4-alpha-) branching enzyme 1
Msa008477	47.018	16.667	26.107	5.68359	4.86135	6.80603	29.9307	5.78366	2.37178	0.000480481	0.00400564	-	Superscaffold8	11802588	11806292	-	744	-	- && Q6UFZ2.1 RecName: Full=14-3-3 protein gamma-2; Short=Protein 14-3-3G2 && PF00244:14-3-3 protein	-	144197.XP_008279181.1	3.4e-132	477.6	Actinopterygii	YWHAG			ko:K16198	ko04110 ko04114 ko04151 ko04390 ko05169 ko05203 map04110 map04114 map04151 map04390 map05169 map05203				ko00000 ko00001 ko01009 ko03400 ko04147			38CKG@33154 3B9IN@33208 3CZZY@33213 483EV@7711 48V6J@7742 49ZHS@7898 COG5040@1 KOG0841@2759	O	3-monooxygenase tryptophan 5-monooxygenase activation protein gamma polypeptide
Msa008480	503.484	500.937	542.314	268.076	222.65	269.324	515.579	253.35	1.02457	4.04568e-07	7.93526e-06	-	Superscaffold8	11828498	11833616	+	768	-	- && Q71R50.1 RecName: Full=Dehydrogenase/reductase SDR family member 11; AltName: Full=Short-chain dehydrogenase/reductase family 24C member 1; Flags: Precursor && PF00106:short chain dehydrogenase	adh_short	215358.XP_010737978.1	4.8e-121	440.7	Actinopterygii		GO:0003008 GO:0003674 GO:0003824 GO:0004745 GO:0005575 GO:0005622 GO:0005623 GO:0005737 GO:0006629 GO:0006714 GO:0006716 GO:0006718 GO:0006720 GO:0006721 GO:0006726 GO:0006807 GO:0007600 GO:0007606 GO:0007608 GO:0008150 GO:0008152 GO:0008299 GO:0008610 GO:0009058 GO:0009059 GO:0009987 GO:0010817 GO:0016063 GO:0016106 GO:0016114 GO:0016491 GO:0016614 GO:0016616 GO:0019538 GO:0032501 GO:0034754 GO:…	1.1.1.216	ko:K15890	ko00900 ko00981 ko01130 map00900 map00981 map01130		R03264	RC00649	ko00000 ko00001 ko01000			38DQR@33154 3BJDJ@33208 3CUQ1@33213 485VX@7711 49G4I@7742 4A6C7@7898 COG1028@1 KOG1205@2759	Q	Belongs to the short-chain dehydrogenases reductases (SDR) family
Msa008498	393.776	443.528	351.258	178.086	214.872	186.68	396.187	193.212	1.03718	3.07969e-06	4.94534e-05	-	Superscaffold8	12178290	12180710	-	897	-	- && Q5I0D1.1 RecName: Full=Glyoxalase domain-containing protein 4 && -	-	215358.XP_010734957.1	4e-167	594	Actinopterygii	GLOD4	GO:0006081 GO:0007275 GO:0007568 GO:0008150 GO:0008152 GO:0008340 GO:0009438 GO:0009987 GO:0010259 GO:0032501 GO:0032502 GO:0042180 GO:0044237 GO:0044281 GO:0048856 GO:0071704										38FJU@33154 3BFXN@33208 3CRSG@33213 489NB@7711 494MF@7742 49Y5T@7898 COG0346@1 KOG2943@2759	G	Glyoxalase domain containing 4
Msa008511	174.358	126.855	289.551	76.7284	60.2807	92.3676	196.921	76.4589	1.36191	0.000261543	0.00241734	-	Superscaffold8	12917125	12919329	-	2205	-	- && Q90850.2 RecName: Full=Hypermethylated in cancer 1 protein; Short=Hic-1; AltName: Full=GammaFBP && PF00651:BTB/POZ domain	BTB	215358.XP_010734970.1	2.5e-279	968	Actinopterygii	HIC1	GO:0000122 GO:0000785 GO:0000981 GO:0001227 GO:0003674 GO:0003676 GO:0003677 GO:0003700 GO:0005488 GO:0005515 GO:0005575 GO:0005622 GO:0005623 GO:0005634 GO:0005654 GO:0005694 GO:0005737 GO:0005829 GO:0006355 GO:0006357 GO:0006915 GO:0006950 GO:0006974 GO:0007154 GO:0007165 GO:0008150 GO:0008219 GO:0008630 GO:0009889 GO:0009890 GO:0009892 GO:0009966 GO:0009967 GO:0009968 GO:0009987 GO:0010468 GO:…										38HT3@33154 3BG83@33208 3CZ6G@33213 47YX4@7711 48ZED@7742 49X41@7898 KOG1721@1 KOG1721@2759	K	Hypermethylated in cancer 1
Msa008524	14.6931	25.9265	61.7075	7.57811	4.86135	4.86145	34.1091	5.76697	2.55472	0.000455736	0.00383095	-	Superscaffold8	13530654	13556436	-	4827	-	- && Q6GPD0.1 RecName: Full=Rho GTPase-activating protein 32; AltName: Full=Rho-type GTPase-activating protein 32; AltName: Full=Rho/Cdc42/Rac GTPase-activating protein RICS && PF00620:RhoGAP domain|PF07653:Variant SH3 domain	RhoGAP	215358.XP_010735006.1	0	2770	Actinopterygii	rrc-1	GO:0003674 GO:0005096 GO:0005488 GO:0005515 GO:0007154 GO:0007165 GO:0007264 GO:0008047 GO:0008150 GO:0009987 GO:0023052 GO:0030234 GO:0030695 GO:0035556 GO:0043085 GO:0043087 GO:0043547 GO:0044093 GO:0050789 GO:0050790 GO:0050794 GO:0050896 GO:0051336 GO:0051345 GO:0051716 GO:0060589 GO:0065007 GO:0065009 GO:0098772		ko:K20647					ko00000 ko04131			38DXK@33154 3B9VF@33208 3CVME@33213 480P5@7711 48Y5E@7742 4A568@7898 KOG1449@1 KOG1449@2759	T	GTPase-activator protein for Rho-like GTPases
Msa008595	187.092	195.375	426.019	70.0976	36.9462	43.7531	269.495	50.2656	2.41985	6.21663e-09	1.78321e-07	-	Superscaffold8	15570994	15617092	-	1119	-	- && Q8BHN0.1 RecName: Full=Protein phosphatase 1L; AltName: Full=Protein phosphatase 1-like; AltName: Full=Protein phosphatase 2C isoform epsilon; Short=PP2C-epsilon && PF00481:Protein phosphatase 2C	PP2C	215358.XP_010736487.1	4.3e-195	687.2	Actinopterygii	ppm1l	GO:0003674 GO:0003824 GO:0004721 GO:0004722 GO:0005575 GO:0005622 GO:0005623 GO:0005634 GO:0005737 GO:0006464 GO:0006470 GO:0006793 GO:0006796 GO:0006807 GO:0008150 GO:0008152 GO:0009987 GO:0016311 GO:0016787 GO:0016788 GO:0016791 GO:0019538 GO:0036211 GO:0042578 GO:0043170 GO:0043226 GO:0043227 GO:0043229 GO:0043231 GO:0043412 GO:0044237 GO:0044238 GO:0044260 GO:0044267 GO:0044424 GO:0044464 GO:…	3.1.3.16	ko:K17506					ko00000 ko01000 ko01009			38GR3@33154 3BAT4@33208 3CUIH@33213 47ZDZ@7711 48X21@7742 4A0TF@7898 COG0631@1 KOG0698@2759	T	Protein phosphatase Mg2 Mn2 dependent
Msa008601	305.617	241.672	256.324	137.353	114.728	103.063	267.871	118.381	1.1779	2.72515e-06	4.42566e-05	-	Superscaffold8	15695907	15753850	-	915	-	- && P61266.1 RecName: Full=Syntaxin-1B; AltName: Full=Syntaxin-1B1; AltName: Full=Syntaxin-1B2 >P61265.1 RecName: Full=Syntaxin-1B; AltName: Full=P35B; AltName: Full=Syntaxin-1B2 >P61264.1 RecName: Full=Syntaxin-1B && PF05739:SNARE domain|PF00804:Syntaxin	SNARE	144197.XP_008280773.1	1.8e-74	286.2	Actinopterygii	STX1A	GO:0000149 GO:0000278 GO:0000281 GO:0000910 GO:0001505 GO:0001956 GO:0002791 GO:0003674 GO:0005246 GO:0005484 GO:0005488 GO:0005515 GO:0005575 GO:0005622 GO:0005623 GO:0005634 GO:0005635 GO:0005737 GO:0005829 GO:0005856 GO:0005886 GO:0005887 GO:0006810 GO:0006836 GO:0006886 GO:0006887 GO:0006904 GO:0006906 GO:0006996 GO:0007049 GO:0007154 GO:0007165 GO:0007166 GO:0007167 GO:0007169 GO:0007267 GO:…		ko:K04560	ko04130 ko04721 ko04911 ko05031 map04130 map04721 map04911 map05031				ko00000 ko00001 ko04131			38EQZ@33154 3BCMC@33208 3CRNH@33213 484FP@7711 493XU@7742 4A135@7898 COG5074@1 KOG0810@2759	U	Belongs to the syntaxin family
Msa008637	350.676	284.266	234.963	105.146	151.674	132.232	289.968	129.684	1.1624	2.41415e-05	0.00030909	-	Superscaffold8	16641781	16718647	+	1839	-	- && P11120.2 RecName: Full=Calmodulin; Short=CaM && PF13499:EF-hand domain pair	-	106582.XP_004544116.1	2.8e-98	366.3	Actinopterygii												2CYAZ@1 2S3AH@2759 3A5HQ@33154 3BRCH@33208 3D8UN@33213 48FJR@7711 49C47@7742 4A42X@7898
Msa008705	280.149	282.414	293.111	104.199	105.005	106.952	285.224	105.385	1.43613	7.60739e-11	2.91764e-09	-	Superscaffold8	18911005	18950082	+	1995	-	- && - && -	-	NA	NA	NA	NA	NA	NA	NA	NA	NA	NA	NA	NA	NA	NA	NA	NA	NA	NA
Msa008773	20.5704	20.3708	47.4673	7.57811	11.6672	9.7229	29.4695	9.65608	1.60109	0.0099761	0.0480138	-	Superscaffold8	21750450	21773330	+	1521	-	- && Q9ULV1.2 RecName: Full=Frizzled-4; Short=Fz-4; Short=hFz4; AltName: Full=FzE4; AltName: CD_antigen=CD344; Flags: Precursor && PF01534:Frizzled/Smoothened family membrane region|PF01392:Fz domain	Fz	215358.XP_010730575.1	9.8e-259	899	Actinopterygii	FZD4	GO:0000003 GO:0000902 GO:0000904 GO:0001101 GO:0001540 GO:0001553 GO:0001568 GO:0001570 GO:0001654 GO:0001932 GO:0001934 GO:0001944 GO:0003006 GO:0003008 GO:0003674 GO:0004888 GO:0004930 GO:0005488 GO:0005515 GO:0005575 GO:0005576 GO:0005615 GO:0005622 GO:0005623 GO:0005737 GO:0005886 GO:0005887 GO:0005911 GO:0006355 GO:0006810 GO:0006869 GO:0007154 GO:0007155 GO:0007162 GO:0007165 GO:0007166 GO:…		ko:K02354	ko04150 ko04310 ko04390 ko04550 ko04916 ko04934 ko05165 ko05166 ko05200 ko05205 ko05217 ko05224 ko05225 ko05226 map04150 map04310 map04390 map04550 map04916 map04934 map05165 map05166 map05200 map05205 map05217 map05224 map05225 map05226	M00677			ko00000 ko00001 ko00002 ko04030 ko04090			38C7N@33154 3BBTS@33208 3CSV6@33213 4836D@7711 48XFY@7742 49VBI@7898 KOG3577@1 KOG3577@2759	T	Belongs to the G-protein coupled receptor Fz Smo family
Msa008779	211.581	245.376	249.204	31.2597	80.6984	23.335	235.387	45.0977	2.38432	4.09503e-08	1.00659e-06	-	Superscaffold8	21959229	21972406	+	1899	-	- && O77564.1 RecName: Full=Glutamate carboxypeptidase 2; AltName: Full=Folate hydrolase 1; AltName: Full=Folylpoly-gamma-glutamate carboxypeptidase; Short=FGCP; AltName: Full=Glutamate carboxypeptidase II; Short=GCPII; AltName: Full=Membrane glutamate carboxypeptidase; Short=mGCP; AltName: Full=N-acetylated-alpha-linked acidic dipeptidase I; Short=NAALADase I; AltName: Full=Prostate-specific mem…	TFR_dimer	144197.XP_008299727.1	0	1081.6	Actinopterygii	NAALAD2	GO:0001505 GO:0003674 GO:0003824 GO:0004177 GO:0004180 GO:0004181 GO:0005488 GO:0005575 GO:0005623 GO:0005886 GO:0005887 GO:0006082 GO:0006464 GO:0006508 GO:0006520 GO:0006575 GO:0006725 GO:0006732 GO:0006760 GO:0006807 GO:0008150 GO:0008152 GO:0008233 GO:0008235 GO:0008236 GO:0008237 GO:0008238 GO:0008239 GO:0008652 GO:0009056 GO:0009058 GO:0009986 GO:0009987 GO:0010941 GO:0010942 GO:0016020 GO:…	3.4.17.21	ko:K01301 ko:K14592	ko00250 ko01100 ko04977 map00250 map01100 map04977		R10687 R10688	RC00064 RC00141	ko00000 ko00001 ko01000 ko01002			38ERK@33154 3BF1R@33208 3CRI6@33213 4848I@7711 48V9V@7742 49Q6R@7898 COG2234@1 KOG2195@2759	OP	N-acetylated alpha-linked acidic dipeptidase 2
Msa008832	3259.91	4133.42	4378.86	1913.47	1856.06	1621.78	3924.07	1797.11	1.12657	1.69492e-08	4.46657e-07	-	Superscaffold8	23955947	24033278	+	4884	-	- && O43451.5 RecName: Full=Maltase-glucoamylase, intestinal; Includes: RecName: Full=Maltase; AltName: Full=Alpha-glucosidase; Includes: RecName: Full=Glucoamylase; AltName: Full=Glucan 1,4-alpha-glucosidase && PF16863:N-terminal barrel of NtMGAM and CtMGAM, maltase-glucoamylase|PF00088:Trefoil (P-type) domain|PF01055:Glycosyl hydrolases family 31	Glyco_hydro_31	215358.XP_010750365.1	0	2759.9	Actinopterygii	SI	GO:0003674 GO:0003824 GO:0004553 GO:0004558 GO:0004564 GO:0004574 GO:0004575 GO:0005575 GO:0005622 GO:0005623 GO:0005737 GO:0005794 GO:0005886 GO:0005903 GO:0006950 GO:0007568 GO:0007584 GO:0007586 GO:0008150 GO:0009605 GO:0009719 GO:0009725 GO:0009743 GO:0009744 GO:0009746 GO:0009750 GO:0009991 GO:0010033 GO:0010243 GO:0012505 GO:0014070 GO:0015926 GO:0016020 GO:0016324 GO:0016787 GO:0016798 GO:…	3.2.1.10 3.2.1.20 3.2.1.3 3.2.1.48	ko:K01203 ko:K12047	ko00052 ko00500 ko01100 ko04973 map00052 map00500 map01100 map04973		R00028 R00801 R00802 R01718 R01790 R01791 R06087 R06088 R06199	RC00028 RC00049 RC00059 RC00077 RC00451	ko00000 ko00001 ko01000 ko04147		GH31	38C0A@33154 3BACU@33208 3CTEG@33213 4808H@7711 48V6B@7742 4A162@7898 COG1501@1 KOG1065@2759	G	Belongs to the glycosyl hydrolase 31 family
Msa008837	59.752	31.4822	40.3472	21.7871	18.4731	13.6121	43.8605	17.9574	1.28763	0.0081274	0.0407797	-	Superscaffold8	24594792	24595208	+	309	-	- && - && -	-	106582.XP_004561425.1	1.5e-44	185.3	Actinopterygii												28NI9@1 2QV3W@2759 39TDE@33154 3BG6Y@33208 3CWAW@33213 47ZPQ@7711 497QG@7742 49TCB@7898
Msa008838	526.993	337.97	409.406	156.299	161.397	172.095	424.79	163.264	1.37952	4.41816e-08	1.07941e-06	-	Superscaffold8	24599781	24622183	-	2103	-	- && O00461.1 RecName: Full=Golgi integral membrane protein 4; AltName: Full=Golgi integral membrane protein, cis; Short=GIMPc; AltName: Full=Golgi phosphoprotein 4; AltName: Full=Golgi-localized phosphoprotein of 130 kDa; Short=Golgi phosphoprotein of 130 kDa && -	-	215358.XP_010735662.1	2.1e-70	273.9	Actinopterygii	golim4											28XWM@1 2R4Q5@2759 39W7Y@33154 3BIWZ@33208 3CRHQ@33213 48161@7711 48Y84@7742 49SDC@7898	S	Golgi integral membrane protein
Msa008864	635.722	1132.43	510.274	325.859	395.714	357.803	759.476	359.792	1.07871	0.000702192	0.0055117	-	Superscaffold8	25452228	25455627	+	279	-	- && - && -	-	NA	NA	NA	NA	NA	NA	NA	NA	NA	NA	NA	NA	NA	NA	NA	NA	NA	NA
Msa008868	23.509	39.8157	11.8668	6.63085	8.75043	3.88916	25.0638	6.42348	1.97234	0.00623956	0.0329061	-	Superscaffold8	25565050	25583221	-	894	-	- && Q8SQ72.1 RecName: Full=Gamma-sarcoglycan; Short=Gamma-SG && PF04790:Sarcoglycan complex subunit protein	-	215358.XP_010731884.1	1.6e-144	518.8	Actinopterygii	SGCG	GO:0003008 GO:0003013 GO:0003015 GO:0003674 GO:0005198 GO:0005575 GO:0005622 GO:0005623 GO:0005634 GO:0005654 GO:0005737 GO:0005886 GO:0005887 GO:0006996 GO:0007010 GO:0007016 GO:0007275 GO:0007498 GO:0007507 GO:0007517 GO:0008015 GO:0008104 GO:0008150 GO:0008307 GO:0009653 GO:0009888 GO:0009987 GO:0010927 GO:0014706 GO:0016010 GO:0016011 GO:0016012 GO:0016020 GO:0016021 GO:0016043 GO:0022607 GO:…		ko:K12563 ko:K12564	ko05410 ko05412 ko05414 ko05416 map05410 map05412 map05414 map05416				ko00000 ko00001			38BCX@33154 3B9AN@33208 3CXTF@33213 488RD@7711 495JS@7742 49W4E@7898 KOG3950@1 KOG3950@2759	Z	Sarcoglycan gamma
Msa008897	903.137	797.24	720.317	174.297	188.62	172.095	806.898	178.337	2.17828	2.32168e-26	4.86476e-24	-	Superscaffold8	26833950	26841404	-	1878	-	- && Q6NV04.1 RecName: Full=Acetolactate synthase-like protein; AltName: Full=IlvB-like protein && PF00205:Thiamine pyrophosphate enzyme, central domain|PF02775:Thiamine pyrophosphate enzyme, C-terminal TPP binding domain|PF02776:Thiamine pyrophosphate enzyme, N-terminal TPP binding domain	TPP_enzyme_N	215358.XP_010755421.1	0	1196.8	Actinopterygii	ILVBL	GO:0001501 GO:0005575 GO:0007275 GO:0008150 GO:0009653 GO:0009790 GO:0009792 GO:0009887 GO:0016020 GO:0032501 GO:0032502 GO:0043009 GO:0048513 GO:0048562 GO:0048568 GO:0048598 GO:0048701 GO:0048704 GO:0048705 GO:0048706 GO:0048731 GO:0048856 GO:1904888		ko:K11259					ko00000 ko01000			38EFU@33154 3BEH9@33208 3D030@33213 48622@7711 496QH@7742 4A01X@7898 COG0028@1 KOG1185@2759	EH	acetolactate synthase)-like
Msa008899	66.6088	109.262	111.548	19.8926	11.6672	23.335	95.8062	18.2983	2.38688	2.99738e-08	7.52938e-07	-	Superscaffold8	26849925	26875462	+	1926	-	- && Q8IW92.1 RecName: Full=Beta-galactosidase-1-like protein 2; Flags: Precursor && PF01301:Glycosyl hydrolases family 35	-	215358.XP_010755422.1	0	1202.2	Actinopterygii	GLB1L2	GO:0003674 GO:0003824 GO:0004553 GO:0004565 GO:0005575 GO:0005622 GO:0005623 GO:0005737 GO:0005773 GO:0015925 GO:0016787 GO:0016798 GO:0043226 GO:0043227 GO:0043229 GO:0043231 GO:0044424 GO:0044444 GO:0044464	3.2.1.23	ko:K12309	ko00052 ko00511 ko00531 ko00600 ko00604 ko01100 ko04142 map00052 map00511 map00531 map00600 map00604 map01100 map04142	M00079	R01678 R03355 R04633 R06010 R07807	RC00049	ko00000 ko00001 ko00002 ko01000 ko04147			38D50@33154 3B96H@33208 3CREN@33213 47ZIQ@7711 4948S@7742 4A54X@7898 COG1874@1 KOG0496@2759	G	Beta-galactosidase-1-like protein
Msa008902	9282.13	9839.11	13823.7	1287.33	1388.4	2519.2	10981.6	1731.65	2.66486	4.35996e-18	4.13883e-16	-	Superscaffold8	27073122	27095089	-	3222	-	- && Q3YBR2.1 RecName: Full=Transforming growth factor beta regulator 1; AltName: Full=Nuclear interactor of ARF and Mdm2 && PF00413:Matrixin|PF05964:F/Y-rich N-terminus|PF05965:F/Y rich C-terminus|PF01471:Putative peptidoglycan binding domain|PF00045:Hemopexin	FYRN	215358.XP_010755426.1	2.7e-205	722.6	Actinopterygii	TBRG1	GO:0005575 GO:0005622 GO:0005623 GO:0005634 GO:0006139 GO:0006259 GO:0006260 GO:0006725 GO:0006807 GO:0007049 GO:0007050 GO:0008104 GO:0008150 GO:0008152 GO:0008285 GO:0009058 GO:0009059 GO:0009987 GO:0022402 GO:0031647 GO:0033036 GO:0033365 GO:0034504 GO:0034613 GO:0034641 GO:0034645 GO:0042127 GO:0043170 GO:0043226 GO:0043227 GO:0043229 GO:0043231 GO:0044237 GO:0044238 GO:0044249 GO:0044260 GO:…										38GDD@33154 3BK52@33208 3D0NA@33213 483SV@7711 495F9@7742 4A2FG@7898 COG2940@1 KOG4443@2759	S	Transforming growth factor beta regulator
Msa008917	66.6088	83.3352	37.9739	17.998	22.3622	21.3904	62.6393	20.5835	1.61166	0.000390867	0.00337651	-	Superscaffold8	27335649	27347605	+	2400	-	- && O00534.2 RecName: Full=von Willebrand factor A domain-containing protein 5A; AltName: Full=Breast cancer suppressor candidate 1; Short=BCSC-1; AltName: Full=Loss of heterozygosity 11 chromosomal region 2 gene A protein && PF13768:von Willebrand factor type A domain|PF08487:Vault protein inter-alpha-trypsin domain	-	69293.ENSGACP00000008254	0	1197.2	Actinopterygii	VWA5A	GO:0005575 GO:0005622 GO:0005623 GO:0005634 GO:0005654 GO:0031974 GO:0031981 GO:0043226 GO:0043227 GO:0043229 GO:0043231 GO:0043233 GO:0044422 GO:0044424 GO:0044428 GO:0044446 GO:0044464 GO:0070013										2QRPK@2759 38DTU@33154 3BAKW@33208 3D0NY@33213 48AYV@7711 48XR3@7742 49Z68@7898 COG2304@1	S	Von Willebrand factor A
Msa008928	143.993	156.485	126.975	35.0488	13.6118	23.335	142.484	23.9985	2.56895	3.37975e-11	1.39259e-09	-	Superscaffold8	27715127	27767997	+	540	-	- && - && -	-	NA	NA	NA	NA	NA	NA	NA	NA	NA	NA	NA	NA	NA	NA	NA	NA	NA	NA
Msa008951	137.136	650.014	264.63	161.982	141.951	113.758	350.594	139.231	1.33304	0.00576431	0.0309121	-	Superscaffold8	29449439	29457386	-	594	-	- && P19966.3 RecName: Full=Transgelin; AltName: Full=Smooth muscle protein 22-alpha; Short=SM22-alpha && PF00307:Calponin homology (CH) domain|PF00402:Calponin family repeat	CH	8083.ENSXMAP00000002858	1.8e-104	385.2	Actinopterygii	TAGLN	GO:0003674 GO:0003779 GO:0005488 GO:0005515 GO:0007275 GO:0007517 GO:0008092 GO:0008150 GO:0009888 GO:0009987 GO:0030154 GO:0030674 GO:0030855 GO:0032501 GO:0032502 GO:0044877 GO:0048513 GO:0048731 GO:0048856 GO:0048869 GO:0051015 GO:0060090 GO:0060429 GO:0061061		ko:K20526					ko00000 ko04131			39600@33154 3B9QW@33208 3CXZ3@33213 47ZHK@7711 48WVJ@7742 4A583@7898 COG5199@1 KOG2046@2759	Z	Belongs to the calponin family
Msa008971	30.3658	40.7416	52.2141	13.2617	17.5009	15.5566	41.1072	15.4397	1.40892	0.00336725	0.0200402	-	Superscaffold8	29825324	29834120	-	1986	-	- && P26430.1 RecName: Full=Sodium/nucleoside cotransporter; Short=Na(+)/glucose cotransporter 2; AltName: Full=Solute carrier family 5 member 2 && PF00474:Sodium:solute symporter family	-	144197.XP_008290381.1	0	1126.7	Actinopterygii	SLC5A2	GO:0003674 GO:0005215 GO:0005355 GO:0005362 GO:0005402 GO:0005412 GO:0005575 GO:0005623 GO:0005886 GO:0005887 GO:0005903 GO:0005975 GO:0006810 GO:0006811 GO:0006812 GO:0006814 GO:0008150 GO:0008152 GO:0008324 GO:0008643 GO:0008645 GO:0015075 GO:0015077 GO:0015081 GO:0015144 GO:0015145 GO:0015149 GO:0015291 GO:0015293 GO:0015294 GO:0015318 GO:0015370 GO:0015672 GO:0015749 GO:0016020 GO:0016021 GO:…		ko:K14158 ko:K14382 ko:K14389	ko04973 ko04976 ko04978 map04973 map04976 map04978				ko00000 ko00001 ko02000 ko04147	2.A.21.3 2.A.21.3.1 2.A.21.3.3		38E3B@33154 3BA8Y@33208 3CRHR@33213 47ZTB@7711 497JP@7742 49QU6@7898 COG0591@1 KOG2349@2759	P	Solute carrier family 5 (sodium glucose cotransporter) member 2
Msa008996	3303.01	3699.16	3844.85	910.321	805.039	680.603	3615.67	798.655	2.17849	1.09095e-28	3.02335e-26	-	Superscaffold8	30293779	30295735	-	408	-	- && P50121.2 RecName: Full=Retinol-binding protein 2; AltName: Full=Cellular retinol-binding protein II; Short=CRBP-II && PF00061:Lipocalin / cytosolic fatty-acid binding protein family	-	244447.XP_008307588.1	1.7e-69	268.5	Actinopterygii	RBP2	GO:0001523 GO:0003674 GO:0005488 GO:0005501 GO:0005575 GO:0005622 GO:0005623 GO:0005737 GO:0005829 GO:0006066 GO:0006629 GO:0006720 GO:0006721 GO:0006766 GO:0006775 GO:0006776 GO:0008150 GO:0008152 GO:0008289 GO:0008544 GO:0009888 GO:0009987 GO:0010817 GO:0016101 GO:0019840 GO:0019841 GO:0019842 GO:0032502 GO:0034308 GO:0034754 GO:0036094 GO:0042445 GO:0042572 GO:0043178 GO:0044237 GO:0044238 GO:…		ko:K14622	ko04977 map04977				ko00000 ko00001			3A271@33154 3BQEY@33208 3D7AI@33213 48E0T@7711 49AT6@7742 4A3RA@7898 KOG4015@1 KOG4015@2759	I	Belongs to the calycin superfamily. Fatty-acid binding protein (FABP) family
Msa009009	561.277	390.749	767.784	97.5682	106.95	115.703	573.27	106.74	2.42405	5.77494e-16	4.42969e-14	-	Superscaffold8	31179115	31208676	+	2160	-	- && O95573.3 RecName: Full=Long-chain-fatty-acid--CoA ligase 3; AltName: Full=Long-chain acyl-CoA synthetase 3; Short=LACS 3 && PF00501:AMP-binding enzyme	AMP-binding	144197.XP_008300088.1	0	1382.9	Actinopterygii	ACSL3	GO:0000902 GO:0000904 GO:0001676 GO:0003002 GO:0003674 GO:0003824 GO:0004467 GO:0005488 GO:0005515 GO:0005575 GO:0005622 GO:0005623 GO:0005737 GO:0005777 GO:0005783 GO:0005789 GO:0005794 GO:0005811 GO:0006082 GO:0006139 GO:0006163 GO:0006164 GO:0006355 GO:0006357 GO:0006629 GO:0006631 GO:0006633 GO:0006637 GO:0006644 GO:0006650 GO:0006655 GO:0006725 GO:0006732 GO:0006753 GO:0006790 GO:0006793 GO:…	6.2.1.3	ko:K01897	ko00061 ko00071 ko01100 ko01212 ko02024 ko03320 ko04146 ko04216 ko04714 ko04920 map00061 map00071 map01100 map01212 map02024 map03320 map04146 map04216 map04714 map04920	M00086	R01280	RC00004 RC00014	ko00000 ko00001 ko00002 ko01000 ko01004 ko04147	4.C.1.1		39R6J@33154 3CNW0@33208 3CXKA@33213 48105@7711 492S6@7742 4A5GV@7898 COG1022@1 KOG1180@2759	I	Acyl-CoA synthetase long-chain family member
Msa009092	713.106	914.835	1167.7	41.6796	61.253	124.453	931.879	75.7953	3.62032	6.29954e-21	7.90063e-19	-	Superscaffold8	34469744	34472058	-	621	-	- && Q6DFQ5.1 RecName: Full=Transmembrane protein 97 && PF10914:Protein of unknown function (DUF2781)	-	8128.ENSONIP00000013174	4.1e-86	324.3	Actinopterygii	tmem97											29W85@1 2RXNZ@2759 39MQM@33154 3CPAQ@33208 3E5F9@33213 48RQ7@7711 49NBI@7742 4A34P@7898	S	Intracellular orphan receptor that binds numerous drugs and which is highly expressed in various proliferating cells. Corresponds to the sigma-2 receptor which is thought to play important role in regulating cell survival morphology and differentiation. May play a role as a regulator of cellular cholesterol homeostasis. May function as sterol isomerase. May alter the activity of some cytochrome P…
Msa009108	51.9157	44.4454	60.5209	19.8926	0.972269	21.3904	52.294	14.0851	1.89046	0.0076155	0.0386101	-	Superscaffold8	35710850	35717027	-	978	-	- && Q17QU7.1 RecName: Full=Dehydrogenase/reductase SDR family member 13; AltName: Full=Short chain dehydrogenase/reductase family 7C member 5; Flags: Precursor && PF00106:short chain dehydrogenase	adh_short	144197.XP_008277075.1	5e-147	527.3	Actinopterygii				ko:K11169					ko00000 ko01000			38E7S@33154 3BE90@33208 3CTUW@33213 485H2@7711 4918B@7742 49YF5@7898 COG1028@1 KOG1208@2759	Q	Dehydrogenase reductase SDR family member
Msa009111	972.685	908.353	770.158	279.443	135.145	148.76	883.732	187.783	2.23433	7.03659e-13	3.68606e-11	-	Superscaffold8	36025905	36083385	+	1206	-	- && Q29RU9.2 RecName: Full=Peroxisomal sarcosine oxidase; Short=PSO; AltName: Full=L-pipecolate oxidase; AltName: Full=L-pipecolic acid oxidase && PF01266:FAD dependent oxidoreductase	DAO	215358.XP_010743925.1	2.3e-202	711.4	Actinopterygii	PIPOX	GO:0003674 GO:0003824 GO:0005102 GO:0005488 GO:0005515 GO:0005575 GO:0005622 GO:0005623 GO:0005737 GO:0005777 GO:0005782 GO:0005829 GO:0006082 GO:0006084 GO:0006139 GO:0006163 GO:0006520 GO:0006553 GO:0006554 GO:0006605 GO:0006625 GO:0006637 GO:0006725 GO:0006732 GO:0006753 GO:0006790 GO:0006793 GO:0006796 GO:0006807 GO:0006810 GO:0006886 GO:0006996 GO:0007031 GO:0008104 GO:0008115 GO:0008150 GO:…	1.5.3.1 1.5.3.7	ko:K00306	ko00260 ko00310 ko01100 ko04146 map00260 map00310 map01100 map04146		R00610 R02204	RC00060 RC00083 RC00557	ko00000 ko00001 ko01000			38FEG@33154 3BEMY@33208 3CWKI@33213 48ATM@7711 48VKB@7742 49ST0@7898 COG0665@1 KOG2820@2759	E	Pipecolic acid oxidase
Msa009115	799.306	582.42	1077.51	379.853	360.712	404.473	819.745	381.679	1.10189	3.86596e-05	0.00046462	-	Superscaffold8	36476721	36498703	-	1263	-	- && Q9W5Z5.1 RecName: Full=WD repeat and SOCS box-containing protein 1; Short=WSB-1 && PF00400:WD domain, G-beta repeat|PF07525:SOCS box	SOCS_box	144197.XP_008274589.1	6.1e-206	723.4	Actinopterygii	WSB1	GO:0000209 GO:0003674 GO:0003824 GO:0004842 GO:0005575 GO:0005622 GO:0005623 GO:0005737 GO:0005829 GO:0006464 GO:0006807 GO:0008150 GO:0008152 GO:0009987 GO:0016567 GO:0016740 GO:0019538 GO:0019787 GO:0032446 GO:0036211 GO:0043170 GO:0043412 GO:0043687 GO:0044237 GO:0044238 GO:0044260 GO:0044267 GO:0044424 GO:0044444 GO:0044464 GO:0070647 GO:0071704 GO:0140096 GO:1901564		ko:K10341					ko00000 ko04121			38D6R@33154 3BGA2@33208 3CUY8@33213 4830E@7711 48X76@7742 49QMV@7898 KOG0266@1 KOG0266@2759	S	WD repeat and SOCS box-containing
Msa009137	73.4656	41.6676	35.6005	14.209	23.3345	23.335	50.2446	20.2928	1.31197	0.00733872	0.037461	-	Superscaffold8	38646525	38750797	+	1305	-	- && E1BMN8.2 RecName: Full=Serine/threonine-protein kinase NLK; AltName: Full=Nemo-like kinase && PF00069:Protein kinase domain	Pkinase	31033.ENSTRUP00000016237	1.4e-112	413.3	Actinopterygii	NLK	GO:0000165 GO:0000166 GO:0000287 GO:0001654 GO:0001704 GO:0001706 GO:0001708 GO:0001709 GO:0001711 GO:0001714 GO:0001736 GO:0001738 GO:0001745 GO:0002009 GO:0002165 GO:0003002 GO:0003674 GO:0003824 GO:0004672 GO:0004674 GO:0004707 GO:0005488 GO:0005515 GO:0005524 GO:0005575 GO:0005622 GO:0005623 GO:0005634 GO:0005654 GO:0005737 GO:0005829 GO:0005938 GO:0006355 GO:0006464 GO:0006468 GO:0006793 GO:…	2.7.11.24	ko:K04468	ko04010 ko04068 ko04310 ko04520 map04010 map04068 map04310 map04520				ko00000 ko00001 ko01000 ko01001			38HQ5@33154 3BA2J@33208 3CSW6@33213 489J7@7711 491V4@7742 4A2R6@7898 KOG0664@1 KOG0664@2759	T	Nemo like kinase type 2
Msa009299	1207.77	1098.17	574.355	186.611	111.811	169.179	960.101	155.867	2.62327	5.38279e-15	3.62694e-13	-	Superscaffold9	5169035	5183721	-	1314	-	- && Q8BWN8.1 RecName: Full=Acyl-coenzyme A thioesterase 4; Short=Acyl-CoA thioesterase 4; AltName: Full=PTE-2b; AltName: Full=Peroxisomal acyl coenzyme A thioester hydrolase Ib; AltName: Full=Peroxisomal long-chain acyl-CoA thioesterase Ib; Short=PTE-Ib && PF04775:Acyl-CoA thioester hydrolase/BAAT N-terminal region|PF08840:BAAT / Acyl-CoA thioester hydrolase C terminal	-	215358.XP_010746639.1	9.1e-221	772.7	Actinopterygii			3.1.2.2	ko:K01068	ko00062 ko01040 ko01100 ko01110 map00062 map01040 map01100 map01110		R01274 R08174 R08175 R08176 R08177 R08178 R08179 R08180 R08181 R08182 R08183 R09450	RC00004 RC00014	ko00000 ko00001 ko01000 ko01004			2RV7F@2759 39Y2E@33154 3BKX8@33208 3D2UR@33213 485DX@7711 4994F@7742 49RER@7898 COG1073@1	S	thioesterase
Msa009353	132.238	188.893	119.855	29.3652	26.2513	30.141	146.995	28.5858	2.3647	6.59803e-12	3.08063e-10	-	Superscaffold9	7258522	7289695	+	4458	-	- && Q9QXL2.2 RecName: Full=Kinesin-like protein KIF21A && PF00225:Kinesin motor domain|PF00400:WD domain, G-beta repeat	Kinesin	144197.XP_008289660.1	0	2207.6	Actinopterygii	KIF21A	GO:0003674 GO:0003774 GO:0003777 GO:0003824 GO:0005575 GO:0005622 GO:0005623 GO:0005737 GO:0005829 GO:0005856 GO:0005871 GO:0005875 GO:0005886 GO:0006928 GO:0007017 GO:0007018 GO:0008150 GO:0009987 GO:0015630 GO:0016020 GO:0016462 GO:0016787 GO:0016817 GO:0016818 GO:0016887 GO:0017111 GO:0032991 GO:0043226 GO:0043228 GO:0043229 GO:0043232 GO:0044422 GO:0044424 GO:0044430 GO:0044444 GO:0044446 GO:…		ko:K10395					ko00000 ko04812			38CGP@33154 3BCNH@33208 3CUUQ@33213 47Z3Z@7711 48WES@7742 49UEE@7898 COG5059@1 KOG0244@2759	Z	Belongs to the TRAFAC class myosin-kinesin ATPase superfamily. Kinesin family
Msa009363	173.379	150.929	113.922	46.416	41.8076	64.1712	146.077	50.7982	1.52624	3.7288e-06	5.86169e-05	-	Superscaffold9	7569968	7584685	-	2490	-	- && P30291.2 RecName: Full=Wee1-like protein kinase; Short=WEE1hu; AltName: Full=Wee1A kinase && PF00069:Protein kinase domain	Pkinase	215358.XP_010736956.1	0	1156.4	Actinopterygii	WEE1	GO:0000075 GO:0000079 GO:0000082 GO:0000086 GO:0000226 GO:0000278 GO:0000902 GO:0001700 GO:0001932 GO:0001933 GO:0003674 GO:0003824 GO:0004672 GO:0004713 GO:0005488 GO:0005515 GO:0005575 GO:0005622 GO:0005623 GO:0005634 GO:0005654 GO:0005730 GO:0005737 GO:0006464 GO:0006468 GO:0006469 GO:0006793 GO:0006796 GO:0006807 GO:0006996 GO:0007010 GO:0007017 GO:0007049 GO:0007051 GO:0007093 GO:0007098 GO:…	2.7.11.1	ko:K06632	ko04110 map04110	M00693			ko00000 ko00001 ko00002 ko01000 ko01001 ko03400			38P8Y@33154 3BHCV@33208 3CW92@33213 484XE@7711 48ZAX@7742 49YCK@7898 KOG0601@1 KOG0601@2759	D	WEE1 G2 checkpoint kinase
Msa009380	141.054	138.892	131.722	51.1523	51.5303	92.3676	137.223	65.0167	1.07851	0.0012795	0.00908444	-	Superscaffold9	7961199	7963177	-	324	-	- && B6RSP1.2 RecName: Full=Pleckstrin homology domain-containing family A member 7; Short=PH domain-containing family A member 7; AltName: Full=Heart adapter protein 1 && -	-	215358.XP_010751604.1	1.7e-32	145.2	Actinopterygii	PLEKHA7											28MS9@1 2QUAJ@2759 39NQ7@33154 3CQ8M@33208 3E6DW@33213 48RVW@7711 49EDX@7742 4A90F@7898	T	family A member
Msa009388	29.3862	135.188	129.349	28.4179	14.584	23.335	97.9743	22.1123	2.14595	0.000207458	0.0019814	-	Superscaffold9	8203651	8208962	-	768	-	- && Q7LL04.2 RecName: Full=UPF0676 protein C1494.01 && PF14226:non-haem dioxygenase in morphine synthesis N-terminal	-	215358.XP_010732729.1	2.9e-118	431.4	Actinopterygii												38FUK@33154 3BNSU@33208 3D0SY@33213 48CPA@7711 499CM@7742 49V5U@7898 COG3491@1 KOG0143@2759	Q	Belongs to the iron ascorbate-dependent oxidoreductase family
Msa009395	106.77	61.1125	191.056	0	3.88908	1.94458	119.646	1.94455	5.94927	2.80116e-14	1.78257e-12	-	Superscaffold9	8330918	8335397	+	579	-	- && Q6P3L6.1 RecName: Full=Very-long-chain 3-oxoacyl-CoA reductase-A; AltName: Full=17-beta-hydroxysteroid dehydrogenase 12-A; Short=17-beta-HSD 12-A; Short=zf3.1; Short=zfHSD17B12A; AltName: Full=3-ketoacyl-CoA reductase; Short=KAR; AltName: Full=Estradiol 17-beta-dehydrogenase 12-A && PF00106:short chain dehydrogenase	adh_short	215358.XP_010733517.1	2.5e-90	338.2	Actinopterygii	HSD17B12	GO:0000003 GO:0001676 GO:0001968 GO:0003006 GO:0003674 GO:0003824 GO:0003857 GO:0005488 GO:0005515 GO:0005518 GO:0005539 GO:0005575 GO:0005576 GO:0005622 GO:0005623 GO:0005737 GO:0005783 GO:0005789 GO:0005938 GO:0006082 GO:0006139 GO:0006163 GO:0006164 GO:0006629 GO:0006631 GO:0006633 GO:0006637 GO:0006694 GO:0006725 GO:0006732 GO:0006753 GO:0006790 GO:0006793 GO:0006796 GO:0006807 GO:0007163 GO:…	1.1.1.330 1.1.1.62	ko:K10251	ko00062 ko00140 ko01040 ko01100 ko01110 ko01212 map00062 map00140 map01040 map01100 map01110 map01212	M00415	R02352 R02353 R04681 R04682 R07759 R08945 R08980 R10826	RC00029 RC00103 RC00127 RC00261	ko00000 ko00001 ko00002 ko01000 ko01004			38GQB@33154 3BAEA@33208 3CVT3@33213 483IN@7711 48XE8@7742 4A1MD@7898 COG0300@1 KOG1014@2759	Q	Belongs to the short-chain dehydrogenases reductases (SDR) family
Msa009399	1488.9	1407.44	1921.24	623.3	579.473	818.669	1605.86	673.814	1.2526	9.01249e-08	2.0647e-06	-	Superscaffold9	8393964	8409541	+	1248	-	- && P70079.1 RecName: Full=Creatine kinase U-type, mitochondrial; AltName: Full=Acidic-type mitochondrial creatine kinase; Short=Mia-CK; AltName: Full=Ubiquitous mitochondrial creatine kinase; Short=U-MtCK; Flags: Precursor && PF02807:ATP:guanido phosphotransferase, N-terminal domain|PF00217:ATP:guanido phosphotransferase, C-terminal catalytic domain	-	215358.XP_010733512.1	8.7e-229	799.3	Actinopterygii	CKMT1B	GO:0001655 GO:0001822 GO:0003674 GO:0003824 GO:0004111 GO:0005488 GO:0005515 GO:0005575 GO:0005622 GO:0005623 GO:0005737 GO:0005739 GO:0005740 GO:0005743 GO:0006082 GO:0006520 GO:0006575 GO:0006600 GO:0006793 GO:0006796 GO:0006807 GO:0007275 GO:0007399 GO:0007417 GO:0007420 GO:0007517 GO:0007519 GO:0008150 GO:0008152 GO:0009888 GO:0009987 GO:0010941 GO:0014706 GO:0016020 GO:0016301 GO:0016310 GO:…	2.7.3.2	ko:K00933	ko00330 ko01100 map00330 map01100	M00047	R01881	RC00002 RC00203	ko00000 ko00001 ko00002 ko01000 ko04147			38BGZ@33154 3BDZZ@33208 3CSTZ@33213 485K9@7711 495SH@7742 49SWC@7898 COG3869@1 KOG3581@2759	C	Belongs to the ATP guanido phosphotransferase family
Msa009430	14.6931	22.2227	40.3472	6.63085	4.86135	0	25.7544	3.83073	2.74043	0.00174022	0.0117395	-	Superscaffold9	9218364	9303194	-	7455	-	- && Q00657.2 RecName: Full=Chondroitin sulfate proteoglycan 4; AltName: Full=Chondroitin sulfate proteoglycan NG2; AltName: Full=HSN tumor-specific antigen; Flags: Precursor && PF16184:Cadherin-like|PF02210:Laminin G domain	Laminin_G_2	144197.XP_008292905.1	0	3621.6	Actinopterygii	CSPG4	GO:0000187 GO:0000323 GO:0001932 GO:0001934 GO:0003674 GO:0005488 GO:0005515 GO:0005518 GO:0005575 GO:0005576 GO:0005622 GO:0005623 GO:0005737 GO:0005764 GO:0005773 GO:0005775 GO:0005794 GO:0005796 GO:0005886 GO:0005887 GO:0006022 GO:0006023 GO:0006024 GO:0006026 GO:0006027 GO:0006029 GO:0006082 GO:0006790 GO:0006807 GO:0006928 GO:0006950 GO:0006952 GO:0006954 GO:0007154 GO:0007165 GO:0007166 GO:…		ko:K08115					ko00000 ko00535 ko04516			38YSW@33154 3BATE@33208 3CU5B@33213 480I2@7711 495RM@7742 49RP7@7898 KOG3597@1 KOG3597@2759	S	Chondroitin sulfate proteoglycan
Msa009440	14331.7	12904.9	14891.7	6063.44	5202.61	4864.37	14042.8	5376.81	1.38497	1.46633e-14	9.65306e-13	-	Superscaffold9	10164504	10180743	+	1584	-	- && Q9PT92.1 RecName: Full=Catalase && PF06628:Catalase-related immune-responsive|PF00199:Catalase	Catalase	215358.XP_010733480.1	3.1e-300	1036.9	Actinopterygii	CAT	GO:0000166 GO:0000302 GO:0000323 GO:0001101 GO:0001655 GO:0001657 GO:0001666 GO:0001775 GO:0001822 GO:0001823 GO:0002252 GO:0002263 GO:0002274 GO:0002275 GO:0002283 GO:0002366 GO:0002376 GO:0002443 GO:0002444 GO:0002446 GO:0003674 GO:0003824 GO:0004046 GO:0004096 GO:0004601 GO:0005102 GO:0005488 GO:0005515 GO:0005575 GO:0005576 GO:0005615 GO:0005622 GO:0005623 GO:0005737 GO:0005739 GO:0005740 GO:…	1.11.1.6	ko:K03781	ko00380 ko00630 ko01110 ko01130 ko01200 ko04011 ko04016 ko04068 ko04146 ko04211 ko04212 ko04213 ko05014 map00380 map00630 map01110 map01130 map01200 map04011 map04016 map04068 map04146 map04211 map04212 map04213 map05014	M00532	R00009 R00602 R02670	RC00034 RC00767 RC02141 RC02755	ko00000 ko00001 ko00002 ko01000			38BMC@33154 3BFAV@33208 3CSMT@33213 48809@7711 48VHW@7742 49ZI4@7898 COG0753@1 KOG0047@2759	P	Occurs in almost all aerobically respiring organisms and serves to protect cells from the toxic effects of hydrogen peroxide
Msa009459	4612.66	3157.48	3243.21	1843.38	1605.22	2053.48	3671.11	1834.02	1.00126	1.27433e-05	0.000175487	-	Superscaffold9	10827873	10833095	-	981	-	- && P51857.1 RecName: Full=3-oxo-5-beta-steroid 4-dehydrogenase; AltName: Full=Aldo-keto reductase family 1 member D1; AltName: Full=Delta(4)-3-ketosteroid 5-beta-reductase; AltName: Full=Delta(4)-3-oxosteroid 5-beta-reductase && PF00248:Aldo/keto reductase family	Aldo_ket_red	144197.XP_008292776.1	4.2e-186	657.1	Actinopterygii	AKR1D1	GO:0003674 GO:0003824 GO:0004033 GO:0005488 GO:0005496 GO:0005575 GO:0005622 GO:0005623 GO:0005737 GO:0005829 GO:0006066 GO:0006082 GO:0006629 GO:0006694 GO:0006699 GO:0006706 GO:0006707 GO:0007586 GO:0008150 GO:0008152 GO:0008202 GO:0008203 GO:0008206 GO:0008207 GO:0008209 GO:0008289 GO:0008610 GO:0009056 GO:0009058 GO:0009987 GO:0010817 GO:0016042 GO:0016053 GO:0016125 GO:0016127 GO:0016229 GO:…	1.3.1.3	ko:K00251	ko00120 ko00140 ko01100 map00120 map00140 map01100	M00104	R01835 R02215 R02219 R02498 R02841 R02893 R03713 R04817 R04823	RC00145	ko00000 ko00001 ko00002 ko01000			39V8G@33154 3BMDM@33208 3CY2E@33213 483HI@7711 49437@7742 49Y28@7898 COG0656@1 KOG1577@2759	S	Aldo-keto reductase family 1 member D1
Msa009463	347.737	192.597	626.569	35.996	31.1126	84.5893	388.968	50.566	2.94263	1.75827e-09	5.50285e-08	-	Superscaffold9	11093656	11111123	+	1563	-	- && Q07869.2 RecName: Full=Peroxisome proliferator-activated receptor alpha; Short=PPAR-alpha; AltName: Full=Nuclear receptor subfamily 1 group C member 1 && PF00104:Ligand-binding domain of nuclear hormone receptor|PF00105:Zinc finger, C4 type (two domains)	zf-C4	215358.XP_010731731.1	8.8e-247	859.4	Actinopterygii	PPARA	GO:0000122 GO:0000976 GO:0000977 GO:0000978 GO:0000981 GO:0000982 GO:0000987 GO:0000988 GO:0000989 GO:0001012 GO:0001067 GO:0001076 GO:0001077 GO:0001078 GO:0001085 GO:0001103 GO:0001190 GO:0001221 GO:0001223 GO:0001227 GO:0001228 GO:0001666 GO:0003008 GO:0003013 GO:0003674 GO:0003676 GO:0003677 GO:0003690 GO:0003700 GO:0003707 GO:0004879 GO:0005488 GO:0005515 GO:0005575 GO:0005622 GO:0005623 GO:…		ko:K04504 ko:K07294	ko03320 ko04024 ko04310 ko04920 ko04922 ko04931 ko04932 ko05160 ko05200 ko05221 map03320 map04024 map04310 map04920 map04922 map04931 map04932 map05160 map05200 map05221				ko00000 ko00001 ko03000 ko03310			38F47@33154 3BI3H@33208 3CVZ8@33213 484XR@7711 48XHV@7742 49XTA@7898 KOG3575@1 KOG3575@2759	K	peroxisome proliferator-activated receptor
Msa009483	191.011	166.67	246.83	111.777	88.4765	77.7832	201.504	92.679	1.11781	0.000127018	0.00129367	-	Superscaffold9	11773862	11816098	+	5163	-	- && B2RXS4.1 RecName: Full=Plexin-B2; Flags: Precursor && PF01833:IPT/TIG domain|PF01403:Sema domain|PF08337:Plexin cytoplasmic RasGAP domain	Sema	144197.XP_008274341.1	0	2951.4	Actinopterygii	PLXNB2	GO:0001838 GO:0001841 GO:0001843 GO:0001932 GO:0002009 GO:0003674 GO:0004888 GO:0005575 GO:0005623 GO:0005886 GO:0005887 GO:0007154 GO:0007155 GO:0007156 GO:0007162 GO:0007165 GO:0007166 GO:0007275 GO:0007399 GO:0007405 GO:0007417 GO:0007420 GO:0008150 GO:0008283 GO:0008360 GO:0009653 GO:0009790 GO:0009792 GO:0009888 GO:0009987 GO:0010720 GO:0010769 GO:0010770 GO:0010975 GO:0010976 GO:0014020 GO:…		ko:K06821	ko04360 map04360				ko00000 ko00001			39S1S@33154 3BEQ8@33208 3D20V@33213 485QC@7711 4904W@7742 49ZRF@7898 KOG3610@1 KOG3610@2759	T	plexin-B2-like
Msa009487	239.988	193.523	252.764	116.514	70.9757	101.118	228.758	96.2025	1.24816	1.55657e-05	0.00021005	-	Superscaffold9	11925026	11980300	-	2133	-	- && O60285.1 RecName: Full=NUAK family SNF1-like kinase 1; AltName: Full=AMPK-related protein kinase 5; Short=ARK5; AltName: Full=Omphalocele kinase 1 && PF00069:Protein kinase domain	Pkinase	215358.XP_010746997.1	2e-286	991.5	Actinopterygii	NUAK1	GO:0001650 GO:0002039 GO:0003674 GO:0003824 GO:0004672 GO:0004674 GO:0005198 GO:0005488 GO:0005515 GO:0005575 GO:0005622 GO:0005623 GO:0005634 GO:0005654 GO:0005730 GO:0005737 GO:0005856 GO:0006464 GO:0006468 GO:0006793 GO:0006796 GO:0006807 GO:0006996 GO:0007010 GO:0007154 GO:0007165 GO:0008150 GO:0008152 GO:0008307 GO:0009653 GO:0009966 GO:0009987 GO:0010646 GO:0010921 GO:0010927 GO:0015630 GO:…	2.7.11.1	ko:K08800					ko00000 ko01000 ko01001			38BH2@33154 3BA9M@33208 3CXYR@33213 487UB@7711 48Y5M@7742 49UA9@7898 KOG0611@1 KOG0611@2759	T	NUAK family SNF1-like kinase 1
Msa009514	1014.8	725.016	611.142	383.642	350.017	292.659	783.654	342.106	1.19621	4.70595e-06	7.27791e-05	-	Superscaffold9	12933113	12937997	+	1596	-	- && C0ZIY1.1 RecName: Full=Pseudouridine-5'-phosphate glycosidase; Short=PsiMP glycosidase && PF04227:Indigoidine synthase A like protein|PF00294:pfkB family carbohydrate kinase	PfkB	215358.XP_010755644.1	1.4e-252	878.6	Actinopterygii			2.7.1.83 4.2.1.70	ko:K16329 ko:K16330	ko00240 map00240		R01055 R03315	RC00002 RC00017 RC00432 RC00433	ko00000 ko00001 ko01000			38BEH@33154 3BBH4@33208 3D1FP@33213 47ZE7@7711 49725@7742 49WZ7@7898 COG2313@1 KOG3009@2759	Q	Zgc 136858
Msa009536	6489.46	4372.32	5023.23	2122.82	1340.76	2149.73	5295	1871.1	1.50073	1.21899e-08	3.32983e-07	-	Superscaffold9	13275942	13284612	+	1605	-	- && A7YWP4.1 RecName: Full=Histidine ammonia-lyase; Short=Histidase && PF12053:Domain of unknown function (DUF3534)|PF00221:Aromatic amino acid lyase	-	144197.XP_008281465.1	4.3e-273	946.8	Actinopterygii	HAL	GO:0003674 GO:0003824 GO:0004397 GO:0005575 GO:0005622 GO:0005623 GO:0005737 GO:0005829 GO:0006082 GO:0006520 GO:0006547 GO:0006548 GO:0006725 GO:0006807 GO:0006950 GO:0008150 GO:0008152 GO:0009056 GO:0009063 GO:0009987 GO:0010035 GO:0010038 GO:0010043 GO:0016054 GO:0016829 GO:0016840 GO:0016841 GO:0019439 GO:0019752 GO:0034641 GO:0042221 GO:0042592 GO:0043436 GO:0044237 GO:0044238 GO:0044248 GO:…	4.3.1.3	ko:K01745	ko00340 ko01100 map00340 map01100	M00045	R01168	RC00361	ko00000 ko00001 ko00002 ko01000			39FQ6@33154 3BD2K@33208 3CSYT@33213 483Z9@7711 48V2A@7742 49RN2@7898 COG2986@1 KOG0222@2759	Q	Belongs to the PAL histidase family
Msa009538	92.0769	106.484	100.868	49.2577	20.4177	43.7531	99.8096	37.8095	1.39969	0.000379558	0.00329258	-	Superscaffold9	13305380	13311563	-	1434	-	- && P50579.1 RecName: Full=Methionine aminopeptidase 2; Short=MAP 2; Short=MetAP 2; AltName: Full=Initiation factor 2-associated 67 kDa glycoprotein; Short=p67; Short=p67eIF2; AltName: Full=Peptidase M && PF00557:Metallopeptidase family M24	Peptidase_M24	215358.XP_010755590.1	5.1e-225	786.9	Actinopterygii	METAP2	GO:0000003 GO:0003674 GO:0003824 GO:0006508 GO:0006807 GO:0007276 GO:0008150 GO:0008152 GO:0008233 GO:0008238 GO:0016787 GO:0019538 GO:0019953 GO:0022414 GO:0032501 GO:0032504 GO:0043170 GO:0044238 GO:0044703 GO:0048609 GO:0051704 GO:0070011 GO:0071704 GO:0140096 GO:1901564	3.4.11.18	ko:K01265					ko00000 ko01000 ko01002			38BDD@33154 3B9RB@33208 3CZF2@33213 4844G@7711 498M0@7742 4A732@7898 COG0024@1 KOG2775@2759	O	Cotranslationally removes the N-terminal methionine from nascent proteins. The N-terminal methionine is often cleaved when the second residue in the primary sequence is small and uncharged (Met-Ala- Cys Gly Pro Ser Thr or Val)
Msa009618	360.471	298.155	463.993	74.8339	41.8076	41.8085	374.206	52.8167	2.82257	1.16167e-17	1.0617e-15	-	Superscaffold9	15040077	15053356	-	999	-	- && O43903.1 RecName: Full=Growth arrest-specific protein 2; Short=GAS-2 && PF02187:Growth-Arrest-Specific Protein 2 Domain|PF00307:Calponin homology (CH) domain	CH	303518.XP_005728025.1	6.8e-152	543.5	Actinopterygii	GAS2	GO:0005575 GO:0005622 GO:0005623 GO:0005737 GO:0005829 GO:0005856 GO:0005884 GO:0006915 GO:0008150 GO:0008219 GO:0009987 GO:0012501 GO:0015629 GO:0043226 GO:0043228 GO:0043229 GO:0043232 GO:0044422 GO:0044424 GO:0044430 GO:0044444 GO:0044446 GO:0044464 GO:0099080 GO:0099081 GO:0099512 GO:0099513										38FW6@33154 3BHJR@33208 3CRUT@33213 47ZJU@7711 493KE@7742 49XAQ@7898 COG5069@1 KOG0516@2759	Z	Growth arrest-specific
Msa009622	816.938	867.612	1285.18	477.421	441.41	373.36	989.909	430.73	1.19971	1.98796e-06	3.35875e-05	-	Superscaffold9	15165715	15173389	+	1572	-	- && Q6IA17.3 RecName: Full=Single Ig IL-1-related receptor; AltName: Full=Single Ig IL-1R-related molecule; AltName: Full=Single immunoglobulin domain-containing IL1R-related protein; AltName: Full=Toll/interleukin-1 receptor 8; Short=TIR8 && PF13895:Immunoglobulin domain|PF01582:TIR domain	TIR	215358.XP_010745465.1	2.1e-248	864.8	Actinopterygii	SIGIRR	GO:0001817 GO:0001818 GO:0001959 GO:0001960 GO:0002526 GO:0002831 GO:0002832 GO:0005575 GO:0005623 GO:0005886 GO:0006355 GO:0006950 GO:0006952 GO:0006953 GO:0006954 GO:0008150 GO:0009889 GO:0009890 GO:0009892 GO:0009966 GO:0009968 GO:0009987 GO:0010033 GO:0010468 GO:0010556 GO:0010558 GO:0010605 GO:0010646 GO:0010648 GO:0016020 GO:0019219 GO:0019222 GO:0023051 GO:0023057 GO:0031323 GO:0031324 GO:…		ko:K05169					ko00000 ko04050			28NV8@1 2QVF7@2759 38IE6@33154 3BIRE@33208 3CZ07@33213 484RG@7711 494J2@7742 4A1KD@7898	T	Single immunoglobulin and toll-interleukin 1 receptor (TIR) domain
Msa009640	226.274	283.34	137.655	109.883	85.5597	127.37	215.756	107.604	1.00616	0.00301525	0.0183847	-	Superscaffold9	15472922	15483116	-	2982	-	- && A0JMP0.1 RecName: Full=Acid trehalase-like protein 1 && PF12178:Chromosome passenger complex (CPC) protein INCENP N terminal|PF03632:Glycosyl hydrolase family 65 central catalytic domain	-	144197.XP_008304560.1	0	1197.2	Actinopterygii	ATHL1	GO:0003674 GO:0003824 GO:0004553 GO:0005575 GO:0005618 GO:0005622 GO:0005623 GO:0005737 GO:0005829 GO:0005975 GO:0008150 GO:0008152 GO:0015926 GO:0016787 GO:0016798 GO:0030312 GO:0044238 GO:0044424 GO:0044444 GO:0044464 GO:0047402 GO:0071704 GO:0071944 GO:0140096	3.2.1.107	ko:K22078					ko00000 ko01000		GH65	38G0F@33154 3BI81@33208 3CY8Y@33213 482IN@7711 496SX@7742 49QT7@7898 COG1554@1 KOG4125@2759	G	ATH1 acid trehalase-like 1 (yeast)
Msa009651	4.89771	4.62973	17.8003	0	0	0	9.10923	0	5.67254	0.000809888	0.00622061	-	Superscaffold9	15647910	15656931	+	1230	-	- && Q9DEX7.1 RecName: Full=Fatty acid desaturase 2; AltName: Full=Acyl-CoA 6-desaturase; AltName: Full=Delta(5)/Delta(6) fatty acid desaturase; Short=D5D/D6D fatty acid desaturase; Short=Delta-5/Delta-6 fatty acid desaturase && PF00173:Cytochrome b5-like Heme/Steroid binding domain|PF00487:Fatty acid desaturase	-	144197.XP_008299082.1	2.8e-195	688	Actinopterygii	FADS2	GO:0000038 GO:0001676 GO:0001889 GO:0003674 GO:0003824 GO:0004768 GO:0005575 GO:0005622 GO:0005623 GO:0005737 GO:0005783 GO:0005789 GO:0005886 GO:0005887 GO:0006082 GO:0006629 GO:0006631 GO:0006633 GO:0006636 GO:0007275 GO:0008150 GO:0008152 GO:0008610 GO:0009058 GO:0009987 GO:0012505 GO:0016020 GO:0016021 GO:0016053 GO:0016213 GO:0016215 GO:0016491 GO:0016705 GO:0016717 GO:0017144 GO:0019752 GO:…	1.14.19.3	ko:K10225 ko:K10226	ko00592 ko01040 ko01110 ko01212 ko03320 map00592 map01040 map01110 map01212 map03320		R03814 R07861 R07933 R11110 R11111	RC00917	ko00000 ko00001 ko01000 ko01004			38B7V@33154 3B9GD@33208 3CRQA@33213 483YE@7711 491ZH@7742 49UE8@7898 COG3239@1 KOG4232@2759	I	fatty acid desaturase
Msa009682	699.393	446.306	345.325	151.562	118.617	210.015	497.008	160.065	1.63535	1.44765e-06	2.51248e-05	-	Superscaffold9	16299052	16302218	-	999	-	- && Q7SY06.2 RecName: Full=Very-long-chain (3R)-3-hydroxyacyl-CoA dehydratase; AltName: Full=3-hydroxyacyl-CoA dehydratase; Short=HACD; AltName: Full=Protein-tyrosine phosphatase-like A domain-containing protein 1 && PF04387:Protein tyrosine phosphatase-like protein, PTPLA|PF04969:CS domain	-	215358.XP_010733412.1	2.9e-158	564.7	Actinopterygii	PTPLAD1	GO:0000038 GO:0000165 GO:0000187 GO:0001932 GO:0001934 GO:0003674 GO:0003824 GO:0005096 GO:0005488 GO:0005515 GO:0005575 GO:0005622 GO:0005623 GO:0005634 GO:0005635 GO:0005737 GO:0005739 GO:0005783 GO:0005789 GO:0005829 GO:0006082 GO:0006464 GO:0006468 GO:0006629 GO:0006631 GO:0006633 GO:0006643 GO:0006665 GO:0006793 GO:0006796 GO:0006807 GO:0006950 GO:0007154 GO:0007165 GO:0007249 GO:0007254 GO:…	4.2.1.134	ko:K10703	ko00062 ko01040 ko01110 ko01212 map00062 map01040 map01110 map01212	M00415	R07760 R10827	RC00770 RC01095	ko00000 ko00001 ko00002 ko01000 ko01004			39RP3@33154 3BFGF@33208 3CTQ1@33213 482ZF@7711 49ACP@7742 49VMT@7898 COG5198@1 KOG3187@2759	I	Catalyzes the third of the four reactions of the long- chain fatty acids elongation cycle. This endoplasmic reticulum- bound enzymatic process allows the addition of two carbons to the chain of long- and very long-chain fatty acids VLCFAs per cycle. This enzyme catalyzes the dehydration of the 3-hydroxyacyl-CoA intermediate into trans-2 3-enoyl-CoA within each cycle of fatty acid elongation. Ther…
Msa009725	19.5908	35.186	21.3603	3.78906	6.80589	1.94458	25.379	4.17984	2.60612	0.000380772	0.00330092	-	Superscaffold9	17183765	17234801	+	7428	-	- && Q9Y4G6.4 RecName: Full=Talin-2 && PF00373:FERM central domain|PF09379:FERM N-terminal domain|PF09141:Talin, middle domain|PF01608:I/LWEQ domain|PF08913:Vinculin Binding Site|PF16511:N-terminal or F0 domain of Talin-head FERM	Band_41	144197.XP_008280362.1	0	3845.4	Actinopterygii	TLN2	GO:0001708 GO:0002119 GO:0002164 GO:0003674 GO:0003779 GO:0005198 GO:0005488 GO:0005515 GO:0005575 GO:0005576 GO:0005604 GO:0005605 GO:0005622 GO:0005623 GO:0005737 GO:0005856 GO:0005886 GO:0005911 GO:0005912 GO:0005913 GO:0005916 GO:0007043 GO:0007155 GO:0007275 GO:0008092 GO:0008150 GO:0009791 GO:0009966 GO:0009968 GO:0009987 GO:0010646 GO:0010648 GO:0014704 GO:0015629 GO:0016020 GO:0016043 GO:…		ko:K06271	ko04015 ko04510 ko04611 ko05166 map04015 map04510 map04611 map05166				ko00000 ko00001 ko04147			38HIJ@33154 3BAVX@33208 3CRH2@33213 48A3G@7711 4969V@7742 49WB5@7898 KOG4261@1 KOG4261@2759	Z	Talin 2a
Msa009781	780.694	608.347	290.737	266.181	287.792	224.599	559.926	259.524	1.11036	0.00166568	0.011348	-	Superscaffold9	19012764	19017906	+	1377	-	- && Q02790.3 RecName: Full=Peptidyl-prolyl cis-trans isomerase FKBP4; Short=PPIase FKBP4; AltName: Full=51 kDa FK506-binding protein; Short=FKBP51; AltName: Full=52 kDa FK506-binding protein; Short=52 kDa FKBP; Short=FKBP-52; AltName: Full=59 kDa immunophilin; Short=p59; AltName: Full=FK506-binding protein 4; Short=FKBP-4; AltName: Full=FKBP59; AltName: Full=HSP-binding immunophilin; Short=HBI; …	FKBP_C	144197.XP_008297922.1	8.9e-227	792.7	Actinopterygii	FKBP4	GO:0000003 GO:0000041 GO:0000166 GO:0000413 GO:0001655 GO:0001882 GO:0001883 GO:0003006 GO:0003008 GO:0003674 GO:0003755 GO:0003824 GO:0005102 GO:0005488 GO:0005515 GO:0005524 GO:0005525 GO:0005527 GO:0005528 GO:0005575 GO:0005622 GO:0005623 GO:0005634 GO:0005654 GO:0005737 GO:0005829 GO:0005886 GO:0006457 GO:0006463 GO:0006464 GO:0006807 GO:0006810 GO:0006811 GO:0006812 GO:0006825 GO:0007154 GO:…	3.1.3.16 5.2.1.8	ko:K06269 ko:K09571 ko:K12487	ko03015 ko04022 ko04024 ko04113 ko04114 ko04144 ko04218 ko04261 ko04270 ko04390 ko04510 ko04611 ko04720 ko04728 ko04750 ko04810 ko04910 ko04915 ko04921 ko04931 ko05031 ko05034 ko05168 ko05205 map03015 map04022 map04024 map04113 map04114 map04144 map04218 map04261 map04270 map04390 map04510 map04611 map04720 map04728 map04750 map04810 map04910 map04915 map04921 map04931 map05031 map05034 map05168 …				ko00000 ko00001 ko01000 ko01009 ko03019 ko03021 ko03041 ko03110 ko04131			38BCC@33154 3B9T6@33208 3CT9W@33213 487DY@7711 4952H@7742 49ZUD@7898 COG0545@1 KOG0543@2759	O	FK506 binding protein 4
[truncated: 790 more rows]
