# Supplementary material for: Integrated transcriptomic and proteomic analyses reveal the mechanism of easy acceptance of artificial pelleted diets during food habit domestication in Largemouth bass (Micropterus salmoides)
Source: Sci Rep. 2023 Oct 27;13:18461. doi: 10.1038/s41598-023-45645-8 (PMC10611700; doi:10.1038/s41598-023-45645-8)
Supplement: Supplementary file 3 — Supplementary Table S3. [file 41598_2023_45645_MOESM3_ESM.xls]

## Sheet: Table S3
Table S3 The down-regulated genes in the EAD group
gene_id	EAD1	EAD2	EAD3	NAD1	NAD2	NAD3	EAD	NAD	log2FoldChange	pvalue	padj	gene_name	gene_chr	gene_start	gene_end	gene_strand	gene_length	gene_biotype	gene_description	tf_family	seed_eggNOG_ortholog	seed_ortholog_evalue	seed_ortholog_score	best_tax_level	Preferred_name	GOs	EC	KEGG_ko	KEGG_Pathway	KEGG_Module	KEGG_Reaction	KEGG_rclass	BRITE	KEGG_TC	CAZy	BiGG_Reaction	colname1	colname2
Msa000062	140.074	382.416	434.326	803.28	1467.15	741.858	318.939	1004.1	-1.65528	8.15869e-05	0.000878887	-	Superscaffold1	3634069	3657813	+	3372	-	- && P13388.2 RecName: Full=Melanoma receptor tyrosine-protein kinase; Flags: Precursor && PF01030:Receptor L domain|PF14843:Growth factor receptor domain IV|PF07714:Protein tyrosine kinase|PF00757:Furin-like cysteine rich region	Pkinase_Tyr	215358.XP_010752076.1	0	1902.9	Actinopterygii	EGFR	GO:0000003 GO:0000079 GO:0000086 GO:0000165 GO:0000186 GO:0000278 GO:0000302 GO:0000578 GO:0000902 GO:0001101 GO:0001503 GO:0001558 GO:0001654 GO:0001655 GO:0001667 GO:0001700 GO:0001701 GO:0001708 GO:0001709 GO:0001736 GO:0001738 GO:0001742 GO:0001745 GO:0001751 GO:0001752 GO:0001754 GO:0001775 GO:0001890 GO:0001892 GO:0001894 GO:0001932 GO:0001934 GO:0001942 GO:0002009 GO:0002064 GO:0002065 GO:…	2.7.10.1	ko:K04361 ko:K05083 ko:K05084 ko:K05085	ko01521 ko01522 ko01524 ko04010 ko04012 ko04013 ko04014 ko04015 ko04020 ko04060 ko04066 ko04068 ko04072 ko04144 ko04151 ko04214 ko04320 ko04510 ko04520 ko04530 ko04540 ko04630 ko04810 ko04912 ko04915 ko04921 ko04926 ko04934 ko05120 ko05160 ko05165 ko05200 ko05205 ko05206 ko05210 ko05212 ko05213 ko05214 ko05215 ko05218 ko05219 ko05223 ko05224 ko05225 ko05226 ko05230 ko05231 map01521 map01522 map01…				ko00000 ko00001 ko01000 ko01001 ko01020 ko04050 ko04090 ko04147 ko04516			38CH9@33154 3BBNC@33208 3CSNN@33213 48HF0@7711 49G4J@7742 4A668@7898 KOG1025@1 KOG1025@2759	T	Melanoma receptor tyrosine-protein kinase-like
Msa000113	30.3658	33.3341	15.4269	130.722	110.839	71.9495	26.3756	104.504	-1.97427	3.25542e-06	5.20123e-05	-	Superscaffold1	5673881	5788371	+	1044	-	- && Q9DC07.1 RecName: Full=LIM zinc-binding domain-containing Nebulette; AltName: Full=Actin-binding Z-disk protein && PF00880:Nebulin repeat|PF00412:LIM domain|PF14604:Variant SH3 domain	LIM	303518.XP_005754373.1	9.1e-147	526.6	Bilateria	nebl	GO:0000003 GO:0003006 GO:0003674 GO:0003779 GO:0005488 GO:0005515 GO:0005575 GO:0005622 GO:0005623 GO:0005737 GO:0005912 GO:0005924 GO:0005925 GO:0006996 GO:0007010 GO:0007015 GO:0007275 GO:0007276 GO:0007277 GO:0007279 GO:0007281 GO:0007283 GO:0007286 GO:0007291 GO:0007317 GO:0007349 GO:0008092 GO:0008150 GO:0009653 GO:0009987 GO:0010720 GO:0010927 GO:0014743 GO:0014881 GO:0016043 GO:0019953 GO:…										39RV7@33154 3BJ8N@33208 3CY4E@33213 KOG1702@1 KOG1702@2759	T	actin binding
Msa000139	1.95908	0.925946	0	7.57811	12.6395	10.6952	0.961676	10.3043	-3.36341	0.00631987	0.0332175	-	Superscaffold1	7191564	7200974	-	1068	-	- && - && PF07686:Immunoglobulin V-set domain	V-set	8128.ENSONIP00000010193	3.9e-113	414.8	Actinopterygii												2CFG9@1 2RZUH@2759 3A34I@33154 3BR64@33208 3D7Q6@33213 48ETU@7711 49BYA@7742 4A3MS@7898	T	HERV-H LTR-associating 2
Msa000140	0	1.85189	0	55.8886	42.7799	11.6675	0.617298	36.7786	-5.78503	5.1143e-06	7.81796e-05	-	Superscaffold1	7213448	7237951	+	1476	-	- && A8MPY1.2 RecName: Full=Gamma-aminobutyric acid receptor subunit rho-3; AltName: Full=GABA(A) receptor subunit rho-3; AltName: Full=GABA(C) receptor; Flags: Precursor && PF02932:Neurotransmitter-gated ion-channel transmembrane region|PF02931:Neurotransmitter-gated ion-channel ligand binding domain	Neur_chan_LBD	144197.XP_008277306.1	2.2e-247	861.3	Actinopterygii				ko:K05190	ko04080 ko04723 ko04727 ko05032 ko05033 map04080 map04723 map04727 map05032 map05033				ko00000 ko00001 ko04040	1.A.9.5		3AHWX@33154 3BWSB@33208 3DEM2@33213 48HHN@7711 49FT8@7742 4A6S7@7898 KOG3643@2759 KOG3644@1	T	gamma-aminobutyric acid
Msa000150	109.709	112.965	168.509	442.372	371.407	489.062	130.394	434.281	-1.74031	8.11101e-11	3.10386e-09	-	Superscaffold1	7517170	7528605	-	1317	-	- && P23611.1 RecName: Full=Interferon regulatory factor 8; Short=IRF-8; AltName: Full=Interferon consensus sequence-binding protein; Short=ICSBP && PF10401:Interferon-regulatory factor 3|PF00605:Interferon regulatory factor transcription factor	IRF	8128.ENSONIP00000008369	1.1e-181	642.9	Actinopterygii	IRF9	GO:0000976 GO:0000977 GO:0000978 GO:0000981 GO:0000987 GO:0001012 GO:0001047 GO:0001067 GO:0001816 GO:0002376 GO:0003674 GO:0003676 GO:0003677 GO:0003690 GO:0003700 GO:0005488 GO:0005575 GO:0005622 GO:0005623 GO:0005634 GO:0005654 GO:0005737 GO:0005829 GO:0006139 GO:0006351 GO:0006355 GO:0006357 GO:0006366 GO:0006725 GO:0006807 GO:0006950 GO:0006952 GO:0006955 GO:0007154 GO:0007165 GO:0007166 GO:…		ko:K04693	ko04217 ko04380 ko04621 ko04630 ko05160 ko05162 ko05164 ko05165 ko05167 ko05168 ko05203 map04217 map04380 map04621 map04630 map05160 map05162 map05164 map05165 map05167 map05168 map05203				ko00000 ko00001 ko03000			29HXM@1 2RR4E@2759 38G3Z@33154 3BK1E@33208 3D5ZE@33213 487I2@7711 494JS@7742 49XWA@7898	S	Interferon regulatory factor
Msa000151	187.092	187.967	157.829	556.991	373.351	781.722	177.629	570.688	-1.68281	3.91917e-08	9.64746e-07	-	Superscaffold1	7530395	7553474	-	2409	-	- && Q96EP0.1 RecName: Full=E3 ubiquitin-protein ligase RNF31; AltName: Full=HOIL-1-interacting protein; Short=HOIP; AltName: Full=RING finger protein 31; AltName: Full=Zinc in-between-RING-finger ubiquitin-associated domain protein && PF01485:IBR domain, a half RING-finger domain|PF16678:UB-associated-like domain of HOIP or E3 ubiquitin-protein ligase	IBR	215358.XP_010753960.1	0	1219.9	Vertebrata	RNF31	GO:0000151 GO:0000209 GO:0001959 GO:0002253 GO:0002376 GO:0002429 GO:0002682 GO:0002684 GO:0002757 GO:0002764 GO:0002768 GO:0003674 GO:0003824 GO:0004842 GO:0005488 GO:0005515 GO:0005575 GO:0005622 GO:0005623 GO:0005737 GO:0005829 GO:0005886 GO:0005887 GO:0006355 GO:0006464 GO:0006807 GO:0006950 GO:0007154 GO:0007165 GO:0007166 GO:0007249 GO:0008150 GO:0008152 GO:0008270 GO:0009266 GO:0009408 GO:…	2.3.2.31	ko:K11974	ko04217 ko04621 map04217 map04621				ko00000 ko00001 ko01000 ko04121			38GJ1@33154 3BDD3@33208 3CSVM@33213 4896X@7711 48ZWJ@7742 KOG1812@1 KOG1812@2759	O	CD40 signaling pathway
Msa000181	22.5295	16.667	14.2402	62.5194	54.4471	55.4206	17.8122	57.4624	-1.68337	6.46839e-05	0.000717958	-	Superscaffold1	10012045	10023899	+	2112	-	- && Q6R5N8.1 RecName: Full=Toll-like receptor 13; Flags: Precursor && PF01582:TIR domain|PF13855:Leucine rich repeat	TIR	144197.XP_008288626.1	6.8e-117	428.3	Actinopterygii	tlr22			ko:K18808					ko00000			38EYJ@33154 3BIA8@33208 3CVNH@33213 47ZUZ@7711 498G9@7742 49XYU@7898 COG4886@1 KOG4641@2759	T	Toll-like receptor
Msa000219	0	0	0	6.63085	7.77816	4.86145	0	6.42349	-5.09071	0.00334919	0.0199604	-	Superscaffold1	11245875	11251097	-	933	-	- && - && -	-	7918.ENSLOCP00000011981	1.8e-13	83.6	Actinopterygii												2CAKQ@1 2QPYT@2759 39APP@33154 3BBB8@33208 3D2BM@33213 4895U@7711 48WN0@7742 49SKB@7898	S	TNFAIP3 interacting protein 1
Msa000241	121.463	120.373	237.337	340.068	477.384	216.821	159.724	344.758	-1.11317	0.00371807	0.0217811	-	Superscaffold1	12186822	12193297	-	1350	-	- && Q91V36.2 RecName: Full=Nuclear receptor-binding protein 2 && PF07714:Protein tyrosine kinase	Pkinase_Tyr	8081.XP_008394814.1	1.1e-224	785.8	Actinopterygii	NRBP2	GO:0003674 GO:0003824 GO:0004672 GO:0004674 GO:0005575 GO:0005622 GO:0005623 GO:0005737 GO:0005829 GO:0006464 GO:0006468 GO:0006793 GO:0006796 GO:0006807 GO:0006810 GO:0006888 GO:0007154 GO:0007165 GO:0007275 GO:0007399 GO:0008150 GO:0008152 GO:0009892 GO:0009894 GO:0009895 GO:0009987 GO:0010506 GO:0010507 GO:0010941 GO:0012505 GO:0016192 GO:0016241 GO:0016242 GO:0016301 GO:0016310 GO:0016740 GO:…		ko:K08875					ko00000 ko01001			38FBB@33154 3BEW1@33208 3CZCK@33213 486KZ@7711 496Z8@7742 49XXX@7898 KOG1266@1 KOG1266@2759	T	Nuclear receptor binding protein 2
Msa000243	3431.33	2532.46	2093.31	9165.73	8781.54	11478.9	2685.7	9808.71	-1.86859	2.59001e-14	1.66051e-12	-	Superscaffold1	12240747	12244435	-	492	-	- && - && -	-	69293.ENSGACP00000006182	5.9e-64	250.4	Actinopterygii				ko:K10044					ko00000			2BMTV@1 2SSC5@2759 3ANVS@33154 3C16J@33208 3DHQ8@33213 48KDS@7711 49GZM@7742 4A7XI@7898
Msa000244	71.5065	85.1871	90.188	523.837	778.788	777.832	82.2938	693.486	-3.07674	3.46271e-31	1.35219e-28	-	Superscaffold1	12245225	12247649	-	489	-	- && - && -	-	8010.XP_010883815.1	6.5e-63	246.9	Actinopterygii				ko:K10044					ko00000			2BMTV@1 2S1MR@2759 3A44T@33154 3BRKU@33208 3D91F@33213 48FPK@7711 49CG6@7742 4A46B@7898
Msa000246	126.361	187.041	193.429	385.537	294.598	429.752	168.944	369.962	-1.13205	4.3628e-05	0.000514493	-	Superscaffold1	12293712	12308423	+	2670	-	- && - && PF00789:UBX domain	UBX	215358.XP_010742474.1	1.8e-310	1071.6	Actinopterygii												39R58@33154 3BB4U@33208 3D43V@33213 48C0H@7711 495N5@7742 49SRA@7898 KOG1947@1 KOG1947@2759 KOG2689@1 KOG2689@2759	A	Leucine-rich repeats outliers
Msa000256	37.2226	50.0011	45.094	134.512	76.8093	85.5616	44.1059	98.9608	-1.16607	0.00153116	0.0105869	-	Superscaffold1	12625510	12627525	-	1206	-	- && P06646.1 RecName: Full=Transcriptional regulator Myc; Short=c-Myc && PF01056:Myc amino-terminal region|PF02344:Myc leucine zipper domain|PF00010:Helix-loop-helix DNA-binding domain	Myc_N	31033.ENSTRUP00000022101	3.5e-174	617.8	Actinopterygii	MYC	GO:0000003 GO:0000082 GO:0000122 GO:0000165 GO:0000228 GO:0000278 GO:0000320 GO:0000785 GO:0000790 GO:0000791 GO:0000976 GO:0000977 GO:0000978 GO:0000981 GO:0000982 GO:0000987 GO:0001012 GO:0001067 GO:0001077 GO:0001101 GO:0001228 GO:0001501 GO:0001541 GO:0001655 GO:0001657 GO:0001658 GO:0001666 GO:0001701 GO:0001763 GO:0001783 GO:0001822 GO:0001823 GO:0001889 GO:0001932 GO:0001933 GO:0002009 GO:…		ko:K04377 ko:K09111	ko04010 ko04012 ko04110 ko04151 ko04218 ko04310 ko04350 ko04390 ko04391 ko04550 ko04630 ko04919 ko05161 ko05166 ko05167 ko05169 ko05200 ko05202 ko05205 ko05206 ko05210 ko05213 ko05216 ko05219 ko05220 ko05221 ko05222 ko05224 ko05225 ko05226 ko05230 map04010 map04012 map04110 map04151 map04218 map04310 map04350 map04390 map04391 map04550 map04630 map04919 map05161 map05166 map05167 map05169 map0520…				ko00000 ko00001 ko03000 ko03019			39XB3@33154 3BDT0@33208 3CYPT@33213 4838N@7711 495XX@7742 49PV3@7898 KOG2483@1 KOG2483@2759	K	MYC proto-oncogene bHLH transcription factor
Msa000274	220.397	362.045	245.644	617.616	542.526	621.294	276.028	593.812	-1.10378	1.5946e-05	0.000214385	-	Superscaffold1	13005052	13039175	-	8526	-	- && A6NHR9.2 RecName: Full=Structural maintenance of chromosomes flexible hinge domain-containing protein 1; AltName: Full=SMC hinge domain-containing protein 1 && PF13589:Histidine kinase-, DNA gyrase B-, and HSP90-like ATPase|PF00386:C1q domain|PF06470:SMC proteins Flexible Hinge Domain|PF07546:EMI domain	SMC_hinge	215358.XP_010737195.1	0	2531.1	Actinopterygii	SMCHD1	GO:0000228 GO:0000803 GO:0000805 GO:0001740 GO:0003674 GO:0003824 GO:0005575 GO:0005622 GO:0005623 GO:0005634 GO:0005694 GO:0007275 GO:0007423 GO:0007549 GO:0008150 GO:0009048 GO:0010468 GO:0016462 GO:0016787 GO:0016817 GO:0016818 GO:0016887 GO:0017111 GO:0019222 GO:0031974 GO:0031981 GO:0032501 GO:0032502 GO:0040029 GO:0043226 GO:0043227 GO:0043228 GO:0043229 GO:0043231 GO:0043232 GO:0043233 GO:…										28J2Q@1 2QREW@2759 38CQ2@33154 3BH6M@33208 3D03A@33213 486MI@7711 48YEM@7742 49XB2@7898	D	Structural maintenance of chromosomes flexible hinge
Msa000275	24.4885	29.6303	37.9739	73.8866	80.6984	93.3399	30.6976	82.6416	-1.43596	7.31166e-05	0.000798151	-	Superscaffold1	13039363	13052196	+	1311	-	- && Q8N3J2.3 RecName: Full=Methyltransferase-like protein 4 && PF05063:MT-A70	-	144197.XP_008298782.1	1.8e-205	721.8	Actinopterygii	METTL4	GO:0003674 GO:0003824 GO:0005575 GO:0005622 GO:0005623 GO:0005634 GO:0006139 GO:0006259 GO:0006304 GO:0006305 GO:0006306 GO:0006725 GO:0006807 GO:0008150 GO:0008152 GO:0008168 GO:0008757 GO:0009007 GO:0009008 GO:0009987 GO:0016740 GO:0016741 GO:0032259 GO:0032775 GO:0034641 GO:0043170 GO:0043226 GO:0043227 GO:0043229 GO:0043231 GO:0043412 GO:0043414 GO:0044237 GO:0044238 GO:0044260 GO:0044424 GO:…										38GQ0@33154 3BHYU@33208 3CUEQ@33213 484QZ@7711 48ZXY@7742 49STZ@7898 KOG2356@1 KOG2356@2759	KT	Methyltransferase like 4
Msa000287	37.2226	43.5195	36.7872	130.722	83.6152	89.4507	39.1764	101.263	-1.36814	9.37362e-05	0.000996643	-	Superscaffold1	13358701	13365460	-	1389	-	- && Q8TEA1.1 RecName: Full=Putative methyltransferase NSUN6; AltName: Full=NOL1/NOP2/Sun and PUA domain-containing protein 1; AltName: Full=NOL1/NOP2/Sun domain family member 6 && PF01189:16S rRNA methyltransferase RsmF	-	215358.XP_010742425.1	7.6e-242	842.8	Actinopterygii	NSUN6	GO:0000049 GO:0001510 GO:0003674 GO:0003676 GO:0003723 GO:0003824 GO:0005488 GO:0005575 GO:0005622 GO:0005623 GO:0005737 GO:0005829 GO:0006139 GO:0006396 GO:0006399 GO:0006400 GO:0006725 GO:0006807 GO:0008033 GO:0008150 GO:0008152 GO:0008168 GO:0008173 GO:0008175 GO:0008757 GO:0009451 GO:0009987 GO:0010467 GO:0016070 GO:0016427 GO:0016428 GO:0016740 GO:0016741 GO:0030488 GO:0032259 GO:0034470 GO:…		ko:K21971					ko00000 ko01000 ko03016			38JVK@33154 3BAEY@33208 3CZF6@33213 48900@7711 48W43@7742 49Y42@7898 COG0144@1 KOG1122@2759	A	Belongs to the class I-like SAM-binding methyltransferase superfamily. RsmB NOP family
Msa000337	298.76	295.377	385.672	888.534	817.679	866.311	326.603	857.508	-1.39461	1.16665e-11	5.20658e-10	-	Superscaffold1	15015961	15020445	+	1086	-	- && Q02338.3 RecName: Full=D-beta-hydroxybutyrate dehydrogenase, mitochondrial; AltName: Full=3-hydroxybutyrate dehydrogenase; Short=BDH; AltName: Full=Short chain dehydrogenase/reductase family 9C member 1; Flags: Precursor && PF00106:short chain dehydrogenase	adh_short	144197.XP_008301269.1	4.6e-186	657.1	Actinopterygii	BDH1	GO:0001889 GO:0003674 GO:0003824 GO:0003858 GO:0005488 GO:0005543 GO:0005575 GO:0005622 GO:0005623 GO:0005634 GO:0005654 GO:0005737 GO:0005739 GO:0005740 GO:0005743 GO:0005759 GO:0006091 GO:0006950 GO:0007275 GO:0007399 GO:0007417 GO:0007420 GO:0007584 GO:0008150 GO:0008152 GO:0008289 GO:0009056 GO:0009058 GO:0009605 GO:0009636 GO:0009719 GO:0009725 GO:0009888 GO:0009987 GO:0009991 GO:0010033 GO:…	1.1.1.30	ko:K00019	ko00072 ko00650 ko01100 map00072 map00650 map01100	M00088	R01361	RC00117	ko00000 ko00001 ko00002 ko01000			38H0I@33154 3B9FC@33208 3CV3T@33213 488I7@7711 48WB0@7742 49RRR@7898 KOG1610@1 KOG1610@2759	Q	Belongs to the short-chain dehydrogenases reductases (SDR) family
Msa000391	0.979541	3.70379	11.8668	19.8926	51.5303	11.6675	5.51672	27.6968	-2.36181	0.0085357	0.0425226	-	Superscaffold1	16175854	16195734	-	2511	-	- && Q0IIH7.1 RecName: Full=Suppressor of tumorigenicity 14 protein homolog; AltName: Full=Serine protease 14 && PF00431:CUB domain|PF00089:Trypsin|PF00057:Low-density lipoprotein receptor domain class A|PF01390:SEA domain	Trypsin	8153.XP_005912278.1	0	1347.4	Actinopterygii			3.4.21.109	ko:K08670 ko:K09638	ko05206 map05206				ko00000 ko00001 ko01000 ko01002			38HVK@33154 3CNIJ@33208 3E4PJ@33213 48R9S@7711 49A7C@7742 49VKS@7898 COG5640@1 KOG3627@2759	E	Suppressor of tumorigenicity 14
Msa000504	0.979541	5.55568	0	26.5234	20.4177	15.5566	2.17841	20.8326	-3.18943	0.000832608	0.00635817	-	Superscaffold1	20535650	20550397	+	846	-	- && - && -	-	NA	NA	NA	NA	NA	NA	NA	NA	NA	NA	NA	NA	NA	NA	NA	NA	NA	NA
Msa000517	66.6088	74.0757	64.0809	149.668	139.035	136.121	68.2551	141.608	-1.05085	9.0213e-05	0.00096216	-	Superscaffold1	21148171	21152271	+	465	-	- && A9ULR1.1 RecName: Full=Biogenesis of lysosome-related organelles complex 1 subunit 5; Short=BLOC-1 subunit 5; AltName: Full=Protein Muted homolog && PF14942:Organelle biogenesis, Muted-like protein	-	215358.XP_010739928.1	2.2e-60	238.4	Actinopterygii	BLOC1S5	GO:0005575 GO:0005622 GO:0005623 GO:0005737 GO:0005829 GO:0006810 GO:0006928 GO:0006996 GO:0007017 GO:0007018 GO:0007275 GO:0007399 GO:0007423 GO:0008088 GO:0008089 GO:0008150 GO:0009605 GO:0009653 GO:0009790 GO:0009887 GO:0009987 GO:0010970 GO:0012505 GO:0016043 GO:0016050 GO:0016192 GO:0016197 GO:0021700 GO:0022008 GO:0030030 GO:0030133 GO:0030154 GO:0030182 GO:0030705 GO:0031082 GO:0031083 GO:…		ko:K20187					ko00000 ko04131			2C1XV@1 2S2QH@2759 39YPU@33154 3BJXT@33208 3CZJH@33213 47Z2E@7711 496GE@7742 4A3FD@7898	S	Biogenesis of lysosomal organelles complex-1 subunit 5 muted
Msa000565	48.9771	87.9649	79.5078	162.929	234.317	157.511	72.1499	184.919	-1.3584	4.99777e-05	0.000576707	-	Superscaffold1	23688420	23695553	-	2307	-	- && Q6AXL3.1 RecName: Full=Negative regulator of reactive oxygen species; AltName: Full=Leucine-rich repeat-containing protein 33; Flags: Precursor && PF13855:Leucine rich repeat	-	215358.XP_010728118.1	6.8e-288	996.5	Actinopterygii	NRROS	GO:0002376 GO:0005575 GO:0005622 GO:0005623 GO:0005737 GO:0005783 GO:0006508 GO:0006511 GO:0006801 GO:0006807 GO:0006950 GO:0006952 GO:0006954 GO:0006955 GO:0008150 GO:0008152 GO:0009056 GO:0009057 GO:0009987 GO:0010033 GO:0010243 GO:0010498 GO:0012505 GO:0019538 GO:0019941 GO:0030163 GO:0030433 GO:0033554 GO:0034976 GO:0036503 GO:0042221 GO:0043161 GO:0043170 GO:0043226 GO:0043227 GO:0043229 GO:…										38HTU@33154 3BAA2@33208 3D1ZC@33213 4869Y@7711 495XH@7742 49QJU@7898 COG4886@1 KOG0619@2759	S	Negative regulator of reactive oxygen species
Msa000571	40.1612	37.0379	42.7206	74.8339	140.979	77.7832	39.9732	97.8654	-1.29335	0.000822511	0.00629786	-	Superscaffold1	23786520	23792190	+	1197	-	- && O70145.1 RecName: Full=Neutrophil cytosol factor 2; Short=NCF-2; AltName: Full=67 kDa neutrophil oxidase factor; AltName: Full=NADPH oxidase activator 2; AltName: Full=Neutrophil NADPH oxidase factor 2; AltName: Full=p67-phox && PF00018:SH3 domain|PF14604:Variant SH3 domain	SH3_1	215358.XP_010741707.1	1.1e-180	639.4	Actinopterygii	NCF2	GO:0000323 GO:0001669 GO:0002237 GO:0002376 GO:0003008 GO:0003013 GO:0003674 GO:0003824 GO:0005488 GO:0005515 GO:0005575 GO:0005622 GO:0005623 GO:0005634 GO:0005730 GO:0005737 GO:0005764 GO:0005767 GO:0005773 GO:0005829 GO:0005886 GO:0005887 GO:0006091 GO:0006139 GO:0006725 GO:0006732 GO:0006733 GO:0006739 GO:0006742 GO:0006753 GO:0006793 GO:0006796 GO:0006801 GO:0006807 GO:0006950 GO:0006952 GO:…		ko:K08010	ko04145 ko04380 ko04670 ko05140 ko05418 map04145 map04380 map04670 map05140 map05418				ko00000 ko00001 ko04131			38DGK@33154 3BB8J@33208 3D082@33213 48262@7711 48UTR@7742 49VD5@7898 KOG4225@1 KOG4225@2759	T	Neutrophil cytosolic factor 2
Msa000598	6.85679	4.62973	1.18668	177.138	209.038	165.289	4.2244	183.822	-5.39226	3.14734e-26	6.51538e-24	-	Superscaffold1	24972612	24981706	-	795	-	- && P79145.2 RecName: Full=cAMP-responsive element modulator && PF00170:bZIP transcription factor	bZIP_1	8153.XP_005918497.1	6.2e-47	194.5	Vertebrata	crh-1	GO:0001221 GO:0001223 GO:0003674 GO:0005488 GO:0005515 GO:0005575 GO:0005622 GO:0005623 GO:0005634 GO:0006355 GO:0006357 GO:0007154 GO:0007165 GO:0007275 GO:0007568 GO:0007610 GO:0008134 GO:0008150 GO:0008340 GO:0009266 GO:0009628 GO:0009889 GO:0009891 GO:0009893 GO:0009987 GO:0010259 GO:0010468 GO:0010556 GO:0010557 GO:0010604 GO:0010628 GO:0019219 GO:0019222 GO:0023052 GO:0031323 GO:0031325 GO:…		ko:K09050 ko:K09052	ko04261 ko05166 map04261 map05166				ko00000 ko00001 ko03000			39V88@33154 3BGVQ@33208 3CSHD@33213 489EG@7711 493SP@7742 KOG3584@1 KOG3584@2759	K	cAMP responsive element modulator
Msa000613	28.4067	29.6303	35.6005	234.922	105.005	214.876	31.2125	184.934	-2.57084	6.41539e-11	2.49387e-09	-	Superscaffold1	26312403	26320809	+	1491	-	- && Q07174.1 RecName: Full=Mitogen-activated protein kinase kinase kinase 8; AltName: Full=Cancer Osaka thyroid oncogene; AltName: Full=Proto-oncogene c-Cot; AltName: Full=Serine/threonine-protein kinase cot; AltName: Full=Tumor progression locus 2; Short=TPL-2 && PF00069:Protein kinase domain	Pkinase	8083.ENSXMAP00000012539	1.1e-241	842.4	Actinopterygii	MAP3K8	GO:0000165 GO:0000186 GO:0001932 GO:0001934 GO:0002376 GO:0002682 GO:0002684 GO:0002694 GO:0002696 GO:0003674 GO:0003824 GO:0004672 GO:0004674 GO:0004709 GO:0005575 GO:0005622 GO:0005623 GO:0005737 GO:0005829 GO:0006464 GO:0006468 GO:0006793 GO:0006796 GO:0006807 GO:0006950 GO:0007154 GO:0007165 GO:0007166 GO:0007346 GO:0008150 GO:0008152 GO:0009893 GO:0009966 GO:0009967 GO:0009987 GO:0010033 GO:…	2.7.11.25	ko:K04415	ko04010 ko04620 ko04660 ko04668 map04010 map04620 map04660 map04668	M00688 M00689			ko00000 ko00001 ko00002 ko01000 ko01001			38NTJ@33154 3BCSC@33208 3D0PT@33213 480QD@7711 4934Z@7742 49XEV@7898 KOG0201@1 KOG0201@2759	T	Mitogen-activated protein kinase kinase kinase 8
Msa000792	170.44	151.855	262.257	385.537	413.215	453.087	194.851	417.279	-1.10232	5.435e-05	0.000619258	-	Superscaffold1	40299828	40306246	+	744	-	- && P58466.1 RecName: Full=Carboxy-terminal domain RNA polymerase II polypeptide A small phosphatase 1; AltName: Full=Golli-interacting protein; Short=GIP; AltName: Full=Nuclear LIM interactor-interacting factor 3; Short=NLI-interacting factor 3; AltName: Full=Small C-terminal domain phosphatase 1; Short=SCP1; Short=Small CTD phosphatase 1 && PF03031:NLI interacting factor-like phosphatase	NIF	8081.XP_008421637.1	1.3e-131	475.7	Actinopterygii	CTDSP1	GO:0001932 GO:0001933 GO:0003674 GO:0003824 GO:0004721 GO:0004722 GO:0005575 GO:0005622 GO:0005623 GO:0005634 GO:0005654 GO:0006355 GO:0006357 GO:0006464 GO:0006470 GO:0006793 GO:0006796 GO:0006807 GO:0007275 GO:0007346 GO:0007399 GO:0008150 GO:0008152 GO:0008420 GO:0009889 GO:0009892 GO:0009987 GO:0010468 GO:0010556 GO:0010563 GO:0010564 GO:0010605 GO:0010721 GO:0010948 GO:0016311 GO:0016787 GO:…	3.1.3.16	ko:K15731					ko00000 ko01000 ko01009 ko03021			38D0R@33154 3BA7M@33208 3CXK1@33213 487HQ@7711 48XAR@7742 49XB1@7898 COG5190@1 KOG1605@2759	K	(carboxy-terminal domain RNA polymerase II polypeptide A) small phosphatase
Msa000819	466.262	336.119	248.017	723.71	897.405	541.566	350.132	720.893	-1.04072	0.000648367	0.00514323	-	Superscaffold1	41823461	41831731	-	852	-	- && A1A4K8.1 RecName: Full=Splicing factor U2AF 35 kDa subunit; AltName: Full=U2 auxiliary factor 35 kDa subunit; AltName: Full=U2 snRNP auxiliary factor small subunit && PF00642:Zinc finger C-x8-C-x5-C-x3-H type (and similar)|PF00076:RNA recognition motif. (a.k.a. RRM, RBD, or RNP domain)	zf-CCCH	144197.XP_008285544.1	2.7e-101	375.2	Actinopterygii	U2AF1	GO:0000375 GO:0000377 GO:0000381 GO:0000398 GO:0003674 GO:0003676 GO:0003723 GO:0003727 GO:0003729 GO:0005488 GO:0005575 GO:0005622 GO:0005623 GO:0005634 GO:0006139 GO:0006396 GO:0006397 GO:0006725 GO:0006807 GO:0008150 GO:0008152 GO:0008187 GO:0008380 GO:0009987 GO:0010467 GO:0010468 GO:0016070 GO:0016071 GO:0019219 GO:0019222 GO:0030628 GO:0031323 GO:0032991 GO:0034641 GO:0036002 GO:0043170 GO:…		ko:K12836	ko03040 ko05131 map03040 map05131				ko00000 ko00001 ko03041			38HSU@33154 3BB9J@33208 3CWA3@33213 481A5@7711 48WIP@7742 49QDB@7898 KOG2202@1 KOG2202@2759	A	U2(RNU2) small nuclear RNA auxiliary factor 1
Msa000877	47.9975	48.1492	72.3877	158.193	138.062	218.765	56.1781	171.674	-1.61817	1.10669e-06	1.95831e-05	-	Superscaffold1	43503262	43512654	+	1599	-	- && Q8NDN9.1 RecName: Full=RCC1 and BTB domain-containing protein 1; AltName: Full=Chronic lymphocytic leukemia deletion region gene 7 protein; Short=CLL deletion region gene 7 protein; AltName: Full=Regulator of chromosome condensation and BTB domain-containing protein 1 && PF00651:BTB/POZ domain|PF00415:Regulator of chromosome condensation (RCC1) repeat	BTB	144197.XP_008279264.1	1.7e-298	1031.2	Actinopterygii	RCBTB1	GO:0005575 GO:0005622 GO:0005623 GO:0005737 GO:0044424 GO:0044464		ko:K11494					ko00000 ko03036			38GTR@33154 3BA8A@33208 3CR9V@33213 480WH@7711 48XUK@7742 49SXS@7898 COG5184@1 KOG1426@2759	DZ	Regulator of chromosome condensation (RCC1) and BTB (POZ) domain containing protein 1
Msa000878	100.893	119.447	102.055	379.853	293.625	699.077	107.465	457.518	-2.08912	2.59805e-09	7.92891e-08	-	Superscaffold1	43514585	43521302	+	1482	-	- && Q5RAX4.1 RecName: Full=Cytidine and dCMP deaminase domain-containing protein 1 && PF00383:Cytidine and deoxycytidylate deaminase zinc-binding region	-	215358.XP_010741854.1	3.8e-239	833.9	Actinopterygii	CDADC1	GO:0003674 GO:0003824 GO:0004126 GO:0005488 GO:0005515 GO:0005575 GO:0005622 GO:0005623 GO:0005634 GO:0005737 GO:0006139 GO:0006213 GO:0006216 GO:0006259 GO:0006304 GO:0006725 GO:0006807 GO:0008150 GO:0008152 GO:0008270 GO:0009056 GO:0009116 GO:0009119 GO:0009164 GO:0009972 GO:0009987 GO:0016787 GO:0016810 GO:0016814 GO:0019239 GO:0019439 GO:0034641 GO:0034655 GO:0034656 GO:0042454 GO:0042802 GO:…										38DJ5@33154 3BM54@33208 3CXAT@33213 483BX@7711 48ZRA@7742 49QV3@7898 COG2131@1 KOG3127@2759	F	Cytidine and dCMP deaminase
Msa001042	233.131	214.82	244.457	1135.77	1046.16	1138.55	230.802	1106.83	-2.26296	3.10974e-34	1.48421e-31	-	Superscaffold1	50292563	50298746	-	948	-	- && Q9NT62.1 RecName: Full=Ubiquitin-like-conjugating enzyme ATG3; AltName: Full=Autophagy-related protein 3; Short=APG3-like; Short=hApg3; AltName: Full=Protein PC3-96 && PF03986:Autophagocytosis associated protein (Atg3), N-terminal domain|PF03987:Autophagocytosis associated protein, active-site domain|PF10381:Autophagocytosis associated protein C-terminal	-	48698.ENSPFOP00000019052	3.1e-162	577.8	Actinopterygii	ATG3	GO:0000045 GO:0000151 GO:0000153 GO:0000272 GO:0000422 GO:0003674 GO:0003824 GO:0005488 GO:0005515 GO:0005575 GO:0005622 GO:0005623 GO:0005737 GO:0005773 GO:0005776 GO:0005829 GO:0005975 GO:0005976 GO:0005977 GO:0005980 GO:0006073 GO:0006091 GO:0006112 GO:0006464 GO:0006605 GO:0006612 GO:0006807 GO:0006810 GO:0006886 GO:0006914 GO:0006915 GO:0006950 GO:0006996 GO:0007005 GO:0007033 GO:0007154 GO:…		ko:K08343	ko04136 ko04138 ko04140 ko05167 map04136 map04138 map04140 map05167				ko00000 ko00001 ko03029 ko04121 ko04131			38DPR@33154 3BA80@33208 3CVIH@33213 47ZYQ@7711 48Z9P@7742 49TKP@7898 KOG2981@1 KOG2981@2759	U	APG3 autophagy 3-like
Msa001074	839.467	888.908	863.906	2901.47	2233.3	3748.18	864.094	2960.98	-1.77679	6.46633e-14	3.93447e-12	-	Superscaffold1	51199737	51214725	+	2064	-	- && Q764M5.1 RecName: Full=Signal transducer and activator of transcription 1 && PF02865:STAT protein, protein interaction domain|PF12162:STAT1 TAZ2 binding domain|PF02864:STAT protein, DNA binding domain|PF00017:SH2 domain|PF01017:STAT protein, all-alpha domain	STAT_int	31033.ENSTRUP00000000222	3e-242	844.7	Actinopterygii	STAT1	GO:0000122 GO:0000228 GO:0000785 GO:0000790 GO:0000976 GO:0000977 GO:0000978 GO:0000979 GO:0000981 GO:0000982 GO:0000983 GO:0000987 GO:0001012 GO:0001046 GO:0001047 GO:0001067 GO:0001655 GO:0001656 GO:0001664 GO:0001817 GO:0001819 GO:0001822 GO:0001936 GO:0001937 GO:0001959 GO:0002053 GO:0002230 GO:0002237 GO:0002252 GO:0002376 GO:0002682 GO:0002684 GO:0002697 GO:0002831 GO:0003008 GO:0003013 GO:…		ko:K11220 ko:K11224	ko04012 ko04062 ko04217 ko04380 ko04620 ko04621 ko04630 ko04658 ko04659 ko04917 ko04919 ko04933 ko05140 ko05145 ko05152 ko05160 ko05161 ko05162 ko05164 ko05165 ko05166 ko05167 ko05168 ko05200 ko05203 ko05212 ko05220 ko05221 ko05223 ko05321 map04012 map04062 map04217 map04380 map04620 map04621 map04630 map04658 map04659 map04917 map04919 map04933 map05140 map05145 map05152 map05160 map05161 map051…	M00684			ko00000 ko00001 ko00002 ko03000			38EX6@33154 3BIWR@33208 3CT4R@33213 48AFS@7711 491VM@7742 49SZD@7898 KOG3667@1 KOG3667@2759	KT	Signal transducer and activator of transcription
Msa001088	91.0973	90.7427	66.4543	213.134	180.842	118.619	82.7648	170.865	-1.04272	0.00139218	0.00975947	-	Superscaffold1	51600608	51627395	+	4701	-	- && Q13796.1 RecName: Full=Protein Shroom2; AltName: Full=Apical-like protein; AltName: Full=Protein APXL && PF00595:PDZ domain (Also known as DHR or GLGF)|PF08688:Apx/Shroom domain ASD1|PF08687:Apx/Shroom domain ASD2	PDZ	215358.XP_010753157.1	0	2024.6	Actinopterygii	SHROOM2	GO:0000902 GO:0001654 GO:0001736 GO:0001738 GO:0002009 GO:0002088 GO:0002089 GO:0003674 GO:0003779 GO:0005215 GO:0005216 GO:0005261 GO:0005272 GO:0005488 GO:0005515 GO:0005575 GO:0005622 GO:0005623 GO:0005737 GO:0005856 GO:0005886 GO:0005911 GO:0005912 GO:0005913 GO:0005923 GO:0005938 GO:0006810 GO:0006811 GO:0006812 GO:0006814 GO:0006928 GO:0006996 GO:0007010 GO:0007163 GO:0007164 GO:0007275 GO:…		ko:K18625					ko00000 ko04812			28N8R@1 2QUU2@2759 39SES@33154 3BM37@33208 3D9Q6@33213 48IE5@7711 49EBX@7742 4A6UB@7898	Z	Protein Shroom2-like isoform X1
Msa001089	150.849	377.786	110.362	1454.05	2417.06	698.105	212.999	1523.07	-2.8363	1.1808e-08	3.24098e-07	-	Superscaffold1	51633215	51633964	+	750	-	- && Q63400.2 RecName: Full=Claudin-3; AltName: Full=Rat ventral prostate.1 protein; Short=RVP1 && PF13903:PMP-22/EMP/MP20/Claudin tight junction	-	215358.XP_010753154.1	4.4e-95	354.4	Actinopterygii	CLDN34			ko:K06087	ko04514 ko04530 ko04670 ko05160 map04514 map04530 map04670 map05160				ko00000 ko00001 ko04147 ko04516			2BDAX@1 2S127@2759 39WR8@33154 3BRCV@33208 3D7TS@33213 48E9V@7711 49BFT@7742 4A3KS@7898	S	Claudin-3-like
Msa001101	9.79541	8.33352	43.9073	56.8359	98.1992	65.1435	20.6787	73.3928	-1.84818	0.00300932	0.0183551	-	Superscaffold1	51862995	51867192	+	930	-	- && Q5XJA0.3 RecName: Full=Tyrosyl-DNA phosphodiesterase 2; Short=Tyr-DNA phosphodiesterase 2; AltName: Full=5'-tyrosyl-DNA phosphodiesterase; Short=5'-Tyr-DNA phosphodiesterase; AltName: Full=TRAF and TNF receptor-associated protein homolog && PF03372:Endonuclease/Exonuclease/phosphatase family	Exo_endo_phos	31033.ENSTRUP00000030935	2.5e-100	372.1	Actinopterygii	TDP2	GO:0000287 GO:0002009 GO:0003674 GO:0003676 GO:0003677 GO:0003697 GO:0003712 GO:0003714 GO:0003824 GO:0004518 GO:0004519 GO:0005488 GO:0005515 GO:0005575 GO:0005622 GO:0005623 GO:0005634 GO:0005654 GO:0005730 GO:0005737 GO:0006139 GO:0006259 GO:0006281 GO:0006302 GO:0006725 GO:0006807 GO:0006950 GO:0006974 GO:0007154 GO:0007165 GO:0007166 GO:0007275 GO:0007368 GO:0007369 GO:0007389 GO:0007399 GO:…		ko:K19619					ko00000 ko01000 ko03400			39RV8@33154 3BDKA@33208 3CYVS@33213 48793@7711 48VRT@7742 49TNS@7898 KOG2756@1 KOG2756@2759	T	tyrosyl-DNA phosphodiesterase
Msa001153	10.775	5.55568	4.74673	22.7343	32.0849	29.1687	7.02579	27.996	-1.98355	0.00143111	0.00998351	-	Superscaffold1	53344574	53348901	+	750	-	- && - && PF13639:Ring finger domain	-	144197.XP_008301638.1	2.9e-70	271.9	Actinopterygii												2D0HS@1 2SE8T@2759 3AM70@33154 3C0SE@33208 3DGP0@33213 48JQP@7711 49GPJ@7742 4A7NT@7898	O	Ring finger domain
Msa001162	415.326	335.193	478.233	956.737	922.684	993.681	409.584	957.701	-1.227	6.40907e-09	1.82925e-07	-	Superscaffold1	53434088	53438610	-	1182	-	- && - && PF03747:ADP-ribosylglycohydrolase	-	48698.ENSPFOP00000025437	2.9e-186	657.9	Actinopterygii												29FGD@1 2RNN1@2759 39R47@33154 3BJVP@33208 3D3VB@33213 48BUX@7711 49AE2@7742 49VD6@7898	S	ADP-ribosylglycohydrolase
Msa001212	0	0	0	11.3672	19.4454	1.94458	0	10.919	-5.85612	0.000556657	0.00452008	-	Superscaffold1	55412886	55414373	-	1032	-	- && Q91Z63.1 RecName: Full=E3 ubiquitin-protein ligase TRIM63; AltName: Full=Muscle-specific RING finger protein 1; Short=MuRF-1; Short=MuRF1; AltName: Full=Tripartite motif-containing protein 63 && PF13445:RING-type zinc-finger|PF00643:B-box zinc finger	zf-B_box	7994.ENSAMXP00000026227	6.4e-129	467.2	Actinopterygii	TRIM63	GO:0000151 GO:0003008 GO:0003012 GO:0003674 GO:0003824 GO:0004842 GO:0005488 GO:0005515 GO:0005575 GO:0005622 GO:0005623 GO:0005737 GO:0005856 GO:0005874 GO:0006464 GO:0006508 GO:0006511 GO:0006807 GO:0006936 GO:0007154 GO:0007165 GO:0008092 GO:0008150 GO:0008152 GO:0009056 GO:0009057 GO:0009410 GO:0009628 GO:0009719 GO:0009725 GO:0009987 GO:0010033 GO:0010468 GO:0010498 GO:0010611 GO:0010614 GO:…	2.3.2.27	ko:K10653 ko:K10654 ko:K10655					ko00000 ko01000 ko04121			38DV0@33154 3BBKN@33208 3CXE8@33213 480M3@7711 48UU5@7742 4A5FQ@7898 KOG2177@1 KOG2177@2759	O	Tripartite motif containing
Msa001320	30.3658	36.1119	37.9739	79.5702	80.6984	59.3097	34.8172	73.1928	-1.07429	0.00270431	0.016872	-	Superscaffold2	3776658	3784890	-	735	-	- && - && -	-	215358.XP_010751863.1	2.7e-65	255.4	Actinopterygii				ko:K06479	ko04650 map04650				ko00000 ko00001 ko00537 ko04090 ko04516			2D5J8@1 2SYRI@2759 3AU62@33154 3C50X@33208 3DJWN@33213 48M3D@7711 49I3J@7742 4A8BE@7898
Msa001324	47.9975	91.6687	110.362	480.263	331.544	571.707	83.3426	461.171	-2.47187	3.05177e-12	1.50245e-10	-	Superscaffold2	3925162	3933119	+	555	-	- && - && -	-	244447.XP_008315535.1	5.9e-12	77.8	Actinopterygii				ko:K05416	ko04060 ko04062 ko04620 map04060 map04062 map04620				ko00000 ko00001 ko04052			2EZ4E@1 2T0HP@2759 3ATI4@33154 3C573@33208 3DK6Y@33213 48M2U@7711 49I68@7742 4A8GN@7898
Msa001341	39.1817	59.2606	62.8942	119.355	108.894	113.758	53.7788	114.002	-1.0873	0.000632814	0.00505017	-	Superscaffold2	5153114	5198229	+	3006	-	- && Q8WYP3.1 RecName: Full=Ras and Rab interactor 2; AltName: Full=Ras association domain family 4; AltName: Full=Ras inhibitor JC265; AltName: Full=Ras interaction/interference protein 2 && PF02204:Vacuolar sorting protein 9 (VPS9) domain|PF00788:Ras association (RalGDS/AF-6) domain	VPS9	215358.XP_010738835.1	0	1336.2	Actinopterygii	rin2	GO:0000003 GO:0000902 GO:0000904 GO:0001667 GO:0001764 GO:0002064 GO:0002065 GO:0002066 GO:0003006 GO:0003674 GO:0005085 GO:0005088 GO:0005102 GO:0005488 GO:0005515 GO:0005575 GO:0005622 GO:0005623 GO:0005737 GO:0005938 GO:0006810 GO:0006897 GO:0006928 GO:0006935 GO:0007275 GO:0007276 GO:0007281 GO:0007292 GO:0007297 GO:0007298 GO:0007399 GO:0007409 GO:0007411 GO:0008150 GO:0009605 GO:0009653 GO:…										39WZR@33154 3BJA4@33208 3D1QW@33213 487KM@7711 48Y92@7742 49V68@7898 KOG2320@1 KOG2320@2759	T	Ras and Rab interactor
Msa001357	197.867	185.189	193.429	427.216	414.187	455.032	192.162	432.145	-1.16946	4.39357e-09	1.28823e-07	-	Superscaffold2	5566947	5577729	+	1239	-	- && P78356.1 RecName: Full=Phosphatidylinositol 5-phosphate 4-kinase type-2 beta; AltName: Full=1-phosphatidylinositol 5-phosphate 4-kinase 2-beta; AltName: Full=Diphosphoinositide kinase 2-beta; AltName: Full=Phosphatidylinositol 5-phosphate 4-kinase type II beta; Short=PI(5)P 4-kinase type II beta; Short=PIP4KII-beta; AltName: Full=PtdIns(5)P-4-kinase isoform 2-beta && PF01504:Phosphatidylinos…	PIP5K	215358.XP_010730941.1	3.4e-233	813.9	Actinopterygii	PIP4K2B	GO:0003674 GO:0003824 GO:0005488 GO:0005515 GO:0005575 GO:0005622 GO:0005623 GO:0005634 GO:0005654 GO:0005737 GO:0005773 GO:0005776 GO:0005829 GO:0006629 GO:0006644 GO:0006650 GO:0006661 GO:0006793 GO:0006796 GO:0007154 GO:0007165 GO:0007166 GO:0008150 GO:0008152 GO:0008610 GO:0008654 GO:0009058 GO:0009893 GO:0009894 GO:0009896 GO:0009966 GO:0009987 GO:0010506 GO:0010508 GO:0010638 GO:0010646 GO:…	2.7.1.149	ko:K00920	ko00562 ko04070 ko04810 map00562 map04070 map04810		R05803	RC00002 RC00078	ko00000 ko00001 ko01000			38FR1@33154 3BETP@33208 3CTD7@33213 47Z91@7711 491QJ@7742 49QVX@7898 COG5253@1 KOG0229@2759	T	Translation initiation factor IF-2 N-terminal region
Msa001366	83.261	98.1503	58.1475	189.453	245.984	244.045	79.8529	226.494	-1.4979	4.27089e-07	8.30118e-06	-	Superscaffold2	5663083	5682384	-	3009	-	- && P20701.3 RecName: Full=Integrin alpha-L; AltName: Full=CD11 antigen-like family member A; AltName: Full=Leukocyte adhesion glycoprotein LFA-1 alpha chain; Short=LFA-1A; AltName: Full=Leukocyte function-associated molecule 1 alpha chain; AltName: CD_antigen=CD11a; Flags: Precursor && PF08441:Integrin alpha|PF00092:von Willebrand factor type A domain|PF01839:FG-GAP repeat	VWA	215358.XP_010730955.1	0	1186	Actinopterygii	ITGAL	GO:0001772 GO:0001775 GO:0002252 GO:0002263 GO:0002274 GO:0002275 GO:0002283 GO:0002285 GO:0002286 GO:0002291 GO:0002366 GO:0002376 GO:0002443 GO:0002444 GO:0002446 GO:0002682 GO:0002684 GO:0002694 GO:0002696 GO:0003674 GO:0004888 GO:0005488 GO:0005515 GO:0005575 GO:0005622 GO:0005623 GO:0005737 GO:0005886 GO:0005887 GO:0005911 GO:0006810 GO:0006887 GO:0006928 GO:0006950 GO:0006952 GO:0006954 GO:…		ko:K05718	ko04015 ko04514 ko04650 ko04670 ko04810 ko05144 ko05150 ko05166 ko05169 ko05323 ko05416 map04015 map04514 map04650 map04670 map04810 map05144 map05150 map05166 map05169 map05323 map05416				ko00000 ko00001 ko04090 ko04147 ko04516			39SNZ@33154 3BCVJ@33208 3CYNU@33213 485VM@7711 48ZZI@7742 49ZJ9@7898 KOG3637@1 KOG3637@2759	W	Integrin alpha L (antigen CD11A (p180) lymphocyte function-associated antigen 1
Msa001384	73.4656	74.0757	113.922	158.193	251.818	211.959	87.1543	207.323	-1.2552	7.67739e-05	0.000832784	-	Superscaffold2	6187784	6191114	-	1236	-	- && Q9QXV1.1 RecName: Full=Chromobox protein homolog 8; AltName: Full=Polycomb 3 homolog; Short=Pc3; Short=mPc3 && PF00385:Chromo (CHRromatin Organisation MOdifier) domain	Chromo	215358.XP_010732430.1	8.5e-160	570.1	Actinopterygii	CBX8	GO:0000122 GO:0000151 GO:0000152 GO:0000228 GO:0000278 GO:0000785 GO:0000790 GO:0000792 GO:0003002 GO:0003674 GO:0003676 GO:0003682 GO:0003723 GO:0003727 GO:0005488 GO:0005515 GO:0005575 GO:0005622 GO:0005623 GO:0005634 GO:0005654 GO:0005694 GO:0005720 GO:0005725 GO:0005730 GO:0006282 GO:0006325 GO:0006342 GO:0006355 GO:0006357 GO:0006464 GO:0006807 GO:0006950 GO:0006996 GO:0007049 GO:0007275 GO:…		ko:K11451 ko:K11454 ko:K11455					ko00000 ko03036			38FUZ@33154 3BGB3@33208 3CZSA@33213 48275@7711 492X2@7742 49XA2@7898 KOG2748@1 KOG2748@2759	B	Chromobox
Msa001385	18.6113	18.5189	64.0809	49.2577	218.761	135.148	33.737	134.389	-2.00439	0.00110823	0.00809136	-	Superscaffold2	6198797	6204363	-	1731	-	- && O55187.2 RecName: Full=E3 SUMO-protein ligase CBX4; AltName: Full=Chromobox protein homolog 4; AltName: Full=Polycomb 2 homolog; Short=Pc2; Short=mPc2 && PF00385:Chromo (CHRromatin Organisation MOdifier) domain	Chromo	215358.XP_010732431.1	2.8e-241	841.3	Actinopterygii	CBX4	GO:0000122 GO:0000151 GO:0000152 GO:0001067 GO:0003674 GO:0003676 GO:0003677 GO:0003682 GO:0003712 GO:0003714 GO:0003723 GO:0003727 GO:0003824 GO:0005488 GO:0005515 GO:0005575 GO:0005622 GO:0005623 GO:0005634 GO:0005654 GO:0006355 GO:0006357 GO:0006464 GO:0006807 GO:0008150 GO:0008152 GO:0009889 GO:0009890 GO:0009892 GO:0009987 GO:0010468 GO:0010556 GO:0010558 GO:0010605 GO:0010629 GO:0010941 GO:…		ko:K11452					ko00000 ko03036 ko04121			38IIW@33154 3B9RW@33208 3CVGM@33213 480AE@7711 492GR@7742 49QWE@7898 KOG2748@1 KOG2748@2759	B	Chromobox homolog 4
Msa001410	33.3044	34.26	21.3603	50.205	103.061	79.7278	29.6416	77.6645	-1.38184	0.00122923	0.00880394	-	Superscaffold2	7020091	7024674	-	1170	-	- && Q9ET55.2 RecName: Full=Nocturnin; AltName: Full=Carbon catabolite repression 4-like protein; AltName: Full=Circadian deadenylase NOC && PF03372:Endonuclease/Exonuclease/phosphatase family	Exo_endo_phos	215358.XP_010734202.1	2.5e-209	734.6	Actinopterygii	noct	GO:0000288 GO:0000289 GO:0000956 GO:0005575 GO:0005622 GO:0005623 GO:0005737 GO:0006139 GO:0006401 GO:0006402 GO:0006725 GO:0006807 GO:0007610 GO:0007622 GO:0007623 GO:0007626 GO:0008150 GO:0008152 GO:0009056 GO:0009057 GO:0009314 GO:0009416 GO:0009628 GO:0009892 GO:0009987 GO:0010468 GO:0010605 GO:0010629 GO:0016070 GO:0016071 GO:0019222 GO:0019439 GO:0030014 GO:0032991 GO:0034641 GO:0034655 GO:…	3.1.13.4	ko:K18764					ko00000 ko01000 ko03019			38G8M@33154 3BC44@33208 3CXTU@33213 4825R@7711 4972N@7742 49XUW@7898 COG5239@1 KOG0620@2759	K	CCR4 carbon catabolite repression 4-like (S. cerevisiae)
Msa001421	69.5474	110.188	103.241	271.865	343.211	313.078	94.3255	309.385	-1.71446	4.29782e-10	1.49827e-08	-	Superscaffold2	7202792	7207239	+	1389	-	- && Q6ZS10.2 RecName: Full=C-type lectin domain family 17, member A; AltName: Full=Prolectin && PF00059:Lectin C-type domain	Lectin_C	106582.XP_004538901.1	1.4e-65	257.3	Actinopterygii				ko:K10060 ko:K10061 ko:K17513					ko00000 ko04091			3A7MU@33154 3BTBS@33208 3D9SW@33213 48G12@7711 49D4E@7742 4A7QZ@7898 KOG4297@1 KOG4297@2759	TV	Lectin C-type domain
Msa001424	55.8339	126.855	72.3877	194.189	245.984	216.821	85.0254	218.998	-1.36136	9.61612e-05	0.00101747	-	Superscaffold2	7259606	7275622	+	2391	-	- && Q0V8J4.1 RecName: Full=von Willebrand factor A domain-containing protein 7; AltName: Full=Protein G7c; Flags: Precursor && PF13519:von Willebrand factor type A domain	-	215358.XP_010740133.1	0	1256.1	Actinopterygii												39TF4@33154 3BK7M@33208 3D1ZY@33213 487GM@7711 49KUS@7742 49YEZ@7898 KOG4475@1 KOG4475@2759	P	Von Willebrand factor A domain-containing protein 7-like
Msa001456	41.1407	64.8162	83.0679	135.459	105.977	144.871	63.0083	128.769	-1.03646	0.00304658	0.0185428	-	Superscaffold2	9285672	9295626	+	1491	-	- && O88746.1 RecName: Full=Target of Myb protein 1 && PF00790:VHS domain|PF03127:GAT domain	-	215358.XP_010732932.1	2.5e-190	671.8	Actinopterygii	TOM1	GO:0000323 GO:0001775 GO:0002252 GO:0002263 GO:0002274 GO:0002275 GO:0002283 GO:0002366 GO:0002376 GO:0002443 GO:0002444 GO:0002446 GO:0003674 GO:0005488 GO:0005515 GO:0005575 GO:0005622 GO:0005623 GO:0005737 GO:0005764 GO:0005765 GO:0005766 GO:0005768 GO:0005769 GO:0005773 GO:0005774 GO:0005829 GO:0005886 GO:0006810 GO:0006887 GO:0006897 GO:0006955 GO:0008104 GO:0008150 GO:0009987 GO:0012505 GO:…										38B6A@33154 3BAFW@33208 3CXK9@33213 47ZQ3@7711 48VRU@7742 4A1KK@7898 KOG1087@1 KOG1087@2759	U	Target of
Msa001459	125.381	211.116	323.965	793.808	1155.06	1742.34	220.154	1230.4	-2.4845	1.34724e-10	5.04321e-09	-	Superscaffold2	9341556	9342536	+	981	-	- && P79703.1 RecName: Full=Transcription factor jun-B && PF00170:bZIP transcription factor|PF03957:Jun-like transcription factor	Jun	215358.XP_010732928.1	7.4e-167	593.2	Actinopterygii	JUNB	GO:0000003 GO:0000122 GO:0000228 GO:0000785 GO:0000790 GO:0000976 GO:0000977 GO:0000978 GO:0000981 GO:0000982 GO:0000987 GO:0001012 GO:0001067 GO:0001077 GO:0001228 GO:0001503 GO:0001568 GO:0001570 GO:0001649 GO:0001701 GO:0001824 GO:0001825 GO:0001829 GO:0001890 GO:0001892 GO:0001893 GO:0001944 GO:0002237 GO:0002376 GO:0002520 GO:0002521 GO:0002573 GO:0003006 GO:0003674 GO:0003676 GO:0003677 GO:…		ko:K09028	ko04380 ko04668 map04380 map04668				ko00000 ko00001 ko03000			38GG5@33154 3BEXA@33208 3D2ZU@33213 482A5@7711 491XZ@7742 4A18Z@7898 KOG0837@1 KOG0837@2759	K	Jun B proto-oncogene
Msa001470	71.5065	41.6676	13.0535	296.494	559.055	175.985	42.0759	343.844	-3.02365	3.5309e-08	8.75439e-07	-	Superscaffold2	9487566	9489392	-	1827	-	- && Q5FW38.1 RecName: Full=Nuclear factor interleukin-3-regulated protein && PF07716:Basic region leucine zipper	bZIP_2	215358.XP_010732917.1	4.9e-204	717.6	Actinopterygii		GO:0000122 GO:0000981 GO:0000982 GO:0001078 GO:0001227 GO:0002009 GO:0002165 GO:0003674 GO:0003700 GO:0005575 GO:0005622 GO:0005623 GO:0005634 GO:0006139 GO:0006351 GO:0006355 GO:0006357 GO:0006725 GO:0006807 GO:0007275 GO:0007399 GO:0007423 GO:0007424 GO:0007444 GO:0007472 GO:0007476 GO:0007552 GO:0007560 GO:0007568 GO:0007610 GO:0007622 GO:0007623 GO:0007626 GO:0008016 GO:0008150 GO:0008152 GO:…		ko:K09059 ko:K12114	ko04711 map04711				ko00000 ko00001 ko03000			39X01@33154 3BNNK@33208 3CRY6@33213 487W6@7711 496YP@7742 49V7W@7898 KOG3119@1 KOG3119@2759	K	Nuclear factor interleukin 3 regulated member
Msa001541	9.79541	13.8892	11.8668	28.4179	46.6689	49.5868	11.8505	41.5579	-1.80787	0.000441962	0.00373159	-	Superscaffold2	10960129	10968287	-	2115	-	- && Q8IU68.1 RecName: Full=Transmembrane channel-like protein 8; AltName: Full=Epidermodysplasia verruciformis protein 2 && PF07810:TMC domain	-	144197.XP_008278488.1	0	1077.4	Actinopterygii	TMC8			ko:K21988					ko00000 ko02000	1.A.17.4		2CM8G@1 2QPM8@2759 39YJ0@33154 3BKFG@33208 3D42A@33213 48DNR@7711 48WHX@7742 49QIC@7898	S	Transmembrane channel-like
Msa001577	156.727	160.189	234.963	469.843	560.999	395.722	183.96	475.522	-1.37324	2.9889e-07	6.02762e-06	-	Superscaffold2	11620679	11626268	-	582	-	- && Q9Y3B2.1 RecName: Full=Exosome complex component CSL4; AltName: Full=Exosome component 1 && PF10447:Exosome component EXOSC1/CSL4|PF14382:Exosome complex exonuclease RRP4 N-terminal region	-	144197.XP_008294481.1	4.5e-103	380.6	Actinopterygii	EXOSC1	GO:0000176 GO:0000178 GO:0000288 GO:0000291 GO:0000785 GO:0000956 GO:0003674 GO:0003676 GO:0003723 GO:0005488 GO:0005575 GO:0005622 GO:0005623 GO:0005634 GO:0005654 GO:0005694 GO:0005730 GO:0005737 GO:0005829 GO:0006139 GO:0006364 GO:0006396 GO:0006401 GO:0006402 GO:0006725 GO:0006807 GO:0008150 GO:0008152 GO:0009056 GO:0009057 GO:0009892 GO:0009894 GO:0009987 GO:0010467 GO:0010468 GO:0010605 GO:…		ko:K07573	ko03018 map03018	M00390 M00391			ko00000 ko00001 ko00002 ko03019			39SCB@33154 3BJG3@33208 3D265@33213 484K7@7711 498M7@7742 49PY1@7898 COG1096@1 KOG3409@2759	JK	Putative DNA-binding domain
Msa001595	0.979541	7.40757	7.1201	14.209	56.3916	44.7254	5.16907	38.442	-2.90306	0.000225092	0.00212501	-	Superscaffold2	11908271	11908939	+	669	-	- && P56747.2 RecName: Full=Claudin-6; AltName: Full=Skullin && PF00822:PMP-22/EMP/MP20/Claudin family	-	144197.XP_008292441.1	4.8e-101	374	Actinopterygii				ko:K06087	ko04514 ko04530 ko04670 ko05160 map04514 map04530 map04670 map05160				ko00000 ko00001 ko04147 ko04516			2EAY0@1 2SH48@2759 3AFVW@33154 3BYVS@33208 3DE99@33213 48IQ8@7711 49G8U@7742 4A6ST@7898	S	Plays a major role in tight junction-specific obliteration of the intercellular space through calcium- independent cell-adhesion activity
Msa001597	30.3658	37.9638	135.282	389.326	332.516	352.941	67.8705	358.261	-2.40934	7.88422e-07	1.43655e-05	-	Superscaffold2	12000471	12017482	+	1602	-	- && P47871.1 RecName: Full=Glucagon receptor; Short=GL-R; Flags: Precursor && PF00002:7 transmembrane receptor (Secretin family)|PF02793:Hormone receptor domain	7tm_2	144197.XP_008300936.1	5.4e-276	956.4	Actinopterygii	GCGR	GO:0001653 GO:0003008 GO:0003013 GO:0003674 GO:0004888 GO:0004930 GO:0004967 GO:0005085 GO:0005488 GO:0005515 GO:0005575 GO:0005622 GO:0005623 GO:0005737 GO:0005768 GO:0005886 GO:0005887 GO:0006091 GO:0006109 GO:0006810 GO:0006887 GO:0006950 GO:0007154 GO:0007165 GO:0007186 GO:0007187 GO:0007188 GO:0007189 GO:0007584 GO:0008015 GO:0008150 GO:0008152 GO:0008217 GO:0008528 GO:0009605 GO:0009719 GO:…		ko:K04583	ko04080 ko04922 map04080 map04922				ko00000 ko00001 ko04030			38BI5@33154 3BB70@33208 3CRIA@33213 4859J@7711 49311@7742 49ZHV@7898 KOG4564@1 KOG4564@2759	T	Glucagon
Msa001600	100.893	126.855	116.295	227.343	245.984	317.939	114.681	263.756	-1.2012	4.20671e-06	6.55301e-05	-	Superscaffold2	12121763	12121975	-	213	-	- && - && -	-	7955.ENSDARP00000083791	3.8e-12	77	Actinopterygii												2D5XZ@1 2T02K@2759 3ARWR@33154 3C4WV@33208 3DJEJ@33213 48M25@7711 49HVE@7742 4A8CA@7898
Msa001601	72711.4	60290.2	66689.2	143333	152225	134653	66563.6	143404	-1.10728	7.27588e-11	2.81563e-09	-	Superscaffold2	12131375	12168705	+	4974	-	- && P98093.1 RecName: Full=Complement C3; Contains: RecName: Full=Complement C3 beta chain; Contains: RecName: Full=Complement C3 alpha chain; Contains: RecName: Full=C3a anaphylatoxin; Contains: RecName: Full=Complement C3b alpha' chain; Contains: RecName: Full=Complement C3c alpha' chain fragment 1; Contains: RecName: Full=Complement C3dg fragment; Contains: RecName: Full=Complement C3g fragme…	A2M_comp	144197.XP_008300942.1	0	2543.8	Actinopterygii	C3	GO:0000323 GO:0001664 GO:0001775 GO:0001796 GO:0001798 GO:0001817 GO:0001819 GO:0001932 GO:0001934 GO:0001969 GO:0001970 GO:0002250 GO:0002252 GO:0002253 GO:0002263 GO:0002274 GO:0002275 GO:0002283 GO:0002366 GO:0002376 GO:0002443 GO:0002444 GO:0002446 GO:0002449 GO:0002455 GO:0002460 GO:0002507 GO:0002520 GO:0002673 GO:0002675 GO:0002682 GO:0002684 GO:0002697 GO:0002699 GO:0002703 GO:0002705 GO:…		ko:K03989 ko:K03990 ko:K06530	ko04145 ko04610 ko05133 ko05134 ko05140 ko05142 ko05150 ko05152 ko05167 ko05168 ko05203 ko05322 map04145 map04610 map05133 map05134 map05140 map05142 map05150 map05152 map05167 map05168 map05203 map05322				ko00000 ko00001 ko04090 ko04131 ko04147 ko04516			38EBJ@33154 3BBY3@33208 3CYVE@33213 480FU@7711 49297@7742 49PXY@7898 COG2373@1 KOG1366@2759	O	complement
Msa001646	31.3453	26.8524	24.9204	82.412	76.8093	88.4784	27.706	82.5666	-1.57222	7.1632e-06	0.000105464	-	Superscaffold2	13462540	13468037	+	1125	-	- && Q16690.2 RecName: Full=Dual specificity protein phosphatase 5; AltName: Full=Dual specificity protein phosphatase hVH3 && PF00782:Dual specificity phosphatase, catalytic domain	DSPc	144197.XP_008280671.1	5.3e-209	733.4	Actinopterygii	DUSP5	GO:0000165 GO:0000187 GO:0000188 GO:0001704 GO:0001706 GO:0001932 GO:0001933 GO:0001934 GO:0003008 GO:0003013 GO:0003018 GO:0003674 GO:0003824 GO:0004721 GO:0004725 GO:0005575 GO:0005622 GO:0005623 GO:0005634 GO:0005654 GO:0006355 GO:0006464 GO:0006468 GO:0006469 GO:0006470 GO:0006793 GO:0006796 GO:0006807 GO:0007154 GO:0007165 GO:0007275 GO:0007369 GO:0007492 GO:0008015 GO:0008138 GO:0008150 GO:…	3.1.3.16 3.1.3.48	ko:K04459	ko04010 map04010				ko00000 ko00001 ko01000 ko01009			38ET0@33154 3BD57@33208 3CSNK@33213 489CD@7711 48VS8@7742 49RED@7898 COG2453@1 KOG1716@2759	V	Belongs to the protein-tyrosine phosphatase family. Non-receptor class dual specificity subfamily
Msa001672	0	1.85189	0	12.3144	27.2235	0.97229	0.617298	13.5034	-4.36587	0.00646752	0.0337561	-	Superscaffold2	14170302	14191881	-	3705	-	- && E7FDW8.2 RecName: Full=Tudor domain-containing protein 7B && PF12872:OST-HTH/LOTUS domain|PF00567:Tudor domain	-	215358.XP_010733551.1	0	1754.2	Actinopterygii	TDRD7	GO:0000003 GO:0000578 GO:0001654 GO:0002088 GO:0002089 GO:0003002 GO:0003006 GO:0003674 GO:0003676 GO:0003723 GO:0003729 GO:0005488 GO:0005515 GO:0005575 GO:0005622 GO:0005623 GO:0005737 GO:0005739 GO:0005759 GO:0006139 GO:0006725 GO:0006807 GO:0006996 GO:0007028 GO:0007275 GO:0007276 GO:0007281 GO:0007283 GO:0007292 GO:0007308 GO:0007309 GO:0007314 GO:0007315 GO:0007350 GO:0007351 GO:0007389 GO:…		ko:K18405					ko00000 ko03036			38EGH@33154 3BASW@33208 3D09D@33213 480EC@7711 48XEF@7742 49SEP@7898 COG1525@1 KOG2039@2759	K	Tudor domain containing 7
Msa001729	158.686	153.707	93.748	492.577	705.868	494.896	135.38	564.447	-2.0559	1.78046e-12	8.99763e-11	-	Superscaffold2	16781738	16803744	-	1812	-	- && Q99J21.1 RecName: Full=Mucolipin-1; AltName: Full=Mucolipidin && PF08016:Polycystin cation channel	-	215358.XP_010738705.1	3.8e-294	1016.9	Actinopterygii	MCOLN1	GO:0000041 GO:0000323 GO:0003674 GO:0005215 GO:0005216 GO:0005217 GO:0005261 GO:0005262 GO:0005381 GO:0005488 GO:0005543 GO:0005575 GO:0005622 GO:0005623 GO:0005737 GO:0005764 GO:0005765 GO:0005768 GO:0005770 GO:0005773 GO:0005774 GO:0005829 GO:0005886 GO:0005887 GO:0006810 GO:0006811 GO:0006812 GO:0006816 GO:0006826 GO:0006869 GO:0006873 GO:0006874 GO:0006875 GO:0006914 GO:0006996 GO:0007033 GO:…		ko:K04992 ko:K04993 ko:K04994	ko04142 map04142				ko00000 ko00001 ko04040	1.A.5.3.1 1.A.5.3.2 1.A.5.3.3 1.A.5.3.4		38P58@33154 3BA25@33208 3CSPQ@33213 480BW@7711 48V7Z@7742 49TQF@7898 KOG3733@1 KOG3733@2759	P	Mucolipin 1a
Msa001730	1828.8	2013.93	3433.08	5928.93	7174.38	5297.04	2425.27	6133.45	-1.33888	2.44831e-06	4.03713e-05	-	Superscaffold2	16808398	16819008	+	1449	-	- && Q8VCS0.1 RecName: Full=N-acetylmuramoyl-L-alanine amidase; AltName: Full=Peptidoglycan recognition protein 2; AltName: Full=Peptidoglycan recognition protein long; Short=PGRP-L; AltName: Full=TagL; Flags: Precursor && PF01510:N-acetylmuramoyl-L-alanine amidase	-	215358.XP_010738708.1	1.4e-251	875.2	Actinopterygii	PGLYRP2	GO:0001519 GO:0001817 GO:0001818 GO:0002218 GO:0002221 GO:0002253 GO:0002376 GO:0002682 GO:0002683 GO:0002684 GO:0002694 GO:0002695 GO:0002697 GO:0002698 GO:0002757 GO:0002758 GO:0002764 GO:0003674 GO:0003824 GO:0005488 GO:0005539 GO:0005575 GO:0005576 GO:0005622 GO:0005623 GO:0006518 GO:0006807 GO:0006950 GO:0006952 GO:0006955 GO:0006959 GO:0007154 GO:0007165 GO:0008150 GO:0008152 GO:0008329 GO:…		ko:K01446			R04112	RC00064 RC00141	ko00000			2CMNT@1 2QR3D@2759 39UHX@33154 3B9U3@33208 3D2YM@33213 48A4K@7711 493KK@7742 49X80@7898	M	Peptidoglycan recognition protein 2
Msa001731	15.6727	41.6676	24.9204	211.24	336.405	134.176	27.4202	227.274	-3.04617	2.72913e-11	1.14092e-09	-	Superscaffold2	16821855	16826189	+	756	-	- && Q90X99.1 RecName: Full=Lysozyme g; AltName: Full=1,4-beta-N-acetylmuramidase && PF02758:PAAD/DAPIN/Pyrin domain	PAAD_DAPIN	215358.XP_010738709.1	2.9e-78	298.5	Actinopterygii	LYG2	GO:0003674 GO:0003796 GO:0003824 GO:0004553 GO:0005575 GO:0005576 GO:0006950 GO:0006952 GO:0008150 GO:0009605 GO:0009607 GO:0009617 GO:0016787 GO:0016798 GO:0042742 GO:0043207 GO:0050830 GO:0050896 GO:0051704 GO:0051707 GO:0061783 GO:0098542										2C3PN@1 2RZXI@2759 3A2RB@33154 3BPE1@33208 3D0XG@33213 47ZSH@7711 499C0@7742 4A3PM@7898	G	Lysozyme g-like
Msa001756	339.901	261.117	340.578	727.499	626.142	862.422	313.865	738.687	-1.23584	9.9707e-08	2.25416e-06	-	Superscaffold2	17944255	18048864	+	3708	-	- && Q9UHD8.2 RecName: Full=Septin-9; AltName: Full=MLL septin-like fusion protein MSF-A; Short=MLL septin-like fusion protein; AltName: Full=Ovarian/Breast septin; Short=Ov/Br septin; AltName: Full=Septin D1 && PF07686:Immunoglobulin V-set domain|PF00735:Septin	GTP_CDC	144197.XP_008276686.1	5e-240	838.2	Actinopterygii				ko:K16938	ko05100 map05100				ko00000 ko00001 ko04147 ko04812			38CPR@33154 3BCZS@33208 3CX5U@33213 4818T@7711 48W60@7742 49TGM@7898 COG5019@1 KOG1547@2759	DTZ	Belongs to the TRAFAC class TrmE-Era-EngA-EngB-Septin- like GTPase superfamily. Septin GTPase family
Msa001773	25378	4244.54	8456.31	61664.1	73784.6	67305.8	12692.9	67584.8	-2.41267	1.05898e-06	1.87775e-05	-	Superscaffold2	18494673	18495919	-	615	-	- && - && -	-	8128.ENSONIP00000026530	2.6e-69	268.5	Vertebrata	ORM1	GO:0000323 GO:0001101 GO:0001775 GO:0001817 GO:0001818 GO:0001819 GO:0002237 GO:0002252 GO:0002263 GO:0002274 GO:0002275 GO:0002283 GO:0002366 GO:0002376 GO:0002437 GO:0002438 GO:0002439 GO:0002443 GO:0002444 GO:0002446 GO:0002526 GO:0002544 GO:0002576 GO:0002791 GO:0002793 GO:0003674 GO:0005488 GO:0005575 GO:0005576 GO:0005615 GO:0005622 GO:0005623 GO:0005737 GO:0005764 GO:0005766 GO:0005773 GO:…		ko:K17308					ko00000 ko04147			2B7QB@1 2S0Q2@2759 3A0XI@33154 3BQ8E@33208 3D7S8@33213 48EZK@7711 49BW5@7742	S	acute-phase response
Msa001774	13302.2	2661.17	3940.98	100989	127244	138699	6634.77	122311	-4.20435	1.40127e-08	3.77968e-07	-	Superscaffold2	18518640	18519473	-	567	-	- && - && PF11032:ApoM domain	-	8128.ENSONIP00000026530	4.8e-78	297.4	Vertebrata	ORM1	GO:0000323 GO:0001101 GO:0001775 GO:0001817 GO:0001818 GO:0001819 GO:0002237 GO:0002252 GO:0002263 GO:0002274 GO:0002275 GO:0002283 GO:0002366 GO:0002376 GO:0002437 GO:0002438 GO:0002439 GO:0002443 GO:0002444 GO:0002446 GO:0002526 GO:0002544 GO:0002576 GO:0002791 GO:0002793 GO:0003674 GO:0005488 GO:0005575 GO:0005576 GO:0005615 GO:0005622 GO:0005623 GO:0005737 GO:0005764 GO:0005766 GO:0005773 GO:…		ko:K17308					ko00000 ko04147			2B7QB@1 2S0Q2@2759 3A0XI@33154 3BQ8E@33208 3D7S8@33213 48EZK@7711 49BW5@7742	S	acute-phase response
Msa001788	108.729	145.374	109.175	5706.32	10022.2	3955.28	121.093	6561.25	-5.75842	1.70396e-62	3.25305e-59	-	Superscaffold2	18832373	18834578	-	843	-	- && O73688.1 RecName: Full=Heme oxygenase; Short=HO && PF01126:Heme oxygenase	-	144197.XP_008275122.1	4e-129	467.6	Actinopterygii	hmox	GO:0003674 GO:0003824 GO:0004392 GO:0005488 GO:0005575 GO:0006725 GO:0006778 GO:0006787 GO:0006788 GO:0006807 GO:0006950 GO:0006979 GO:0008150 GO:0008152 GO:0009056 GO:0009987 GO:0016020 GO:0016491 GO:0016705 GO:0019439 GO:0020037 GO:0033013 GO:0033015 GO:0034641 GO:0042167 GO:0042168 GO:0042440 GO:0042592 GO:0044237 GO:0044248 GO:0044270 GO:0046149 GO:0046483 GO:0046700 GO:0046906 GO:0048037 GO:…	1.14.14.18	ko:K00510 ko:K21418	ko00860 ko01100 ko01110 ko04066 ko04216 ko04978 ko05200 ko05206 ko05225 ko05418 map00860 map01100 map01110 map04066 map04216 map04978 map05200 map05206 map05225 map05418		R00311	RC01270	ko00000 ko00001 ko01000			39R8U@33154 3BHCI@33208 3CZQJ@33213 48R29@7711 4904N@7742 49UWW@7898 COG5398@1 KOG4480@2759	P	Heme oxygenase (decycling)
Msa001814	130.279	278.71	467.553	2433.52	3452.53	1341.76	292.181	2409.27	-3.04509	1.04664e-11	4.72005e-10	-	Superscaffold2	19311290	19322811	+	894	-	- && A2BGU8.1 RecName: Full=Neuronal-specific septin-3 && PF00735:Septin	GTP_CDC	144197.XP_008275482.1	8.8e-167	592.8	Actinopterygii	2022-09-03	GO:0000166 GO:0001882 GO:0001883 GO:0003674 GO:0005488 GO:0005515 GO:0005525 GO:0005575 GO:0005622 GO:0005623 GO:0005737 GO:0005829 GO:0005856 GO:0005886 GO:0016020 GO:0017076 GO:0019001 GO:0032549 GO:0032550 GO:0032553 GO:0032555 GO:0032561 GO:0035639 GO:0036094 GO:0042734 GO:0042802 GO:0042995 GO:0043005 GO:0043167 GO:0043168 GO:0043226 GO:0043228 GO:0043229 GO:0043232 GO:0044424 GO:0044425 GO:…		ko:K16938	ko05100 map05100				ko00000 ko00001 ko04147 ko04812			38CPR@33154 3BCZS@33208 3CX5U@33213 4818T@7711 48X6F@7742 49YKG@7898 COG5019@1 KOG1547@2759	DTZ	Belongs to the TRAFAC class TrmE-Era-EngA-EngB-Septin- like GTPase superfamily. Septin GTPase family
Msa001830	49.9566	76.8535	67.641	161.035	180.842	159.456	64.817	167.111	-1.36614	2.4192e-06	4.00064e-05	-	Superscaffold2	19674690	19678196	+	450	-	- && Q9D9G3.1 RecName: Full=Cysteine-rich hydrophobic domain-containing protein 2 && PF10256:Golgin subfamily A member 7/ERF4 family	-	144197.XP_008274203.1	1.8e-64	251.9	Actinopterygii	CHIC2	GO:0005575 GO:0005622 GO:0005623 GO:0005737 GO:0005794 GO:0005798 GO:0005886 GO:0006810 GO:0006892 GO:0006893 GO:0008150 GO:0012505 GO:0016020 GO:0016192 GO:0031410 GO:0031982 GO:0043226 GO:0043227 GO:0043229 GO:0043231 GO:0044424 GO:0044444 GO:0044464 GO:0048193 GO:0051179 GO:0051234 GO:0071944 GO:0097708 GO:0098876										39U7N@33154 3BIZP@33208 3CSV4@33213 483YU@7711 498T9@7742 49QA5@7898 KOG4101@1 KOG4101@2759	S	Cysteine-rich hydrophobic domain 2
Msa001862	9.79541	12.0373	0	64.414	60.2807	23.335	7.27757	49.3432	-2.73017	0.000379352	0.00329258	-	Superscaffold2	20928603	20929186	-	291	-	- && P10889.2 RecName: Full=C-X-C motif chemokine 2; AltName: Full=Macrophage inflammatory protein 2; Short=MIP2; Flags: Precursor && -	-	144197.XP_008276673.1	3.9e-39	167.2	Vertebrata	CXCL8	GO:0001525 GO:0001568 GO:0001664 GO:0001775 GO:0001906 GO:0001944 GO:0002232 GO:0002237 GO:0002269 GO:0002274 GO:0002376 GO:0002520 GO:0002523 GO:0002548 GO:0002682 GO:0002684 GO:0002685 GO:0002687 GO:0002688 GO:0002690 GO:0003674 GO:0005102 GO:0005125 GO:0005126 GO:0005153 GO:0005488 GO:0005515 GO:0005575 GO:0005576 GO:0005615 GO:0006810 GO:0006897 GO:0006898 GO:0006928 GO:0006935 GO:0006950 GO:…		ko:K10030	ko04060 ko04062 ko04064 ko04072 ko04218 ko04620 ko04621 ko04622 ko04657 ko04932 ko04933 ko05120 ko05131 ko05132 ko05133 ko05134 ko05142 ko05144 ko05146 ko05160 ko05161 ko05164 ko05167 ko05200 ko05202 ko05219 ko05323 map04060 map04062 map04064 map04072 map04218 map04620 map04621 map04622 map04657 map04932 map04933 map05120 map05131 map05132 map05133 map05134 map05142 map05144 map05146 map05160 map…				ko00000 ko00001 ko00536 ko04052			2E063@1 2S7MM@2759 3A59A@33154 3C0NW@33208 3D9V3@33213 48GC1@7711 49CFR@7742	T	c-X-C motif
Msa001872	42.1203	84.2611	68.8276	147.773	145.84	109.869	65.0697	134.494	-1.04723	0.00265428	0.0166202	-	Superscaffold2	21127612	21183105	+	2001	-	- && B1WC15.1 RecName: Full=Zinc finger CCHC domain-containing protein 7; AltName: Full=TRAMP-like complex RNA-binding factor ZCCHC7 && -	-	215358.XP_010740093.1	2e-150	539.7	Actinopterygii	ZCCHC7	GO:0002252 GO:0002376 GO:0005575 GO:0005622 GO:0005623 GO:0005634 GO:0005730 GO:0005737 GO:0005829 GO:0006950 GO:0006952 GO:0008150 GO:0009605 GO:0009607 GO:0009615 GO:0031974 GO:0031981 GO:0043207 GO:0043226 GO:0043227 GO:0043228 GO:0043229 GO:0043231 GO:0043232 GO:0043233 GO:0044422 GO:0044424 GO:0044428 GO:0044444 GO:0044446 GO:0044464 GO:0050896 GO:0051607 GO:0051704 GO:0051707 GO:0070013 GO:…		ko:K12597	ko03018 map03018	M00393			ko00000 ko00001 ko00002 ko03016 ko03019			39GHY@33154 3B95A@33208 3CX67@33213 480N2@7711 48Y6I@7742 49Z82@7898 COG5082@1 KOG4400@2759	O	Zinc finger CCHC
Msa001948	150.849	342.6	287.177	509.628	917.822	389.888	260.209	605.78	-1.21917	0.00193239	0.0128145	-	Superscaffold2	24038510	24051728	+	906	-	- && Q5QJU3.2 RecName: Full=Alkaline ceramidase 2; Short=AlkCDase 2; Short=Alkaline CDase 2; Short=haCER2; AltName: Full=Acylsphingosine deacylase 3-like; AltName: Full=N-acylsphingosine amidohydrolase 3-like && PF05875:Ceramidase	-	244447.XP_008315088.1	5.2e-159	567	Actinopterygii	ACER2	GO:0000139 GO:0001101 GO:0001952 GO:0001953 GO:0003674 GO:0003824 GO:0004553 GO:0005575 GO:0005622 GO:0005623 GO:0005737 GO:0005783 GO:0005794 GO:0006066 GO:0006629 GO:0006643 GO:0006665 GO:0006670 GO:0006672 GO:0006807 GO:0006919 GO:0007162 GO:0007275 GO:0007399 GO:0007417 GO:0007420 GO:0008150 GO:0008152 GO:0008284 GO:0008610 GO:0009056 GO:0009058 GO:0009889 GO:0009890 GO:0009892 GO:0009893 GO:…	3.5.1.23	ko:K01441 ko:K04711	ko00600 ko01100 ko04071 map00600 map01100 map04071	M00099	R01494 R06518 R06528	RC00064 RC00328	ko00000 ko00001 ko00002 ko01000			39KPK@33154 3BDSV@33208 3CTVR@33213 488EJ@7711 48Y12@7742 4A0U2@7898 KOG2329@1 KOG2329@2759	I	Alkaline ceramidase 2
Msa001982	23.509	37.9638	26.107	60.6249	66.1143	55.4206	29.1933	60.7199	-1.05133	0.00718784	0.0368221	-	Superscaffold2	24652419	24672502	+	633	-	- && Q60948.1 RecName: Full=Max dimerization protein 4; Short=Max dimerizer 4; AltName: Full=Max-associated protein 4; AltName: Full=Max-interacting transcriptional repressor MAD4 && PF00010:Helix-loop-helix DNA-binding domain	HLH	144197.XP_008285286.1	2.8e-103	381.3	Actinopterygii	MXD4	GO:0000122 GO:0000981 GO:0003674 GO:0003700 GO:0003712 GO:0003714 GO:0005575 GO:0005622 GO:0005623 GO:0005634 GO:0005667 GO:0006355 GO:0006357 GO:0008150 GO:0008285 GO:0009889 GO:0009890 GO:0009892 GO:0010468 GO:0010556 GO:0010558 GO:0010605 GO:0010629 GO:0019219 GO:0019222 GO:0031323 GO:0031324 GO:0031326 GO:0031327 GO:0032991 GO:0042127 GO:0043226 GO:0043227 GO:0043229 GO:0043231 GO:0044422 GO:…		ko:K09114					ko00000 ko03000			38U87@33154 3BET0@33208 3CZ9R@33213 488S0@7711 490IW@7742 49TJD@7898 KOG2483@1 KOG2483@2759	K	MAX dimerization protein 4
Msa001994	61.7111	60.1865	58.1475	117.461	157.508	85.5616	60.015	120.177	-1.00113	0.00300305	0.0183298	-	Superscaffold2	25011532	25047574	+	1980	-	- && Q6UXI9.3 RecName: Full=Nephronectin; AltName: Full=Preosteoblast EGF-like repeat protein with MAM domain; AltName: Full=Protein EGFL6-like; Flags: Precursor && PF07645:Calcium-binding EGF domain|PF00629:MAM domain, meprin/A5/mu	EGF_CA	8128.ENSONIP00000022096	2.5e-161	575.9	Actinopterygii	NPNT	GO:0001655 GO:0001657 GO:0001658 GO:0001763 GO:0001822 GO:0001823 GO:0001932 GO:0001934 GO:0002009 GO:0003674 GO:0005102 GO:0005178 GO:0005488 GO:0005515 GO:0005575 GO:0005576 GO:0005604 GO:0005622 GO:0005623 GO:0005737 GO:0006355 GO:0006357 GO:0006937 GO:0006940 GO:0007155 GO:0007160 GO:0007275 GO:0008104 GO:0008150 GO:0009605 GO:0009653 GO:0009887 GO:0009888 GO:0009889 GO:0009891 GO:0009893 GO:…		ko:K06824					ko00000 ko04516			38E09@33154 3BE3U@33208 3CT2R@33213 482HM@7711 48WYY@7742 49Z28@7898 KOG1217@1 KOG1217@2759	T	Nephronectin
Msa002041	3.91817	9.25946	3.56005	9.47264	36.9462	32.0856	5.57923	26.1682	-2.21074	0.00457845	0.0258263	-	Superscaffold2	26754600	26813340	-	10200	-	- && Q5SZK8.2 RecName: Full=FRAS1-related extracellular matrix protein 2; AltName: Full=ECM3 homolog; Flags: Precursor && PF03160:Calx-beta domain|PF16184:Cadherin-like	-	215358.XP_010727774.1	0	5577.7	Actinopterygii	frem3											396BZ@33154 3BDF1@33208 3CT7W@33213 486SC@7711 494KV@7742 49SI8@7898 KOG1306@1 KOG1306@2759 KOG3597@1 KOG3597@2759	PT	extracellular matrix
Msa002062	25.4681	22.2227	22.547	55.8886	67.0866	35.0025	23.4126	52.6592	-1.16889	0.00790521	0.0398437	-	Superscaffold2	28058633	28106069	-	1836	-	- && - && PF15102:TMEM154 protein family	-	144197.XP_008304437.1	2e-24	120.9	Actinopterygii	tmem154											2E3S5@1 2SASK@2759 3AAP1@33154 3BU20@33208 3DBCI@33213 48GNU@7711 49DRW@7742 4A4TN@7898	S	Transmembrane protein 154
Msa002119	58.7725	44.4454	42.7206	136.406	105.977	293.632	48.6462	178.672	-1.87538	1.3163e-05	0.000180213	-	Superscaffold2	29902283	29941450	+	4509	-	- && Q6P9K8.2 RecName: Full=Caskin-1; AltName: Full=CASK-interacting protein 1 && PF16600:Caskin1 CASK-interaction domain|PF07653:Variant SH3 domain|PF12796:Ankyrin repeats (3 copies)|PF16632:C-terminal region of Caskin|PF00017:SH2 domain|PF07647:SAM domain (Sterile alpha motif)|PF13857:Ankyrin repeats (many copies)	SAM_2	32507.XP_006796208.1	2.5e-286	992.3	Actinopterygii				ko:K21952					ko00000 ko04131			39Y1T@33154 3BHUP@33208 3D5TZ@33213 48CMV@7711 498HN@7742 49PRI@7898 COG0666@1 KOG0507@2759	T	CASK interacting protein 1
Msa002121	2.93862	0.925946	8.30679	17.998	22.3622	34.0302	4.05712	24.7968	-2.66504	0.00100406	0.00748125	-	Superscaffold2	29951404	29951731	+	204	-	- && Q9P2W3.1 RecName: Full=Guanine nucleotide-binding protein G(I)/G(S)/G(O) subunit gamma-13; Flags: Precursor && -	-	144197.XP_008282623.1	9.3e-32	142.1	Chordata	GNG13	GO:0003008 GO:0003674 GO:0005488 GO:0005515 GO:0005575 GO:0005622 GO:0005623 GO:0005834 GO:0005886 GO:0007154 GO:0007165 GO:0007186 GO:0007200 GO:0007600 GO:0007606 GO:0008150 GO:0009898 GO:0009987 GO:0016020 GO:0019897 GO:0019898 GO:0023052 GO:0030425 GO:0031234 GO:0031681 GO:0032501 GO:0032991 GO:0036477 GO:0042995 GO:0043005 GO:0044424 GO:0044425 GO:0044459 GO:0044463 GO:0044464 GO:0050789 GO:…		ko:K04547	ko04014 ko04062 ko04151 ko04371 ko04713 ko04723 ko04724 ko04725 ko04726 ko04727 ko04728 ko04740 ko04742 ko04745 ko04926 ko05032 ko05034 ko05167 ko05200 map04014 map04062 map04151 map04371 map04713 map04723 map04724 map04725 map04726 map04727 map04728 map04740 map04742 map04745 map04926 map05032 map05034 map05167 map05200				ko00000 ko00001 ko04031			3A5T0@33154 3BTDM@33208 3D9H3@33213 48FV5@7711 KOG4119@1 KOG4119@2759	T	G-protein beta-subunit binding
Msa002127	12.734	14.8151	16.6136	38.8378	45.6967	30.141	14.7209	38.2252	-1.38105	0.00420311	0.0241226	-	Superscaffold2	30023215	30030583	+	1281	-	- && Q9NRB3.2 RecName: Full=Carbohydrate sulfotransferase 12; AltName: Full=Chondroitin 4-O-sulfotransferase 2; AltName: Full=Chondroitin 4-sulfotransferase 2; Short=C4ST-2; Short=C4ST2; AltName: Full=Sulfotransferase Hlo && PF03567:Sulfotransferase family	-	215358.XP_010742911.1	4.6e-185	654.1	Actinopterygii	CHST12	GO:0000139 GO:0000166 GO:0003674 GO:0003824 GO:0005488 GO:0005575 GO:0005622 GO:0005623 GO:0005737 GO:0005794 GO:0006022 GO:0006023 GO:0006024 GO:0006029 GO:0006082 GO:0006790 GO:0006807 GO:0008146 GO:0008150 GO:0008152 GO:0009058 GO:0009059 GO:0009100 GO:0009101 GO:0009987 GO:0012505 GO:0016020 GO:0016021 GO:0016053 GO:0016740 GO:0016782 GO:0017076 GO:0017144 GO:0019538 GO:0019752 GO:0030166 GO:…	2.8.2.5	ko:K04742	ko00532 map00532		R02180	RC00007 RC00231	ko00000 ko00001 ko01000 ko01003			38EFN@33154 3BHXD@33208 3CUN2@33213 486KH@7711 4981M@7742 4A6KN@7898 KOG4651@1 KOG4651@2759	MW	Carbohydrate (chondroitin 4) sulfotransferase 12b
Msa002129	77.3838	102.78	149.522	245.341	194.454	224.599	109.895	221.465	-1.01577	0.00104499	0.00770936	-	Superscaffold2	30059263	30076685	-	1158	-	- && Q03113.4 RecName: Full=Guanine nucleotide-binding protein subunit alpha-12; Short=G alpha-12; Short=G-protein subunit alpha-12 && PF00503:G-protein alpha subunit	G-alpha	144197.XP_008282633.1	5.1e-191	673.7	Actinopterygii	GNA12	GO:0001664 GO:0001701 GO:0001775 GO:0003674 GO:0003824 GO:0003924 GO:0005102 GO:0005488 GO:0005515 GO:0005575 GO:0005622 GO:0005623 GO:0005834 GO:0005886 GO:0005903 GO:0006950 GO:0007154 GO:0007165 GO:0007186 GO:0007187 GO:0007188 GO:0007212 GO:0007264 GO:0007265 GO:0007266 GO:0007275 GO:0007596 GO:0007599 GO:0008150 GO:0008360 GO:0009611 GO:0009653 GO:0009790 GO:0009792 GO:0009894 GO:0009898 GO:…		ko:K04346 ko:K04639	ko04010 ko04022 ko04071 ko04072 ko04270 ko04371 ko04611 ko04730 ko04810 ko05200 map04010 map04022 map04071 map04072 map04270 map04371 map04611 map04730 map04810 map05200				ko00000 ko00001 ko04031 ko04147			38E4Q@33154 3B9RI@33208 3CU70@33213 480B8@7711 494J8@7742 49T2R@7898 KOG0082@1 KOG0082@2759	DT	Guanine nucleotide binding protein (G protein) alpha
Msa002137	467.241	463.899	545.874	1018.31	1156.03	1127.86	492.338	1100.73	-1.16168	4.7994e-10	1.65589e-08	-	Superscaffold2	30497747	30503261	-	1143	-	- && Q9R0Q6.1 RecName: Full=Actin-related protein 2/3 complex subunit 1A; AltName: Full=SOP2-like protein; AltName: Full=Sid 329 && -	-	144197.XP_008296260.1	9.7e-219	765.8	Actinopterygii	ARPC1B	GO:0000902 GO:0000904 GO:0001654 GO:0001700 GO:0001745 GO:0002252 GO:0002253 GO:0002376 GO:0002429 GO:0002431 GO:0002433 GO:0002682 GO:0002684 GO:0002757 GO:0002764 GO:0002768 GO:0003674 GO:0003779 GO:0005198 GO:0005200 GO:0005488 GO:0005515 GO:0005575 GO:0005622 GO:0005623 GO:0005737 GO:0005829 GO:0005856 GO:0005885 GO:0006810 GO:0006886 GO:0006897 GO:0006909 GO:0006996 GO:0007010 GO:0007015 GO:…		ko:K05757	ko04144 ko04666 ko04810 ko05100 ko05130 ko05131 ko05132 map04144 map04666 map04810 map05100 map05130 map05131 map05132				ko00000 ko00001 ko04131 ko04812			38FWT@33154 3BD4C@33208 3CSS9@33213 4874V@7711 48Y4I@7742 49V8C@7898 KOG1523@1 KOG1523@2759	Z	Functions as component of the Arp2 3 complex which is involved in regulation of actin polymerization and together with an activating nucleation-promoting factor (NPF) mediates the formation of branched actin networks
Msa002158	54.8543	44.4454	41.5339	71.0448	125.423	107.924	46.9446	101.464	-1.10941	0.00194665	0.0129041	-	Superscaffold2	30933477	30954928	-	2532	-	- && Q08DN7.1 RecName: Full=Proto-oncogene vav && PF00621:RhoGEF domain|PF00130:Phorbol esters/diacylglycerol binding domain (C1 domain)|PF00169:PH domain|PF11971:CAMSAP CH domain|PF00017:SH2 domain|PF00018:SH3 domain|PF07653:Variant SH3 domain	RhoGEF	215358.XP_010731933.1	0	1489.9	Actinopterygii	VAV1	GO:0000768 GO:0000902 GO:0000904 GO:0001654 GO:0001700 GO:0001745 GO:0001775 GO:0001784 GO:0001910 GO:0001912 GO:0002009 GO:0002252 GO:0002253 GO:0002376 GO:0002429 GO:0002431 GO:0002433 GO:0002520 GO:0002521 GO:0002682 GO:0002684 GO:0002694 GO:0002696 GO:0002697 GO:0002699 GO:0002703 GO:0002705 GO:0002706 GO:0002708 GO:0002715 GO:0002717 GO:0002757 GO:0002764 GO:0002768 GO:0003674 GO:0003700 GO:…		ko:K05730	ko04024 ko04062 ko04510 ko04650 ko04660 ko04662 ko04664 ko04666 ko04670 ko04810 map04024 map04062 map04510 map04650 map04660 map04662 map04664 map04666 map04670 map04810				ko00000 ko00001			38DEP@33154 3B9EP@33208 3CUHQ@33213 482JS@7711 48ZV6@7742 49XPN@7898 KOG2996@1 KOG2996@2759	T	Vav 1 guanine nucleotide exchange factor
Msa002185	25.4681	16.667	17.8003	49.2577	48.6135	66.1158	19.9785	54.6623	-1.44993	0.000760556	0.00589705	-	Superscaffold2	31741501	31752606	-	1833	-	- && Q9UJY5.1 RecName: Full=ADP-ribosylation factor-binding protein GGA1; AltName: Full=Gamma-adaptin-related protein 1; AltName: Full=Golgi-localized, gamma ear-containing, ARF-binding protein 1 && PF03127:GAT domain|PF02883:Adaptin C-terminal domain|PF00790:VHS domain	-	215358.XP_010750469.1	1.6e-268	931.8	Actinopterygii	GGA2	GO:0003674 GO:0005488 GO:0005515 GO:0005575 GO:0005622 GO:0005623 GO:0005737 GO:0005768 GO:0005769 GO:0005794 GO:0005802 GO:0006807 GO:0006810 GO:0006886 GO:0008104 GO:0008150 GO:0008152 GO:0009987 GO:0010008 GO:0012505 GO:0015031 GO:0015833 GO:0016020 GO:0019538 GO:0019899 GO:0030135 GO:0030136 GO:0030306 GO:0031090 GO:0031267 GO:0031410 GO:0031901 GO:0031982 GO:0031984 GO:0033036 GO:0034613 GO:…		ko:K12404	ko04142 map04142				ko00000 ko00001 ko04131			39S2I@33154 3BB3S@33208 3CTWF@33213 48AJD@7711 48YNW@7742 49QAC@7898 KOG1086@1 KOG1086@2759	U	gamma adaptin ear containing ARF binding protein 2
Msa002196	57.7929	59.2606	55.7741	178.086	163.341	178.901	57.6092	173.443	-1.58895	1.73896e-09	5.45234e-08	-	Superscaffold2	31907964	31921715	+	2178	-	- && Q8IY33.1 RecName: Full=MICAL-like protein 2; AltName: Full=Junctional Rab13-binding protein; AltName: Full=Molecule interacting with CasL-like 2; Short=MICAL-L2 && PF00307:Calponin homology (CH) domain|PF12130:Protein of unknown function (DUF3585)	CH	215358.XP_010739103.1	2.3e-216	758.8	Actinopterygii	MICALL2	GO:0000902 GO:0000904 GO:0003674 GO:0003779 GO:0005488 GO:0005515 GO:0005575 GO:0005622 GO:0005623 GO:0005737 GO:0005768 GO:0005829 GO:0005856 GO:0005886 GO:0005911 GO:0005923 GO:0006810 GO:0006996 GO:0007010 GO:0007015 GO:0007043 GO:0007155 GO:0007275 GO:0007399 GO:0008092 GO:0008150 GO:0008154 GO:0009653 GO:0009987 GO:0012505 GO:0016020 GO:0016043 GO:0016192 GO:0016197 GO:0017016 GO:0017137 GO:…		ko:K19948 ko:K21068	ko04530 map04530				ko00000 ko00001 ko04131			2QVVF@2759 38HWJ@33154 3BHN0@33208 3CW3I@33213 48BKC@7711 48ZWP@7742 4A0S2@7898 COG5069@1	Z	MICAL-like
Msa002226	0	0	0	2.84179	7.77816	28.1964	0	12.9388	-6.10024	0.000265301	0.00244287	-	Superscaffold2	32556954	32604618	+	16683	-	- && Q1LWE6.1 RecName: Full=Brain-specific angiogenesis inhibitor 1-associated protein 2-like protein 2; Short=BAI1-associated protein 2-like protein 2 && PF12775:P-loop containing dynein motor region D3|PF12777:Microtubule-binding stalk of dynein motor|PF03028:Dynein heavy chain and region D6 of dynein motor|PF12774:Hydrolytic ATP binding site of dynein motor region D1|PF12781:ATP-binding dynein…	DUF1193	215358.XP_010737397.1	0	6518.7	Actinopterygii	DNHD1	GO:0000226 GO:0001578 GO:0003341 GO:0003674 GO:0003774 GO:0003777 GO:0003824 GO:0005488 GO:0005515 GO:0005575 GO:0005622 GO:0005623 GO:0005737 GO:0005856 GO:0005858 GO:0005875 GO:0005929 GO:0005930 GO:0006928 GO:0006996 GO:0007010 GO:0007017 GO:0007018 GO:0008150 GO:0008569 GO:0009987 GO:0015630 GO:0016043 GO:0016462 GO:0016787 GO:0016817 GO:0016818 GO:0016887 GO:0017111 GO:0022607 GO:0030030 GO:…		ko:K10408	ko05016 map05016				ko00000 ko00001 ko04812			39S6A@33154 3BG7B@33208 3CRMV@33213 484MA@7711 48YPG@7742 4A2FV@7898 COG5245@1 KOG3595@2759	Z	dynein heavy chain
Msa002230	26.4476	37.0379	29.6671	98.5155	111.811	102.09	31.0509	104.139	-1.74242	1.90402e-07	4.05836e-06	-	Superscaffold2	32747843	32769574	+	2013	-	- && Q9UH99.3 RecName: Full=SUN domain-containing protein 2; AltName: Full=Protein unc-84 homolog B; AltName: Full=Rab5-interacting protein; Short=Rab5IP; AltName: Full=Sad1/unc-84 protein-like 2 && PF07738:Sad1 / UNC-like C-terminal	-	144197.XP_008298889.1	5e-226	790.8	Actinopterygii				ko:K19347					ko00000 ko03036			38G26@33154 3BX12@33208 3DETX@33213 48J5Z@7711 49ECI@7742 4A6IA@7898 KOG2687@1 KOG2687@2759	D	Sad1 / UNC-like C-terminal
Msa002233	150.849	167.596	137.655	265.234	223.622	458.921	152.034	315.926	-1.05409	0.00111229	0.008098	-	Superscaffold2	32779632	32780758	-	936	-	- && - && -	-	215358.XP_010737388.1	6e-158	563.5	Actinopterygii												2RDHH@2759 39YN1@33154 3BNW4@33208 3D5UZ@33213 48CWH@7711 49A00@7742 49YNF@7898 COG0537@1	FG	bis(5'-adenosyl)-triphosphatase activity
Msa002234	1705.38	2241.72	3236.09	7192.58	8840.85	6386.98	2394.39	7473.47	-1.64239	2.83366e-09	8.58693e-08	-	Superscaffold2	32791551	32796209	-	1380	-	- && Q6NW59.1 RecName: Full=Cyclic AMP-dependent transcription factor ATF-4; Short=cAMP-dependent transcription factor ATF-4; AltName: Full=Activating transcription factor 4 && PF00170:bZIP transcription factor	bZIP_1	144197.XP_008298896.1	3.1e-118	432.2	Actinopterygii	ATF4	GO:0000976 GO:0000977 GO:0000978 GO:0000980 GO:0000981 GO:0000982 GO:0000987 GO:0000988 GO:0000989 GO:0001012 GO:0001067 GO:0001076 GO:0001077 GO:0001085 GO:0001102 GO:0001158 GO:0001228 GO:0001817 GO:0001819 GO:0001932 GO:0001934 GO:0002165 GO:0003674 GO:0003676 GO:0003677 GO:0003690 GO:0003700 GO:0003712 GO:0003713 GO:0005488 GO:0005515 GO:0005575 GO:0005622 GO:0005623 GO:0005634 GO:0005654 GO:…		ko:K04374	ko04010 ko04022 ko04137 ko04141 ko04151 ko04210 ko04211 ko04212 ko04214 ko04261 ko04668 ko04720 ko04722 ko04725 ko04728 ko04911 ko04912 ko04915 ko04918 ko04922 ko04925 ko04926 ko04927 ko04932 ko04934 ko05030 ko05031 ko05034 ko05161 ko05166 ko05203 ko05215 map04010 map04022 map04137 map04141 map04151 map04210 map04211 map04212 map04214 map04261 map04668 map04720 map04722 map04725 map04728 map04911…				ko00000 ko00001 ko03000			38BSX@33154 3BJ5H@33208 3D1EH@33213 489PP@7711 490RQ@7742 49TEE@7898 KOG4571@1 KOG4571@2759	K	Activating transcription factor 4b1 (tax-responsive enhancer element B67)
Msa002247	57.7929	70.3719	64.0809	116.514	175.009	144.871	64.0819	145.464	-1.18182	8.81848e-05	0.00094287	-	Superscaffold2	33223062	33238685	-	579	-	- && Q9TU25.1 RecName: Full=Ras-related C3 botulinum toxin substrate 2; AltName: Full=p21-Rac2; Flags: Precursor && PF00071:Ras family	Ras	144197.XP_008279161.1	1.3e-107	395.6	Actinopterygii	RAC2	GO:0000003 GO:0000132 GO:0000165 GO:0000166 GO:0000226 GO:0000278 GO:0000768 GO:0000902 GO:0000904 GO:0001558 GO:0001654 GO:0001667 GO:0001700 GO:0001726 GO:0001736 GO:0001737 GO:0001738 GO:0001745 GO:0001751 GO:0001754 GO:0001764 GO:0001882 GO:0001883 GO:0001894 GO:0001932 GO:0001934 GO:0001952 GO:0001954 GO:0002009 GO:0002064 GO:0002065 GO:0002066 GO:0002118 GO:0002119 GO:0002164 GO:0002165 GO:…		ko:K04392 ko:K07860 ko:K07861	ko04010 ko04013 ko04014 ko04015 ko04024 ko04062 ko04071 ko04145 ko04151 ko04310 ko04360 ko04370 ko04380 ko04510 ko04520 ko04530 ko04620 ko04650 ko04662 ko04664 ko04666 ko04670 ko04722 ko04810 ko04932 ko04933 ko04972 ko05014 ko05100 ko05120 ko05131 ko05132 ko05167 ko05200 ko05203 ko05205 ko05210 ko05211 ko05212 ko05231 ko05416 ko05418 map04010 map04013 map04014 map04015 map04024 map04062 map04071 …				ko00000 ko00001 ko04031 ko04131 ko04147			38BJN@33154 3BE5W@33208 3CXWR@33213 484ZF@7711 48Y98@7742 4A6HG@7898 COG1100@1 KOG0393@2759	U	Ras-related C3 botulinum toxin substrate 2
Msa002265	39.1817	25.0006	23.7337	91.8846	98.1992	135.148	29.3053	108.411	-1.88284	5.68796e-07	1.07633e-05	-	Superscaffold2	34344068	34344619	+	552	-	- && B7SXM5.1 RecName: Full=Immediate early response gene 2 protein && PF05760:Immediate early response protein (IER)	-	215358.XP_010736182.1	2.8e-62	245	Actinopterygii	IER2	GO:0000976 GO:0000977 GO:0000981 GO:0001012 GO:0001067 GO:0001228 GO:0003674 GO:0003676 GO:0003677 GO:0003690 GO:0003700 GO:0005488 GO:0005575 GO:0005622 GO:0005623 GO:0005634 GO:0005654 GO:0005737 GO:0006139 GO:0006351 GO:0006355 GO:0006357 GO:0006366 GO:0006725 GO:0006807 GO:0006928 GO:0007275 GO:0007399 GO:0008150 GO:0008152 GO:0009058 GO:0009059 GO:0009719 GO:0009889 GO:0009891 GO:0009893 GO:…										2BGGC@1 2S19F@2759 3A1Q0@33154 3BQTI@33208 3D4IT@33213 489I9@7711 498BT@7742 4A7VA@7898	S	Immediate early response
Msa002327	27.4272	5.55568	27.2937	42.6269	102.088	54.4483	20.0922	66.3878	-1.73359	0.00433723	0.0247583	-	Superscaffold2	40110760	40126076	+	1461	-	- && Q5U3J8.1 RecName: Full=Protein LTV1 homolog && PF04180:Low temperature viability protein	-	215358.XP_010728591.1	2.9e-167	595.1	Actinopterygii	LTV1	GO:0000054 GO:0000056 GO:0003674 GO:0005488 GO:0005515 GO:0005575 GO:0005622 GO:0005623 GO:0005634 GO:0005654 GO:0005737 GO:0005768 GO:0005770 GO:0005773 GO:0005774 GO:0005829 GO:0005840 GO:0006139 GO:0006259 GO:0006260 GO:0006261 GO:0006364 GO:0006396 GO:0006403 GO:0006405 GO:0006611 GO:0006725 GO:0006807 GO:0006810 GO:0006886 GO:0006913 GO:0007049 GO:0008104 GO:0008150 GO:0008152 GO:0008361 GO:…		ko:K14798					ko00000 ko03009			38FAZ@33154 3BAM5@33208 3CX91@33213 480BD@7711 48Z2D@7742 49Y31@7898 KOG2637@1 KOG2637@2759	S	LTV1 homolog
Msa002399	0	0	1.18668	9.47264	6.80589	33.0579	0.395561	16.4455	-5.48468	0.000299394	0.00270889	-	Superscaffold2	42901045	42903886	-	801	-	- && - && -	-	NA	NA	NA	NA	NA	NA	NA	NA	NA	NA	NA	NA	NA	NA	NA	NA	NA	NA
Msa002419	239.008	149.077	94.9347	460.37	316.96	614.488	161.007	463.939	-1.52454	5.70475e-05	0.000645286	-	Superscaffold2	43878613	43881437	+	1620	-	- && P14373.1 RecName: Full=Zinc finger protein RFP; AltName: Full=RING finger protein 76; AltName: Full=Ret finger protein; AltName: Full=Tripartite motif-containing protein 27 && PF00097:Zinc finger, C3HC4 type (RING finger)|PF00622:SPRY domain|PF00643:B-box zinc finger|PF13765:SPRY-associated domain	SPRY	106582.XP_004556178.1	1.2e-227	795.8	Actinopterygii			2.3.2.27 2.7.7.6	ko:K03006 ko:K10651 ko:K12009 ko:K12012 ko:K12015 ko:K12019	ko00230 ko00240 ko01100 ko03020 ko05016 ko05168 ko05169 ko05322 map00230 map00240 map01100 map03020 map05016 map05168 map05169 map05322	M00180	R00435 R00441 R00442 R00443	RC02795	br01611 ko00000 ko00001 ko00002 ko01000 ko03019 ko03021 ko03400 ko04121 ko04131			38C4M@33154 3BDNZ@33208 3CWUT@33213 480HC@7711 4990S@7742 49V4Y@7898 KOG2177@1 KOG2177@2759	O	E3 ubiquitin-protein ligase
Msa002460	2.93862	5.55568	8.30679	10.4199	38.8908	22.3627	5.60036	23.8911	-2.10886	0.0064293	0.0336076	-	Superscaffold2	45780643	45791829	+	1719	-	- && Q86UD5.2 RecName: Full=Mitochondrial sodium/hydrogen exchanger 9B2; AltName: Full=Mitochondrial Na(+)/H(+) exchanger NHA2; AltName: Full=Na(+)/H(+) exchanger-like domain-containing protein 2; Short=NHE domain-containing protein 2; AltName: Full=Sodium/hydrogen exchanger-like domain-containing protein 2; AltName: Full=Solute carrier family 9 subfamily B member 2 && PF00999:Sodium/hydrogen exc…	Na_H_Exchanger	144197.XP_008296803.1	3.4e-268	930.6	Actinopterygii	SLC9B2	GO:0002682 GO:0002684 GO:0002761 GO:0002763 GO:0002790 GO:0002791 GO:0003008 GO:0003014 GO:0003096 GO:0003674 GO:0005215 GO:0005451 GO:0005488 GO:0005515 GO:0005575 GO:0005622 GO:0005623 GO:0005737 GO:0005739 GO:0005740 GO:0005743 GO:0005768 GO:0005794 GO:0005886 GO:0005903 GO:0005929 GO:0006810 GO:0006811 GO:0006812 GO:0006813 GO:0006814 GO:0006820 GO:0006821 GO:0006873 GO:0006885 GO:0006897 GO:…										38B6Z@33154 3BC52@33208 3CSMF@33213 482P4@7711 491QU@7742 49Z2B@7898 COG0025@1 KOG3826@2759	P	Mitochondrial sodium hydrogen exchanger
Msa002525	21.5499	18.5189	15.4269	86.2011	57.3639	120.564	18.4986	88.043	-2.24547	3.45175e-07	6.86434e-06	-	Superscaffold3	4185056	4187607	-	1635	-	- && Q91431.1 RecName: Full=Nuclear factor 7, ovary; Short=xNF7-O && PF00643:B-box zinc finger|PF00622:SPRY domain|PF13765:SPRY-associated domain|PF15227:zinc finger of C3HC4-type, RING	SPRY	69293.ENSGACP00000011169	1.5e-217	762.3	Actinopterygii			2.3.2.27 2.7.7.6	ko:K03006 ko:K10651 ko:K12019	ko00230 ko00240 ko01100 ko03020 ko05016 ko05168 ko05169 ko05322 map00230 map00240 map01100 map03020 map05016 map05168 map05169 map05322	M00180	R00435 R00441 R00442 R00443	RC02795	br01611 ko00000 ko00001 ko00002 ko01000 ko03019 ko03021 ko03400 ko04121 ko04131			38C4M@33154 3BDNZ@33208 3CWUT@33213 480HC@7711 4990S@7742 49V4Y@7898 KOG2177@1 KOG2177@2759	O	E3 ubiquitin-protein ligase
Msa002526	124.402	130.558	121.042	245.341	221.677	288.77	125.334	251.93	-1.0064	2.59533e-05	0.00032983	-	Superscaffold3	4215005	4219920	-	786	-	- && Q8VEL0.1 RecName: Full=Motile sperm domain-containing protein 1 && PF00635:MSP (Major sperm protein) domain	Motile_Sperm	8153.XP_005952448.1	1.3e-76	293.1	Actinopterygii	MOSPD3											3AFCG@33154 3BYUW@33208 3DDCW@33213 48IMQ@7711 49G72@7742 4A5ZV@7898 COG5066@1 KOG0439@2759	U	Motile sperm domain-containing protein 1-like
Msa002527	718.983	887.057	897.133	1791.28	2292.61	1596.5	834.391	1893.46	-1.18242	1.10322e-07	2.48759e-06	-	Superscaffold3	4220961	4230301	+	915	-	- && Q9CR62.3 RecName: Full=Mitochondrial 2-oxoglutarate/malate carrier protein; Short=OGCP; AltName: Full=Solute carrier family 25 member 11 && PF00153:Mitochondrial carrier protein	Mito_carr	244447.XP_008323791.1	7.9e-163	579.7	Actinopterygii	SLC25A11	GO:0003674 GO:0005215 GO:0005310 GO:0005342 GO:0005575 GO:0005622 GO:0005623 GO:0005737 GO:0005739 GO:0005740 GO:0005743 GO:0005886 GO:0005887 GO:0005975 GO:0005996 GO:0006006 GO:0006094 GO:0006810 GO:0006811 GO:0006820 GO:0006835 GO:0006839 GO:0008150 GO:0008152 GO:0008509 GO:0008514 GO:0009058 GO:0015075 GO:0015140 GO:0015291 GO:0015297 GO:0015301 GO:0015318 GO:0015367 GO:0015556 GO:0015711 GO:…		ko:K15104					ko00000 ko02000	2.A.29.2.1 2.A.29.2.9		38GP4@33154 3BDF9@33208 3CS0D@33213 481BX@7711 48WSJ@7742 4A13T@7898 KOG0759@1 KOG0759@2759	C	Solute carrier family 25 (mitochondrial carrier)
Msa002541	18.6113	114.817	27.2937	146.826	217.788	313.078	53.5741	225.897	-2.07034	0.000439773	0.00372043	-	Superscaffold3	4766478	4811008	-	1584	-	- && P86810.2 RecName: Full=L-amino-acid oxidase; AltName: Full=Antiparasitic protein; Short=APP; AltName: Full=Serum L-amino-acid oxidase; Short=SR-LAAO; Flags: Precursor && PF01593:Flavin containing amine oxidoreductase	Amino_oxidase	8128.ENSONIP00000019144	1.8e-218	765.4	Actinopterygii	IL4I1		1.4.3.2	ko:K03334	ko00250 ko00270 ko00280 ko00350 ko00360 ko00380 ko00400 ko00950 ko01100 map00250 map00270 map00280 map00350 map00360 map00380 map00400 map00950 map01100	M00044	R00357 R00648 R00677 R00689 R00729 R02197	RC00006 RC00036	ko00000 ko00001 ko00002 ko01000			38F1Z@33154 3B9CJ@33208 3D0AM@33213 486I4@7711 49873@7742 4A65T@7898 COG1231@1 KOG0029@2759	Q	Interleukin 4 induced 1
Msa002542	21.5499	11.1114	9.49347	77.6757	31.1126	54.4483	14.0516	54.4122	-1.94635	0.000425084	0.00361466	-	Superscaffold3	4862968	4868695	+	939	-	- && - && PF00096:Zinc finger, C2H2 type	zf-C2H2	NA	NA	NA	NA	NA	NA	NA	NA	NA	NA	NA	NA	NA	NA	NA	NA	NA	NA
Msa002563	34.2839	14.8151	29.6671	43.5742	62.2252	129.315	26.2554	78.3713	-1.58165	0.0028184	0.0174381	-	Superscaffold3	5669610	5678901	-	813	-	- && - && -	-	NA	NA	NA	NA	NA	NA	NA	NA	NA	NA	NA	NA	NA	NA	NA	NA	NA	NA
Msa002595	60.7316	51.853	49.8407	159.14	139.035	98.2013	54.1418	132.125	-1.28587	7.19674e-05	0.000787455	-	Superscaffold3	7655673	7659265	+	594	-	- && - && PF07686:Immunoglobulin V-set domain	V-set	106582.XP_004570648.1	3.8e-33	148.3	Actinopterygii												2D4KB@1 2SVGE@2759 3A6FD@33154 3BTDY@33208 3D2Q6@33213 48BXC@7711 49D0G@7742 4A6B9@7898	T	Neural cell adhesion molecule 2-like
Msa002602	59.752	71.2979	71.201	259.55	165.286	244.045	67.417	222.96	-1.72661	5.70209e-09	1.65216e-07	-	Superscaffold3	7931960	7982973	+	1398	-	- && Q7LZR3.1 RecName: Full=Lysozyme g; AltName: Full=1,4-beta-N-acetylmuramidase; AltName: Full=Goose-type lysozyme && PF07686:Immunoglobulin V-set domain	V-set	8090.ENSORLP00000002742	4.3e-43	182.6	Actinopterygii	LYG2	GO:0003674 GO:0003796 GO:0003824 GO:0004553 GO:0005575 GO:0005576 GO:0006950 GO:0006952 GO:0008150 GO:0009605 GO:0009607 GO:0009617 GO:0016787 GO:0016798 GO:0042742 GO:0043207 GO:0050830 GO:0050896 GO:0051704 GO:0051707 GO:0061783 GO:0098542										2C3PN@1 2RZXI@2759 3A2RB@33154 3BPE1@33208 3D0XG@33213 47ZSH@7711 499C0@7742 4A3PM@7898	G	Lysozyme g-like
Msa002686	28.4067	53.7049	55.7741	103.252	86.532	125.425	45.9619	105.07	-1.19612	0.00143296	0.00999235	-	Superscaffold3	12038320	12152060	+	2250	-	- && - && -	-	NA	NA	NA	NA	NA	NA	NA	NA	NA	NA	NA	NA	NA	NA	NA	NA	NA	NA
Msa002692	143.013	149.077	205.296	292.705	307.237	429.752	165.796	343.231	-1.05246	0.000142299	0.00142067	-	Superscaffold3	12353975	12361401	-	2835	-	- && O00478.1 RecName: Full=Butyrophilin subfamily 3 member A3; Flags: Precursor && PF08205:CD80-like C2-set immunoglobulin domain|PF07686:Immunoglobulin V-set domain	V-set	8153.XP_005952587.1	1.2e-97	364.8	Actinopterygii				ko:K06712					ko00000 ko04090 ko04147			28KB3@1 2QSRZ@2759 39DY8@33154 3BG59@33208 3D1S9@33213 481HG@7711 48Y2B@7742 4A7VJ@7898	T	Butyrophilin subfamily 1 member A1-like
Msa002704	69.5474	118.521	94.9347	457.529	222.65	501.702	94.3344	393.96	-2.06161	1.71441e-08	4.50412e-07	-	Superscaffold3	13061165	13080323	+	3213	-	- && Q5UQ40.1 RecName: Full=Probable bifunctional E2/E3 enzyme R795; Includes: RecName: Full=E3 ubiquitin-protein ligase; AltName: Full=RING-type E3 ubiquitin transferase; Includes: RecName: Full=Ubiquitin-conjugating enzyme E2; AltName: Full=E2 ubiquitin-conjugating enzyme && PF13519:von Willebrand factor type A domain|PF04564:U-box domain|PF00179:Ubiquitin-conjugating enzyme	UQ_con	215358.XP_010754157.1	0	1736.9	Actinopterygii												38FFV@33154 3BMYI@33208 3D3S4@33213 48D22@7711 497Y8@7742 4A6QV@7898 COG5078@1 KOG0417@2759	O	protein modification by small protein conjugation
Msa002723	147.911	280.562	243.27	2999.99	3112.23	2292.66	223.914	2801.63	-3.6454	7.31739e-39	4.33542e-36	-	Superscaffold3	13903658	13912818	-	1014	-	- && Q8BXN7.1 RecName: Full=Protein phosphatase 1K, mitochondrial; AltName: Full=Protein phosphatase 2C isoform kappa; Short=PP2C-kappa; Flags: Precursor && PF00481:Protein phosphatase 2C	PP2C	215358.XP_010745740.1	1.8e-171	608.6	Actinopterygii	PPM1K		3.1.3.16	ko:K17505					ko00000 ko01000 ko01009			38GMV@33154 3CNGE@33208 3E4M4@33213 48HVC@7711 49EGZ@7742 4A97X@7898 COG0631@1 KOG0698@2759	T	Protein phosphatase 2C
Msa002724	0	0	0	21.7871	19.4454	129.315	0	56.849	-8.23611	1.06497e-08	2.9466e-07	-	Superscaffold3	13920911	13921929	-	714	-	- && - && -	-	NA	NA	NA	NA	NA	NA	NA	NA	NA	NA	NA	NA	NA	NA	NA	NA	NA	NA
Msa002745	122.443	117.595	100.868	275.654	179.87	377.249	113.635	277.591	-1.2872	7.06545e-05	0.00077472	-	Superscaffold3	14626681	14650278	-	4302	-	- && Q01804.4 RecName: Full=OTU domain-containing protein 4; AltName: Full=HIV-1-induced protein HIN-1 && PF02338:OTU-like cysteine protease	OTU	215358.XP_010749704.1	3.6e-274	951.8	Actinopterygii	OTUD4	GO:0000003 GO:0001959 GO:0001960 GO:0002682 GO:0002683 GO:0003006 GO:0003674 GO:0003824 GO:0004843 GO:0005198 GO:0005488 GO:0005515 GO:0005575 GO:0005622 GO:0005623 GO:0005737 GO:0006275 GO:0006464 GO:0006508 GO:0006807 GO:0007275 GO:0007276 GO:0007281 GO:0007292 GO:0007530 GO:0007538 GO:0007542 GO:0008150 GO:0008152 GO:0008233 GO:0008234 GO:0009889 GO:0009891 GO:0009893 GO:0009966 GO:0009968 GO:…	3.4.19.12	ko:K13718					ko00000 ko01000 ko01002			38DPA@33154 3BAD4@33208 3D1IX@33213 488GN@7711 48WFA@7742 4A1PI@7898 KOG2605@1 KOG2605@2759	OT	OTU domain containing 4
Msa002755	15.6727	10.1854	10.6802	25.5761	29.1681	46.6699	12.1794	33.8047	-1.46982	0.00703911	0.0361897	-	Superscaffold3	14994698	15028610	+	1008	-	- && - && -	-	144197.XP_008286982.1	1.3e-36	160.6	Actinopterygii												2D4S4@1 2SW3E@2759 3AUGI@33154 3C4DG@33208 3DKW9@33213 48MC5@7711 49I0E@7742 4A8DW@7898
Msa002795	0	0.925946	0	7.57811	18.4731	0.97229	0.308649	9.00784	-4.61652	0.00835735	0.0417794	-	Superscaffold3	17301005	17302814	-	939	-	- && - && PF07686:Immunoglobulin V-set domain	V-set	8153.XP_005951452.1	4.2e-34	152.1	Actinopterygii												2D5FS@1 2SYDS@2759 3AVA7@33154 3C4EC@33208 3DJ5M@33213 48MIS@7711 49HTV@7742 4A8D1@7898	T	Immunoglobulin V-set domain
Msa002800	35.2635	28.7043	15.4269	114.619	115.7	155.566	26.4649	128.629	-2.26803	4.01188e-09	1.18644e-07	-	Superscaffold3	17350941	17359514	+	1428	-	- && O00481.3 RecName: Full=Butyrophilin subfamily 3 member A1; AltName: CD_antigen=CD277; Flags: Precursor && PF07686:Immunoglobulin V-set domain	V-set	303518.XP_005753767.1	6.1e-85	321.6	Actinopterygii												28KB3@1 2QSRZ@2759 39DY8@33154 3BG59@33208 3D1S9@33213 481HG@7711 48Y2B@7742 4A7NB@7898	T	Immunoglobulin V-set domain
Msa002822	96.9746	155.559	130.535	456.581	466.689	332.523	127.69	418.598	-1.7125	7.60356e-10	2.53678e-08	-	Superscaffold3	18404143	18409121	-	561	-	- && Q32PR0.1 RecName: Full=Type I phosphatidylinositol 4,5-bisphosphate 4-phosphatase-A; Short=PtdIns-4,5-P2 4-Ptase I-A; AltName: Full=Transmembrane protein 55B-A && PF09788:Transmembrane protein 55A	-	144197.XP_008304026.1	9.9e-100	369.4	Actinopterygii	TMEM55B	GO:0000323 GO:0003674 GO:0003824 GO:0005575 GO:0005622 GO:0005623 GO:0005634 GO:0005654 GO:0005737 GO:0005764 GO:0005765 GO:0005768 GO:0005770 GO:0005773 GO:0005774 GO:0006629 GO:0006644 GO:0006650 GO:0006793 GO:0006796 GO:0008150 GO:0008152 GO:0009987 GO:0010008 GO:0012505 GO:0016020 GO:0016311 GO:0016787 GO:0016788 GO:0016791 GO:0019637 GO:0030258 GO:0031090 GO:0031410 GO:0031902 GO:0031974 GO:…	3.1.3.78	ko:K13084	ko04070 map04070		R08981	RC00078	ko00000 ko00001 ko01000			39B6S@33154 3BFDR@33208 3D28R@33213 48IZB@7711 49FKE@7742 4A6CK@7898 KOG4684@1 KOG4684@2759	S	Transmembrane protein 55B
Msa002853	50.9362	47.2233	52.2141	105.146	104.033	144.871	50.1245	118.017	-1.23668	8.11168e-05	0.000874371	-	Superscaffold3	19548563	19564811	-	1524	-	- && Q9Z2P5.3 RecName: Full=Receptor-interacting serine/threonine-protein kinase 3; AltName: Full=Homocysteine respondent protein HCYP2; AltName: Full=RIP-like protein kinase 3; AltName: Full=Receptor-interacting protein 3; Short=RIP-3 && PF00069:Protein kinase domain	Pkinase	215358.XP_010751402.1	5.7e-190	670.6	Actinopterygii	RIPK3	GO:0001775 GO:0001776 GO:0001817 GO:0001910 GO:0001914 GO:0001932 GO:0001934 GO:0002260 GO:0002376 GO:0002520 GO:0002521 GO:0002682 GO:0002685 GO:0002691 GO:0002694 GO:0002697 GO:0002703 GO:0002706 GO:0002709 GO:0002819 GO:0002822 GO:0003674 GO:0003712 GO:0003713 GO:0003824 GO:0004672 GO:0004674 GO:0004704 GO:0005488 GO:0005515 GO:0005575 GO:0005622 GO:0005623 GO:0005737 GO:0005829 GO:0006355 GO:…	2.7.11.1	ko:K08846 ko:K08847	ko04217 ko04621 ko04623 ko04668 ko04722 ko05131 ko05152 map04217 map04621 map04623 map04668 map04722 map05131 map05152				ko00000 ko00001 ko01000 ko01001			39U4N@33154 3B9IZ@33208 3CWF2@33213 484PJ@7711 499CP@7742 49VZ5@7898 COG0515@1 KOG0192@2759	T	Receptor-interacting serine threonine-protein kinase 3-like
Msa002854	124.402	257.413	269.377	719.921	655.31	637.823	217.064	671.018	-1.62948	1.49012e-07	3.27827e-06	-	Superscaffold3	19567394	19582704	+	3021	-	- && Q1LVK9.3 RecName: Full=NEDD4-binding protein 1; Short=N4BP1 && PF11977:Zc3h12a-like Ribonuclease NYN domain	-	215358.XP_010747341.1	0	1438.7	Actinopterygii	KHNYN											39H30@33154 3BG34@33208 3CRN4@33213 485ID@7711 48V7H@7742 49TTJ@7898 KOG3777@1 KOG3777@2759	S	NEDD4-binding protein 1-like
Msa002856	85.2201	133.336	103.241	220.713	270.291	196.403	107.266	229.135	-1.09345	0.000132425	0.00133451	-	Superscaffold3	19610477	19626096	+	2916	-	- && Q66H62.1 RecName: Full=Ubiquitin carboxyl-terminal hydrolase CYLD; AltName: Full=Deubiquitinating enzyme CYLD; AltName: Full=Ubiquitin thioesterase CYLD; AltName: Full=Ubiquitin-specific-processing protease CYLD && PF00443:Ubiquitin carboxyl-terminal hydrolase|PF01302:CAP-Gly domain	UCH	144197.XP_008277917.1	0	1453	Actinopterygii			3.4.19.12	ko:K08601	ko04013 ko04217 ko04380 ko04622 map04013 map04217 map04380 map04622				ko00000 ko00001 ko01000 ko01002 ko04121			3AGHK@33154 3BY94@33208 3DDSR@33213 48HY1@7711 49EMY@7742 4A68J@7898 KOG3556@1 KOG3556@2759	S	ubiquitin carboxyl-terminal hydrolase
Msa002879	4946.68	824.092	1076.32	14787.7	13095.5	12769.1	2282.37	13550.8	-2.56975	0.00238094	0.0152533	-	Superscaffold3	20692639	20695923	+	654	-	- && - && PF00386:C1q domain	-	8083.ENSXMAP00000004124	2e-59	235.7	Actinopterygii												2CMEK@1 2QQ53@2759 39U3M@33154 3C0V1@33208 3DGKF@33213 48JRZ@7711 49GNG@7742 4A7I5@7898	S	Complement C1q-like protein
Msa002880	498.587	467.603	293.111	1326.17	893.516	1846.38	419.767	1355.36	-1.68998	1.70682e-07	3.69413e-06	-	Superscaffold3	20702746	20741083	-	4605	-	- && Q61510.2 RecName: Full=E3 ubiquitin/ISG15 ligase TRIM25; AltName: Full=Estrogen-responsive finger protein; AltName: Full=RING-type E3 ubiquitin transferase; AltName: Full=Tripartite motif-containing protein 25; AltName: Full=Ubiquitin/ISG15-conjugating enzyme TRIM25; AltName: Full=Zinc finger protein 147 && -	-	106582.XP_004563634.1	3.2e-87	330.9	Eukaryota			2.3.2.27	ko:K10651 ko:K12009 ko:K12015	ko05322 map05322				ko00000 ko00001 ko01000 ko03019 ko04121 ko04131			KOG2177@1 KOG2177@2759	O	zinc ion binding
Msa002881	3.91817	0.925946	0	65.3612	35.0017	98.2013	1.6147	66.1881	-5.30094	6.3524e-10	2.1528e-08	-	Superscaffold3	20746639	20751476	+	513	-	- && - && -	-	NA	NA	NA	NA	NA	NA	NA	NA	NA	NA	NA	NA	NA	NA	NA	NA	NA	NA
Msa002895	17.6317	18.5189	10.6802	50.205	82.6429	63.1989	15.6103	65.3489	-2.05239	5.67642e-06	8.56298e-05	-	Superscaffold3	21239750	21242832	-	1092	-	- && Q15722.2 RecName: Full=Leukotriene B4 receptor 1; Short=LTB4-R 1; Short=LTB4-R1; AltName: Full=Chemoattractant receptor-like 1; AltName: Full=G-protein coupled receptor 16; AltName: Full=P2Y purinoceptor 7; Short=P2Y7 && PF00001:7 transmembrane receptor (rhodopsin family)	7tm_1	215358.XP_010737764.1	1.8e-158	565.5	Actinopterygii	LTB4R	GO:0000166 GO:0001632 GO:0001653 GO:0002376 GO:0003008 GO:0003012 GO:0003674 GO:0004888 GO:0004930 GO:0004953 GO:0004974 GO:0005488 GO:0005575 GO:0005623 GO:0005886 GO:0005887 GO:0006936 GO:0006950 GO:0006952 GO:0006954 GO:0006955 GO:0007154 GO:0007165 GO:0007186 GO:0007200 GO:0007218 GO:0008150 GO:0008528 GO:0009987 GO:0016020 GO:0016021 GO:0023052 GO:0031224 GO:0031226 GO:0032501 GO:0036094 GO:…		ko:K04296	ko04080 map04080				ko00000 ko00001 ko04030			38DVX@33154 3BH4W@33208 3CUK8@33213 486DE@7711 48US2@7742 49WKT@7898 KOG3656@1 KOG3656@2759	T	Leukotriene B4 receptor
Msa002897	89.1383	118.521	123.415	471.738	316.96	561.984	110.358	450.227	-2.02979	7.65834e-12	3.52777e-10	-	Superscaffold3	21265888	21272825	-	4023	-	- && Q460N5.3 RecName: Full=Poly [ADP-ribose] polymerase 14; Short=PARP-14; AltName: Full=ADP-ribosyltransferase diphtheria toxin-like 8; Short=ARTD8; AltName: Full=B aggressive lymphoma protein 2 && PF01661:Macro domain|PF04548:AIG1 family	A1pp	215358.XP_010737763.1	0	1255.4	Actinopterygii			2.4.2.30	ko:K15261					ko00000 ko01000			39Z50@33154 3BKHJ@33208 3D4Y7@33213 48DVC@7711 49AQB@7742 4A2D3@7898 COG2110@1 KOG2633@2759	BK	poly ADP-ribose polymerase
Msa002900	68.5679	123.151	162.576	299.336	348.072	352.941	118.098	333.45	-1.50119	5.47668e-06	8.29808e-05	-	Superscaffold3	21300071	21310865	-	2598	-	- && Q8NHV1.1 RecName: Full=GTPase IMAP family member 7; AltName: Full=Immunity-associated nucleotide 7 protein; Short=IAN-7 && PF04548:AIG1 family	-	215358.XP_010737763.1	1.4e-188	666.8	Actinopterygii			2.4.2.30	ko:K15261					ko00000 ko01000			39Z50@33154 3BKHJ@33208 3D4Y7@33213 48DVC@7711 49AQB@7742 4A2D3@7898 COG2110@1 KOG2633@2759	BK	poly ADP-ribose polymerase
Msa002901	12.734	24.0746	18.9869	54.9413	35.974	69.0326	18.5985	53.316	-1.51771	0.00159187	0.010925	-	Superscaffold3	21315228	21322441	+	3906	-	- && Q460N5.3 RecName: Full=Poly [ADP-ribose] polymerase 14; Short=PARP-14; AltName: Full=ADP-ribosyltransferase diphtheria toxin-like 8; Short=ARTD8; AltName: Full=B aggressive lymphoma protein 2 && PF04548:AIG1 family|PF01661:Macro domain	A1pp	215358.XP_010737763.1	0	1220.7	Actinopterygii			2.4.2.30	ko:K15261					ko00000 ko01000			39Z50@33154 3BKHJ@33208 3D4Y7@33213 48DVC@7711 49AQB@7742 4A2D3@7898 COG2110@1 KOG2633@2759	BK	poly ADP-ribose polymerase
Msa002908	3.91817	3.70379	4.74673	35.0488	26.2513	44.7254	4.1229	35.3418	-3.10952	2.06689e-06	3.47148e-05	-	Superscaffold3	21434934	21442820	-	1230	-	- && Q8NHV1.1 RecName: Full=GTPase IMAP family member 7; AltName: Full=Immunity-associated nucleotide 7 protein; Short=IAN-7 && PF04548:AIG1 family	-	8128.ENSONIP00000023570	3.4e-76	292.4	Metazoa												290TZ@1 2RB0C@2759 39XIN@33154 3BBZ7@33208	S	GTPase IMAP family member
Msa002924	0.979541	0.925946	1.18668	1.89453	25.279	9.7229	1.03072	12.2988	-3.58536	0.00703638	0.0361865	-	Superscaffold3	22175874	22213141	-	2694	-	- && Q0III9.1 RecName: Full=Alpha-actinin-3; AltName: Full=Alpha-actinin skeletal muscle isoform 3; AltName: Full=F-actin cross-linking protein && PF00435:Spectrin repeat|PF08726:Ca2+ insensitive EF hand|PF00307:Calponin homology (CH) domain	CH	215358.XP_010745783.1	0	1731.8	Actinopterygii	ACTN3	GO:0001501 GO:0002082 GO:0003008 GO:0003012 GO:0003674 GO:0003779 GO:0005102 GO:0005178 GO:0005198 GO:0005488 GO:0005515 GO:0005575 GO:0005622 GO:0005623 GO:0005737 GO:0005829 GO:0005856 GO:0005865 GO:0005884 GO:0005903 GO:0005912 GO:0005924 GO:0005925 GO:0006109 GO:0006110 GO:0006140 GO:0006928 GO:0006936 GO:0006937 GO:0006942 GO:0007044 GO:0007045 GO:0007155 GO:0007160 GO:0007275 GO:0008092 GO:…		ko:K21073	ko05412 map05412				ko00000 ko00001 ko04131 ko04147 ko04812			38C3U@33154 3BB7X@33208 3CV9K@33213 48697@7711 48WVG@7742 4A5PF@7898 COG5069@1 KOG0035@2759	Z	Actinin alpha
Msa002952	375.164	440.75	377.365	907.479	888.654	935.343	397.76	910.492	-1.19396	9.99292e-11	3.79025e-09	-	Superscaffold3	22922177	22938960	+	2928	-	- && Q6PF93.1 RecName: Full=Phosphatidylinositol 3-kinase catalytic subunit type 3; Short=PI3-kinase type 3; Short=PI3K type 3; Short=PtdIns-3-kinase type 3; AltName: Full=Phosphoinositide-3-kinase class 3 && PF00613:Phosphoinositide 3-kinase family, accessory domain (PIK domain)|PF00454:Phosphatidylinositol 3- and 4-kinase|PF00792:Phosphoinositide 3-kinase C2	PI3Ka	303518.XP_005750512.1	0	1716	Actinopterygii	PIK3C3	GO:0000003 GO:0000045 GO:0000323 GO:0000407 GO:0000421 GO:0001101 GO:0001894 GO:0002119 GO:0002164 GO:0002165 GO:0002218 GO:0002221 GO:0002224 GO:0002253 GO:0002376 GO:0002682 GO:0002684 GO:0002757 GO:0002758 GO:0002764 GO:0002791 GO:0003674 GO:0003824 GO:0004672 GO:0005575 GO:0005622 GO:0005623 GO:0005634 GO:0005635 GO:0005640 GO:0005730 GO:0005737 GO:0005764 GO:0005767 GO:0005768 GO:0005769 GO:…	2.7.1.137	ko:K00914	ko00562 ko01100 ko04070 ko04136 ko04138 ko04140 ko04145 ko04371 ko05152 ko05167 map00562 map01100 map04070 map04136 map04138 map04140 map04145 map04371 map05152 map05167		R03362	RC00002 RC00078	ko00000 ko00001 ko01000 ko04131			38BZG@33154 3BDPP@33208 3CWHS@33213 489A5@7711 493EB@7742 49RXU@7898 COG5032@1 KOG0906@2759	T	Phosphatidylinositol 3-kinase catalytic subunit type
Msa002968	69.5474	45.3714	51.0274	146.826	133.201	671.853	55.3154	317.293	-2.51975	8.61628e-06	0.000123783	-	Superscaffold3	23314458	23316006	-	1506	-	- && - && PF00643:B-box zinc finger	zf-B_box	106582.XP_004574207.1	3.6e-173	614.8	Actinopterygii												2EG3J@1 2SM51@2759 3AIAU@33154 3BZCC@33208 3DDWC@33213 48J77@7711 49F5C@7742 4A5G6@7898	S	B-box zinc finger
Msa002982	1.95908	2.77784	0	11.3672	14.584	22.3627	1.57897	16.1046	-3.28331	0.00116262	0.0083898	-	Superscaffold3	23443287	23452781	+	1854	-	- && Q8BY87.2 RecName: Full=Ubiquitin carboxyl-terminal hydrolase 47; AltName: Full=Deubiquitinating enzyme 47; AltName: Full=Ubiquitin thioesterase 47; AltName: Full=Ubiquitin-specific-processing protease 47 && PF00443:Ubiquitin carboxyl-terminal hydrolase	UCH	8153.XP_005925934.1	1.8e-81	310.5	Actinopterygii			3.4.19.12	ko:K11857					ko00000 ko01000 ko01002 ko04121			3A51C@33154 3BS28@33208 3D8A6@33213 48FSH@7711 49CGV@7742 4A4WF@7898 COG5077@1 KOG4598@2759	O	ubiquitin carboxyl-terminal hydrolase
Msa002983	0	1.85189	1.18668	32.207	27.2235	64.1712	1.01286	41.2006	-5.33945	1.90612e-07	4.05836e-06	-	Superscaffold3	23456746	23458402	-	657	-	- && - && -	-	106582.XP_004562711.1	5.4e-81	307.4	Actinopterygii												2CN37@1 2QTNP@2759 39ZEJ@33154 3BMW3@33208 3D54S@33213 48CI9@7711 497VY@7742 49SNF@7898	S	E3 ubiquitin-protein ligase
Msa002984	3.91817	12.0373	4.74673	80.5175	112.783	571.707	6.90073	255.003	-5.19191	1.35724e-12	6.96121e-11	-	Superscaffold3	23458777	23459592	+	258	-	- && - && -	-	NA	NA	NA	NA	NA	NA	NA	NA	NA	NA	NA	NA	NA	NA	NA	NA	NA	NA
Msa002997	33.3044	54.6308	33.2271	89.9901	107.922	89.4507	40.3875	95.7876	-1.23923	0.000500665	0.00414375	-	Superscaffold3	23979899	23983218	-	1101	-	- && - && PF00001:7 transmembrane receptor (rhodopsin family)	7tm_1	215358.XP_010752432.1	2.8e-154	551.6	Actinopterygii												395Y4@33154 3BMMC@33208 3D13C@33213 481QW@7711 499H1@7742 4A0DG@7898 KOG3656@1 KOG3656@2759	S	Olfactory receptor
Msa002998	70.527	139.818	98.4947	388.378	438.494	977.152	102.947	601.341	-2.54515	3.70162e-10	1.3033e-08	-	Superscaffold3	23989298	23998475	+	393	-	- && - && PF04749:PLAC8 family	-	244447.XP_008319513.1	5.6e-49	200.3	Actinopterygii												2DFPJ@1 2S5SQ@2759 3AAT3@33154 3BTHA@33208 3D9YP@33213 48FZK@7711 49D6H@7742 4A4H4@7898	S	Plac8 onzin related protein 1
Msa003000	43.0998	20.3708	27.2937	68.203	70.9757	89.4507	30.2548	76.2098	-1.33248	0.00112915	0.00819994	-	Superscaffold3	24042335	24058989	+	2166	-	- && Q6PAJ1.3 RecName: Full=Breakpoint cluster region protein && PF00620:RhoGAP domain|PF00168:C2 domain|PF00621:RhoGEF domain	RhoGAP	144197.XP_008299381.1	0	1126.7	Actinopterygii			2.7.11.1	ko:K08878 ko:K20629 ko:K20630	ko05200 ko05220 map05200 map05220				ko00000 ko00001 ko01000 ko01001 ko04131			39XED@33154 3BMZI@33208 3CXVY@33213 48CEZ@7711 498WP@7742 49Q80@7898 KOG4269@1 KOG4269@2759	T	Active breakpoint cluster region-related protein-like
Msa003008	89.1383	111.114	173.256	263.339	246.956	316.967	124.503	275.754	-1.15186	0.000195563	0.00188139	-	Superscaffold3	24190315	24219142	+	1014	-	- && Q8K2J7.2 RecName: Full=RELT-like protein 1; Flags: Precursor && PF12606:Tumour necrosis factor receptor superfamily member 19	-	31033.ENSTRUP00000037262	6.9e-67	261.2	Actinopterygii	RELL1	GO:0005575 GO:0005622 GO:0005623 GO:0005856 GO:0005886 GO:0015630 GO:0016020 GO:0043226 GO:0043228 GO:0043229 GO:0043232 GO:0044424 GO:0044464 GO:0071944										28NSB@1 2R0TD@2759 38G06@33154 3BH0J@33208 3CZBX@33213 4861F@7711 48V7F@7742 4A1HY@7898	S	RELT-like
Msa003024	106.77	102.78	97.3081	216.924	187.648	216.821	102.286	207.131	-1.01693	2.36467e-05	0.000304115	-	Superscaffold3	25775659	25783458	+	3003	-	- && Q9Y2E5.4 RecName: Full=Epididymis-specific alpha-mannosidase; AltName: Full=Mannosidase alpha class 2B member 2; Flags: Precursor && PF01074:Glycosyl hydrolases family 38 N-terminal domain|PF07748:Glycosyl hydrolases family 38 C-terminal domain|PF09261:Alpha mannosidase, middle domain	-	215358.XP_010740016.1	0	1835.5	Actinopterygii	MAN2B2	GO:0000323 GO:0003674 GO:0003824 GO:0004553 GO:0004559 GO:0005575 GO:0005576 GO:0005622 GO:0005623 GO:0005737 GO:0005764 GO:0005773 GO:0005775 GO:0005975 GO:0005996 GO:0006013 GO:0006464 GO:0006517 GO:0006807 GO:0008150 GO:0008152 GO:0008496 GO:0009056 GO:0009100 GO:0009311 GO:0009313 GO:0009987 GO:0015923 GO:0016052 GO:0016787 GO:0016798 GO:0019318 GO:0019538 GO:0031974 GO:0036211 GO:0043170 GO:…	3.2.1.24	ko:K12312	ko00511 map00511		R08717 R08718		ko00000 ko00001 ko01000		GH38	38G6B@33154 3BIVP@33208 3D0P4@33213 4873T@7711 48VP1@7742 49Y8E@7898 KOG1959@1 KOG1959@2759	G	Mannosidase alpha class 2B member 2
Msa003026	16.6522	14.8151	15.4269	90.9374	68.0589	111.813	15.6314	90.2699	-2.52989	8.59034e-10	2.83845e-08	-	Superscaffold3	25790777	25793760	-	837	-	- && - && PF14719:Phosphotyrosine interaction domain (PTB/PID)	-	215358.XP_010740017.1	1.3e-132	479.2	Actinopterygii				ko:K12474	ko04144 ko04979 map04144 map04979				ko00000 ko00001 ko04131			3A8UJ@33154 3BUTG@33208 3DBP0@33213 48IXM@7711 49EUU@7742 4A6AA@7898 KOG3536@1 KOG3536@2759	T	Phosphotyrosine interaction domain (PTB/PID)
Msa003042	0.979541	7.40757	2.37337	35.0488	14.584	116.675	3.58683	55.4359	-3.92657	1.3146e-05	0.000180124	-	Superscaffold3	26035411	26042995	-	3078	-	- && Q24574.2 RecName: Full=Ubiquitin carboxyl-terminal hydrolase 64E; AltName: Full=Ubiquitin thioesterase 64E; AltName: Full=Ubiquitin-specific-processing protease 64E; Short=Deubiquitinating enzyme 64E && PF00443:Ubiquitin carboxyl-terminal hydrolase	UCH	215358.XP_010754867.1	1.1e-112	414.8	Actinopterygii			3.4.19.12	ko:K11838 ko:K11857	ko04068 ko05168 ko05169 ko05203 map04068 map05168 map05169 map05203				ko00000 ko00001 ko01000 ko01002 ko04121			39NUZ@33154 3CQDE@33208 3E6JA@33213 48S38@7711 49NIY@7742 4A8QC@7898 COG5077@1 KOG1863@2759	O	ubiquitin carboxyl-terminal hydrolase
Msa003043	14.6931	12.0373	11.8668	175.244	277.097	460.866	12.8658	304.402	-4.56183	2.28917e-24	3.78198e-22	-	Superscaffold3	26043932	26045199	-	279	-	- && - && -	-	303518.XP_005754587.1	1.4e-33	148.7	Vertebrata												2C9BJ@1 2SGD5@2759 3ABJD@33154 3BWDV@33208 3DCYG@33213 48H2J@7711 49DUW@7742	S	Ubiquitin family
Msa003044	4.89771	8.33352	8.30679	66.3085	62.2252	90.423	7.17934	72.9856	-3.35134	2.60604e-11	1.09626e-09	-	Superscaffold3	26045967	26049208	+	816	-	- && - && PF01485:IBR domain, a half RING-finger domain	IBR	32507.XP_006801825.1	3e-145	521.2	Actinopterygii												2CN37@1 2QTNP@2759 39ZEJ@33154 3BMW3@33208 3D54S@33213 48CI9@7711 497VY@7742 49SNF@7898	S	E3 ubiquitin-protein ligase
Msa003059	44.0794	63.8903	52.2141	98.5155	162.369	126.398	53.3946	129.094	-1.2718	0.000167726	0.00164116	-	Superscaffold3	26309921	26322580	+	1158	-	- && Q6AYC4.1 RecName: Full=Macrophage-capping protein; AltName: Full=Actin regulatory protein CAP-G && PF00626:Gelsolin repeat	-	144197.XP_008281043.1	8.1e-181	639.8	Actinopterygii	CAPG	GO:0002376 GO:0003674 GO:0005488 GO:0005515 GO:0005575 GO:0005622 GO:0005623 GO:0005634 GO:0005654 GO:0005730 GO:0005737 GO:0005814 GO:0005815 GO:0005819 GO:0005856 GO:0006950 GO:0006952 GO:0006955 GO:0008064 GO:0008150 GO:0008290 GO:0009987 GO:0010033 GO:0010639 GO:0015629 GO:0015630 GO:0016043 GO:0019904 GO:0022607 GO:0030030 GO:0030031 GO:0030139 GO:0030496 GO:0030832 GO:0030833 GO:0030834 GO:…		ko:K10368					ko00000 ko04147 ko04812			38QM1@33154 3B9JY@33208 3D0D6@33213 47YVF@7711 48X58@7742 49Z7R@7898 KOG0443@1 KOG0443@2759	Z	Capping protein (actin filament) gelsolin-like b
Msa003060	84.2406	161.115	65.2676	499.208	765.176	1248.42	103.541	837.602	-3.01217	3.18709e-13	1.73843e-11	-	Superscaffold3	26327057	26333101	+	1314	-	- && Q5NCC9.1 RecName: Full=E3 ubiquitin-protein ligase TRIM58; AltName: Full=Tripartite motif-containing protein 58 && PF13765:SPRY-associated domain|PF00622:SPRY domain	SPRY	144197.XP_008281067.1	1e-187	662.9	Actinopterygii			2.3.2.27	ko:K12015					ko00000 ko01000 ko04121			39AZR@33154 3BGPJ@33208 3D3DD@33213 486PZ@7711 49256@7742 49QDY@7898 KOG2177@1 KOG2177@2759	O	Si ch211-114c12.5
Msa003135	72.4861	131.484	75.9478	248.183	155.563	269.324	93.3061	224.357	-1.26249	0.000345064	0.00304684	-	Superscaffold3	29604490	29610726	-	2679	-	- && O75460.2 RecName: Full=Serine/threonine-protein kinase/endoribonuclease IRE1; AltName: Full=Endoplasmic reticulum-to-nucleus signaling 1; AltName: Full=Inositol-requiring protein 1; Short=hIRE1p; AltName: Full=Ire1-alpha; Short=IRE1a; Includes: RecName: Full=Serine/threonine-protein kinase; Includes: RecName: Full=Endoribonuclease; Flags: Precursor && PF06479:Ribonuclease 2-5A|PF00069:Protei…	Pkinase	106582.XP_004554463.1	0	1134.4	Actinopterygii			2.7.11.1	ko:K08852	ko04140 ko04141 ko04210 ko04932 ko05010 map04140 map04141 map04210 map04932 map05010				ko00000 ko00001 ko01000 ko01001			39XHF@33154 3BCYF@33208 3D664@33213 4886R@7711 492NE@7742 49PTF@7898 COG0515@1 KOG1027@2759	T	Serine threonine-protein kinase
Msa003147	463.323	410.194	229.03	938.739	739.897	593.097	367.516	757.244	-1.04148	0.000923505	0.0069595	-	Superscaffold3	30037411	30063584	-	5820	-	- && A6H8H2.1 RecName: Full=DENN domain-containing protein 4C && PF03456:uDENN domain|PF03455:dDENN domain|PF02141:DENN (AEX-3) domain|PF10444:Nbl1 / Borealin N terminal	DENN	215358.XP_010752151.1	0	2807.7	Actinopterygii	DENND4C	GO:0003674 GO:0005085 GO:0005088 GO:0005488 GO:0005515 GO:0005575 GO:0005622 GO:0005623 GO:0005737 GO:0005794 GO:0005829 GO:0005886 GO:0008104 GO:0008150 GO:0009719 GO:0009725 GO:0009987 GO:0010033 GO:0010243 GO:0012505 GO:0012506 GO:0016020 GO:0017016 GO:0017112 GO:0017137 GO:0019899 GO:0030141 GO:0030659 GO:0030904 GO:0031090 GO:0031267 GO:0031410 GO:0031982 GO:0032593 GO:0032868 GO:0032869 GO:…		ko:K20163					ko00000 ko04131			38F94@33154 3BA52@33208 3CTGF@33213 488W5@7711 494CC@7742 49R8X@7898 KOG2127@1 KOG2127@2759	T	DENN MADD domain containing 4C
Msa003161	33.3044	25.9265	39.1606	69.1503	115.7	47.6422	32.7972	77.4975	-1.24537	0.00522794	0.0286802	-	Superscaffold3	30842809	30849749	+	2364	-	- && Q92786.2 RecName: Full=Prospero homeobox protein 1; AltName: Full=Homeobox prospero-like protein PROX1; Short=PROX-1 && PF05044:Homeo-prospero domain	Prox1	32507.XP_006802524.1	0	1090.1	Actinopterygii				ko:K20211	ko04013 map04013				ko00000 ko00001 ko03000			39XBI@33154 3BK29@33208 3D57K@33213 48B9D@7711 49AH5@7742 49W6E@7898 KOG3779@1 KOG3779@2759	K	Prospero-related homeobox gene 1b
Msa003162	69.5474	75.9276	62.8942	120.303	142.924	282.937	69.4564	182.054	-1.38844	0.000284846	0.00259228	-	Superscaffold3	30854024	30858605	+	681	-	- && Q7T392.2 RecName: Full=Transmembrane protein 179B && -	-	215358.XP_010741578.1	9.2e-100	369.8	Actinopterygii	TMEM179B	GO:0000323 GO:0001775 GO:0002252 GO:0002263 GO:0002274 GO:0002275 GO:0002283 GO:0002366 GO:0002376 GO:0002443 GO:0002444 GO:0002446 GO:0005575 GO:0005622 GO:0005623 GO:0005634 GO:0005654 GO:0005730 GO:0005737 GO:0005764 GO:0005765 GO:0005766 GO:0005773 GO:0005774 GO:0005886 GO:0006810 GO:0006887 GO:0006955 GO:0008150 GO:0009987 GO:0012505 GO:0012506 GO:0016020 GO:0016192 GO:0016604 GO:0016607 GO:…										2BVGJ@1 2S28I@2759 39VYT@33154 3BIS8@33208 3CRBH@33213 48CZS@7711 494SA@7742 4A36E@7898	S	Transmembrane protein 179B
Msa003169	37.2226	27.7784	11.8668	59.6777	59.3084	70.9772	25.6226	63.3211	-1.2927	0.0053819	0.0293122	-	Superscaffold3	31117664	31121451	-	894	-	- && O34678.1 RecName: Full=Uncharacterized oxidoreductase YtbE && PF00248:Aldo/keto reductase family	Aldo_ket_red	144197.XP_008285075.1	1.4e-148	532.3	Actinopterygii												39WG7@33154 3BM05@33208 3CS7X@33213 486TM@7711 499GS@7742 4A012@7898 COG0656@1 KOG1577@2759	S	Prostaglandin F synthase-like
Msa003174	11.7545	7.40757	15.4269	41.6796	27.2235	35.0025	11.5297	34.6352	-1.60261	0.00305142	0.0185526	-	Superscaffold3	31201982	31207208	-	1431	-	- && - && PF00170:bZIP transcription factor	bZIP_1	215358.XP_010727995.1	7.7e-64	251.5	Actinopterygii	BATF2											3AQ7D@33154 3BUTS@33208 3DI1K@33213 48GMV@7711 49DE3@7742 4A4R9@7898 KOG1414@1 KOG1414@2759	K	Basic leucine zipper transcription factor ATF-like 2
Msa003193	3.91817	0	1.18668	23.6816	20.4177	87.5061	1.70162	43.8685	-4.68779	2.58211e-06	4.24148e-05	-	Superscaffold3	31687218	31688487	-	357	-	- && - && -	-	NA	NA	NA	NA	NA	NA	NA	NA	NA	NA	NA	NA	NA	NA	NA	NA	NA	NA
Msa003194	0	0	0	3.78906	3.88908	11.6675	0	6.44854	-5.09573	0.00461447	0.0259865	-	Superscaffold3	31700713	31703084	-	393	-	- && - && -	-	NA	NA	NA	NA	NA	NA	NA	NA	NA	NA	NA	NA	NA	NA	NA	NA	NA	NA
Msa003195	119.504	13.8892	328.711	3215.96	1573.13	20394.8	154.035	8394.62	-5.76881	1.88651e-05	0.000248956	-	Superscaffold3	31711695	31712423	-	459	-	- && - && -	-	NA	NA	NA	NA	NA	NA	NA	NA	NA	NA	NA	NA	NA	NA	NA	NA	NA	NA
Msa003228	21.5499	101.854	18.9869	377.011	230.428	542.538	47.4636	383.326	-3.00612	1.60403e-07	3.50641e-06	-	Superscaffold3	33542614	33745287	+	21354	-	- && A0JN92.2 RecName: Full=Up-regulator of cell proliferation; AltName: Full=HBV X protein up-regulated gene 4 protein homolog; AltName: Full=HBxAg up-regulated gene 4 protein homolog && PF05879:Root hair defective 3 GTP-binding protein (RHD3)	-	NA	NA	NA	NA	NA	NA	NA	NA	NA	NA	NA	NA	NA	NA	NA	NA	NA	NA
Msa003230	69.5474	100.928	61.7075	1358.38	703.923	1544.97	77.3944	1202.42	-3.9537	2.63522e-30	9.433e-28	-	Superscaffold3	33778231	33823619	+	7575	-	- && A0JN92.2 RecName: Full=Up-regulator of cell proliferation; AltName: Full=HBV X protein up-regulated gene 4 protein homolog; AltName: Full=HBxAg up-regulated gene 4 protein homolog && PF05879:Root hair defective 3 GTP-binding protein (RHD3)|PF00041:Fibronectin type III domain	fn3	215358.XP_010746581.1	0	1961.4	Actinopterygii	urgcp											28P8M@1 2QVVR@2759 38BE7@33154 3BB2S@33208 3CTE2@33213 480EB@7711 48VD0@7742 49UUF@7898	S	Up-regulator of cell
Msa003255	133.218	152.781	231.403	446.162	560.027	328.634	172.467	444.941	-1.37026	1.11121e-05	0.000155732	-	Superscaffold3	35260526	35261116	+	591	-	- && A2VDM0.1 RecName: Full=TRAF-interacting protein with FHA domain-containing protein A; AltName: Full=TRAF2-binding protein && -	-	215358.XP_010735570.1	7e-80	303.5	Actinopterygii	TIFA	GO:0007154 GO:0007165 GO:0007249 GO:0008150 GO:0009987 GO:0023052 GO:0035556 GO:0050789 GO:0050794 GO:0050896 GO:0051716 GO:0065007										2B8BR@1 2S0RF@2759 39V12@33154 3BM9B@33208 3D0SV@33213 488FX@7711 48W7V@7742 4A3BA@7898	S	TRAF-interacting protein with
Msa003314	94.036	95.3725	62.8942	171.455	218.761	148.76	84.1009	179.659	-1.0903	0.000361142	0.00316912	-	Superscaffold3	38498666	38510713	+	1485	-	- && Q9H5U6.3 RecName: Full=Zinc finger CCHC domain-containing protein 4 && PF06839:GRF zinc finger|PF10237:Probable N6-adenine methyltransferase	zf-GRF	215358.XP_010744356.1	3.9e-220	770.8	Actinopterygii	ZCCHC4											38GWE@33154 3BE20@33208 3CT8A@33213 480UM@7711 494BB@7742 49X11@7898 KOG4399@1 KOG4399@2759	S	Zinc finger CCHC
Msa003336	0	0	0	2.84179	12.6395	3.88916	0	6.45682	-5.09742	0.00535834	0.0292369	-	Superscaffold3	39494900	39499912	+	282	-	- && - && -	-	NA	NA	NA	NA	NA	NA	NA	NA	NA	NA	NA	NA	NA	NA	NA	NA	NA	NA
Msa003434	241.947	195.375	162.576	469.843	392.797	362.664	199.966	408.435	-1.02854	3.87126e-05	0.00046462	-	Superscaffold4	1115622	1143504	-	1656	-	- && Q8BJA2.1 RecName: Full=Solute carrier family 41 member 1 && PF01769:Divalent cation transporter	-	144197.XP_008298416.1	1.2e-291	1008.4	Actinopterygii	SLC41A1	GO:0003674 GO:0005215 GO:0005575 GO:0005623 GO:0005886 GO:0006810 GO:0006811 GO:0006812 GO:0006814 GO:0006873 GO:0006875 GO:0008150 GO:0008324 GO:0009987 GO:0010035 GO:0010038 GO:0010960 GO:0010961 GO:0015075 GO:0015077 GO:0015081 GO:0015095 GO:0015291 GO:0015297 GO:0015298 GO:0015318 GO:0015491 GO:0015672 GO:0015693 GO:0016020 GO:0016323 GO:0019725 GO:0022804 GO:0022857 GO:0022890 GO:0030001 GO:…		ko:K15122					ko00000 ko02000	1.A.26.2		38B5X@33154 3BB4Z@33208 3CUBY@33213 480NI@7711 4904M@7742 49VPD@7898 COG1824@1 KOG3788@2759	P	Divalent cation transporter
Msa003442	5.87725	4.62973	7.1201	37.8906	39.863	50.5591	5.87569	42.7709	-2.87797	4.13356e-07	8.07078e-06	-	Superscaffold4	1656436	1663002	-	1278	-	- && Q9UIH9.1 RecName: Full=Krueppel-like factor 15; AltName: Full=Kidney-enriched krueppel-like factor && -	-	106582.XP_004559947.1	1.2e-111	410.2	Actinopterygii	KLF15			ko:K09210					ko00000 ko03000			39S9Q@33154 3BFCF@33208 3E4DR@33213 48D7C@7711 497W1@7742 49VH0@7898 KOG1721@1 KOG1721@2759	S	Krueppel-like factor
Msa003447	4.89771	21.2968	23.7337	57.7831	67.0866	28.1964	16.6427	51.022	-1.62332	0.00853059	0.0425095	-	Superscaffold4	2079360	2089398	-	669	-	- && Q9ET38.3 RecName: Full=Claudin-19 && PF00822:PMP-22/EMP/MP20/Claudin family	-	48698.ENSPFOP00000023720	1.2e-120	439.1	Actinopterygii	CLDN19	GO:0001508 GO:0003008 GO:0003674 GO:0005198 GO:0005488 GO:0005515 GO:0005575 GO:0005622 GO:0005623 GO:0005634 GO:0005737 GO:0005886 GO:0005911 GO:0005923 GO:0007043 GO:0007154 GO:0007155 GO:0008150 GO:0009987 GO:0016020 GO:0016043 GO:0016323 GO:0016338 GO:0019226 GO:0019227 GO:0022607 GO:0022610 GO:0023052 GO:0030054 GO:0032501 GO:0034329 GO:0034330 GO:0035637 GO:0042391 GO:0042802 GO:0043226 GO:…		ko:K06087	ko04514 ko04530 ko04670 ko05160 map04514 map04530 map04670 map05160				ko00000 ko00001 ko04147 ko04516			28JY8@1 2QTG5@2759 39TSE@33154 3B9UZ@33208 3CWP8@33213 48383@7711 4960F@7742 49ZTS@7898	S	Plays a major role in tight junction-specific obliteration of the intercellular space through calcium- independent cell-adhesion activity
Msa003450	139.095	109.262	199.363	324.912	321.821	257.657	149.24	301.463	-1.01866	0.000488656	0.00405804	-	Superscaffold4	2142507	2147003	-	2883	-	- && F6S215.1 RecName: Full=AP-5 complex subunit beta-1; AltName: Full=Adaptor-related protein complex 5 beta subunit; Short=Beta5 && -	-	215358.XP_010754354.1	0	1576.2	Actinopterygii	AP5B1	GO:0005575 GO:0005622 GO:0005623 GO:0005737 GO:0006810 GO:0008150 GO:0016020 GO:0016192 GO:0016197 GO:0030117 GO:0030119 GO:0032991 GO:0044424 GO:0044425 GO:0044444 GO:0044464 GO:0046907 GO:0048475 GO:0051179 GO:0051234 GO:0051641 GO:0051649 GO:0098796		ko:K19022					ko00000 ko03400			2CF5P@1 2QVTX@2759 38W9M@33154 3BGCY@33208 3CZV7@33213 4858M@7711 492K6@7742 49XRV@7898	S	Adaptor-related protein complex 5 beta 1 subunit
Msa003453	1.95908	1.85189	1.18668	23.6816	21.3899	35.9747	1.66589	27.0154	-3.99843	5.05016e-06	7.73367e-05	-	Superscaffold4	2172367	2189569	-	1917	-	- && Q9HA90.2 RecName: Full=EF-hand and coiled-coil domain-containing protein 1; AltName: Full=Coiled-coil domain-containing protein 48 && PF15799:Coiled-coil domain-containing protein 48	-	215358.XP_010732958.1	0	1090.1	Actinopterygii	EFCC1											2C058@1 2QUT5@2759 38H85@33154 3BF7E@33208 3CXKP@33213 487IS@7711 4937H@7742 49Y19@7898	S	EF-hand and coiled-coil
Msa003471	268.394	213.894	157.829	609.091	898.377	677.686	213.372	728.385	-1.76918	2.0262e-10	7.42305e-09	-	Superscaffold4	3185377	3199187	-	1395	-	- && Q9UIH9.1 RecName: Full=Krueppel-like factor 15; AltName: Full=Kidney-enriched krueppel-like factor && PF00096:Zinc finger, C2H2 type	zf-C2H2	215358.XP_010745701.1	7.5e-173	613.6	Actinopterygii	KLF15	GO:0000981 GO:0000982 GO:0001067 GO:0001077 GO:0001228 GO:0001655 GO:0001700 GO:0001822 GO:0003008 GO:0003012 GO:0003299 GO:0003300 GO:0003674 GO:0003676 GO:0003677 GO:0003700 GO:0005488 GO:0005575 GO:0005622 GO:0005623 GO:0005634 GO:0005654 GO:0006139 GO:0006351 GO:0006355 GO:0006357 GO:0006366 GO:0006725 GO:0006807 GO:0006950 GO:0007043 GO:0007275 GO:0007399 GO:0008150 GO:0008152 GO:0009058 GO:…		ko:K09210					ko00000 ko03000			38BGQ@33154 3BHHA@33208 3D3N2@33213 48B5I@7711 4942H@7742 49ZT4@7898 KOG1721@1 KOG1721@2759	K	factor 15
Msa003490	161.624	215.745	155.456	1124.4	647.531	1018.96	177.608	930.298	-2.38737	3.49823e-17	3.04351e-15	-	Superscaffold4	3852804	3871585	-	8661	-	- && E9QAM5.1 RecName: Full=Helicase with zinc finger domain 2; AltName: Full=PPAR-gamma DNA-binding domain-interacting protein 1; Short=PDIP1; Short=PPAR-gamma DBD-interacting protein 1 && PF13086:AAA domain|PF00773:RNB domain|PF13087:AAA domain	RNB	215358.XP_010750041.1	0	4375.5	Actinopterygii	HELZ2	GO:0003674 GO:0003712 GO:0003713 GO:0005575 GO:0005622 GO:0005623 GO:0005634 GO:0005654 GO:0006355 GO:0006357 GO:0008150 GO:0009889 GO:0009891 GO:0009893 GO:0010468 GO:0010556 GO:0010557 GO:0010604 GO:0010628 GO:0019216 GO:0019219 GO:0019222 GO:0030374 GO:0031323 GO:0031325 GO:0031326 GO:0031328 GO:0031974 GO:0031981 GO:0043226 GO:0043227 GO:0043229 GO:0043231 GO:0043233 GO:0044422 GO:0044424 GO:…										38E5C@33154 3B9CU@33208 3CXWN@33213 48C38@7711 48ZRY@7742 4A2HU@7898 COG0557@1 COG1112@1 KOG1804@2759 KOG2102@2759	AJ	Helicase with zinc finger
Msa003508	0	0	0	3.78906	1.94454	18.4735	0	8.06904	-5.41916	0.0031551	0.019028	-	Superscaffold4	4469532	4636655	+	3672	-	- && Q62717.1 RecName: Full=Calcium-dependent secretion activator 1; AltName: Full=Calcium-dependent activator protein for secretion 1; Short=CAPS-1; Short=rCAPS && PF06292:Domain of Unknown Function (DUF1041)|PF00169:PH domain	PH	144197.XP_008290398.1	0	2032.7	Actinopterygii	CADPS	GO:0000003 GO:0001505 GO:0001820 GO:0003674 GO:0005488 GO:0005509 GO:0005515 GO:0005543 GO:0005546 GO:0005575 GO:0005622 GO:0005623 GO:0005737 GO:0005829 GO:0006810 GO:0006811 GO:0006812 GO:0006836 GO:0006837 GO:0006887 GO:0006937 GO:0006996 GO:0007154 GO:0007267 GO:0007268 GO:0007269 GO:0007610 GO:0007626 GO:0007631 GO:0007635 GO:0008021 GO:0008150 GO:0008289 GO:0009987 GO:0010033 GO:0010035 GO:…		ko:K19933					ko00000 ko04131			38BJR@33154 3BB17@33208 3CRXR@33213 4826K@7711 48VME@7742 4A6CA@7898 KOG3543@1 KOG3543@2759	T	Ca2 -dependent activator protein for secretion a
Msa003551	137.136	161.115	204.11	456.581	309.182	480.311	167.453	415.358	-1.31296	2.73965e-06	4.445e-05	-	Superscaffold4	7233288	7258105	+	2898	-	- && Q920B0.2 RecName: Full=FERM domain-containing protein 4B; AltName: Full=GRP1-binding protein GRSP1; AltName: Full=Golgi-associated band 4.1-like protein; Short=GOBLIN && PF11819:Domain of unknown function (DUF3338)|PF09380:FERM C-terminal PH-like domain|PF09379:FERM N-terminal domain|PF00373:FERM central domain	Band_41	215358.XP_010732961.1	0	1564.3	Actinopterygii	FRMD4B	GO:0001726 GO:0005575 GO:0005622 GO:0005623 GO:0005737 GO:0005813 GO:0005815 GO:0005856 GO:0005886 GO:0005911 GO:0005912 GO:0005923 GO:0007163 GO:0008150 GO:0009987 GO:0015630 GO:0016020 GO:0030010 GO:0030054 GO:0031252 GO:0032153 GO:0032154 GO:0032155 GO:0033043 GO:0042995 GO:0043226 GO:0043228 GO:0043229 GO:0043232 GO:0043296 GO:0044422 GO:0044424 GO:0044425 GO:0044430 GO:0044446 GO:0044459 GO:…										38EVQ@33154 3BGX0@33208 3CTA0@33213 483KT@7711 48ZV8@7742 49S3M@7898 KOG3529@1 KOG3529@2759	S	FERM domain containing 4Ba
Msa003560	682.74	369.453	609.955	1033.47	941.157	2116.68	554.049	1363.77	-1.29984	0.000354697	0.00312373	-	Superscaffold4	7546753	7549053	+	960	-	- && Q02083.3 RecName: Full=N-acylethanolamine-hydrolyzing acid amidase; AltName: Full=Acid ceramidase-like protein; AltName: Full=N-acylsphingosine amidohydrolase-like; Short=ASAH-like protein; Contains: RecName: Full=N-acylethanolamine-hydrolyzing acid amidase subunit alpha; Contains: RecName: Full=N-acylethanolamine-hydrolyzing acid amidase subunit beta; Flags: Precursor && PF15508:beta subuni…	-	215358.XP_010732971.1	1.1e-162	579.3	Actinopterygii	NAAA	GO:0000323 GO:0001505 GO:0003674 GO:0003824 GO:0005488 GO:0005515 GO:0005575 GO:0005622 GO:0005623 GO:0005737 GO:0005764 GO:0005773 GO:0005775 GO:0006810 GO:0006836 GO:0007154 GO:0007267 GO:0007268 GO:0007269 GO:0008134 GO:0008150 GO:0009987 GO:0016787 GO:0016810 GO:0023052 GO:0023061 GO:0031974 GO:0032940 GO:0043202 GO:0043226 GO:0043227 GO:0043229 GO:0043231 GO:0043233 GO:0044422 GO:0044424 GO:…		ko:K13720					ko00000 ko01000 ko01002			2CKW9@1 2QT7H@2759 38D4V@33154 3BDVA@33208 3CYK6@33213 486CD@7711 492B6@7742 49W61@7898	S	acid amidase
Msa003600	154.768	177.782	215.976	664.032	624.197	456.977	182.842	581.735	-1.67192	5.13052e-11	2.05006e-09	-	Superscaffold4	8433840	8435099	+	399	-	- && P41134.3 RecName: Full=DNA-binding protein inhibitor ID-1; AltName: Full=Class B basic helix-loop-helix protein 24; Short=bHLHb24; AltName: Full=Inhibitor of DNA binding 1; AltName: Full=Inhibitor of differentiation 1 && PF00010:Helix-loop-helix DNA-binding domain	HLH	215358.XP_010754010.1	2.5e-65	254.6	Actinopterygii	ID1	GO:0000003 GO:0000122 GO:0000902 GO:0000904 GO:0000981 GO:0000988 GO:0000989 GO:0001076 GO:0001191 GO:0001525 GO:0001568 GO:0001654 GO:0001667 GO:0001700 GO:0001745 GO:0001751 GO:0001752 GO:0001754 GO:0001885 GO:0001886 GO:0001932 GO:0001944 GO:0002009 GO:0002064 GO:0002065 GO:0002066 GO:0002165 GO:0003002 GO:0003006 GO:0003158 GO:0003382 GO:0003674 GO:0003700 GO:0005488 GO:0005515 GO:0005575 GO:…		ko:K04680 ko:K17693 ko:K17695 ko:K17696	ko04015 ko04350 ko04390 ko04550 ko05202 map04015 map04350 map04390 map04550 map05202				ko00000 ko00001 ko03000			2CI6V@1 2RZP5@2759 39ZVB@33154 3BPKH@33208 3CV6U@33213 489RK@7711 48W7Q@7742 4A3TJ@7898	K	Inhibitor of DNA binding 1
Msa003674	143.993	35.186	30.8538	1148.08	727.258	2407.39	70.0108	1427.58	-4.34867	2.49868e-07	5.15394e-06	-	Superscaffold4	10627311	10641935	-	2025	-	- && Q6TN15.1 RecName: Full=Interferon-induced GTP-binding protein Mx; AltName: Full=Interferon-inducible Mx protein && PF02212:Dynamin GTPase effector domain|PF00350:Dynamin family|PF01031:Dynamin central region	-	144197.XP_008289661.1	1.1e-257	896	Actinopterygii	mx1	GO:0000266 GO:0003373 GO:0003374 GO:0003674 GO:0003824 GO:0003924 GO:0005488 GO:0005515 GO:0005575 GO:0005622 GO:0005623 GO:0005737 GO:0005739 GO:0005740 GO:0006996 GO:0007005 GO:0008017 GO:0008092 GO:0008150 GO:0009605 GO:0009607 GO:0009615 GO:0009617 GO:0009987 GO:0015631 GO:0016020 GO:0016043 GO:0016462 GO:0016787 GO:0016817 GO:0016818 GO:0017111 GO:0022607 GO:0031090 GO:0031966 GO:0031967 GO:…		ko:K14754	ko05162 ko05164 ko05165 map05162 map05164 map05165				ko00000 ko00001			38GN9@33154 3BBS0@33208 3CWHV@33213 484G7@7711 48WMJ@7742 49SME@7898 COG0699@1 KOG0446@2759	U	Belongs to the TRAFAC class dynamin-like GTPase superfamily. Dynamin Fzo YdjA family
Msa003689	0	2.77784	3.56005	19.8926	25.279	20.4181	2.11263	21.8632	-3.40496	0.000133884	0.00134684	-	Superscaffold4	11135972	11148305	+	2328	-	- && P29120.2 RecName: Full=Neuroendocrine convertase 1; Short=NEC 1; AltName: Full=Prohormone convertase 1; AltName: Full=Proprotein convertase 1; Short=PC1; Flags: Precursor && PF12177:Prohormone convertase enzyme|PF01483:Proprotein convertase P-domain|PF16470:Peptidase S8 pro-domain|PF00082:Subtilase family	Peptidase_S8	215358.XP_010741599.1	0	1464.9	Actinopterygii	PCSK1	GO:0001101 GO:0002237 GO:0002791 GO:0002793 GO:0003674 GO:0003824 GO:0004175 GO:0004252 GO:0005488 GO:0005515 GO:0005575 GO:0005576 GO:0005615 GO:0005622 GO:0005623 GO:0005737 GO:0005783 GO:0005788 GO:0005791 GO:0005794 GO:0005802 GO:0006508 GO:0006518 GO:0006807 GO:0006950 GO:0007154 GO:0007267 GO:0007275 GO:0007399 GO:0007417 GO:0007420 GO:0008150 GO:0008152 GO:0008233 GO:0008236 GO:0009058 GO:…	3.4.21.75 3.4.21.93	ko:K01349 ko:K01359 ko:K08654 ko:K08672	ko05164 map05164				ko00000 ko00001 ko01000 ko01002 ko03110 ko04131			38C1N@33154 3B9FW@33208 3CR86@33213 47ZMM@7711 49321@7742 49ZC3@7898 COG1404@1 KOG3525@2759	O	Proprotein convertase subtilisin kexin type 1
Msa003737	92.0769	107.41	67.641	451.845	370.435	465.727	89.0425	429.336	-2.26371	1.13024e-17	1.03849e-15	-	Superscaffold4	12670373	12671896	-	1524	-	- && Q02084.2 RecName: Full=Zinc-binding protein A33 && PF13765:SPRY-associated domain|PF15227:zinc finger of C3HC4-type, RING	-	144197.XP_008295454.1	1.2e-219	769.2	Actinopterygii			2.3.2.27	ko:K12009 ko:K12015 ko:K12036					ko00000 ko01000 ko04121 ko04131			39WKN@33154 3BM34@33208 3D3ZG@33213 48CVK@7711 496UR@7742 49TMY@7898 KOG2177@1 KOG2177@2759	O	Tripartite motif containing 107
Msa003797	41.1407	44.4454	56.9608	89.9901	109.866	113.758	47.5157	104.538	-1.14285	0.000361383	0.00316961	-	Superscaffold4	14241021	14281069	+	1584	-	- && Q9R210.2 RecName: Full=Transcription factor EB && PF11851:Domain of unknown function (DUF3371)|PF15951:MITF/TFEB/TFEC/TFE3 N-terminus|PF00010:Helix-loop-helix DNA-binding domain	HLH	215358.XP_010737116.1	1.4e-194	686	Actinopterygii	TFEB	GO:0000003 GO:0000976 GO:0000977 GO:0000978 GO:0000981 GO:0000982 GO:0000987 GO:0001012 GO:0001067 GO:0001077 GO:0001228 GO:0001701 GO:0001890 GO:0001892 GO:0002376 GO:0002682 GO:0002831 GO:0003006 GO:0003674 GO:0003676 GO:0003677 GO:0003690 GO:0003700 GO:0005488 GO:0005515 GO:0005575 GO:0005622 GO:0005623 GO:0005634 GO:0005654 GO:0005667 GO:0005737 GO:0006139 GO:0006351 GO:0006355 GO:0006357 GO:…		ko:K15590	ko04137 map04137				ko00000 ko00001 ko03000			38GJB@33154 3BIF3@33208 3D0T9@33213 483T4@7711 48ZCP@7742 49TGZ@7898 KOG1318@1 KOG1318@2759	K	Transcription factor EB
Msa003798	30.3658	42.5935	29.6671	75.7811	100.144	62.2266	34.2088	79.3838	-1.20944	0.00152321	0.0105489	-	Superscaffold4	14313796	14344459	-	981	-	- && Q9P1T7.2 RecName: Full=MyoD family inhibitor domain-containing protein; AltName: Full=I-mfa domain-containing protein; Short=hIC && PF15316:MyoD family inhibitor	-	106582.XP_004545140.1	4.9e-70	271.6	Actinopterygii	MDFI	GO:0000003 GO:0000122 GO:0000165 GO:0000187 GO:0001501 GO:0001701 GO:0001890 GO:0001892 GO:0001932 GO:0001934 GO:0003002 GO:0003006 GO:0003674 GO:0005488 GO:0005515 GO:0005575 GO:0005622 GO:0005623 GO:0005634 GO:0005737 GO:0006355 GO:0006357 GO:0006464 GO:0006468 GO:0006793 GO:0006796 GO:0006807 GO:0006950 GO:0007154 GO:0007165 GO:0007254 GO:0007257 GO:0007275 GO:0007389 GO:0008104 GO:0008134 GO:…										2ARGY@1 2RZMC@2759 3A0KU@33154 3BPDZ@33208 3CZQ2@33213 489QN@7711 4933Z@7742 4A376@7898	S	MyoD family inhibitor
Msa003802	29.3862	24.0746	22.547	54.9413	44.7244	56.3928	25.3359	52.0195	-1.03509	0.00941225	0.0457792	-	Superscaffold4	14631917	14645695	+	1965	-	- && Q14164.1 RecName: Full=Inhibitor of nuclear factor kappa-B kinase subunit epsilon; Short=I-kappa-B kinase epsilon; Short=IKK-E; Short=IKK-epsilon; Short=IkBKE; AltName: Full=Inducible I kappa-B kinase; Short=IKK-i && PF00069:Protein kinase domain	Pkinase	144197.XP_008294259.1	0	1082	Actinopterygii	IKBKE	GO:0000003 GO:0000226 GO:0000578 GO:0000902 GO:0001578 GO:0001817 GO:0001818 GO:0001894 GO:0002218 GO:0002221 GO:0002224 GO:0002253 GO:0002376 GO:0002682 GO:0002684 GO:0002756 GO:0002757 GO:0002758 GO:0002764 GO:0003002 GO:0003006 GO:0003674 GO:0003824 GO:0004672 GO:0004674 GO:0004704 GO:0005488 GO:0005515 GO:0005575 GO:0005622 GO:0005623 GO:0005634 GO:0005654 GO:0005737 GO:0005739 GO:0005740 GO:…	2.7.11.10	ko:K05410 ko:K07211	ko04014 ko04137 ko04620 ko04621 ko04622 ko04623 ko04657 ko05160 ko05161 ko05162 ko05164 ko05165 ko05167 ko05168 ko05169 map04014 map04137 map04620 map04621 map04622 map04623 map04657 map05160 map05161 map05162 map05164 map05165 map05167 map05168 map05169				ko00000 ko00001 ko01000 ko01001 ko04131			38HXK@33154 3BD7S@33208 3CU69@33213 480T3@7711 48XW8@7742 49UIM@7898 COG0515@1 KOG4250@2759	T	Inhibitor of kappa light polypeptide gene enhancer in B-cells kinase epsilon
Msa003836	1554.53	1344.47	1624.57	2892.95	3049.04	4849.78	1507.86	3597.26	-1.25453	8.64792e-07	1.55753e-05	-	Superscaffold4	15113197	15119427	+	912	-	- && P05689.2 RecName: Full=Cathepsin Z; Flags: Precursor && PF00112:Papain family cysteine protease	Peptidase_C1	48698.ENSPFOP00000015568	6.4e-165	586.6	Actinopterygii	CTSZ	GO:0000003 GO:0000323 GO:0001763 GO:0001775 GO:0001990 GO:0001991 GO:0002002 GO:0002003 GO:0002009 GO:0002119 GO:0002164 GO:0002252 GO:0002263 GO:0002274 GO:0002275 GO:0002283 GO:0002366 GO:0002376 GO:0002443 GO:0002444 GO:0002446 GO:0003006 GO:0003008 GO:0003013 GO:0003044 GO:0003073 GO:0003081 GO:0003674 GO:0003824 GO:0004175 GO:0004180 GO:0004197 GO:0005575 GO:0005576 GO:0005615 GO:0005622 GO:…	3.4.18.1	ko:K08568	ko04142 ko04210 map04142 map04210				ko00000 ko00001 ko01000 ko01002			38FXY@33154 3BJJC@33208 3CYXA@33213 487EE@7711 490WI@7742 49U3J@7898 COG4870@1 KOG1543@2759	O	Belongs to the peptidase C1 family
Msa003840	8.81587	13.8892	10.6802	29.3652	42.7799	36.947	11.1284	36.364	-1.70369	0.0010406	0.00768354	-	Superscaffold4	15168180	15186638	-	1842	-	- && Q7TN12.1 RecName: Full=Uncharacterized protein C1orf106 homolog && PF11819:Domain of unknown function (DUF3338)	-	215358.XP_010751750.1	3.4e-282	977.2	Actinopterygii	C1orf106	GO:0000187 GO:0001816 GO:0001817 GO:0001819 GO:0001894 GO:0001932 GO:0001934 GO:0002218 GO:0002221 GO:0002237 GO:0002253 GO:0002367 GO:0002376 GO:0002440 GO:0002682 GO:0002684 GO:0002753 GO:0002757 GO:0002758 GO:0002764 GO:0003008 GO:0005575 GO:0005622 GO:0005623 GO:0005634 GO:0005737 GO:0006950 GO:0006952 GO:0006955 GO:0007154 GO:0007165 GO:0007586 GO:0008150 GO:0008152 GO:0009058 GO:0009605 GO:…										38RC7@33154 3BG4K@33208 3D23N@33213 4855W@7711 493WP@7742 49WGI@7898 KOG3529@1 KOG3529@2759	S	Chromosome 1 open reading frame 106
Msa003871	226.274	190.745	267.004	771.073	808.928	702.966	228.008	760.989	-1.74138	1.43905e-15	1.07973e-13	-	Superscaffold4	15734193	15836025	+	12576	-	- && P98157.1 RecName: Full=Low-density lipoprotein receptor-related protein 1; Short=LRP-1; AltName: Full=Alpha-2-macroglobulin receptor; Short=A2MR; Flags: Precursor && PF00057:Low-density lipoprotein receptor domain class A|PF00058:Low-density lipoprotein receptor repeat class B|PF14670:Coagulation Factor Xa inhibitory site	Ldl_recept_a	144197.XP_008305215.1	0	4640.9	Actinopterygii	LRP1	GO:0001523 GO:0001568 GO:0001775 GO:0001944 GO:0002020 GO:0002252 GO:0002263 GO:0002265 GO:0002376 GO:0003205 GO:0003279 GO:0003674 GO:0005041 GO:0005044 GO:0005102 GO:0005215 GO:0005488 GO:0005509 GO:0005515 GO:0005575 GO:0005622 GO:0005623 GO:0005634 GO:0005737 GO:0005768 GO:0005769 GO:0005886 GO:0005887 GO:0005905 GO:0006066 GO:0006629 GO:0006720 GO:0006721 GO:0006810 GO:0006897 GO:0006898 GO:…		ko:K04550	ko04979 ko05010 ko05144 map04979 map05010 map05144				ko00000 ko00001 ko04090 ko04131 ko04516			38B6M@33154 3B9HR@33208 3CV9D@33213 47ZFJ@7711 48WNX@7742 49UJ5@7898 KOG1215@1 KOG1215@2759	T	lipoprotein receptor-related protein
Msa003872	521.116	571.309	447.38	1156.61	834.207	1443.85	513.268	1144.89	-1.1568	7.76305e-06	0.000113134	-	Superscaffold4	15854293	15878298	-	6690	-	- && Q3U7R1.2 RecName: Full=Extended synaptotagmin-1; Short=E-Syt1; AltName: Full=Membrane-bound C2 domain-containing protein && PF00168:C2 domain|PF17047:Synaptotagmin-like mitochondrial-lipid-binding domain|PF00097:Zinc finger, C3HC4 type (RING finger)	C2	144197.XP_008305217.1	0	2743.8	Actinopterygii	esyt1											38DXC@33154 3BMM4@33208 3D53S@33213 48CQT@7711 499XQ@7742 49UMP@7898 COG5038@1 KOG1012@2759	M	C2 domain
Msa003895	2.93862	0.925946	1.18668	16.1035	18.4731	5.83374	1.68375	13.4701	-2.99205	0.00469965	0.0263542	-	Superscaffold4	16299340	16340282	+	948	-	- && Q4ZJM9.1 RecName: Full=Complement C1q-like protein 4; AltName: Full=C1q and tumor necrosis factor-related protein 11; Short=C1q/TNF-related protein 11; Short=C1qTNF11; Short=CTRP11; Flags: Precursor && PF00386:C1q domain	-	48698.ENSPFOP00000010385	2.2e-99	369	Actinopterygii	C1QL4	GO:0001932 GO:0001933 GO:0003674 GO:0005488 GO:0005515 GO:0005575 GO:0005576 GO:0005615 GO:0008150 GO:0008285 GO:0009892 GO:0009966 GO:0009968 GO:0010563 GO:0010605 GO:0010646 GO:0010648 GO:0019220 GO:0019222 GO:0023051 GO:0023057 GO:0031323 GO:0031324 GO:0031399 GO:0031400 GO:0032268 GO:0032269 GO:0042127 GO:0042325 GO:0042326 GO:0042802 GO:0043408 GO:0043409 GO:0044421 GO:0045595 GO:0045596 GO:…										28K69@1 2QSVI@2759 39RVC@33154 3BI5E@33208 3CT5W@33213 47ZVA@7711 48XM1@7742 49Z1R@7898	S	Complement component 1 q subcomponent-like 4
Msa003903	12.734	12.0373	9.49347	59.6777	75.837	22.3627	11.4216	52.6258	-2.19865	0.000160944	0.00158381	-	Superscaffold4	16433112	16435830	+	1227	-	- && Q8CIM5.1 RecName: Full=G-protein coupled receptor 84 && PF00001:7 transmembrane receptor (rhodopsin family)	7tm_1	215358.XP_010745395.1	2.9e-168	598.2	Actinopterygii	GPR84	GO:0001653 GO:0001775 GO:0002252 GO:0002263 GO:0002274 GO:0002275 GO:0002283 GO:0002366 GO:0002376 GO:0002443 GO:0002444 GO:0002446 GO:0003674 GO:0004888 GO:0004930 GO:0004966 GO:0005575 GO:0005622 GO:0005623 GO:0005737 GO:0005886 GO:0005887 GO:0006810 GO:0006887 GO:0006955 GO:0007154 GO:0007165 GO:0007186 GO:0007187 GO:0007188 GO:0007200 GO:0007218 GO:0008150 GO:0008188 GO:0008528 GO:0009987 GO:…		ko:K08421					ko00000 ko04030			38M95@33154 3BKHZ@33208 3D2R2@33213 48A25@7711 48VBI@7742 49R9V@7898 KOG3656@1 KOG3656@2759	S	G protein-coupled receptor 84
Msa003904	280.149	400.935	458.06	1598.03	1309.65	2317.94	379.714	1741.87	-2.19844	5.48216e-14	3.36409e-12	-	Superscaffold4	16437409	16448122	-	2415	-	- && P42224.2 RecName: Full=Signal transducer and activator of transcription 1-alpha/beta; AltName: Full=Transcription factor ISGF-3 components p91/p84 && PF00017:SH2 domain|PF02865:STAT protein, protein interaction domain|PF01017:STAT protein, all-alpha domain|PF02864:STAT protein, DNA binding domain	STAT_bind	215358.XP_010745391.1	0	1358.2	Actinopterygii	STAT2	GO:0000981 GO:0001932 GO:0002252 GO:0002376 GO:0003674 GO:0003700 GO:0005488 GO:0005515 GO:0005575 GO:0005622 GO:0005623 GO:0005634 GO:0005654 GO:0005737 GO:0005829 GO:0005886 GO:0006355 GO:0006357 GO:0006950 GO:0006952 GO:0006955 GO:0007154 GO:0007165 GO:0007166 GO:0007259 GO:0008150 GO:0009605 GO:0009607 GO:0009615 GO:0009889 GO:0009987 GO:0010033 GO:0010468 GO:0010556 GO:0010821 GO:0016020 GO:…		ko:K04692 ko:K11220 ko:K11221	ko01521 ko04062 ko04066 ko04068 ko04217 ko04380 ko04550 ko04620 ko04621 ko04630 ko04658 ko04659 ko04917 ko04919 ko04920 ko04931 ko04933 ko05140 ko05145 ko05152 ko05160 ko05161 ko05162 ko05164 ko05165 ko05167 ko05168 ko05169 ko05200 ko05203 ko05205 ko05206 ko05212 ko05221 ko05223 ko05321 map01521 map04062 map04066 map04068 map04217 map04380 map04550 map04620 map04621 map04630 map04658 map04659 map…	M00684			ko00000 ko00001 ko00002 ko03000			38EXI@33154 3BFMU@33208 3CVB3@33213 487KG@7711 4920D@7742 49V5R@7898 KOG3667@1 KOG3667@2759	KT	Signal transducer and activator of transcription
Msa003907	345.778	359.267	348.885	616.669	784.621	796.306	351.31	732.532	-1.05994	2.0581e-07	4.33892e-06	-	Superscaffold4	16477600	16481285	-	1233	-	- && Q7SYI5.1 RecName: Full=Glycoprotein-N-acetylgalactosamine 3-beta-galactosyltransferase 1-B; AltName: Full=Core 1 O-glycan T-synthase B; AltName: Full=Core 1 UDP-galactose:N-acetylgalactosamine-alpha-R beta 1,3-galactosyltransferase 1-B; AltName: Full=Core 1 beta1,3-galactosyltransferase 1-B; Short=C1GalT1-B; Short=Core 1 beta3-Gal-T1-B && PF02434:Fringe-like	Fringe	215358.XP_010745389.1	1.6e-203	715.3	Actinopterygii		GO:0001525 GO:0001568 GO:0001655 GO:0001822 GO:0001944 GO:0003674 GO:0003824 GO:0005575 GO:0006464 GO:0006486 GO:0006493 GO:0006807 GO:0007275 GO:0008150 GO:0008152 GO:0008378 GO:0009058 GO:0009059 GO:0009100 GO:0009101 GO:0009653 GO:0009987 GO:0016020 GO:0016021 GO:0016263 GO:0016266 GO:0016267 GO:0016740 GO:0016757 GO:0016758 GO:0019538 GO:0031224 GO:0032501 GO:0032502 GO:0034645 GO:0035239 GO:…	2.4.1.122	ko:K00731	ko00512 ko01100 map00512 map01100	M00056	R05908		ko00000 ko00001 ko00002 ko01000 ko01003		GT31	38C0F@33154 3BANH@33208 3CS5Q@33213 47YUB@7711 48XJA@7742 49RBV@7898 KOG2246@1 KOG2246@2759	G	Glycosyltransferase that generates the core 1 O-glycan Gal-beta1-3GalNAc-alpha1-Ser Thr (T antigen) which is a precursor for many extended O-glycans in glycoproteins
Msa003919	30.3658	116.669	39.1606	360.908	365.573	194.458	62.0652	306.98	-2.30102	2.54798e-06	4.19342e-05	-	Superscaffold4	16620723	16640417	+	3798	-	- && Q5RB22.1 RecName: Full=Receptor tyrosine-protein kinase erbB-3; AltName: Full=Proto-oncogene-like protein c-ErbB-3; Flags: Precursor && PF14843:Growth factor receptor domain IV|PF01030:Receptor L domain|PF07714:Protein tyrosine kinase|PF00757:Furin-like cysteine rich region	Pkinase_Tyr	215358.XP_010753089.1	0	2018	Actinopterygii	ERBB3	GO:0000003 GO:0000086 GO:0000165 GO:0000278 GO:0000578 GO:0000902 GO:0000904 GO:0001654 GO:0001655 GO:0001667 GO:0001700 GO:0001708 GO:0001709 GO:0001736 GO:0001738 GO:0001742 GO:0001745 GO:0001751 GO:0001752 GO:0001754 GO:0001894 GO:0001932 GO:0001934 GO:0002009 GO:0002064 GO:0002065 GO:0002066 GO:0002119 GO:0002164 GO:0002165 GO:0002682 GO:0003002 GO:0003006 GO:0003008 GO:0003013 GO:0003015 GO:…	2.7.10.1	ko:K04361 ko:K05083 ko:K05084 ko:K05085	ko01521 ko01522 ko01524 ko04010 ko04012 ko04013 ko04014 ko04015 ko04020 ko04060 ko04066 ko04068 ko04072 ko04144 ko04151 ko04214 ko04320 ko04510 ko04520 ko04530 ko04540 ko04630 ko04810 ko04912 ko04915 ko04921 ko04926 ko04934 ko05120 ko05160 ko05165 ko05200 ko05205 ko05206 ko05210 ko05212 ko05213 ko05214 ko05215 ko05218 ko05219 ko05223 ko05224 ko05225 ko05226 ko05230 ko05231 map01521 map01522 map01…				ko00000 ko00001 ko01000 ko01001 ko01020 ko04050 ko04090 ko04147 ko04516			38CH9@33154 3BBNC@33208 3CSNN@33213 47YY3@7711 48XJT@7742 49TSP@7898 KOG1025@1 KOG1025@2759	T	V-erb-b2 erythroblastic leukemia viral oncogene homolog 3a
Msa003955	122.443	114.817	193.429	241.552	296.542	500.73	143.563	346.275	-1.2731	0.000325581	0.00290152	-	Superscaffold4	17431635	17522500	+	1014	-	- && Q9Y6I9.1 RecName: Full=Testis-expressed sequence 264 protein; AltName: Full=Putative secreted protein Zsig11; Flags: Precursor && -	-	303518.XP_005741438.1	2.1e-124	452.2	Actinopterygii	tex264											2CCUJ@1 2S3D1@2759 39RGK@33154 3BA0I@33208 3CWI1@33213 4863N@7711 492KA@7742 49QJJ@7898	S	Testis-expressed sequence 264
Msa003982	6.85679	0.925946	5.93342	18.9453	30.1404	37.9193	4.57205	29.0017	-2.6871	0.000341138	0.00302292	-	Superscaffold4	18007528	18012091	-	1686	-	- && Q99PP9.2 RecName: Full=Tripartite motif-containing protein 16; AltName: Full=Estrogen-responsive B box protein && PF13765:SPRY-associated domain|PF00622:SPRY domain|PF15227:zinc finger of C3HC4-type, RING|PF00643:B-box zinc finger	SPRY	215358.XP_010753580.1	3.4e-204	718	Vertebrata				ko:K12006					ko00000 ko04121			393H3@33154 3BC3M@33208 3CY4H@33213 482R5@7711 499DI@7742 KOG2177@1 KOG2177@2759	O	zinc finger of C3HC4-type RING
Msa004023	5.87725	1.85189	8.30679	179.98	204.177	121.536	5.34531	168.564	-5.02596	4.87253e-22	6.91899e-20	-	Superscaffold4	18496572	18497365	-	645	-	- && Q9PW70.1 RecName: Full=Cytokine-inducible SH2-containing protein; Short=CIS; AltName: Full=CIS-1; AltName: Full=Suppressor of cytokine signaling; Short=SOCS && PF00017:SH2 domain|PF07525:SOCS box	SH2	215358.XP_010747033.1	2.1e-101	375.2	Actinopterygii	CISH	GO:0001558 GO:0001932 GO:0001933 GO:0003674 GO:0004857 GO:0004860 GO:0005575 GO:0005622 GO:0005623 GO:0005737 GO:0005829 GO:0005886 GO:0006464 GO:0006469 GO:0006807 GO:0007154 GO:0007165 GO:0007166 GO:0007186 GO:0007205 GO:0008150 GO:0008152 GO:0009892 GO:0009966 GO:0009968 GO:0009987 GO:0010033 GO:0010563 GO:0010605 GO:0010646 GO:0010648 GO:0016020 GO:0019207 GO:0019210 GO:0019220 GO:0019221 GO:…		ko:K04701	ko04630 ko04917 map04630 map04917	M00388 M00684			ko00000 ko00001 ko00002 ko04121			39XHM@33154 3BKPM@33208 3D1Z9@33213 487PM@7711 491T2@7742 4A7C6@7898 KOG4566@1 KOG4566@2759	T	Cytokine-inducible SH2-containing protein-like
Msa004024	45.0589	59.2606	46.2807	136.406	145.84	102.09	50.2	128.112	-1.34865	2.29845e-05	0.000296264	-	Superscaffold4	18501136	18511239	-	2046	-	- && Q5ZMV7.1 RecName: Full=WD repeat-containing protein 82 && PF00241:Cofilin/tropomyosin-type actin-binding protein	Cofilin_ADF	106582.XP_004545401.1	0	1067.4	Actinopterygii	TWF2	GO:0000166 GO:0001101 GO:0001558 GO:0003674 GO:0003779 GO:0003785 GO:0005080 GO:0005488 GO:0005515 GO:0005524 GO:0005543 GO:0005546 GO:0005575 GO:0005622 GO:0005623 GO:0005737 GO:0007154 GO:0007165 GO:0007275 GO:0007399 GO:0008064 GO:0008092 GO:0008104 GO:0008144 GO:0008150 GO:0008289 GO:0008361 GO:0009987 GO:0010033 GO:0010591 GO:0010592 GO:0010639 GO:0010720 GO:0010769 GO:0010770 GO:0010975 GO:…		ko:K08870 ko:K10161 ko:K14962	ko03015 ko04620 ko05142 ko05143 ko05144 ko05152 ko05162 ko05168 map03015 map04620 map05142 map05143 map05144 map05152 map05162 map05168				ko00000 ko00001 ko03019 ko03036 ko04090			38DWE@33154 3BCZQ@33208 3CSKT@33213 487RF@7711 49E30@7742 4A5IW@7898 KOG1446@1 KOG1446@2759 KOG1747@1 KOG1747@2759	W	Twinfilin actin-binding protein homolog 2b (Drosophila)
Msa004038	9.79541	11.1114	14.2402	45.4687	42.7799	38.8916	11.7157	42.3801	-1.86452	0.000111345	0.00115458	-	Superscaffold4	18822915	18828212	-	438	-	- && O70131.1 RecName: Full=Ninjurin-1; AltName: Full=Nerve injury-induced protein 1 && PF04923:Ninjurin	-	244447.XP_008318023.1	4.4e-55	220.7	Actinopterygii	NINJ1	GO:0001654 GO:0001952 GO:0001954 GO:0005575 GO:0007155 GO:0007275 GO:0007399 GO:0007423 GO:0008150 GO:0009653 GO:0010810 GO:0010811 GO:0016020 GO:0022610 GO:0030155 GO:0032501 GO:0032502 GO:0043010 GO:0045785 GO:0048513 GO:0048518 GO:0048731 GO:0048856 GO:0050789 GO:0060033 GO:0065007 GO:1990384										2BDMP@1 2S12Z@2759 3A1V5@33154 3BQ98@33208 3D7J3@33213 48EJ4@7711 49BV4@7742 4A3ZJ@7898	S	Ninjurin 1
Msa004054	186.113	145.374	248.017	393.115	442.383	444.337	193.168	426.611	-1.14654	1.18274e-05	0.000164682	-	Superscaffold4	19221645	19223557	+	1431	-	- && Q8SQG7.1 RecName: Full=Hyaluronidase-2; Short=Hyal-2; AltName: Full=Hyaluronoglucosaminidase-2; Flags: Precursor && PF01630:Hyaluronidase	-	144197.XP_008283493.1	1.2e-253	882.1	Actinopterygii			3.2.1.35	ko:K01197	ko00531 ko01100 map00531 map01100	M00076 M00077	R07824 R07825 R10905		ko00000 ko00001 ko00002 ko00536 ko00537 ko01000 ko02042			28MBD@1 2QUYI@2759 38YHR@33154 3BIY8@33208 3CTNQ@33213 481TH@7711 493CW@7742 49RBD@7898	T	Hyaluronoglucosaminidase 2
Msa004102	0.979541	1.85189	1.18668	5.68359	27.2235	36.947	1.33937	23.2847	-4.10588	0.000152998	0.00151168	-	Superscaffold4	20201140	20208519	-	1461	-	- && Q16647.1 RecName: Full=Prostacyclin synthase; AltName: Full=Prostaglandin I2 synthase && PF00067:Cytochrome P450	p450	144197.XP_008284154.1	1e-228	799.3	Actinopterygii	PTGIS	GO:0000003 GO:0001505 GO:0001516 GO:0001666 GO:0001676 GO:0001890 GO:0001893 GO:0003006 GO:0003674 GO:0003824 GO:0005488 GO:0005575 GO:0005576 GO:0005615 GO:0005622 GO:0005623 GO:0005634 GO:0005737 GO:0005783 GO:0005789 GO:0005886 GO:0005901 GO:0006082 GO:0006139 GO:0006355 GO:0006629 GO:0006631 GO:0006633 GO:0006636 GO:0006690 GO:0006692 GO:0006693 GO:0006725 GO:0006732 GO:0006733 GO:0006753 GO:…	5.3.99.4	ko:K01831	ko00590 ko01100 map00590 map01100		R02267	RC00673	ko00000 ko00001 ko00199 ko01000			39U07@33154 3BAS3@33208 3CY0Y@33213 47ZWV@7711 492NN@7742 4A59U@7898 COG2124@1 KOG0684@2759	Q	Belongs to the cytochrome P450 family
Msa004104	0	1.85189	0	22.7343	112.783	30.141	0.617298	55.2195	-6.37027	4.56102e-07	8.79546e-06	-	Superscaffold4	20274779	20278887	+	1191	-	- && Q90334.1 RecName: Full=Isotocin receptor; Short=ITR && PF00001:7 transmembrane receptor (rhodopsin family)	7tm_1	144197.XP_008284194.1	6.4e-205	719.9	Actinopterygii	OXTR	GO:0000003 GO:0000165 GO:0001653 GO:0001967 GO:0001975 GO:0001990 GO:0001992 GO:0003008 GO:0003012 GO:0003013 GO:0003018 GO:0003044 GO:0003073 GO:0003674 GO:0004888 GO:0004930 GO:0004990 GO:0005000 GO:0005488 GO:0005575 GO:0005623 GO:0005886 GO:0005887 GO:0005902 GO:0005911 GO:0005912 GO:0005913 GO:0006464 GO:0006468 GO:0006793 GO:0006796 GO:0006807 GO:0006810 GO:0006873 GO:0006874 GO:0006875 GO:…		ko:K04226 ko:K04229	ko04020 ko04024 ko04072 ko04080 ko04270 ko04921 map04020 map04024 map04072 map04080 map04270 map04921				ko00000 ko00001 ko04030			38H4C@33154 3BB8A@33208 3CVQ6@33213 48B5M@7711 495ZU@7742 4A72U@7898 KOG3656@1 KOG3656@2759	T	Belongs to the G-protein coupled receptor 1 family. Vasopressin oxytocin receptor subfamily
Msa004117	35.2635	83.3352	71.201	194.189	156.535	408.362	63.2666	253.029	-2.00013	8.00624e-06	0.000116283	-	Superscaffold4	20511511	20531846	-	2481	-	- && A3KMV5.1 RecName: Full=Ubiquitin-like modifier-activating enzyme 1; AltName: Full=Ubiquitin-activating enzyme E1 && PF16190:Ubiquitin-activating enzyme E1 FCCH domain|PF16191:Ubiquitin-activating enzyme E1 four-helix bundle|PF10585:Ubiquitin-activating enzyme active site|PF00899:ThiF family	-	8128.ENSONIP00000005154	0	1350.9	Actinopterygii			6.2.1.45	ko:K03178	ko04120 ko05012 map04120 map05012				ko00000 ko00001 ko01000 ko04121 ko04147			39XR1@33154 3BMPM@33208 3D2CS@33213 48DAH@7711 499YY@7742 49UER@7898 COG0476@1 KOG2012@2759	O	Ubiquitin-like modifier activating enzyme 7
Msa004171	19.5908	12.9632	20.1736	44.5214	50.558	102.09	17.5759	65.7233	-1.90849	0.000132235	0.00133337	-	Superscaffold4	21633891	21639266	-	900	-	- && P20333.3 RecName: Full=Tumor necrosis factor receptor superfamily member 1B; AltName: Full=Tumor necrosis factor receptor 2; Short=TNF-R2; AltName: Full=Tumor necrosis factor receptor type II; Short=TNF-RII; Short=TNFR-II; AltName: Full=p75; AltName: Full=p80 TNF-alpha receptor; AltName: CD_antigen=CD120b; AltName: INN=Etanercept; Contains: RecName: Full=Tumor necrosis factor receptor superf…	-	215358.XP_010729661.1	3.4e-49	202.2	Actinopterygii	TNFRSF1B	GO:0001775 GO:0002237 GO:0002252 GO:0002263 GO:0002274 GO:0002275 GO:0002283 GO:0002366 GO:0002376 GO:0002443 GO:0002444 GO:0002446 GO:0003170 GO:0003176 GO:0003177 GO:0003330 GO:0003332 GO:0003674 GO:0004888 GO:0005031 GO:0005035 GO:0005488 GO:0005515 GO:0005575 GO:0005576 GO:0005622 GO:0005623 GO:0005634 GO:0005737 GO:0005886 GO:0005887 GO:0006810 GO:0006887 GO:0006915 GO:0006950 GO:0006952 GO:…		ko:K05141	ko04060 ko04668 ko04920 ko05014 map04060 map04668 map04920 map05014				ko00000 ko00001 ko04050 ko04090			2AHDA@1 2RZ23@2759 39SNX@33154 3BIN2@33208 3D34M@33213 485R5@7711 4978G@7742 4A48A@7898	T	Tumor necrosis factor receptor superfamily member
Msa004217	90.1178	66.6681	74.7611	139.248	210.01	178.901	77.1823	176.053	-1.18954	6.08743e-05	0.000681726	-	Superscaffold4	23141051	23163385	-	2985	-	- && P55160.3 RecName: Full=Nck-associated protein 1-like; AltName: Full=Hematopoietic protein 1; AltName: Full=Membrane-associated protein HEM-1 && PF09735:Membrane-associated apoptosis protein	-	215358.XP_010730387.1	0	1496.9	Actinopterygii	NCKAP1L	GO:0001775 GO:0001776 GO:0001782 GO:0001817 GO:0001818 GO:0001932 GO:0001934 GO:0002252 GO:0002253 GO:0002260 GO:0002262 GO:0002263 GO:0002274 GO:0002275 GO:0002283 GO:0002366 GO:0002376 GO:0002429 GO:0002431 GO:0002433 GO:0002443 GO:0002444 GO:0002446 GO:0002520 GO:0002682 GO:0002684 GO:0002685 GO:0002687 GO:0002688 GO:0002690 GO:0002694 GO:0002696 GO:0002757 GO:0002764 GO:0002768 GO:0003674 GO:…		ko:K05750	ko04810 map04810				ko00000 ko00001			38NRE@33154 3BD9E@33208 3D0G7@33213 489YI@7711 49008@7742 4A0SV@7898 KOG1917@1 KOG1917@2759	S	NCK-associated protein 1-like
Msa004253	231.172	123.151	214.79	359.013	568.778	220.71	189.704	382.834	-1.01402	0.00891269	0.0439925	-	Superscaffold4	24270892	24278018	-	582	-	- && Q9Y3B1.2 RecName: Full=PRELI domain containing protein 3B; AltName: Full=Protein slowmo homolog 2 && PF04707:PRELI-like family	MSF1	144197.XP_008278064.1	1.1e-96	359.4	Actinopterygii	SLMO2	GO:0000003 GO:0003006 GO:0003008 GO:0003012 GO:0003674 GO:0005215 GO:0005319 GO:0005548 GO:0005575 GO:0005622 GO:0005623 GO:0005737 GO:0005739 GO:0005740 GO:0005758 GO:0006810 GO:0006811 GO:0006820 GO:0006869 GO:0006936 GO:0006939 GO:0007276 GO:0007281 GO:0007283 GO:0007292 GO:0007293 GO:0007610 GO:0007626 GO:0008150 GO:0008345 GO:0009653 GO:0009987 GO:0009994 GO:0010876 GO:0014821 GO:0015711 GO:…										38H4Y@33154 3BGWG@33208 3D4HN@33213 484K8@7711 496HY@7742 49TSM@7898 KOG3336@1 KOG3336@2759	U	Slowmo homolog
Msa004270	154.768	174.078	138.842	318.281	277.097	520.175	155.896	371.851	-1.25278	3.8354e-05	0.00046213	-	Superscaffold4	24963147	24969644	+	1581	-	- && Q62921.3 RecName: Full=RanBP-type and C3HC4-type zinc finger-containing protein 1; AltName: Full=Heme-oxidized IRP2 ubiquitin ligase 1 homolog; Short=HOIL-1; AltName: Full=Protein kinase C-binding protein beta-15; AltName: Full=RBCC protein interacting with PKC; AltName: Full=Ubiquitin-conjugating enzyme 7-interacting protein 3 && PF14634:zinc-RING finger domain	-	215358.XP_010733405.1	8e-264	916	Actinopterygii	RBCK1	GO:0000151 GO:0000209 GO:0001959 GO:0002253 GO:0002376 GO:0002429 GO:0002682 GO:0002684 GO:0002757 GO:0002764 GO:0002768 GO:0003674 GO:0003676 GO:0003677 GO:0003690 GO:0003824 GO:0004842 GO:0005080 GO:0005488 GO:0005515 GO:0005575 GO:0005622 GO:0005623 GO:0005737 GO:0005829 GO:0006355 GO:0006357 GO:0006464 GO:0006508 GO:0006511 GO:0006807 GO:0007154 GO:0007165 GO:0007166 GO:0007249 GO:0008150 GO:…	2.3.2.31	ko:K10630	ko04217 ko04621 map04217 map04621				ko00000 ko00001 ko01000 ko04121			38BQM@33154 3BFQZ@33208 3CT82@33213 487D7@7711 49496@7742 49Y0A@7898 KOG1815@1 KOG1815@2759	O	RanBP-type and C3HC4-type zinc
Msa004272	92.0769	133.336	94.9347	1598.03	999.493	2347.11	106.783	1648.21	-3.94627	1.70094e-31	6.79663e-29	-	Superscaffold4	24981872	24995443	+	5901	-	- && Q9P2E3.2 RecName: Full=NFX1-type zinc finger-containing protein 1 && PF13086:AAA domain|PF13087:AAA domain	-	215358.XP_010733406.1	0	2734.9	Actinopterygii	ZNFX1	GO:0000981 GO:0003674 GO:0003700 GO:0006355 GO:0006357 GO:0008150 GO:0009889 GO:0010468 GO:0010556 GO:0019219 GO:0019222 GO:0031323 GO:0031326 GO:0050789 GO:0050794 GO:0051171 GO:0051252 GO:0060255 GO:0065007 GO:0080090 GO:0140110 GO:1903506 GO:2000112 GO:2001141		ko:K21626					ko00000 ko03000			38E0G@33154 3BCP1@33208 3CT3Y@33213 4873A@7711 48YFD@7742 49W37@7898 COG1112@1 KOG1807@2759	L	Zinc finger NFX1-type containing 1
Msa004300	196.888	171.3	259.884	413.007	630.031	330.579	209.357	457.872	-1.13086	0.000285312	0.00259515	-	Superscaffold4	26115357	26131890	-	2787	-	- && Q13469.2 RecName: Full=Nuclear factor of activated T-cells, cytoplasmic 2; Short=NF-ATc2; Short=NFATc2; AltName: Full=NFAT pre-existing subunit; Short=NF-ATp; AltName: Full=T-cell transcription factor NFAT1 && PF06783:Uncharacterised protein family (UPF0239)|PF16179:Rel homology dimerisation domain|PF00554:Rel homology DNA-binding domain	RHD	215358.XP_010749512.1	0	1237.6	Actinopterygii				ko:K17332	ko04022 ko04218 ko04310 ko04360 ko04370 ko04380 ko04650 ko04658 ko04659 ko04660 ko04662 ko04921 ko05161 ko05166 ko05167 map04022 map04218 map04310 map04360 map04370 map04380 map04650 map04658 map04659 map04660 map04662 map04921 map05161 map05166 map05167				ko00000 ko00001 ko03000			28KEG@1 2SMMU@2759 3AFHF@33154 3BXAT@33208 3DFSG@33213 48HYM@7711 49G04@7742 4A561@7898	S	Nuclear factor of activated T-cells cytoplasmic
Msa004310	86.1996	54.6308	103.241	309.755	244.04	186.68	81.3573	246.825	-1.60636	1.71597e-06	2.93822e-05	-	Superscaffold4	26519460	26539677	-	1494	-	- && Q9ULR3.2 RecName: Full=Protein phosphatase 1H && PF00481:Protein phosphatase 2C	PP2C	215358.XP_010728389.1	1.6e-274	951.4	Actinopterygii	PPM1J	GO:0003674 GO:0003824 GO:0004721 GO:0004722 GO:0006464 GO:0006470 GO:0006793 GO:0006796 GO:0006807 GO:0008150 GO:0008152 GO:0009987 GO:0016311 GO:0016787 GO:0016788 GO:0016791 GO:0019538 GO:0036211 GO:0042578 GO:0043170 GO:0043412 GO:0044237 GO:0044238 GO:0044260 GO:0044267 GO:0071704 GO:0140096 GO:1901564	3.1.3.16	ko:K17503 ko:K17504					ko00000 ko01000 ko01009			38D9G@33154 3B9WG@33208 3CR9W@33213 481CF@7711 48XAH@7742 49V9M@7898 KOG1323@1 KOG1323@2759	T	Protein phosphatase Mg2 Mn2 dependent 1J
Msa004322	10.775	29.6303	10.6802	62.5194	83.6152	104.035	17.0285	83.3899	-2.27593	5.54047e-06	8.38735e-05	-	Superscaffold4	26977627	26980551	+	1092	-	- && - && -	-	144197.XP_008278474.1	2.4e-102	379	Actinopterygii												2EI0P@1 2SNIT@2759 3A9QZ@33154 3BU0T@33208 3DBB7@33213 48GPS@7711 49DMV@7742 4A7EI@7898
Msa004383	114.606	97.2244	163.762	313.545	289.736	294.604	125.198	299.295	-1.26262	3.22708e-06	5.16754e-05	-	Superscaffold4	29490604	29515197	-	1566	-	- && B5X216.1 RecName: Full=Draxin-A; AltName: Full=Dorsal inhibitory axon guidance protein A; AltName: Full=Dorsal repulsive axon guidance protein A; Flags: Precursor && PF15550:Draxin|PF06396:Angiotensin II, type I receptor-associated protein (AGTRAP)	-	215358.XP_010727834.1	1.3e-136	493.4	Actinopterygii	DRAXIN	GO:0000902 GO:0000904 GO:0001558 GO:0005575 GO:0005576 GO:0006928 GO:0006935 GO:0007275 GO:0007399 GO:0007409 GO:0007411 GO:0007417 GO:0007420 GO:0008150 GO:0008361 GO:0009605 GO:0009653 GO:0009966 GO:0009968 GO:0009987 GO:0010646 GO:0010648 GO:0010721 GO:0010769 GO:0010771 GO:0010941 GO:0010975 GO:0010977 GO:0016043 GO:0021510 GO:0021515 GO:0021516 GO:0021528 GO:0021953 GO:0022008 GO:0022603 GO:…										28MVR@1 2QUE0@2759 39U1Y@33154 3BGR4@33208 3CX35@33213 48037@7711 49750@7742 49QVE@7898	T	Chemorepulsive axon guidance protein required for the development of spinal cord and forebrain commissures. Acts as a chemorepulsive guidance protein for commissural axons during development. Able to inhibit or repel neurite outgrowth from dorsal spinal cord
Msa004394	174.358	147.225	170.882	258.603	316.96	434.614	164.155	336.726	-1.03709	0.000156784	0.00154465	-	Superscaffold4	29647413	29657834	-	1404	-	- && Q5GLH2.1 RecName: Full=Tribbles homolog 2; Short=TRB-2 && PF00069:Protein kinase domain	Pkinase	215358.XP_010727838.1	1.6e-167	595.9	Actinopterygii	TRIB3	GO:0000122 GO:0001932 GO:0001933 GO:0003674 GO:0003712 GO:0003714 GO:0005488 GO:0005515 GO:0005575 GO:0005622 GO:0005623 GO:0005634 GO:0005635 GO:0005730 GO:0005737 GO:0005829 GO:0005886 GO:0006355 GO:0006357 GO:0006469 GO:0006915 GO:0006950 GO:0007154 GO:0007165 GO:0008150 GO:0008219 GO:0009719 GO:0009725 GO:0009889 GO:0009890 GO:0009892 GO:0009893 GO:0009894 GO:0009896 GO:0009966 GO:0009968 GO:…		ko:K19518	ko04931 map04931				ko00000 ko00001 ko01001			39REI@33154 3BMSD@33208 3D3XC@33213 485UY@7711 48ZRD@7742 4A1JQ@7898 KOG0583@1 KOG0583@2759	T	Tribbles homolog
Msa004400	8.81587	16.667	9.49347	92.8319	32.0849	33.0579	11.6588	52.6582	-2.16773	0.00039254	0.00337907	-	Superscaffold4	29810518	29848313	-	6171	-	- && A3KGK3.3 RecName: Full=Fer-1-like protein 4 && PF16165:Ferlin C-terminus|PF00168:C2 domain|PF08151:FerI (NUC094) domain|PF08150:FerB (NUC096) domain	C2	8081.XP_008407380.1	0	2942.5	Actinopterygii	FER1L4			ko:K19949					ko00000 ko04131			38FK8@33154 3BGVH@33208 3CZP4@33213 4850X@7711 4932G@7742 49RR5@7898 KOG1326@1 KOG1326@2759	M	Fer-1-like
Msa004443	625.927	250.006	700.143	2442.05	1897.87	4263.49	525.359	2867.8	-2.4493	2.00407e-09	6.22262e-08	-	Superscaffold4	31008518	31015610	+	1134	-	- && - && -	-	69293.ENSGACP00000005020	1.1e-60	240.7	Actinopterygii												2E7NH@1 2SE7U@2759 3AE25@33154 3BW9N@33208 3DBY7@33213 48H0N@7711 49DX1@7742 4A4ZP@7898
Msa004451	354.594	249.08	430.766	687.714	995.604	495.868	344.813	726.395	-1.07615	0.000856649	0.00652435	-	Superscaffold4	31229541	31235278	-	780	-	- && P31721.2 RecName: Full=Complement C1q subcomponent subunit B; Flags: Precursor && PF01391:Collagen triple helix repeat (20 copies)|PF00386:C1q domain	Collagen	8128.ENSONIP00000005522	6.1e-47	194.5	Actinopterygii	C1QA			ko:K03986 ko:K03988	ko04610 ko05020 ko05133 ko05142 ko05150 ko05322 map04610 map05020 map05133 map05142 map05150 map05322				ko00000 ko00001			2ARD3@1 2RZM2@2759 39SCT@33154 3BHEK@33208 3CTCN@33213 48B2S@7711 498ZC@7742 4A3XZ@7898	W	Complement component 1 q subcomponent A chain
Msa004454	93.0564	82.4092	32.0405	129.775	163.341	148.76	69.1687	147.292	-1.08345	0.00674032	0.0349674	-	Superscaffold4	31250598	31256697	+	837	-	- && Q13609.1 RecName: Full=Deoxyribonuclease gamma; Short=DNase gamma; AltName: Full=DNase I homolog protein DHP2; AltName: Full=Deoxyribonuclease I-like 3; Short=DNase I-like 3; AltName: Full=Liver and spleen DNase; Short=LS-DNase; Short=LSD; Flags: Precursor && PF03372:Endonuclease/Exonuclease/phosphatase family	Exo_endo_phos	144197.XP_008297995.1	1.4e-110	406	Actinopterygii				ko:K11995					ko00000 ko01000			2R3BK@2759 39Z5A@33154 3BMG0@33208 3D4BZ@33213 48DU5@7711 48ZNX@7742 4A0QE@7898 arCOG07796@1	S	deoxyribonuclease I
Msa004459	5.87725	7.40757	3.56005	33.1543	33.0572	31.1133	5.61496	32.4416	-2.50829	3.38064e-05	0.000413719	-	Superscaffold4	31419028	31420434	+	1407	-	- && Q91431.1 RecName: Full=Nuclear factor 7, ovary; Short=xNF7-O && PF13765:SPRY-associated domain|PF00622:SPRY domain|PF00643:B-box zinc finger|PF15227:zinc finger of C3HC4-type, RING	zf-B_box	69293.ENSGACP00000004694	5.5e-155	554.3	Bilateria												39VHG@33154 3C5CS@33208 3DJRW@33213 KOG2177@1 KOG2177@2759	O	B-Box-type zinc finger
Msa004460	320.31	271.302	99.6814	567.411	548.36	458.921	230.431	524.897	-1.18529	0.0021044	0.0137615	-	Superscaffold4	31526742	31534050	-	1131	-	- && P06646.1 RecName: Full=Transcriptional regulator Myc; Short=c-Myc && PF01056:Myc amino-terminal region|PF00010:Helix-loop-helix DNA-binding domain	HLH	144197.XP_008282240.1	1.2e-117	429.9	Actinopterygii				ko:K04377	ko04010 ko04012 ko04110 ko04151 ko04218 ko04310 ko04350 ko04390 ko04391 ko04550 ko04630 ko04919 ko05161 ko05166 ko05167 ko05169 ko05200 ko05202 ko05205 ko05206 ko05210 ko05213 ko05216 ko05219 ko05220 ko05221 ko05222 ko05224 ko05225 ko05226 ko05230 map04010 map04012 map04110 map04151 map04218 map04310 map04350 map04390 map04391 map04550 map04630 map04919 map05161 map05166 map05167 map05169 map0520…				ko00000 ko00001 ko03000 ko03019			39XB3@33154 3BDT0@33208 3CYPT@33213 488A0@7711 499R4@7742 49UZK@7898 KOG2483@1 KOG2483@2759	K	Myelocytomatosis oncogene homolog
Msa004466	91.0973	108.336	141.215	395.009	434.604	309.188	113.549	379.601	-1.74506	1.84468e-10	6.80158e-09	-	Superscaffold4	32126301	32136371	-	351	-	- && Q6IQ73.1 RecName: Full=Charged multivesicular body protein 4c; AltName: Full=Chromatin-modifying protein 4c; Short=CHMP4c && PF03357:Snf7	ESCRT-III	8083.ENSXMAP00000015834	5.7e-29	133.7	Actinopterygii	shrb	GO:0000003 GO:0000278 GO:0000281 GO:0000815 GO:0000902 GO:0000904 GO:0000910 GO:0003006 GO:0003674 GO:0005488 GO:0005515 GO:0005575 GO:0005622 GO:0005623 GO:0005737 GO:0005768 GO:0005770 GO:0005771 GO:0006508 GO:0006511 GO:0006807 GO:0006810 GO:0006914 GO:0007049 GO:0007275 GO:0007276 GO:0007281 GO:0007292 GO:0007399 GO:0008150 GO:0008152 GO:0008356 GO:0008593 GO:0009056 GO:0009057 GO:0009653 GO:…		ko:K12194	ko04144 ko04217 map04144 map04217	M00412			ko00000 ko00001 ko00002 ko04131 ko04147			38GD2@33154 3BC2M@33208 3CVA3@33213 483U8@7711 48XP6@7742 49SRW@7898 KOG1656@1 KOG1656@2759	U	Charged multivesicular body protein
Msa004469	2611.46	1245.4	7645.8	22839.5	31167.1	14712.7	3834.22	22906.4	-2.57882	0.00111286	0.00809879	-	Superscaffold4	32157441	32162010	+	1875	-	- && P05153.1 RecName: Full=Phosphoenolpyruvate carboxykinase, cytosolic [GTP]; Short=PEPCK-C && PF00821:Phosphoenolpyruvate carboxykinase	-	144197.XP_008291226.1	0	1242.3	Actinopterygii	PCK1	GO:0000003 GO:0000166 GO:0000287 GO:0001101 GO:0001505 GO:0001655 GO:0001666 GO:0001678 GO:0001822 GO:0001882 GO:0001883 GO:0001889 GO:0002237 GO:0003006 GO:0003008 GO:0003674 GO:0003676 GO:0003677 GO:0003723 GO:0003729 GO:0003824 GO:0004550 GO:0004611 GO:0004613 GO:0005488 GO:0005515 GO:0005525 GO:0005575 GO:0005622 GO:0005623 GO:0005737 GO:0005739 GO:0005829 GO:0005975 GO:0005996 GO:0006006 GO:…	4.1.1.32	ko:K01596	ko00010 ko00020 ko00620 ko01100 ko01110 ko01120 ko01130 ko03320 ko04068 ko04151 ko04152 ko04910 ko04920 ko04922 ko04931 ko04964 map00010 map00020 map00620 map01100 map01110 map01120 map01130 map03320 map04068 map04151 map04152 map04910 map04920 map04922 map04931 map04964	M00003	R00431 R00726	RC00002 RC02741	ko00000 ko00001 ko00002 ko01000			38G8I@33154 3B9P0@33208 3CV3P@33213 4835Z@7711 492RF@7742 49PYI@7898 COG1274@1 KOG3749@2759	C	Phosphoenolpyruvate carboxykinase
Msa004472	51.9157	50.927	48.654	92.8319	58.3362	224.599	50.4989	125.256	-1.30998	0.00738029	0.0376621	-	Superscaffold4	32278356	32279162	+	234	-	- && Q3KRD5.1 RecName: Full=Mitochondrial import receptor subunit TOM34; AltName: Full=Translocase of outer membrane 34 kDa subunit && -	-	69293.ENSGACP00000004939	3e-34	150.6	Actinopterygii	TOMM34	GO:0003674 GO:0005488 GO:0005515 GO:0005575 GO:0005622 GO:0005623 GO:0005634 GO:0005654 GO:0005737 GO:0005739 GO:0005740 GO:0005741 GO:0005829 GO:0006605 GO:0006626 GO:0006810 GO:0006839 GO:0006886 GO:0006996 GO:0007005 GO:0008104 GO:0008150 GO:0009987 GO:0015031 GO:0015833 GO:0016020 GO:0016021 GO:0016043 GO:0019867 GO:0031072 GO:0031090 GO:0031224 GO:0031966 GO:0031967 GO:0031968 GO:0031974 GO:…		ko:K17766					ko00000 ko03029			39V6M@33154 3BF56@33208 3CWX3@33213 48B8W@7711 493S6@7742 4A0RZ@7898 COG0457@1 KOG1124@2759	S	Translocase of outer mitochondrial membrane 34
Msa004477	28.4067	31.4822	27.2937	66.3085	54.4471	62.2266	29.0609	60.9941	-1.0672	0.00379813	0.0221519	-	Superscaffold4	32351408	32357392	+	747	-	- && Q3KRD5.1 RecName: Full=Mitochondrial import receptor subunit TOM34; AltName: Full=Translocase of outer membrane 34 kDa subunit && PF13414:TPR repeat	-	69293.ENSGACP00000004939	4.4e-63	248.1	Actinopterygii	TOMM34	GO:0003674 GO:0005488 GO:0005515 GO:0005575 GO:0005622 GO:0005623 GO:0005634 GO:0005654 GO:0005737 GO:0005739 GO:0005740 GO:0005741 GO:0005829 GO:0006605 GO:0006626 GO:0006810 GO:0006839 GO:0006886 GO:0006996 GO:0007005 GO:0008104 GO:0008150 GO:0009987 GO:0015031 GO:0015833 GO:0016020 GO:0016021 GO:0016043 GO:0019867 GO:0031072 GO:0031090 GO:0031224 GO:0031966 GO:0031967 GO:0031968 GO:0031974 GO:…		ko:K17766					ko00000 ko03029			39V6M@33154 3BF56@33208 3CWX3@33213 48B8W@7711 493S6@7742 4A0RZ@7898 COG0457@1 KOG1124@2759	S	Translocase of outer mitochondrial membrane 34
Msa004499	419.244	360.193	437.886	632.773	557.11	1639.28	405.774	943.055	-1.21686	0.00199432	0.0131541	-	Superscaffold4	34198409	34207761	+	744	-	- && Q5XIU5.1 RecName: Full=Proteasome inhibitor PI31 subunit && PF08577:PI31 proteasome regulator|PF11566:PI31 proteasome regulator N-terminal	-	215358.XP_010745420.1	1.8e-96	359	Actinopterygii	PSMF1	GO:0000003 GO:0000280 GO:0000502 GO:0003006 GO:0003674 GO:0004857 GO:0004866 GO:0005488 GO:0005515 GO:0005575 GO:0005622 GO:0005623 GO:0005634 GO:0005654 GO:0005737 GO:0005783 GO:0005829 GO:0005839 GO:0006464 GO:0006508 GO:0006511 GO:0006807 GO:0006996 GO:0007049 GO:0007140 GO:0007275 GO:0007276 GO:0007548 GO:0008150 GO:0008152 GO:0008406 GO:0008584 GO:0009056 GO:0009057 GO:0009892 GO:0009893 GO:…		ko:K06700	ko03050 map03050				ko00000 ko00001 ko03051 ko04147			38GAB@33154 3BATX@33208 3CYEM@33213 4862D@7711 494VI@7742 4A242@7898 KOG4761@1 KOG4761@2759	O	Proteasome (prosome macropain) inhibitor subunit 1
Msa004506	75.4247	79.6314	52.2141	161.982	235.289	232.377	69.0901	209.883	-1.59732	1.89571e-07	4.04623e-06	-	Superscaffold4	34350262	34406106	+	603	-	- && - && PF00020:TNFR/NGFR cysteine-rich region	-	106582.XP_004554197.1	2e-34	152.5	Actinopterygii	TNFRSF25	GO:0002237 GO:0002376 GO:0003674 GO:0004888 GO:0005031 GO:0005035 GO:0005575 GO:0005576 GO:0005622 GO:0005623 GO:0005737 GO:0005829 GO:0005886 GO:0005887 GO:0006915 GO:0006950 GO:0006952 GO:0006954 GO:0006955 GO:0007154 GO:0007165 GO:0007166 GO:0007275 GO:0008150 GO:0008219 GO:0009605 GO:0009607 GO:0009617 GO:0009987 GO:0010033 GO:0010941 GO:0012501 GO:0016020 GO:0016021 GO:0019221 GO:0023052 GO:…		ko:K03158 ko:K05160 ko:K10130	ko04010 ko04060 ko04064 ko04071 ko04115 ko04150 ko04210 ko04215 ko04217 ko04380 ko04668 ko04920 ko04931 ko04932 ko05010 ko05014 ko05142 ko05145 ko05152 ko05160 ko05164 ko05165 ko05166 ko05167 ko05168 ko05418 map04010 map04060 map04064 map04071 map04115 map04150 map04210 map04215 map04217 map04380 map04668 map04920 map04931 map04932 map05010 map05014 map05142 map05145 map05152 map05160 map05164 ma…				ko00000 ko00001 ko04050 ko04090			2AZ54@1 2S19V@2759 3A1SC@33154 3BJGD@33208 3CWJS@33213 48B1T@7711 48ZU3@7742 4A4I1@7898	T	Tumor necrosis factor receptor superfamily member
Msa004507	12.734	12.0373	9.49347	40.7324	31.1126	111.813	11.4216	61.2195	-2.41682	6.72873e-05	0.000743971	-	Superscaffold4	34415843	34419063	-	795	-	- && O55070.1 RecName: Full=Deoxyribonuclease gamma; Short=DNase gamma; AltName: Full=DNase I homolog protein DHP2; AltName: Full=Deoxyribonuclease I-like 3; Short=DNase I-like 3; AltName: Full=Liver and spleen DNase; Short=LS-DNase; Short=LSD; Flags: Precursor && PF03372:Endonuclease/Exonuclease/phosphatase family	Exo_endo_phos	144197.XP_008303628.1	7e-107	393.7	Actinopterygii			3.1.21.1	ko:K11994 ko:K11995					ko00000 ko01000			2R3BK@2759 39Z5A@33154 3BMG0@33208 3D4BZ@33213 48DU5@7711 48ZNX@7742 4A5DX@7898 arCOG07796@1	S	deoxyribonuclease I
Msa004534	24.4885	10.1854	5.93342	33.1543	101.116	65.1435	13.5358	66.4712	-2.28415	0.000220749	0.00209091	-	Superscaffold4	36583402	36598913	+	846	-	- && Q62556.2 RecName: Full=Butyrophilin subfamily 1 member A1; Short=BT; Flags: Precursor && PF07686:Immunoglobulin V-set domain	V-set	32507.XP_006798157.1	2.6e-59	235.7	Actinopterygii				ko:K06712					ko00000 ko04090 ko04147			28KB3@1 2QSRZ@2759 39DY8@33154 3BG59@33208 3D1S9@33213 481HG@7711 48Y2B@7742 4A7NB@7898	T	Immunoglobulin V-set domain
Msa004557	66.6088	85.1871	166.136	277.548	462.8	291.687	105.977	344.012	-1.70389	9.74942e-06	0.000138327	-	Superscaffold4	38231679	38254662	-	1824	-	- && A2ARK0.1 RecName: Full=Protein FAM83C && PF07894:Protein of unknown function (DUF1669)	-	215358.XP_010752994.1	4.2e-264	917.1	Actinopterygii	FAM83C	GO:0003674 GO:0005488 GO:0005515 GO:0019899 GO:0019900 GO:0019901										2C2C1@1 2QQ4N@2759 38FYX@33154 3BFH5@33208 3CYFR@33213 48AA4@7711 495EA@7742 49PST@7898	S	Family with sequence similarity 83 member C
Msa004605	0.979541	1.85189	2.37337	15.1562	16.5286	18.4735	1.73493	16.7194	-3.2894	0.000443978	0.00374493	-	Superscaffold4	39944271	39979830	+	2880	-	- && Q86X10.1 RecName: Full=Ral GTPase-activating protein subunit beta; AltName: Full=p170 && -	-	215358.XP_010746822.1	0	1112.8	Actinopterygii		GO:0003674 GO:0005096 GO:0007275 GO:0007568 GO:0008047 GO:0008150 GO:0008340 GO:0010259 GO:0030234 GO:0030695 GO:0032501 GO:0032502 GO:0043085 GO:0043087 GO:0043547 GO:0044093 GO:0048856 GO:0050790 GO:0051336 GO:0051345 GO:0060589 GO:0065007 GO:0065009 GO:0090630 GO:0098772										38D4X@33154 3BI23@33208 3CTPA@33213 485S1@7711 497C6@7742 49SC2@7898 KOG3652@1 KOG3652@2759	S	Ral GTPase activating protein beta subunit (non-catalytic)
Msa004702	83.261	96.2984	49.8407	191.347	276.125	188.624	76.4667	218.699	-1.5097	6.37984e-06	9.52376e-05	-	Superscaffold5	3046985	3050917	-	876	-	- && P31579.1 RecName: Full=Low choriolytic enzyme; AltName: Full=Choriolysin L; AltName: Full=Hatching enzyme zinc-protease subunit LCE; Flags: Precursor && PF01400:Astacin (Peptidase family M12A)	Astacin	144197.XP_008296657.1	8.2e-133	479.9	Actinopterygii												39YAN@33154 3BC73@33208 3D4KG@33213 48DDF@7711 496Y1@7742 49ZP2@7898 KOG3714@1 KOG3714@2759	O	Astacin-like metallo-endopeptidase (M12 family)
Msa004717	3.91817	7.40757	11.8668	78.6229	79.7261	42.7808	7.73086	67.0433	-3.14087	1.59479e-08	4.23518e-07	-	Superscaffold5	3943370	3958980	+	1365	-	- && - && PF04598:Gasdermin family	-	8010.XP_010891360.1	1.8e-25	124	Actinopterygii	DFNA5	GO:0001932 GO:0001934 GO:0003008 GO:0003674 GO:0005488 GO:0005543 GO:0005546 GO:0005575 GO:0005622 GO:0005623 GO:0005737 GO:0005829 GO:0005886 GO:0007275 GO:0007399 GO:0007423 GO:0007600 GO:0007605 GO:0008150 GO:0008219 GO:0008285 GO:0008289 GO:0009605 GO:0009607 GO:0009615 GO:0009893 GO:0009966 GO:0009967 GO:0009987 GO:0010033 GO:0010562 GO:0010604 GO:0010646 GO:0010647 GO:0010941 GO:0010942 GO:…		ko:K22146					ko00000	1.C.123.1.5		28IYN@1 2QRAB@2759 38FC7@33154 3BEVJ@33208 3CZG3@33213 4835H@7711 498FT@7742 49Z0S@7898	S	Deafness autosomal dominant 5
Msa004727	62.6906	92.5946	79.5078	183.769	214.872	150.705	78.2644	183.115	-1.2257	3.35172e-05	0.000410765	-	Superscaffold5	4151386	4182917	-	3375	-	- && Q7Z2Z2.2 RecName: Full=Elongation factor-like GTPase 1; AltName: Full=Elongation factor Tu GTP-binding domain-containing protein 1; AltName: Full=Elongation factor-like 1; AltName: Full=Protein FAM42A && PF00009:Elongation factor Tu GTP binding domain|PF14492:Elongation Factor G, domain II|PF00679:Elongation factor G C-terminus|PF03144:Elongation factor Tu domain 2	GTP_EFTU	215358.XP_010749340.1	0	1890.2	Actinopterygii	EFTUD1	GO:0003674 GO:0003824 GO:0003924 GO:0005488 GO:0006139 GO:0006163 GO:0006725 GO:0006753 GO:0006793 GO:0006796 GO:0006807 GO:0006996 GO:0008150 GO:0008152 GO:0009116 GO:0009117 GO:0009119 GO:0009141 GO:0009144 GO:0009150 GO:0009199 GO:0009205 GO:0009259 GO:0009987 GO:0016043 GO:0016462 GO:0016787 GO:0016817 GO:0016818 GO:0017111 GO:0019637 GO:0019693 GO:0022607 GO:0022613 GO:0022618 GO:0034622 GO:…		ko:K14536	ko03008 map03008				ko00000 ko00001 ko01000 ko03009			38B8Q@33154 3BEBA@33208 3CWZ9@33213 482XG@7711 4910K@7742 49RC4@7898 COG0480@1 KOG0467@2759	J	Elongation factor Tu GTP binding domain containing 1
Msa004734	156.727	144.448	176.816	961.473	1026.72	726.301	159.33	904.83	-2.50763	7.28706e-27	1.60521e-24	-	Superscaffold5	4498144	4531906	-	2376	-	- && Q08DQ0.1 RecName: Full=Plakophilin-3 && PF00514:Armadillo/beta-catenin-like repeat	Arm	303518.XP_005726470.1	5.8e-266	923.7	Actinopterygii	PKP3	GO:0001533 GO:0002159 GO:0002934 GO:0003674 GO:0005488 GO:0005515 GO:0005575 GO:0005622 GO:0005623 GO:0005634 GO:0005654 GO:0005886 GO:0005911 GO:0005912 GO:0005913 GO:0005914 GO:0007043 GO:0007275 GO:0008104 GO:0008150 GO:0008219 GO:0008544 GO:0009888 GO:0009892 GO:0009893 GO:0009894 GO:0009895 GO:0009913 GO:0009987 GO:0010468 GO:0010604 GO:0010605 GO:0010628 GO:0012501 GO:0016020 GO:0016043 GO:…										38H59@33154 3BG19@33208 3CUNW@33213 485SH@7711 494VX@7742 49VE3@7898 KOG1048@1 KOG1048@2759	TW	Plakophilin
Msa004745	38.2021	122.225	143.589	228.291	265.43	207.098	101.339	233.606	-1.20746	0.00525845	0.02882	-	Superscaffold5	4765507	4768612	+	519	-	- && - && PF14839:DOR family	-	215358.XP_010732257.1	2.3e-66	258.5	Actinopterygii				ko:K21247	ko04140 map04140				ko00000 ko00001			2DAW1@1 2S5GQ@2759 3A67R@33154 3BTA5@33208 3D9MI@33213 48FV0@7711 49D6F@7742 4A4I4@7898	S	Tumor protein p53-inducible nuclear protein
Msa004747	64.6497	62.0384	59.3342	113.672	100.144	176.957	62.0074	130.257	-1.0699	0.00138458	0.00972207	-	Superscaffold5	4776588	4787508	+	1296	-	- && P47794.1 RecName: Full=G1/S-specific cyclin-E1 && PF02984:Cyclin, C-terminal domain|PF00134:Cyclin, N-terminal domain	Cyclin_C	144197.XP_008277572.1	1.1e-226	792.3	Actinopterygii	CCNE1	GO:0000003 GO:0000082 GO:0000083 GO:0000122 GO:0000278 GO:0000280 GO:0000307 GO:0000723 GO:0000785 GO:0001541 GO:0001547 GO:0001654 GO:0001708 GO:0001709 GO:0001745 GO:0001889 GO:0001932 GO:0002009 GO:0002064 GO:0002065 GO:0002066 GO:0002165 GO:0003006 GO:0003674 GO:0003712 GO:0003713 GO:0003824 GO:0004672 GO:0004674 GO:0004693 GO:0005102 GO:0005488 GO:0005515 GO:0005575 GO:0005622 GO:0005623 GO:…		ko:K06626	ko04110 ko04114 ko04115 ko04151 ko04218 ko04391 ko04934 ko05161 ko05162 ko05165 ko05200 ko05203 ko05206 ko05215 ko05222 ko05226 map04110 map04114 map04115 map04151 map04218 map04391 map04934 map05161 map05162 map05165 map05200 map05203 map05206 map05215 map05222 map05226	M00692			ko00000 ko00001 ko00002 ko03032 ko03036			38D9S@33154 3BDFJ@33208 3CWPT@33213 483CW@7711 48VT8@7742 49W31@7898 COG5024@1 KOG0655@2759	D	Belongs to the cyclin family
Msa004763	12.734	7.40757	13.0535	38.8378	43.7521	50.5591	11.065	44.383	-2.01486	5.48099e-05	0.000623671	-	Superscaffold5	6717883	6724195	+	1191	-	- && Q8R0T6.3 RecName: Full=Adhesion G protein-coupled receptor G3; AltName: Full=G-protein coupled receptor 97; Flags: Precursor && PF01825:GPCR proteolysis site, GPS, motif	-	215358.XP_010730336.1	1.7e-117	429.5	Actinopterygii	GPR97	GO:0001775 GO:0002252 GO:0002263 GO:0002274 GO:0002275 GO:0002283 GO:0002366 GO:0002376 GO:0002443 GO:0002444 GO:0002446 GO:0002520 GO:0002521 GO:0005575 GO:0005622 GO:0005623 GO:0005737 GO:0005886 GO:0005887 GO:0006355 GO:0006810 GO:0006887 GO:0006955 GO:0007154 GO:0007165 GO:0007186 GO:0007275 GO:0008150 GO:0009889 GO:0009966 GO:0009968 GO:0009987 GO:0010468 GO:0010556 GO:0010646 GO:0010648 GO:…		ko:K08452					ko00000 ko04030			39ZJ3@33154 3BEP6@33208 3CYXZ@33213 489MF@7711 49499@7742 4A1D3@7898 KOG4193@1 KOG4193@2759	T	G-protein coupled receptor
Msa004819	8.81587	10.1854	5.93342	45.4687	18.4731	83.617	8.31157	49.1863	-2.55414	0.000117687	0.00121374	-	Superscaffold5	9508547	9522966	-	1470	-	- && Q9QUR8.1 RecName: Full=Semaphorin-7A; AltName: Full=Semaphorin-K1; Short=Sema K1; AltName: Full=Semaphorin-L; Short=Sema L; AltName: CD_antigen=CD108; Flags: Precursor && PF01403:Sema domain	Sema	144197.XP_008275861.1	2.9e-175	621.7	Actinopterygii				ko:K06529	ko04360 map04360				ko00000 ko00001 ko04090 ko04516			38BTI@33154 3BC2G@33208 3CZY4@33213 48DEU@7711 497UI@7742 49QQ1@7898 KOG3611@1 KOG3611@2759	T	Semaphorin 7A GPI membrane anchor (John Milton Hagen blood group)
Msa004820	0	0	0	3.78906	2.91681	11.6675	0	6.12445	-5.02139	0.00641953	0.0335667	-	Superscaffold5	9531163	9548892	+	1521	-	- && - && PF00168:C2 domain	C2	144197.XP_008275862.1	3.3e-246	857.4	Actinopterygii				ko:K19904 ko:K19911					ko00000 ko04131			39WTS@33154 3BMNA@33208 3D3UF@33213 48BX9@7711 499DB@7742 49YDF@7898 KOG1028@1 KOG1028@2759	TU	Protein kinase C conserved region 2 (CalB)
Msa004871	27.4272	22.2227	53.4008	93.7792	115.7	52.5037	34.3502	87.3276	-1.35718	0.0040612	0.0234081	-	Superscaffold5	11993200	12005057	+	1578	-	- && Q502J0.1 RecName: Full=Lysophosphatidylcholine acyltransferase 2; Short=LPC acyltransferase 2; Short=LPCAT-2; Short=LysoPC acyltransferase 2; AltName: Full=1-acylglycerol-3-phosphate O-acyltransferase 11; Short=1-AGP acyltransferase 11; Short=1-AGPAT 11; AltName: Full=1-acylglycerophosphocholine O-acyltransferase; AltName: Full=1-alkylglycerophosphocholine O-acetyltransferase; AltName: Full=…	Acyltransferase	215358.XP_010739212.1	1.4e-284	984.9	Actinopterygii	LPCAT2	GO:0003674 GO:0003824 GO:0003841 GO:0005575 GO:0005622 GO:0005623 GO:0005737 GO:0005783 GO:0005789 GO:0005794 GO:0005795 GO:0005811 GO:0006629 GO:0006644 GO:0006650 GO:0006663 GO:0006793 GO:0006796 GO:0006807 GO:0008150 GO:0008152 GO:0008374 GO:0008610 GO:0008654 GO:0009058 GO:0009987 GO:0012505 GO:0016020 GO:0016043 GO:0016407 GO:0016411 GO:0016413 GO:0016740 GO:0016746 GO:0016747 GO:0017144 GO:…	2.3.1.23 2.3.1.67	ko:K13510	ko00564 ko00565 ko01100 map00564 map00565 map01100		R01318 R03437 R03438 R09036	RC00004 RC00037	ko00000 ko00001 ko01000 ko01004			38C9V@33154 3BD9G@33208 3CVJA@33213 47Z94@7711 494II@7742 49SAS@7898 COG0204@1 KOG4666@2759	I	Lysophosphatidylcholine acyltransferase 2
Msa004878	298.76	375.934	357.192	651.718	723.368	881.867	343.962	752.318	-1.12914	3.69818e-07	7.32053e-06	-	Superscaffold5	12417887	12432271	+	1875	-	- && Q92122.1 RecName: Full=Pyruvate kinase PKM; AltName: Full=Cytosolic thyroid hormone-binding protein; Short=CTHBP && PF02887:Pyruvate kinase, alpha/beta domain|PF00224:Pyruvate kinase, barrel domain	PK	144197.XP_008301604.1	7.3e-288	996.1	Actinopterygii	PKM	GO:0000166 GO:0000768 GO:0001666 GO:0001775 GO:0001889 GO:0001917 GO:0002252 GO:0002263 GO:0002274 GO:0002275 GO:0002283 GO:0002366 GO:0002376 GO:0002443 GO:0002444 GO:0002446 GO:0003674 GO:0003824 GO:0004743 GO:0005488 GO:0005515 GO:0005575 GO:0005576 GO:0005622 GO:0005623 GO:0005634 GO:0005737 GO:0005829 GO:0005886 GO:0005929 GO:0005975 GO:0005996 GO:0006006 GO:0006007 GO:0006082 GO:0006090 GO:…	2.7.1.40	ko:K00873	ko00010 ko00230 ko00620 ko01100 ko01110 ko01120 ko01130 ko01200 ko01230 ko04922 ko04930 ko05165 ko05203 ko05230 map00010 map00230 map00620 map01100 map01110 map01120 map01130 map01200 map01230 map04922 map04930 map05165 map05203 map05230	M00001 M00002 M00049 M00050	R00200 R00430 R01138 R01858 R02320	RC00002 RC00015	ko00000 ko00001 ko00002 ko01000 ko04131 ko04147			38BPM@33154 3BD41@33208 3CV2P@33213 482Z2@7711 48X1U@7742 49U8R@7898 COG0469@1 KOG2323@2759	G	Belongs to the pyruvate kinase family
Msa004931	54.8543	80.5573	67.641	174.297	171.119	174.04	67.6842	173.152	-1.3539	1.05313e-06	1.86931e-05	-	Superscaffold5	14717764	14777795	+	3300	-	- && P97305.1 RecName: Full=Nuclear factor of activated T-cells, cytoplasmic 3; Short=NF-ATc3; Short=NFATc3; AltName: Full=NFATx; AltName: Full=T-cell transcription factor NFAT4; Short=NF-AT4 && PF00554:Rel homology DNA-binding domain|PF16179:Rel homology dimerisation domain	RHD	215358.XP_010728986.1	0	1924.8	Actinopterygii	NFATC3	GO:0000122 GO:0000976 GO:0000977 GO:0000978 GO:0000981 GO:0000982 GO:0000987 GO:0001012 GO:0001067 GO:0001077 GO:0001227 GO:0001228 GO:0001525 GO:0001568 GO:0001569 GO:0001666 GO:0001763 GO:0001775 GO:0001944 GO:0001974 GO:0002009 GO:0002376 GO:0002520 GO:0002521 GO:0002682 GO:0002764 GO:0002768 GO:0003008 GO:0003012 GO:0003299 GO:0003300 GO:0003674 GO:0003676 GO:0003677 GO:0003682 GO:0003690 GO:…		ko:K17333 ko:K17334	ko04010 ko04022 ko04218 ko04310 ko04360 ko04658 ko04659 ko04660 ko04662 ko04921 ko05161 ko05166 ko05167 map04010 map04022 map04218 map04310 map04360 map04658 map04659 map04660 map04662 map04921 map05161 map05166 map05167				ko00000 ko00001 ko03000			28KEG@1 2QWQ4@2759 38FPA@33154 3BH4J@33208 3CVRF@33213 48485@7711 48XPB@7742 49XVW@7898	S	Nuclear factor of activated T-cells cytoplasmic
Msa004933	10.775	7.40757	2.37337	28.4179	26.2513	23.335	6.85196	26.0014	-1.89927	0.00401749	0.0232184	-	Superscaffold5	14816286	14817371	-	1086	-	- && P28646.1 RecName: Full=Somatostatin receptor type 1; Short=SS-1-R; Short=SS1-R; Short=SS1R; AltName: Full=SRIF-2 && PF00001:7 transmembrane receptor (rhodopsin family)	7tm_1	144197.XP_008276807.1	8.5e-172	609.8	Actinopterygii				ko:K04296	ko04080 map04080				ko00000 ko00001 ko04030			39PMS@33154 3BDIQ@33208 3CS2S@33213 48CCJ@7711 499F5@7742 49TKT@7898 KOG3656@1 KOG3656@2759	T	Belongs to the G-protein coupled receptor 1 family
Msa004934	10.775	12.9632	5.93342	22.7343	50.558	516.286	9.89054	196.526	-4.30852	0.00069037	0.00543129	-	Superscaffold5	14827702	14828721	-	1020	-	- && P11613.1 RecName: Full=Atypical chemokine receptor 3; AltName: Full=C-X-C chemokine receptor type 7; Short=CXC-R7; Short=CXCR-7; AltName: Full=Chemokine orphan receptor 1; AltName: Full=G-protein coupled receptor RDC1; Short=RDC-1 && PF00001:7 transmembrane receptor (rhodopsin family)	7tm_1	144197.XP_008276806.1	1.7e-145	522.3	Actinopterygii				ko:K04296	ko04080 map04080				ko00000 ko00001 ko04030			39PMS@33154 3BDIQ@33208 3CS2S@33213 48CCJ@7711 499F5@7742 49TKT@7898 KOG3656@1 KOG3656@2759	T	Belongs to the G-protein coupled receptor 1 family
Msa004947	18.6113	30.5562	16.6136	54.9413	56.3916	40.8362	21.927	50.7231	-1.20037	0.00728414	0.0372209	-	Superscaffold5	15673270	15676741	+	450	-	- && P54274.3 RecName: Full=Telomeric repeat-binding factor 1; AltName: Full=NIMA-interacting protein 2; AltName: Full=TTAGGG repeat-binding factor 1; AltName: Full=Telomeric protein Pin2/TRF1 && PF00249:Myb-like DNA-binding domain	Myb_DNA-binding	303518.XP_005733388.1	9.6e-21	106.7	Actinopterygii	TERF2	GO:0000018 GO:0000019 GO:0000228 GO:0000723 GO:0000781 GO:0000782 GO:0000783 GO:0000784 GO:0000981 GO:0001673 GO:0001701 GO:0003674 GO:0003676 GO:0003677 GO:0003690 GO:0003691 GO:0003697 GO:0003700 GO:0005488 GO:0005515 GO:0005575 GO:0005622 GO:0005623 GO:0005634 GO:0005654 GO:0005694 GO:0006139 GO:0006259 GO:0006275 GO:0006282 GO:0006355 GO:0006357 GO:0006725 GO:0006807 GO:0006810 GO:0006928 GO:…		ko:K11111		M00424			ko00000 ko00002 ko03032			2A93T@1 2RYHN@2759 38WTW@33154 3BAS9@33208 3CT4T@33213 483AE@7711 4930F@7742 4A345@7898	K	Telomeric repeat binding factor a
Msa004951	66.6088	79.6314	74.7611	295.546	341.267	462.81	73.6671	366.541	-2.3146	9.83463e-17	8.12397e-15	-	Superscaffold5	15694324	15700027	-	1809	-	- && - && -	-	215358.XP_010732711.1	5.7e-189	667.5	Actinopterygii												2CMYN@1 2S3ZF@2759 3AA6W@33154 3BV32@33208 3D9MX@33213 48G7G@7711 49CQU@7742 4A4F8@7898	S	Interleukin 4 receptor
Msa004984	11.7545	47.2233	16.6136	31.2597	239.178	89.4507	25.1971	119.963	-2.24509	0.00144139	0.010043	-	Superscaffold5	17133219	17137455	+	1314	-	- && P68140.1 RecName: Full=Actin, alpha skeletal muscle A; AltName: Full=Alpha-actin-1 A; Flags: Precursor >P68264.1 RecName: Full=Actin, alpha skeletal muscle; AltName: Full=Alpha-actin-1; Flags: Precursor && PF00022:Actin	Actin	106582.XP_004539539.1	1.6e-196	692.2	Actinopterygii	acta1	GO:0005575 GO:0005622 GO:0005623 GO:0005856 GO:0043226 GO:0043228 GO:0043229 GO:0043232 GO:0044424 GO:0044464		ko:K05692 ko:K10354 ko:K12313 ko:K12314	ko04015 ko04145 ko04210 ko04260 ko04261 ko04270 ko04371 ko04390 ko04391 ko04510 ko04520 ko04530 ko04611 ko04670 ko04714 ko04745 ko04810 ko04919 ko04921 ko04926 ko05100 ko05110 ko05130 ko05131 ko05132 ko05164 ko05205 ko05225 ko05410 ko05412 ko05414 ko05416 ko05418 map04015 map04145 map04210 map04260 map04261 map04270 map04371 map04390 map04391 map04510 map04520 map04530 map04611 map04670 map04714 …				ko00000 ko00001 ko03019 ko03021 ko03029 ko03036 ko04147 ko04812			38C0D@33154 3BBGP@33208 3CRBJ@33213 485B3@7711 4906G@7742 49XXA@7898 COG5277@1 KOG0676@2759	Z	cytoskeleton organization
Msa005011	2309.76	2188.01	3981.32	6509.6	7898.72	5204.67	2826.36	6537.66	-1.2101	3.36016e-05	0.000411506	-	Superscaffold5	17536650	17546808	+	2247	-	- && Q9NR30.5 RecName: Full=Nucleolar RNA helicase 2; AltName: Full=DEAD box protein 21; AltName: Full=Gu-alpha; AltName: Full=Nucleolar RNA helicase Gu; AltName: Full=Nucleolar RNA helicase II; AltName: Full=RH II/Gu && PF00271:Helicase conserved C-terminal domain|PF00270:DEAD/DEAH box helicase|PF08152:GUCT (NUC152) domain	DEAD	215358.XP_010753601.1	3.5e-297	1027.3	Actinopterygii	DDX21	GO:0003674 GO:0003676 GO:0003723 GO:0003724 GO:0003725 GO:0003824 GO:0004004 GO:0004386 GO:0005488 GO:0005575 GO:0005622 GO:0005623 GO:0005634 GO:0005654 GO:0005730 GO:0005737 GO:0006139 GO:0006351 GO:0006366 GO:0006725 GO:0006807 GO:0008026 GO:0008150 GO:0008152 GO:0008186 GO:0009058 GO:0009059 GO:0009605 GO:0009607 GO:0009615 GO:0009893 GO:0009987 GO:0010033 GO:0010467 GO:0010468 GO:0010501 GO:…	3.6.4.13	ko:K16911	ko01110 map01110				ko00000 ko01000 ko03009 ko03036			38HSV@33154 3BH16@33208 3CTQX@33213 48A1E@7711 494A2@7742 49U66@7898 COG0513@1 KOG0331@2759	A	DEAD (Asp-Glu-Ala-Asp) box polypeptide 21
Msa005049	65.6293	57.4087	52.2141	203.662	160.424	241.128	58.4173	201.738	-1.78559	1.39123e-09	4.44315e-08	-	Superscaffold5	19649366	19652249	+	1224	-	- && Q90871.1 RecName: Full=Interferon regulatory factor 8; Short=IRF-8; AltName: Full=Interferon consensus sequence-binding protein; Short=ICSBP && PF10401:Interferon-regulatory factor 3|PF00605:Interferon regulatory factor transcription factor	IRF	215358.XP_010739904.1	3e-218	764.2	Actinopterygii	IRF8	GO:0000122 GO:0000976 GO:0000977 GO:0000978 GO:0000981 GO:0000982 GO:0000987 GO:0001012 GO:0001067 GO:0001078 GO:0001227 GO:0001562 GO:0001817 GO:0001819 GO:0002237 GO:0002376 GO:0002520 GO:0003674 GO:0003676 GO:0003677 GO:0003690 GO:0003700 GO:0003705 GO:0005488 GO:0005575 GO:0005622 GO:0005623 GO:0005634 GO:0005654 GO:0005737 GO:0005829 GO:0006355 GO:0006357 GO:0006810 GO:0006897 GO:0006909 GO:…		ko:K09445 ko:K09446 ko:K10155	ko04620 ko04659 ko05133 map04620 map04659 map05133				ko00000 ko00001 ko03000			28KTG@1 2QT9P@2759 38BTS@33154 3BBX6@33208 3D0MU@33213 47ZR2@7711 4977R@7742 49V15@7898	K	Interferon regulatory factor
Msa005205	47.9975	38.8897	80.6945	124.092	154.591	105.007	55.8606	127.897	-1.20398	0.00114189	0.00828198	-	Superscaffold5	24507939	24519909	+	795	-	- && P17947.2 RecName: Full=Transcription factor PU.1; AltName: Full=31 kDa-transforming protein && PF00178:Ets-domain	Ets	144197.XP_008289681.1	3.3e-141	507.7	Actinopterygii	SPI1	GO:0000122 GO:0000228 GO:0000785 GO:0000790 GO:0000976 GO:0000977 GO:0000978 GO:0000980 GO:0000981 GO:0000982 GO:0000987 GO:0001012 GO:0001047 GO:0001067 GO:0001077 GO:0001078 GO:0001085 GO:0001158 GO:0001205 GO:0001227 GO:0001228 GO:0001568 GO:0001773 GO:0001775 GO:0001944 GO:0002244 GO:0002262 GO:0002274 GO:0002320 GO:0002376 GO:0002520 GO:0002521 GO:0002573 GO:0002682 GO:0003674 GO:0003676 GO:…		ko:K09438	ko04380 ko05166 ko05169 ko05200 ko05202 ko05221 map04380 map05166 map05169 map05200 map05202 map05221				ko00000 ko00001 ko03000			38HJ9@33154 3BAQ7@33208 3D0F0@33213 4842Q@7711 48VDU@7742 4A1BE@7898 KOG3805@1 KOG3805@2759	K	Spleen focus forming virus (SFFV) proviral integration oncogene spi1b
Msa005218	0	0	0	20.8398	21.3899	5.83374	0	16.0212	-6.40955	2.12233e-05	0.000275839	-	Superscaffold5	24902641	24904256	-	1209	-	- && - && PF00001:7 transmembrane receptor (rhodopsin family)	7tm_1	303518.XP_005724305.1	5.5e-188	663.7	Actinopterygii												38EWQ@33154 3BGCR@33208 3D2CP@33213 489G4@7711 498U9@7742 49V33@7898 KOG3656@1 KOG3656@2759	T	Trace amine-associated receptor
Msa005219	1183.29	695.386	841.359	34154.6	41045.3	42192.5	906.677	39130.8	-5.43154	9.44944e-108	1.6236e-103	-	Superscaffold5	24931284	24936338	+	960	-	- && B6E141.1 RecName: Full=Haptoglobin; AltName: Full=Zonulin; Contains: RecName: Full=Haptoglobin alpha chain; Contains: RecName: Full=Haptoglobin beta chain; Flags: Precursor && PF00089:Trypsin	Trypsin	215358.XP_010729500.1	3.9e-144	517.7	Actinopterygii				ko:K16142					ko00000 ko01002 ko04147			39SXB@33154 3BM5D@33208 3D4QE@33213 48CYM@7711 4976J@7742 49XFW@7898 COG5640@1 KOG3627@2759	E	Haptoglobin
Msa005244	11.7545	14.8151	14.2402	89.0429	77.7816	229.461	13.6033	132.095	-3.28004	2.68968e-10	9.70884e-09	-	Superscaffold5	25683477	25715001	-	3750	-	- && Q8WWI1.3 RecName: Full=LIM domain only protein 7; Short=LMO-7; AltName: Full=F-box only protein 20; AltName: Full=LOMP && PF15949:Domain of unknown function (DUF4757)|PF00307:Calponin homology (CH) domain	CH	215358.XP_010734296.1	0	1681.4	Actinopterygii				ko:K06084	ko04520 map04520				ko00000 ko00001 ko04121			38SYM@33154 3BGIX@33208 3D1I5@33213 48D8J@7711 496DM@7742 4A16F@7898 KOG1704@1 KOG1704@2759	Z	LIM domain only
Msa005260	1396.83	1326.88	2107.55	3607.18	3120.99	5322.32	1610.42	4016.83	-1.31899	3.96179e-06	6.19959e-05	-	Superscaffold5	26318120	26327369	+	2043	-	- && P07224.1 RecName: Full=Vitamin K-dependent protein S; Flags: Precursor && PF00054:Laminin G domain|PF07645:Calcium-binding EGF domain|PF00594:Vitamin K-dependent carboxylation/gamma-carboxyglutamic (GLA) domain	EGF_CA	144197.XP_008290668.1	0	1081.2	Actinopterygii	PROS1	GO:0000139 GO:0001889 GO:0002237 GO:0002376 GO:0002576 GO:0002673 GO:0002682 GO:0002697 GO:0002920 GO:0003674 GO:0004857 GO:0004866 GO:0005488 GO:0005575 GO:0005576 GO:0005615 GO:0005622 GO:0005623 GO:0005737 GO:0005783 GO:0005789 GO:0005794 GO:0005796 GO:0005886 GO:0006810 GO:0006887 GO:0006888 GO:0006928 GO:0006950 GO:0007275 GO:0007596 GO:0007599 GO:0008150 GO:0009605 GO:0009607 GO:0009611 GO:…		ko:K03908	ko04610 map04610				ko00000 ko00001			28K7T@1 2QSNF@2759 39A9H@33154 3BJNX@33208 3CU0B@33213 47ZCS@7711 495ZG@7742 49SUY@7898	T	Protein S (alpha)
Msa005288	92.0769	135.188	157.829	406.376	359.74	358.775	128.365	374.964	-1.54958	7.78177e-09	2.19912e-07	-	Superscaffold5	28475400	28477490	-	180	-	- && - && -	-	NA	NA	NA	NA	NA	NA	NA	NA	NA	NA	NA	NA	NA	NA	NA	NA	NA	NA
Msa005305	8.81587	10.1854	5.93342	35.996	31.1126	27.2241	8.31157	31.4443	-1.90547	0.00071021	0.00556953	-	Superscaffold5	28930412	28942390	-	1236	-	- && Q32NM7.1 RecName: Full=Immunoglobulin-like domain-containing receptor 1; Flags: Precursor && PF05624:Lipolysis stimulated receptor (LSR)	-	144197.XP_008290770.1	2e-116	426	Actinopterygii												28JMW@1 2QS11@2759 38QC3@33154 3BCJX@33208 3D344@33213 4827V@7711 490KG@7742 49YYJ@7898	T	Immunoglobulin-like domain containing receptor 1a
Msa005319	542.666	448.158	440.26	683.925	1208.53	1312.59	477.028	1068.35	-1.16295	4.65344e-05	0.000542438	-	Superscaffold5	29247519	29265246	-	3513	-	- && Q9W6R1.1 RecName: Full=Phosphorylase b kinase regulatory subunit alpha, liver isoform; Short=Phosphorylase kinase alpha L subunit && PF00723:Glycosyl hydrolases family 15	-	144197.XP_008284876.1	0	2076.6	Actinopterygii	PHKA2	GO:0003674 GO:0003824 GO:0004672 GO:0004674 GO:0004683 GO:0004689 GO:0005575 GO:0005622 GO:0005623 GO:0005737 GO:0005829 GO:0005964 GO:0005975 GO:0006091 GO:0006464 GO:0006468 GO:0006793 GO:0006796 GO:0006807 GO:0008150 GO:0008152 GO:0009987 GO:0016301 GO:0016310 GO:0016740 GO:0016772 GO:0016773 GO:0019538 GO:0032991 GO:0036211 GO:0043170 GO:0043412 GO:0044237 GO:0044238 GO:0044260 GO:0044267 GO:…		ko:K07190	ko04020 ko04910 ko04922 map04020 map04910 map04922				ko00000 ko00001			38CWS@33154 3BCSI@33208 3CTXE@33213 483XU@7711 494AE@7742 49Z3G@7898 KOG3635@1 KOG3635@2759	G	Phosphorylase b kinase catalyzes the phosphorylation of serine in certain substrates including troponin I
Msa005320	113.627	113.891	200.55	215.976	296.542	412.251	142.689	308.257	-1.11467	0.00138954	0.00975287	-	Superscaffold5	29267284	29271013	+	438	-	- && Q9DB50.1 RecName: Full=AP-1 complex subunit sigma-2; AltName: Full=Adaptor protein complex AP-1 subunit sigma-1B; AltName: Full=Adaptor-related protein complex 1 subunit sigma-1B; AltName: Full=Clathrin assembly protein complex 1 sigma-1B small chain; AltName: Full=Golgi adaptor HA1/AP1 adaptin sigma-1B subunit; AltName: Full=Sigma 1B subunit of AP-1 clathrin; AltName: Full=Sigma-adaptin 1B;…	-	69293.ENSGACP00000019884	1.9e-74	285	Actinopterygii	ap1s2			ko:K12394	ko04142 map04142				ko00000 ko00001 ko04131			38D1K@33154 3BC12@33208 3D0HC@33213 482B6@7711 48WDP@7742 49VE6@7898 COG5030@1 KOG0934@2759	U	Belongs to the adaptor complexes small subunit family
Msa005425	25.4681	13.8892	17.8003	44.5214	78.7538	45.6977	19.0525	56.3243	-1.56374	0.00103126	0.00763688	-	Superscaffold5	32820355	32820978	-	624	-	- && A1IGX5.1 RecName: Full=Fin bud initiation factor; Flags: Precursor && PF15819:Fin bud initiation factor homologue	-	215358.XP_010731253.1	7.9e-106	389.8	Actinopterygii	FIBIN	GO:0003674 GO:0005488 GO:0005515 GO:0005575 GO:0005622 GO:0005623 GO:0005737 GO:0005783 GO:0005794 GO:0007154 GO:0007165 GO:0007275 GO:0008150 GO:0009410 GO:0009653 GO:0009719 GO:0009725 GO:0009790 GO:0009987 GO:0010033 GO:0010035 GO:0010038 GO:0010042 GO:0012505 GO:0014070 GO:0023052 GO:0031960 GO:0032501 GO:0032502 GO:0033333 GO:0033334 GO:0033339 GO:0033993 GO:0035107 GO:0035113 GO:0035118 GO:…										2CFQ6@1 2QSW0@2759 38FUG@33154 3BFDA@33208 3CZAY@33213 482YT@7711 48YH2@7742 49W0C@7898	S	Fin bud initiation
Msa005429	22.5295	18.5189	55.7741	148.721	205.149	188.624	32.2742	180.831	-2.50389	5.14423e-09	1.5032e-07	-	Superscaffold5	33251414	33350996	+	2040	-	- && P70057.2 RecName: Full=Potassium voltage-gated channel subfamily KQT member 1; AltName: Full=IKs producing slow voltage-gated potassium channel subunit alpha xKvLQT1; AltName: Full=KQT-like 1; AltName: Full=Voltage-gated potassium channel subunit Kv7.1 && PF00520:Ion transport protein|PF03520:KCNQ voltage-gated potassium channel	Ion_trans	8128.ENSONIP00000007378	6.2e-301	1039.6	Actinopterygii	KCNQ1	GO:0000003 GO:0000323 GO:0001508 GO:0002027 GO:0002791 GO:0002792 GO:0003006 GO:0003008 GO:0003012 GO:0003013 GO:0003014 GO:0003015 GO:0003674 GO:0005215 GO:0005216 GO:0005244 GO:0005249 GO:0005251 GO:0005261 GO:0005267 GO:0005488 GO:0005515 GO:0005516 GO:0005543 GO:0005546 GO:0005575 GO:0005622 GO:0005623 GO:0005737 GO:0005764 GO:0005768 GO:0005769 GO:0005770 GO:0005773 GO:0005783 GO:0005886 GO:…		ko:K04926	ko04261 ko04725 ko04971 ko04972 ko04974 ko05110 map04261 map04725 map04971 map04972 map04974 map05110				ko00000 ko00001 ko04040	1.A.1.15.1 1.A.1.15.6		38BBJ@33154 3BA2P@33208 3CR7B@33213 488CB@7711 48ZG3@7742 4A1D0@7898 COG2126@1 KOG1419@2759	P	Potassium voltage-gated channel KQT-like subfamily member 1
Msa005536	52.8952	60.1865	75.9478	77.6757	213.899	134.176	63.0098	141.917	-1.17374	0.00445759	0.0253373	-	Superscaffold5	37610951	37630142	-	1026	-	- && Q8N365.1 RecName: Full=Circadian-associated transcriptional repressor; AltName: Full=ChIP-derived repressor of network oscillator; Short=Chrono; AltName: Full=Computationally highlighted repressor of the network oscillator && PF15673:Domain of unknown function (DUF4664)	-	144197.XP_008303074.1	1.2e-53	217.2	Actinopterygii				ko:K21599					ko00000 ko03000			2CXGW@1 2RXBP@2759 39RN6@33154 3BKW7@33208 3D2KF@33213 48DRW@7711 499UX@7742 49SDY@7898	S	Circadian associated repressor of transcription
Msa005726	50.9362	68.52	64.0809	169.56	153.619	201.264	61.179	174.814	-1.51502	1.34483e-07	2.98154e-06	-	Superscaffold6	6147996	6164271	-	834	-	- && Q9H9H4.1 RecName: Full=Vacuolar protein sorting-associated protein 37B; Short=hVps37B; AltName: Full=ESCRT-I complex subunit VPS37B && PF07200:Modifier of rudimentary (Mod(r)) protein	-	69293.ENSGACP00000006876	1.2e-106	392.9	Actinopterygii	VPS37B	GO:0000813 GO:0003674 GO:0005488 GO:0005515 GO:0005575 GO:0005622 GO:0005623 GO:0005737 GO:0005768 GO:0005829 GO:0005886 GO:0006810 GO:0006914 GO:0006996 GO:0007032 GO:0008150 GO:0008152 GO:0009056 GO:0009057 GO:0009987 GO:0010008 GO:0010256 GO:0012505 GO:0016020 GO:0016032 GO:0016043 GO:0016050 GO:0016192 GO:0016197 GO:0016236 GO:0019058 GO:0019068 GO:0022607 GO:0030496 GO:0031090 GO:0031410 GO:…		ko:K12185	ko04144 map04144	M00409			ko00000 ko00001 ko00002 ko04131 ko04147			398Z0@33154 3BJWK@33208 3D006@33213 484HN@7711 49351@7742 4A58G@7898 KOG3270@1 KOG3270@2759	U	Vacuolar protein sorting 37 homolog B (S. cerevisiae)
Msa005743	167.502	207.412	191.056	395.957	444.327	331.551	188.657	390.612	-1.04981	6.6502e-06	9.87587e-05	-	Superscaffold6	6721269	6725632	+	1053	-	- && Q6NVU2.1 RecName: Full=Serine/threonine-protein phosphatase PP1-gamma catalytic subunit; Short=PP-1G >P36874.2 RecName: Full=Serine/threonine-protein phosphatase PP1-gamma catalytic subunit A; Short=PP-1G-A; Short=xPP1-gamma1 && PF16891:Serine-threonine protein phosphatase N-terminal domain|PF00149:Calcineurin-like phosphoesterase	Metallophos	144197.XP_008282382.1	1.6e-188	665.2	Actinopterygii	PPP1CC	GO:0000003 GO:0000070 GO:0000164 GO:0000226 GO:0000278 GO:0000280 GO:0000819 GO:0000902 GO:0000904 GO:0003006 GO:0003008 GO:0003674 GO:0003824 GO:0004721 GO:0004722 GO:0005488 GO:0005515 GO:0005521 GO:0005575 GO:0005622 GO:0005623 GO:0005634 GO:0005694 GO:0005700 GO:0005730 GO:0005737 GO:0005739 GO:0005740 GO:0005741 GO:0005829 GO:0006323 GO:0006417 GO:0006446 GO:0006464 GO:0006470 GO:0006793 GO:…	3.1.3.16	ko:K06269	ko03015 ko04022 ko04024 ko04113 ko04114 ko04218 ko04261 ko04270 ko04390 ko04510 ko04611 ko04720 ko04728 ko04750 ko04810 ko04910 ko04921 ko04931 ko05031 ko05034 ko05168 ko05205 map03015 map04022 map04024 map04113 map04114 map04218 map04261 map04270 map04390 map04510 map04611 map04720 map04728 map04750 map04810 map04910 map04921 map04931 map05031 map05034 map05168 map05205				ko00000 ko00001 ko01000 ko01009 ko03019 ko03021 ko03041			38BV2@33154 3B9MQ@33208 3CRW5@33213 482PK@7711 493SX@7742 49R92@7898 COG0639@1 KOG0374@2759	T	Protein phosphatase 1 catalytic subunit gamma isoform
Msa005774	257.619	297.229	210.043	402.587	701.979	471.561	254.964	525.376	-1.04154	0.000265265	0.00244287	-	Superscaffold6	7340098	7384557	+	2598	-	- && Q1W674.1 RecName: Full=Hexokinase-2; AltName: Full=Hexokinase type II; Short=HK II && PF00349:Hexokinase|PF03727:Hexokinase	-	215358.XP_010736777.1	0	1551.6	Actinopterygii	HK2	GO:0000166 GO:0001678 GO:0002931 GO:0003674 GO:0003824 GO:0004340 GO:0004396 GO:0005488 GO:0005515 GO:0005524 GO:0005536 GO:0005575 GO:0005622 GO:0005623 GO:0005737 GO:0005739 GO:0005740 GO:0005741 GO:0005829 GO:0005975 GO:0005996 GO:0006006 GO:0006007 GO:0006082 GO:0006090 GO:0006091 GO:0006096 GO:0006139 GO:0006163 GO:0006164 GO:0006165 GO:0006725 GO:0006732 GO:0006733 GO:0006734 GO:0006735 GO:…	2.7.1.1 2.7.1.2	ko:K00844 ko:K12407	ko00010 ko00051 ko00052 ko00500 ko00520 ko00521 ko00524 ko01100 ko01110 ko01120 ko01130 ko01200 ko04066 ko04910 ko04911 ko04917 ko04922 ko04930 ko04950 ko04973 ko05230 map00010 map00051 map00052 map00500 map00520 map00521 map00524 map01100 map01110 map01120 map01130 map01200 map04066 map04910 map04911 map04917 map04922 map04930 map04950 map04973 map05230	M00001 M00549	R00299 R00760 R00867 R01326 R01600 R01786 R01961 R03920	RC00002 RC00017	ko00000 ko00001 ko00002 ko01000 ko04131			38DFC@33154 3BD1K@33208 3CU23@33213 47ZA3@7711 48YYS@7742 49USN@7898 COG5026@1 KOG1369@2759	G	Belongs to the hexokinase family
Msa005796	81.3019	108.336	92.5613	228.291	250.846	218.765	94.0663	232.634	-1.30507	2.10651e-07	4.42178e-06	-	Superscaffold6	8315248	8324701	+	1380	-	- && Q9DCN1.1 RecName: Full=Peroxisomal NADH pyrophosphatase NUDT12; AltName: Full=Nucleoside diphosphate-linked moiety X motif 12; Short=Nudix motif 12 && PF13857:Ankyrin repeats (many copies)|PF00293:NUDIX domain|PF09296:NADH pyrophosphatase-like rudimentary NUDIX domain|PF09297:NADH pyrophosphatase zinc ribbon domain	NUDIX	215358.XP_010748811.1	1e-222	779.2	Actinopterygii	NUDT12	GO:0000210 GO:0003674 GO:0003824 GO:0004551 GO:0005575 GO:0005622 GO:0005623 GO:0005634 GO:0005737 GO:0005777 GO:0005782 GO:0006139 GO:0006725 GO:0006732 GO:0006733 GO:0006739 GO:0006742 GO:0006753 GO:0006793 GO:0006796 GO:0006807 GO:0008150 GO:0008152 GO:0009056 GO:0009058 GO:0009108 GO:0009109 GO:0009117 GO:0009165 GO:0009166 GO:0009435 GO:0009987 GO:0016462 GO:0016787 GO:0016817 GO:0016818 GO:…	3.6.1.22	ko:K03426	ko00760 ko01100 ko04146 map00760 map01100 map04146		R00103 R03004 R11104	RC00002	ko00000 ko00001 ko01000			39S81@33154 3BCU8@33208 3CTKD@33213 487QE@7711 48VU5@7742 49ZC1@7898 COG0666@1 COG2816@1 KOG0504@2759 KOG3084@2759	L	Nudix (nucleoside diphosphate linked moiety X)-type motif 12
Msa005797	89.1383	117.595	231.403	1982.62	2534.71	1965	146.046	2160.78	-3.89199	5.00598e-30	1.68653e-27	-	Superscaffold6	8326271	8337839	-	2316	-	- && - && PF00041:Fibronectin type III domain	fn3	215358.XP_010749304.1	2.7e-252	878.2	Actinopterygii				ko:K05060	ko04060 ko04550 ko04630 ko04659 ko05167 ko05200 ko05203 map04060 map04550 map04630 map04659 map05167 map05200 map05203				ko00000 ko00001 ko04050 ko04090			2C5JN@1 2SJ75@2759 3AHI0@33154 3BY01@33208 3DE6J@33213 48IS9@7711 49FIF@7742 4A6XH@7898	S	Interleukin-6 receptor subunit beta-like
Msa005834	367.328	211.116	174.442	1134.82	2138.02	987.847	250.962	1420.23	-2.49955	2.38488e-11	1.02187e-09	-	Superscaffold6	9365184	9371825	-	1413	-	- && Q6NYZ6.1 RecName: Full=Calcium-binding mitochondrial carrier protein SCaMC-2-A; AltName: Full=Small calcium-binding mitochondrial carrier protein 2-A; AltName: Full=Solute carrier family 25 member 25-A && PF00153:Mitochondrial carrier protein	Mito_carr	32507.XP_006797767.1	2e-250	871.3	Actinopterygii	SLC25A25	GO:0000295 GO:0001654 GO:0002021 GO:0003674 GO:0005215 GO:0005346 GO:0005347 GO:0005575 GO:0005622 GO:0005623 GO:0005737 GO:0005739 GO:0005740 GO:0005743 GO:0006091 GO:0006139 GO:0006163 GO:0006725 GO:0006753 GO:0006793 GO:0006796 GO:0006807 GO:0006810 GO:0006811 GO:0006812 GO:0006816 GO:0006820 GO:0006839 GO:0006855 GO:0006862 GO:0007275 GO:0007423 GO:0008150 GO:0008152 GO:0008509 GO:0008514 GO:…		ko:K14684					ko00000 ko02000	2.A.29.23		38B6F@33154 3BD3M@33208 3CS5J@33213 481B5@7711 492BJ@7742 4A21Z@7898 KOG0036@1 KOG0036@2759	C	Solute carrier family 25 (mitochondrial carrier)
Msa005835	42.1203	35.186	37.9739	110.83	120.561	77.7832	38.4267	103.058	-1.4237	3.59695e-05	0.000436769	-	Superscaffold6	9380719	9434333	+	1179	-	- && Q5T9C2.2 RecName: Full=Protein FAM102A; AltName: Full=Early estrogen-induced gene 1 protein && PF00048:Small cytokines (intecrine/chemokine), interleukin-8 like|PF10358:N-terminal C2 in EEIG1 and EHBP1 proteins	-	215358.XP_010749100.1	5.1e-138	497.7	Actinopterygii	fam102a											28JCR@1 2QRRN@2759 38DSX@33154 3BC51@33208 3CZ8J@33213 484IR@7711 48X4T@7742 4A01Q@7898	S	Family with sequence similarity 102 member
Msa005853	48.9771	73.1498	121.042	480.263	587.251	554.206	81.0562	540.573	-2.74497	1.08942e-16	8.91349e-15	-	Superscaffold6	10498567	10505780	+	1566	-	- && A5PN43.1 RecName: Full=Endosomal/lysomomal potassium channel TMEM175; AltName: Full=Transmembrane protein 175 && PF06736:Protein of unknown function (DUF1211)	-	215358.XP_010741163.1	8.2e-269	932.6	Actinopterygii	TMEM175	GO:0000323 GO:0001845 GO:0003674 GO:0005215 GO:0005216 GO:0005261 GO:0005267 GO:0005575 GO:0005622 GO:0005623 GO:0005737 GO:0005764 GO:0005768 GO:0005773 GO:0006810 GO:0006811 GO:0006812 GO:0006813 GO:0006873 GO:0006885 GO:0006897 GO:0006906 GO:0006909 GO:0006996 GO:0007033 GO:0007040 GO:0008150 GO:0008324 GO:0009987 GO:0012505 GO:0015075 GO:0015077 GO:0015079 GO:0015267 GO:0015318 GO:0015672 GO:…										28ITX@1 2QR5C@2759 38E14@33154 3BIR5@33208 3CUDY@33213 483RW@7711 497N6@7742 49ZYP@7898	S	Transmembrane protein 175
Msa005854	91.0973	75.0017	169.696	270.918	329.599	218.765	111.932	273.094	-1.29243	0.000291296	0.0026384	-	Superscaffold6	10507682	10551754	-	1380	-	- && O35052.2 RecName: Full=Phosphatidate cytidylyltransferase 1; AltName: Full=CDP-DAG synthase 1; AltName: Full=CDP-DG synthase 1; AltName: Full=CDP-diacylglycerol synthase 1; Short=CDS 1; AltName: Full=CDP-diglyceride pyrophosphorylase 1; AltName: Full=CDP-diglyceride synthase 1; AltName: Full=CTP:phosphatidate cytidylyltransferase 1 && PF01148:Cytidylyltransferase family	-	215358.XP_010741160.1	5.2e-235	820.1	Actinopterygii	CDS1	GO:0003674 GO:0003824 GO:0004142 GO:0004605 GO:0005575 GO:0005622 GO:0005623 GO:0005737 GO:0005783 GO:0005789 GO:0006139 GO:0006220 GO:0006221 GO:0006629 GO:0006644 GO:0006650 GO:0006655 GO:0006656 GO:0006657 GO:0006661 GO:0006725 GO:0006753 GO:0006793 GO:0006796 GO:0006807 GO:0007154 GO:0007165 GO:0007602 GO:0008150 GO:0008152 GO:0008610 GO:0008654 GO:0009058 GO:0009117 GO:0009165 GO:0009314 GO:…	2.7.7.41	ko:K00981	ko00564 ko01100 ko01110 ko04070 map00564 map01100 map01110 map04070	M00093	R01799	RC00002	ko00000 ko00001 ko00002 ko01000			38B4A@33154 3BAWA@33208 3CTHV@33213 480QY@7711 48XMU@7742 49T47@7898 COG0575@1 KOG1440@2759	I	Provides CDP-diacylglycerol an important precursor for the synthesis of phosphatidylinositol phosphatidylglycerol and cardiolipin
Msa005857	4.89771	6.48162	0	67.2558	32.0849	281.964	3.79311	127.102	-5.04466	0.000127778	0.0012976	-	Superscaffold6	10675514	10676316	+	285	-	- && - && -	-	69293.ENSGACP00000018891	1.9e-27	128.3	Actinopterygii				ko:K05512 ko:K16062	ko04060 ko04062 ko04064 map04060 map04062 map04064				ko00000 ko00001 ko04052			2CZ4H@1 2S8D1@2759 3AADX@33154 3BVC1@33208 3DAYF@33213 48GW1@7711 49DPU@7742 4A50Y@7898	T	C-C motif
Msa005858	1720.07	121.299	1096.5	11085.8	9742.14	48078.8	979.29	22968.9	-4.55185	1.32358e-05	0.000181066	-	Superscaffold6	10682860	10685676	+	339	-	- && - && PF00048:Small cytokines (intecrine/chemokine), interleukin-8 like	-	144197.XP_008287539.1	4.4e-34	150.6	Actinopterygii	CCL19	GO:0000165 GO:0000187 GO:0000302 GO:0001101 GO:0001664 GO:0001767 GO:0001768 GO:0001771 GO:0001775 GO:0001816 GO:0001817 GO:0001819 GO:0001906 GO:0001932 GO:0001934 GO:0002376 GO:0002407 GO:0002408 GO:0002520 GO:0002521 GO:0002548 GO:0002573 GO:0002577 GO:0002579 GO:0002604 GO:0002606 GO:0002682 GO:0002684 GO:0002685 GO:0002687 GO:0002688 GO:0002690 GO:0002694 GO:0002696 GO:0002697 GO:0002699 GO:…		ko:K05512	ko04060 ko04062 ko04064 map04060 map04062 map04064				ko00000 ko00001 ko04052			2E85F@1 2SENW@2759 3AA30@33154 3BW6P@33208 3D9UA@33213 48FCN@7711 49C2J@7742 4A80G@7898	T	C-C motif chemokine
Msa005871	70.527	79.6314	109.175	161.035	126.395	361.692	86.4444	216.374	-1.32599	0.0018214	0.0121961	-	Superscaffold6	11173210	11220745	+	4155	-	- && P98198.2 RecName: Full=Phospholipid-transporting ATPase ID; AltName: Full=ATPase class I type 8B member 2; AltName: Full=P4-ATPase flippase complex alpha subunit ATP8B2 && PF16209:Phospholipid-translocating ATPase N-terminal|PF12710:haloacid dehalogenase-like hydrolase|PF16212:Phospholipid-translocating P-type ATPase C-terminal	-	215358.XP_010746276.1	0	2183.7	Actinopterygii	Atp8b5	GO:0001669 GO:0003008 GO:0003674 GO:0003824 GO:0004012 GO:0005215 GO:0005319 GO:0005548 GO:0005575 GO:0005622 GO:0005623 GO:0005737 GO:0005794 GO:0005886 GO:0005929 GO:0006629 GO:0006810 GO:0006811 GO:0006820 GO:0006869 GO:0006996 GO:0007030 GO:0007600 GO:0007606 GO:0007608 GO:0008150 GO:0008152 GO:0008202 GO:0009593 GO:0009987 GO:0010256 GO:0010876 GO:0012505 GO:0015711 GO:0015748 GO:0015914 GO:…	3.6.3.1	ko:K01530 ko:K14802					ko00000 ko01000 ko03009	3.A.3.8		38BZ2@33154 3B9JE@33208 3CUGV@33213 48AHD@7711 4961M@7742 49YWS@7898 COG0474@1 KOG0206@2759	P	Belongs to the cation transport ATPase (P-type) (TC 3.A.3) family. Type IV subfamily
Msa005874	92.0769	106.484	130.535	307.861	325.71	303.355	109.699	312.309	-1.51329	4.29895e-10	1.49827e-08	-	Superscaffold6	11354287	11358265	+	1008	-	- && Q9GKL8.1 RecName: Full=Cathepsin L1; AltName: Full=Cathepsin L; AltName: Full=Major excreted protein; Short=MEP; Contains: RecName: Full=Cathepsin L1 heavy chain; Contains: RecName: Full=Cathepsin L1 light chain; Flags: Precursor && PF00112:Papain family cysteine protease|PF08246:Cathepsin propeptide inhibitor domain (I29)	Peptidase_C1	215358.XP_010746273.1	5.4e-181	640.2	Actinopterygii	CTSL	GO:0000003 GO:0000323 GO:0001701 GO:0001890 GO:0001892 GO:0001893 GO:0001942 GO:0001968 GO:0001974 GO:0002009 GO:0002250 GO:0002376 GO:0002478 GO:0002495 GO:0002504 GO:0003006 GO:0003674 GO:0003824 GO:0004175 GO:0004177 GO:0004180 GO:0004197 GO:0004252 GO:0005488 GO:0005515 GO:0005518 GO:0005575 GO:0005576 GO:0005615 GO:0005622 GO:0005623 GO:0005634 GO:0005730 GO:0005737 GO:0005764 GO:0005768 GO:…	3.4.22.15 3.4.22.43	ko:K01365 ko:K01375 ko:K09599 ko:K09600 ko:K09601	ko04140 ko04142 ko04145 ko04210 ko04612 ko05205 ko05323 ko05418 map04140 map04142 map04145 map04210 map04612 map05205 map05323 map05418				ko00000 ko00001 ko00537 ko01000 ko01002 ko03110			38I5R@33154 3BF68@33208 3CWSV@33213 48056@7711 494DD@7742 4A011@7898 COG4870@1 KOG1543@2759	O	Belongs to the peptidase C1 family
Msa005875	3928.94	6319.58	6996.69	13200.1	16785.3	12728.3	5748.4	14237.9	-1.30857	7.35676e-07	1.35047e-05	-	Superscaffold6	11365941	11370589	+	1011	-	- && P25975.3 RecName: Full=Cathepsin L1; AltName: Full=Cathepsin L; Contains: RecName: Full=Cathepsin L1 heavy chain; Contains: RecName: Full=Cathepsin L1 light chain; Flags: Precursor && PF08246:Cathepsin propeptide inhibitor domain (I29)|PF00112:Papain family cysteine protease	Peptidase_C1	215358.XP_010746273.1	9.3e-189	666	Actinopterygii	CTSL	GO:0000003 GO:0000323 GO:0001701 GO:0001890 GO:0001892 GO:0001893 GO:0001942 GO:0001968 GO:0001974 GO:0002009 GO:0002250 GO:0002376 GO:0002478 GO:0002495 GO:0002504 GO:0003006 GO:0003674 GO:0003824 GO:0004175 GO:0004177 GO:0004180 GO:0004197 GO:0004252 GO:0005488 GO:0005515 GO:0005518 GO:0005575 GO:0005576 GO:0005615 GO:0005622 GO:0005623 GO:0005634 GO:0005730 GO:0005737 GO:0005764 GO:0005768 GO:…	3.4.22.15 3.4.22.43	ko:K01365 ko:K01375 ko:K09599 ko:K09600 ko:K09601	ko04140 ko04142 ko04145 ko04210 ko04612 ko05205 ko05323 ko05418 map04140 map04142 map04145 map04210 map04612 map05205 map05323 map05418				ko00000 ko00001 ko00537 ko01000 ko01002 ko03110			38I5R@33154 3BF68@33208 3CWSV@33213 48056@7711 494DD@7742 4A011@7898 COG4870@1 KOG1543@2759	O	Belongs to the peptidase C1 family
Msa005877	15.6727	31.4822	22.547	49.2577	85.5597	43.7531	23.2339	59.5235	-1.35402	0.00457778	0.0258263	-	Superscaffold6	11387218	11422991	-	1233	-	- && P00636.4 RecName: Full=Fructose-1,6-bisphosphatase 1; Short=FBPase 1; AltName: Full=D-fructose-1,6-bisphosphate 1-phosphohydrolase 1; AltName: Full=Liver FBPase && PF00316:Fructose-1-6-bisphosphatase	-	8128.ENSONIP00000017869	1.6e-179	635.6	Actinopterygii	FBP1	GO:0000122 GO:0000166 GO:0000988 GO:0000989 GO:0001076 GO:0001191 GO:0001558 GO:0003674 GO:0003824 GO:0005488 GO:0005515 GO:0005575 GO:0005622 GO:0005623 GO:0005634 GO:0005737 GO:0005829 GO:0005975 GO:0005984 GO:0005985 GO:0005986 GO:0005996 GO:0006000 GO:0006002 GO:0006006 GO:0006094 GO:0006109 GO:0006110 GO:0006111 GO:0006140 GO:0006355 GO:0006357 GO:0006793 GO:0006796 GO:0008144 GO:0008150 GO:…	3.1.3.11	ko:K03841	ko00010 ko00030 ko00051 ko00680 ko00710 ko01100 ko01110 ko01120 ko01130 ko01200 ko04152 ko04910 map00010 map00030 map00051 map00680 map00710 map01100 map01110 map01120 map01130 map01200 map04152 map04910	M00003 M00165 M00167 M00344	R00762 R04780	RC00017	ko00000 ko00001 ko00002 ko01000 ko04147			38D1X@33154 3BCGC@33208 3CTTF@33213 48A9S@7711 491BN@7742 4A5BA@7898 COG0158@1 KOG1458@2759	G	Belongs to the FBPase class 1 family
Msa005892	0	7.40757	0	466.054	217.788	24.3073	2.46919	236.05	-6.55979	0.00114018	0.00827302	-	Superscaffold6	12330593	12332097	+	702	-	- && Q9YGD3.1 RecName: Full=Interleukin-1 beta; Flags: Precursor && PF00340:Interleukin-1 / 18	-	215358.XP_010734853.1	1.2e-81	309.7	Actinopterygii	IL1B	GO:0000003 GO:0000122 GO:0000165 GO:0000187 GO:0000302 GO:0001101 GO:0001505 GO:0001659 GO:0001660 GO:0001666 GO:0001678 GO:0001816 GO:0001817 GO:0001819 GO:0001932 GO:0001933 GO:0001934 GO:0002237 GO:0002376 GO:0002437 GO:0002439 GO:0002526 GO:0002544 GO:0002673 GO:0002675 GO:0002682 GO:0002684 GO:0002685 GO:0002687 GO:0002688 GO:0002690 GO:0002694 GO:0002696 GO:0002697 GO:0002699 GO:0002700 GO:…		ko:K04519	ko01523 ko04010 ko04060 ko04064 ko04217 ko04380 ko04620 ko04621 ko04623 ko04640 ko04657 ko04659 ko04668 ko04750 ko04932 ko04933 ko04940 ko05010 ko05020 ko05132 ko05133 ko05134 ko05140 ko05142 ko05143 ko05144 ko05146 ko05152 ko05162 ko05164 ko05168 ko05321 ko05323 ko05332 ko05418 map01523 map04010 map04060 map04064 map04217 map04380 map04620 map04621 map04623 map04640 map04657 map04659 map04668 ma…				ko00000 ko00001 ko00536 ko04052			2ER0Y@1 2S3E9@2759 39ZIY@33154 3BMQF@33208 3CRSV@33213 488DK@7711 498N1@7742 4A4CZ@7898	T	Interleukin 1 beta
Msa006009	19.5908	32.4081	15.4269	53.9941	46.6689	98.2013	22.4753	66.2881	-1.55029	0.0015304	0.0105859	-	Superscaffold6	16825885	16834154	-	1107	-	- && Q9Y617.2 RecName: Full=Phosphoserine aminotransferase; AltName: Full=Phosphohydroxythreonine aminotransferase; Short=PSAT && PF00266:Aminotransferase class-V	Aminotran_5	215358.XP_010734269.1	1e-201	709.1	Actinopterygii	PSAT1	GO:0003674 GO:0003824 GO:0004648 GO:0005575 GO:0005622 GO:0005623 GO:0005737 GO:0005829 GO:0006082 GO:0006520 GO:0006563 GO:0006564 GO:0006725 GO:0006766 GO:0006767 GO:0006807 GO:0008150 GO:0008152 GO:0008483 GO:0008614 GO:0008615 GO:0008652 GO:0009058 GO:0009069 GO:0009070 GO:0009110 GO:0009987 GO:0016053 GO:0016740 GO:0016769 GO:0017144 GO:0018130 GO:0019438 GO:0019752 GO:0034641 GO:0042364 GO:…	2.6.1.52	ko:K00831	ko00260 ko00680 ko00750 ko01100 ko01120 ko01130 ko01200 ko01230 map00260 map00680 map00750 map01100 map01120 map01130 map01200 map01230	M00020 M00124	R04173 R05085	RC00006 RC00036	ko00000 ko00001 ko00002 ko01000 ko01007			38B9C@33154 3BGD1@33208 3CWFZ@33213 485VP@7711 496QZ@7742 49X7N@7898 COG1932@1 KOG2790@2759	E	Phosphoserine aminotransferase
Msa006011	42.1203	67.5941	77.1344	138.301	140.979	111.813	62.2829	130.364	-1.06975	0.0012709	0.0090383	-	Superscaffold6	16851232	16854710	-	390	-	- && Q4QRC6.1 RecName: Full=Iron-sulfur cluster assembly 1 homolog, mitochondrial; AltName: Full=HESB-like domain-containing protein 2; AltName: Full=Iron-sulfur assembly protein IscA; Flags: Precursor && PF01521:Iron-sulphur cluster biosynthesis	-	144197.XP_008286360.1	5.7e-62	243.4	Actinopterygii	ISCA1	GO:0003008 GO:0003674 GO:0005488 GO:0005506 GO:0005575 GO:0005622 GO:0005623 GO:0005737 GO:0005739 GO:0005759 GO:0006790 GO:0006807 GO:0008150 GO:0008152 GO:0008198 GO:0009987 GO:0010467 GO:0016043 GO:0016226 GO:0019538 GO:0022607 GO:0031163 GO:0031974 GO:0032501 GO:0043167 GO:0043169 GO:0043170 GO:0043226 GO:0043227 GO:0043229 GO:0043231 GO:0043233 GO:0044085 GO:0044237 GO:0044238 GO:0044281 GO:…		ko:K22063					ko00000 ko03029			3A0C2@33154 3CNFE@33208 3E4KR@33213 48R9M@7711 49MV8@7742 4A8U0@7898 COG0316@1 KOG1120@2759	P	Iron-sulfur cluster assembly 1
Msa006016	0	0.925946	0	14.209	15.5563	20.4181	0.308649	16.7278	-5.50945	8.71729e-05	0.000933793	-	Superscaffold6	16907405	16910309	+	780	-	- && P11032.2 RecName: Full=Granzyme A; AltName: Full=Autocrine thymic lymphoma granzyme-like serine protease; AltName: Full=CTLA-3; AltName: Full=Fragmentin-1; AltName: Full=T cell-specific serine protease 1; Short=TSP-1; Flags: Precursor && PF00089:Trypsin	Trypsin	106582.XP_004547390.1	1.2e-106	392.9	Actinopterygii			3.4.21.78	ko:K01352 ko:K08663	ko04080 map04080				ko00000 ko00001 ko01000 ko01002			38YQZ@33154 3BDC7@33208 3D50Y@33213 4874J@7711 48URU@7742 4A34E@7898 COG5640@1 KOG3627@2759	O	Granzyme A (granzyme 1 cytotoxic T-lymphocyte-associated serine esterase 3)
Msa006022	62.6906	77.7795	224.283	295.546	426.826	207.098	121.584	309.824	-1.35407	0.00463281	0.026056	-	Superscaffold6	17002152	17048817	+	2034	-	- && Q28E01.1 RecName: Full=Sodium-dependent phosphate transporter 2; AltName: Full=Solute carrier family 20 member 2 && PF01384:Phosphate transporter family	-	144197.XP_008286349.1	0	1218	Actinopterygii	SLC20A2	GO:0003674 GO:0005215 GO:0005315 GO:0005436 GO:0005575 GO:0005623 GO:0005886 GO:0005887 GO:0006810 GO:0006811 GO:0006812 GO:0006814 GO:0006817 GO:0006820 GO:0007154 GO:0007165 GO:0008150 GO:0008324 GO:0008509 GO:0009987 GO:0015075 GO:0015077 GO:0015081 GO:0015103 GO:0015114 GO:0015291 GO:0015293 GO:0015294 GO:0015318 GO:0015319 GO:0015321 GO:0015370 GO:0015672 GO:0015698 GO:0016020 GO:0016021 GO:…		ko:K14640					ko00000 ko02000	2.A.20.2		38HXZ@33154 3BAM9@33208 3CRGE@33213 4822U@7711 49026@7742 49V7M@7898 COG0306@1 KOG2493@2759	P	Sodium-phosphate symporter which plays a fundamental housekeeping role in phosphate transport
Msa006106	393.776	336.119	397.539	1115.88	1488.54	896.452	375.811	1166.96	-1.63516	5.56097e-11	2.19148e-09	-	Superscaffold6	18678556	18682019	+	1194	-	- && Q32LQ4.1 RecName: Full=Betaine--homocysteine S-methyltransferase 1 && PF02574:Homocysteine S-methyltransferase	-	215358.XP_010743157.1	3.5e-227	793.9	Actinopterygii	BHMT	GO:0000096 GO:0000097 GO:0001505 GO:0002064 GO:0002065 GO:0002066 GO:0002067 GO:0002068 GO:0003309 GO:0003323 GO:0003674 GO:0003824 GO:0005488 GO:0005575 GO:0005576 GO:0005615 GO:0005622 GO:0005623 GO:0005737 GO:0005829 GO:0006082 GO:0006464 GO:0006479 GO:0006520 GO:0006521 GO:0006555 GO:0006575 GO:0006576 GO:0006577 GO:0006790 GO:0006807 GO:0007275 GO:0008150 GO:0008152 GO:0008168 GO:0008172 GO:…	2.1.1.10 2.1.1.5	ko:K00544 ko:K00547	ko00260 ko00270 ko01100 ko01110 map00260 map00270 map01100 map01110		R00650 R02821	RC00003 RC00035 RC00496	ko00000 ko00001 ko01000			38H9Z@33154 3BF53@33208 3CSDJ@33213 488WV@7711 493QK@7742 49X31@7898 COG0646@1 KOG1579@2759	E	Involved in the regulation of homocysteine metabolism
Msa006129	28.4067	44.4454	28.4804	172.402	287.792	97.229	33.7775	185.808	-2.45517	3.74348e-08	9.24146e-07	-	Superscaffold6	19263255	19268828	+	966	-	- && Q92820.2 RecName: Full=Gamma-glutamyl hydrolase; AltName: Full=Conjugase; AltName: Full=GH; AltName: Full=Gamma-Glu-X carboxypeptidase; Flags: Precursor && PF07722:Peptidase C26	-	215358.XP_010731504.1	5.2e-157	560.5	Actinopterygii		GO:0003674 GO:0003824 GO:0005575 GO:0005622 GO:0005623 GO:0005737 GO:0005773 GO:0006082 GO:0006508 GO:0006575 GO:0006725 GO:0006732 GO:0006760 GO:0006807 GO:0008150 GO:0008152 GO:0008233 GO:0008238 GO:0008242 GO:0009987 GO:0016787 GO:0019538 GO:0019752 GO:0034641 GO:0034722 GO:0042558 GO:0043170 GO:0043226 GO:0043227 GO:0043229 GO:0043231 GO:0043436 GO:0043603 GO:0044237 GO:0044238 GO:0044281 GO:…	3.4.19.9	ko:K01307 ko:K15699	ko00790 ko01523 map00790 map01523		R04242	RC00064 RC00090	ko00000 ko00001 ko01000 ko01002 ko04121			39K9H@33154 3BG09@33208 3CV63@33213 481D2@7711 48YXI@7742 49U76@7898 KOG1559@1 KOG1559@2759	H	Peptidase C26
Msa006159	33.3044	87.9649	35.6005	739.813	1107.41	898.396	52.2899	915.208	-4.12111	8.28353e-28	2.12429e-25	-	Superscaffold6	20143937	20144801	-	480	-	- && Q9WTQ7.1 RecName: Full=Growth arrest and DNA damage-inducible protein GADD45 gamma && PF01248:Ribosomal protein L7Ae/L30e/S12e/Gadd45 family	-	215358.XP_010731829.1	3.6e-82	310.8	Actinopterygii	GADD45G	GO:0000185 GO:0000186 GO:0001775 GO:0001816 GO:0001932 GO:0001933 GO:0001934 GO:0002250 GO:0002252 GO:0002263 GO:0002285 GO:0002286 GO:0002287 GO:0002292 GO:0002293 GO:0002294 GO:0002366 GO:0002376 GO:0002460 GO:0002520 GO:0002521 GO:0003674 GO:0005488 GO:0005515 GO:0005575 GO:0005622 GO:0005623 GO:0005634 GO:0005737 GO:0006469 GO:0006807 GO:0006955 GO:0007275 GO:0008150 GO:0008152 GO:0009058 GO:…		ko:K04402	ko04010 ko04068 ko04110 ko04115 ko04210 ko04218 ko05200 ko05202 ko05210 ko05212 ko05213 ko05214 ko05216 ko05217 ko05218 ko05220 ko05222 ko05223 ko05224 ko05225 ko05226 map04010 map04068 map04110 map04115 map04210 map04218 map05200 map05202 map05210 map05212 map05213 map05214 map05216 map05217 map05218 map05220 map05222 map05223 map05224 map05225 map05226				ko00000 ko00001 ko03036			2C91W@1 2RXKU@2759 3A0HY@33154 3BPIS@33208 3D0TM@33213 485YG@7711 491BH@7742 4A2WH@7898	S	Growth arrest and
Msa006202	77.3838	85.1871	123.415	178.086	277.097	138.065	95.3286	197.749	-1.05621	0.00283448	0.0175124	-	Superscaffold6	21443293	21446852	+	2130	-	- && Q5RBP9.1 RecName: Full=Macrophage-expressed gene 1 protein; Short=Macrophage gene 1 protein; Short=Mpg-1; Flags: Precursor && PF01823:MAC/Perforin domain	-	215358.XP_010729559.1	0	1201.4	Actinopterygii	MPEG1											28J89@1 2QRKR@2759 38GQZ@33154 3BA4H@33208 3CY1D@33213 482TD@7711 491R8@7742 49S4A@7898	S	Macrophage-expressed gene 1
Msa006221	115.586	122.225	83.0679	223.554	210.982	324.745	106.96	253.094	-1.23894	3.17459e-05	0.000392002	-	Superscaffold6	22581001	22592775	-	1158	-	- && Q6NWC9.1 RecName: Full=G kinase-anchoring protein 1 && -	-	144197.XP_008292794.1	8e-136	490.3	Actinopterygii	GKAP1	GO:0003674 GO:0005488 GO:0005515 GO:0005575 GO:0005622 GO:0005623 GO:0005737 GO:0005794 GO:0007154 GO:0007165 GO:0007186 GO:0007187 GO:0007199 GO:0008150 GO:0009987 GO:0012505 GO:0023052 GO:0042802 GO:0043226 GO:0043227 GO:0043229 GO:0043231 GO:0044424 GO:0044444 GO:0044464 GO:0050789 GO:0050794 GO:0050896 GO:0051716 GO:0065007										28N7V@1 2QUT6@2759 38DRU@33154 3BGF5@33208 3D1HR@33213 484U7@7711 493IM@7742 49YUK@7898	S	G kinase anchoring protein 1
Msa006222	9.79541	13.8892	8.30679	32.207	37.9185	141.954	10.6638	70.6933	-2.7208	3.85556e-05	0.000464228	-	Superscaffold6	22594251	22604344	-	3849	-	- && Q7M6Z5.1 RecName: Full=Kinesin-like protein KIF27 && PF00225:Kinesin motor domain	Kinesin	215358.XP_010730881.1	0	1605.5	Actinopterygii	kif27			ko:K10395					ko00000 ko04812			3AFX4@33154 3BMCJ@33208 3D4U1@33213 48D9J@7711 49F7W@7742 4A12F@7898 COG5059@1 KOG0244@2759	Z	Belongs to the TRAFAC class myosin-kinesin ATPase superfamily. Kinesin family
Msa006254	2798.55	2946.36	3703.64	8275.3	10465.5	6832.29	3149.52	8524.37	-1.43662	7.73884e-10	2.57692e-08	-	Superscaffold6	23996425	24080993	-	5190	-	- && Q92824.4 RecName: Full=Proprotein convertase subtilisin/kexin type 5; AltName: Full=Proprotein convertase 5; Short=PC5; AltName: Full=Proprotein convertase 6; Short=PC6; Short=hPC6; AltName: Full=Subtilisin/kexin-like protease PC5; Flags: Precursor && PF16470:Peptidase S8 pro-domain|PF14843:Growth factor receptor domain IV|PF00082:Subtilase family	Peptidase_S8	106582.XP_004544789.1	0	1889.8	Actinopterygii	PCSK5	GO:0000003 GO:0001501 GO:0001568 GO:0001655 GO:0001816 GO:0001822 GO:0001944 GO:0001952 GO:0001954 GO:0001990 GO:0001991 GO:0001999 GO:0002001 GO:0002790 GO:0003002 GO:0003008 GO:0003013 GO:0003014 GO:0003044 GO:0003071 GO:0003073 GO:0003081 GO:0003205 GO:0003279 GO:0003674 GO:0003824 GO:0004175 GO:0004252 GO:0005488 GO:0005575 GO:0005576 GO:0005615 GO:0005622 GO:0005623 GO:0005737 GO:0005783 GO:…	3.4.21.75 3.4.21.93	ko:K01349 ko:K01359 ko:K08654	ko05164 map05164				ko00000 ko00001 ko01000 ko01002 ko03110 ko04131			38C1N@33154 3B9FW@33208 3CR8X@33213 480RZ@7711 48VSK@7742 4A0NJ@7898 COG1404@1 KOG3525@2759	O	Proprotein convertase subtilisin kexin type
Msa006295	1727.91	1947.27	1959.21	5503.61	5307.62	5400.1	1878.13	5403.78	-1.52477	2.73627e-21	3.58891e-19	-	Superscaffold6	24697590	24702420	-	1281	-	- && Q9XSC9.1 RecName: Full=Transcobalamin-2; Short=TC-2; AltName: Full=Transcobalamin II; Short=TC II; Short=TCII; Flags: Precursor && PF01122:Eukaryotic cobalamin-binding protein|PF14478:Domain of unknown function (DUF4430)	-	32507.XP_006784348.1	1.3e-195	689.1	Actinopterygii	TCN2	GO:0000323 GO:0003674 GO:0005488 GO:0005575 GO:0005576 GO:0005615 GO:0005622 GO:0005623 GO:0005737 GO:0005764 GO:0005768 GO:0005773 GO:0005775 GO:0006725 GO:0006766 GO:0006767 GO:0006807 GO:0006810 GO:0008144 GO:0008150 GO:0008152 GO:0009235 GO:0009987 GO:0012505 GO:0015889 GO:0015893 GO:0017144 GO:0019842 GO:0031410 GO:0031419 GO:0031974 GO:0031982 GO:0033013 GO:0036094 GO:0042221 GO:0042493 GO:…		ko:K14619	ko04977 map04977				ko00000 ko00001			2C1UA@1 2QSED@2759 39VH7@33154 3BME9@33208 3D0GZ@33213 489FP@7711 493X5@7742 49UFS@7898	S	Transcobalamin II like
Msa006321	505.443	438.899	347.698	1610.35	701.979	2729.22	430.68	1680.52	-1.96385	2.28974e-06	3.81594e-05	-	Superscaffold6	25249174	25249641	+	468	-	- && P42740.2 RecName: Full=Polyubiquitin; Contains: RecName: Full=Ubiquitin-related 1; Contains: RecName: Full=Ubiquitin; Contains: RecName: Full=Ubiquitin-related 2; Contains: RecName: Full=Ubiquitin-related 3; Flags: Precursor && PF00240:Ubiquitin family	ubiquitin	215358.XP_010751764.1	6.6e-57	226.9	Actinopterygii	ISG15	GO:0000731 GO:0001817 GO:0001818 GO:0002252 GO:0002376 GO:0002682 GO:0002684 GO:0003674 GO:0005575 GO:0005576 GO:0005622 GO:0005623 GO:0005634 GO:0005654 GO:0005737 GO:0005829 GO:0006139 GO:0006259 GO:0006281 GO:0006301 GO:0006464 GO:0006508 GO:0006725 GO:0006807 GO:0006950 GO:0006952 GO:0006955 GO:0006974 GO:0007154 GO:0007165 GO:0007166 GO:0008150 GO:0008152 GO:0009056 GO:0009057 GO:0009058 GO:…		ko:K08770 ko:K12159	ko03320 ko04622 ko05165 map03320 map04622 map05165				ko00000 ko00001 ko04121			3A7J1@33154 3BT80@33208 3D7T3@33213 48EJK@7711 49BN4@7742 4A4BQ@7898 COG5272@1 KOG0001@2759	O	ISG15 ubiquitin-like modifier
Msa006322	194.929	272.228	236.15	1595.19	1162.83	4056.4	234.436	2271.47	-3.27624	4.90686e-15	3.3324e-13	-	Superscaffold6	25253303	25253770	+	468	-	- && P42740.2 RecName: Full=Polyubiquitin; Contains: RecName: Full=Ubiquitin-related 1; Contains: RecName: Full=Ubiquitin; Contains: RecName: Full=Ubiquitin-related 2; Contains: RecName: Full=Ubiquitin-related 3; Flags: Precursor && PF00240:Ubiquitin family	ubiquitin	215358.XP_010751764.1	9.6e-56	223	Actinopterygii	ISG15	GO:0000731 GO:0001817 GO:0001818 GO:0002252 GO:0002376 GO:0002682 GO:0002684 GO:0003674 GO:0005575 GO:0005576 GO:0005622 GO:0005623 GO:0005634 GO:0005654 GO:0005737 GO:0005829 GO:0006139 GO:0006259 GO:0006281 GO:0006301 GO:0006464 GO:0006508 GO:0006725 GO:0006807 GO:0006950 GO:0006952 GO:0006955 GO:0006974 GO:0007154 GO:0007165 GO:0007166 GO:0008150 GO:0008152 GO:0009056 GO:0009057 GO:0009058 GO:…		ko:K08770 ko:K12159	ko03320 ko04622 ko05165 map03320 map04622 map05165				ko00000 ko00001 ko04121			3A7J1@33154 3BT80@33208 3D7T3@33213 48EJK@7711 49BN4@7742 4A4BQ@7898 COG5272@1 KOG0001@2759	O	ISG15 ubiquitin-like modifier
Msa006336	49.9566	48.1492	78.3211	165.771	194.454	132.232	58.809	164.152	-1.48855	5.90285e-06	8.85789e-05	-	Superscaffold6	25410345	25412820	+	1038	-	- && B1PHQ8.1 RecName: Full=Chemokine-like receptor 1 && PF00001:7 transmembrane receptor (rhodopsin family)	7tm_1	144197.XP_008274791.1	9.6e-149	533.1	Actinopterygii	cmklr1			ko:K04245					ko00000 ko04030			39WDC@33154 3BN4I@33208 3D5G3@33213 488XA@7711 49929@7742 49WY8@7898 KOG3656@1 KOG3656@2759	T	Belongs to the G-protein coupled receptor 1 family
Msa006368	46.0384	68.52	45.094	112.724	117.645	135.148	53.2175	121.839	-1.18957	0.000192105	0.00185123	-	Superscaffold6	25925513	25937293	+	4074	-	- && Q5SW19.2 RecName: Full=Clustered mitochondria protein homolog && PF15044:Mitochondrial function, CLU-N-term|PF12807:Translation initiation factor eIF3 subunit 135|PF13236:Clustered mitochondria	-	48698.ENSPFOP00000016524	0	1941	Actinopterygii				ko:K03255					ko00000 ko03012			39UGD@33154 3BFH4@33208 3D4Y8@33213 48CWT@7711 498YS@7742 4A2DC@7898 KOG1839@1 KOG1839@2759	S	Clustered mitochondria protein homolog
Msa006376	235.09	206.486	278.871	694.345	675.727	547.4	240.149	639.157	-1.4144	4.74267e-10	1.63961e-08	-	Superscaffold6	25999446	26025412	-	8250	-	- && A5WUT8.1 RecName: Full=Ectopic P granules protein 5 homolog && PF14954:Limb expression 1	-	144197.XP_008280220.1	0	4306.5	Actinopterygii	EPG5	GO:0005575 GO:0005622 GO:0005623 GO:0005737 GO:0006810 GO:0006914 GO:0008150 GO:0008152 GO:0009056 GO:0009892 GO:0009894 GO:0009895 GO:0009987 GO:0010506 GO:0010507 GO:0010639 GO:0016043 GO:0016192 GO:0016197 GO:0016236 GO:0016241 GO:0016242 GO:0019222 GO:0022411 GO:0031323 GO:0031324 GO:0031329 GO:0031330 GO:0032456 GO:0032984 GO:0033043 GO:0043933 GO:0044087 GO:0044088 GO:0044237 GO:0044248 GO:…										38BFV@33154 3BFQ1@33208 3CZQM@33213 481XP@7711 491C4@7742 49WII@7898 KOG3622@1 KOG3622@2759	S	protein 5 homolog
Msa006377	393.776	393.527	295.484	815.595	817.679	556.15	360.929	729.808	-1.01463	5.4279e-05	0.000619258	-	Superscaffold6	26026626	26031176	-	1557	-	- && Q9BVS4.2 RecName: Full=Serine/threonine-protein kinase RIO2; AltName: Full=RIO kinase 2 && PF09202:Rio2, N-terminal|PF01163:RIO1 family	-	8081.XP_008417025.1	6.5e-234	816.6	Actinopterygii	RIOK2	GO:0002119 GO:0002164 GO:0003674 GO:0003824 GO:0004672 GO:0005575 GO:0005622 GO:0005623 GO:0005634 GO:0005654 GO:0005737 GO:0005829 GO:0006139 GO:0006364 GO:0006396 GO:0006464 GO:0006468 GO:0006725 GO:0006793 GO:0006796 GO:0006807 GO:0007088 GO:0007275 GO:0007346 GO:0007399 GO:0008150 GO:0008152 GO:0008284 GO:0009791 GO:0009893 GO:0009987 GO:0010467 GO:0010468 GO:0010564 GO:0010604 GO:0010628 GO:…	2.7.11.1	ko:K07179	ko03008 map03008				ko00000 ko00001 ko01000 ko01001 ko03009			38HTH@33154 3BBYJ@33208 3CXI2@33213 481ET@7711 495IV@7742 49S0C@7898 COG0478@1 KOG2268@2759	T	RIO kinase 2
Msa006387	0	0.925946	2.37337	20.8398	22.3622	10.6952	1.09977	17.9657	-4.11008	0.000255216	0.00236649	-	Superscaffold6	26278796	26291150	-	5616	-	- && Q8N3K9.3 RecName: Full=Cardiomyopathy-associated protein 5; AltName: Full=Dystrobrevin-binding protein 2; AltName: Full=Genethonin-3; AltName: Full=Myospryn; AltName: Full=SPRY domain-containing protein 2; AltName: Full=Tripartite motif-containing protein 76 && PF00622:SPRY domain|PF00041:Fibronectin type III domain	fn3	144197.XP_008279701.1	0	1828.5	Actinopterygii	CMYA5	GO:0003674 GO:0005488 GO:0005515 GO:0005575 GO:0005622 GO:0005623 GO:0005737 GO:0008150 GO:0009892 GO:0009966 GO:0009968 GO:0010563 GO:0010605 GO:0010646 GO:0010648 GO:0010921 GO:0010923 GO:0014733 GO:0019220 GO:0019222 GO:0023051 GO:0023057 GO:0030016 GO:0030017 GO:0031323 GO:0031324 GO:0031399 GO:0031400 GO:0031430 GO:0031672 GO:0032268 GO:0032269 GO:0032515 GO:0035303 GO:0035304 GO:0035305 GO:…										39RTU@33154 3BEAQ@33208 3CZE3@33213 484CU@7711 48XJB@7742 49Q8E@7898 KOG2177@1 KOG2177@2759	O	Cardiomyopathy associated 5
Msa006431	0	0	0	12.3144	7.77816	6.80603	0	8.96621	-5.57235	0.000537593	0.00440693	-	Superscaffold6	27772571	27779264	+	903	-	- && Q8R2N1.1 RecName: Full=Aquaporin-3; Short=AQP-3; AltName: Full=Aquaglyceroporin-3 && PF00230:Major intrinsic protein	-	144197.XP_008286932.1	2e-142	511.9	Actinopterygii	AQP3	GO:0001101 GO:0001666 GO:0002376 GO:0002682 GO:0002684 GO:0003008 GO:0003014 GO:0003091 GO:0003097 GO:0003674 GO:0005215 GO:0005372 GO:0005575 GO:0005622 GO:0005623 GO:0005634 GO:0005737 GO:0005886 GO:0005887 GO:0005911 GO:0006810 GO:0006833 GO:0006950 GO:0006952 GO:0006955 GO:0007154 GO:0007275 GO:0007584 GO:0007588 GO:0008150 GO:0008643 GO:0009605 GO:0009607 GO:0009617 GO:0009628 GO:0009653 GO:…		ko:K09876 ko:K09877 ko:K09878 ko:K09886 ko:K10404	ko04962 ko04976 map04962 map04976				ko00000 ko00001 ko02000 ko04812	1.A.8 1.A.8.9		392UK@33154 3BF70@33208 3D283@33213 48BJ9@7711 48UWT@7742 49VS2@7898 COG0580@1 KOG0224@2759	G	Belongs to the MIP aquaporin (TC 1.A.8) family
Msa006445	42.1203	41.6676	48.654	114.619	100.144	247.934	44.1473	154.232	-1.80648	1.44989e-05	0.000196933	-	Superscaffold6	28676772	28677461	+	690	-	- && - && PF00644:Poly(ADP-ribose) polymerase catalytic domain	-	215358.XP_010734059.1	9.3e-108	396.4	Actinopterygii												28PSI@1 2QQ0Q@2759 39Y7T@33154 3BKW1@33208 3CX3I@33213 48DDT@7711 499CW@7742 4A2CD@7898	S	Grass carp reovirus (GCRV)-induced gene 2p
Msa006458	116.565	193.523	48.654	1173.66	1748.14	703.938	119.581	1208.58	-3.33327	4.27514e-13	2.3172e-11	-	Superscaffold6	29062923	29065175	-	663	-	- && - && PF00096:Zinc finger, C2H2 type	zf-C2H2	144197.XP_008286595.1	1.5e-54	219.5	Actinopterygii	klf9			ko:K09208					ko00000 ko03000			3A20W@33154 3BQV2@33208 3D7UH@33213 48EY1@7711 49BSQ@7742 4A3RS@7898 KOG1721@1 KOG1721@2759	S	factor 9
Msa006503	12.734	14.8151	5.93342	27.4707	38.8908	43.7531	11.1609	36.7048	-1.69831	0.00209344	0.0136975	-	Superscaffold6	29965695	29973141	-	1791	-	- && Q3U108.1 RecName: Full=AT-rich interactive domain-containing protein 5A; Short=ARID domain-containing protein 5A && PF01388:ARID/BRIGHT DNA binding domain	ARID	215358.XP_010749452.1	3e-222	778.1	Actinopterygii	ARID5A	GO:0000122 GO:0000981 GO:0001067 GO:0001227 GO:0001501 GO:0001817 GO:0001819 GO:0002062 GO:0002237 GO:0002682 GO:0002684 GO:0002697 GO:0002699 GO:0002700 GO:0002702 GO:0002703 GO:0002705 GO:0002706 GO:0002708 GO:0002709 GO:0002711 GO:0002718 GO:0002720 GO:0002724 GO:0002726 GO:0002791 GO:0002793 GO:0002819 GO:0002821 GO:0002822 GO:0002824 GO:0002825 GO:0002827 GO:0003674 GO:0003676 GO:0003677 GO:…										38HT1@33154 3BKJG@33208 3CSVU@33213 485GG@7711 496QA@7742 4A1TQ@7898 KOG2744@1 KOG2744@2759	K	AT rich interactive domain 5A (MRF1-like)
Msa006516	5.87725	17.593	9.49347	79.5702	121.534	138.065	10.9879	113.056	-3.3502	3.85085e-12	1.86381e-10	-	Superscaffold6	30529587	30531442	+	972	-	- && Q8VBT2.3 RecName: Full=L-serine dehydratase/L-threonine deaminase; Short=SDH; AltName: Full=L-serine deaminase; AltName: Full=L-threonine dehydratase; Short=TDH && PF00291:Pyridoxal-phosphate dependent enzyme	PALP	215358.XP_010732637.1	1.8e-165	588.6	Actinopterygii	SDS	GO:0001101 GO:0001505 GO:0003674 GO:0003824 GO:0003941 GO:0005488 GO:0005515 GO:0005575 GO:0005622 GO:0005623 GO:0005737 GO:0005739 GO:0005829 GO:0005975 GO:0005996 GO:0006006 GO:0006082 GO:0006090 GO:0006094 GO:0006520 GO:0006544 GO:0006563 GO:0006565 GO:0006566 GO:0006567 GO:0006807 GO:0007584 GO:0008144 GO:0008150 GO:0008152 GO:0009056 GO:0009058 GO:0009063 GO:0009066 GO:0009068 GO:0009069 GO:…	4.3.1.17 4.3.1.19	ko:K17989	ko00260 ko00270 ko00290 ko01100 ko01110 ko01130 ko01200 ko01230 map00260 map00270 map00290 map01100 map01110 map01130 map01200 map01230	M00570	R00220 R00590 R00996	RC00331 RC00418 RC02600	ko00000 ko00001 ko00002 ko01000			38BCJ@33154 3BCRY@33208 3CU6K@33213 480D0@7711 48ZR5@7742 4A05V@7898 COG1171@1 KOG1250@2759	E	dehydratase
Msa006529	304.637	448.158	636.062	1615.09	3029.59	1077.3	462.953	1907.33	-2.04333	2.55386e-07	5.23632e-06	-	Superscaffold6	30731975	30733982	-	627	-	- && B5DF11.1 RecName: Full=AN1-type zinc finger protein 5; AltName: Full=Zinc finger protein 216 && PF01754:A20-like zinc finger|PF01428:AN1-like Zinc finger	zf-A20	215358.XP_010727687.1	2.4e-110	404.8	Actinopterygii	zfand5											39SYJ@33154 3BF7H@33208 3CW9E@33213 481K8@7711 492PP@7742 49QB7@7898 KOG3173@1 KOG3173@2759	S	zinc finger
Msa006563	433.937	348.156	331.085	746.444	831.29	654.351	371.059	744.029	-1.00302	4.27102e-06	6.62915e-05	-	Superscaffold6	31224399	31229270	-	2358	-	- && Q15459.1 RecName: Full=Splicing factor 3A subunit 1; AltName: Full=SF3a120; AltName: Full=Spliceosome-associated protein 114; Short=SAP 114 && PF01805:Surp module|PF00240:Ubiquitin family|PF12230:Pre-mRNA splicing factor PRP21 like protein	ubiquitin	8128.ENSONIP00000013643	0	1081.6	Actinopterygii	SF3A1	GO:0000003 GO:0000245 GO:0000375 GO:0000377 GO:0000381 GO:0000389 GO:0000398 GO:0003674 GO:0003676 GO:0003723 GO:0005488 GO:0005515 GO:0005575 GO:0005622 GO:0005623 GO:0005634 GO:0005654 GO:0005681 GO:0005684 GO:0005686 GO:0006139 GO:0006376 GO:0006396 GO:0006397 GO:0006725 GO:0006807 GO:0007276 GO:0007283 GO:0008150 GO:0008152 GO:0008380 GO:0009987 GO:0010467 GO:0010468 GO:0016043 GO:0016070 GO:…		ko:K12825	ko03040 map03040	M00352			ko00000 ko00001 ko00002 ko03041			38BQF@33154 3B9HD@33208 3CRIX@33213 482TN@7711 48VYD@7742 49WPY@7898 KOG0007@1 KOG0007@2759	A	Splicing factor 3a subunit
Msa006597	54.8543	273.154	102.055	415.849	308.209	364.609	143.354	362.889	-1.33787	0.00584413	0.0312816	-	Superscaffold6	32389302	32402513	+	2742	-	- && O70405.1 RecName: Full=Serine/threonine-protein kinase ULK1; AltName: Full=Serine/threonine-protein kinase Unc51.1; AltName: Full=Unc-51-like kinase 1 && PF12063:Domain of unknown function (DUF3543)|PF00069:Protein kinase domain	Pkinase	215358.XP_010747228.1	0	1498.4	Actinopterygii	ULK1	GO:0000045 GO:0000306 GO:0000407 GO:0000421 GO:0000422 GO:0000423 GO:0000902 GO:0000904 GO:0001558 GO:0003674 GO:0003824 GO:0004672 GO:0004674 GO:0005488 GO:0005515 GO:0005575 GO:0005622 GO:0005623 GO:0005737 GO:0005739 GO:0005740 GO:0005741 GO:0005768 GO:0005773 GO:0005774 GO:0005776 GO:0005783 GO:0005789 GO:0005829 GO:0006464 GO:0006468 GO:0006793 GO:0006796 GO:0006807 GO:0006810 GO:0006897 GO:…	2.7.11.1	ko:K21357 ko:K21358	ko04137 ko04140 ko04150 ko04152 ko04211 map04137 map04140 map04150 map04152 map04211				ko00000 ko00001 ko01000 ko01001 ko03029 ko04131			38DJF@33154 3BG3W@33208 3CXCA@33213 48CG6@7711 4934Q@7742 4A0S6@7898 KOG0595@1 KOG0595@2759	T	Unc-51-like kinase 1a (C. elegans)
Msa006638	31.3453	49.0752	28.4804	99.4628	103.061	104.035	36.3003	102.186	-1.48462	2.18311e-05	0.000282883	-	Superscaffold6	33136982	33143655	-	723	-	- && Q90Z08.2 RecName: Full=Protein unc-119 homolog B; AltName: Full=Protein unc-119 homolog 1 && PF05351:GMP-PDE, delta subunit	-	144197.XP_008296106.1	6.7e-125	453.4	Actinopterygii	UNC119B	GO:0003674 GO:0005488 GO:0005575 GO:0005622 GO:0005623 GO:0005737 GO:0005829 GO:0005929 GO:0006810 GO:0006996 GO:0007275 GO:0007399 GO:0008104 GO:0008150 GO:0008289 GO:0009987 GO:0015031 GO:0015833 GO:0016043 GO:0022008 GO:0022607 GO:0030030 GO:0030031 GO:0030154 GO:0030182 GO:0032501 GO:0032502 GO:0033036 GO:0035869 GO:0042886 GO:0042953 GO:0042995 GO:0043226 GO:0044085 GO:0044422 GO:0044424 GO:…										38DCN@33154 3BBPW@33208 3CTQ3@33213 47YXQ@7711 490GR@7742 49T2D@7898 KOG4037@1 KOG4037@2759	TU	unc-119 homolog
Msa006684	95.0155	130.558	137.655	271.865	321.821	284.881	121.076	292.856	-1.27611	5.03542e-07	9.6561e-06	-	Superscaffold6	35477701	35481693	-	1128	-	- && P68142.1 RecName: Full=Actin, cytoplasmic 1; AltName: Full=Beta-actin A; Contains: RecName: Full=Actin, cytoplasmic 1, N-terminally processed >P68143.1 RecName: Full=Actin, cytoplasmic 1; AltName: Full=Beta-actin; Contains: RecName: Full=Actin, cytoplasmic 1, N-terminally processed && PF00022:Actin	Actin	69293.ENSGACP00000000441	1.5e-216	758.4	Actinopterygii				ko:K05692	ko04015 ko04145 ko04210 ko04390 ko04391 ko04510 ko04520 ko04530 ko04611 ko04670 ko04714 ko04745 ko04810 ko04919 ko04921 ko05100 ko05110 ko05130 ko05131 ko05132 ko05164 ko05205 ko05225 ko05410 ko05412 ko05414 ko05416 ko05418 map04015 map04145 map04210 map04390 map04391 map04510 map04520 map04530 map04611 map04670 map04714 map04745 map04810 map04919 map04921 map05100 map05110 map05130 map05131 map0…				ko00000 ko00001 ko03019 ko03021 ko03029 ko03036 ko04147 ko04812			38C0D@33154 3BBGP@33208 3CRBJ@33213 480DQ@7711 4944Y@7742 49VSS@7898 COG5277@1 KOG0676@2759	Z	cytoskeleton organization
Msa006697	59.752	99.0763	54.5874	229.238	148.757	290.715	71.1386	222.903	-1.64319	7.60831e-06	0.000111067	-	Superscaffold6	36040659	36054757	+	3231	-	- && Q460N5.3 RecName: Full=Poly [ADP-ribose] polymerase 14; Short=PARP-14; AltName: Full=ADP-ribosyltransferase diphtheria toxin-like 8; Short=ARTD8; AltName: Full=B aggressive lymphoma protein 2 && PF01661:Macro domain	A1pp	215358.XP_010749330.1	0	1374.4	Actinopterygii	PARP14	GO:0000166 GO:0001932 GO:0001933 GO:0001934 GO:0001959 GO:0001960 GO:0001961 GO:0002682 GO:0002683 GO:0003674 GO:0003824 GO:0003950 GO:0005488 GO:0005515 GO:0005575 GO:0005622 GO:0005623 GO:0005737 GO:0005829 GO:0006464 GO:0006471 GO:0006807 GO:0008150 GO:0008152 GO:0009892 GO:0009893 GO:0009966 GO:0009967 GO:0009968 GO:0009987 GO:0010468 GO:0010562 GO:0010563 GO:0010604 GO:0010605 GO:0010629 GO:…	2.4.2.30	ko:K15261					ko00000 ko01000			39CUN@33154 3BE16@33208 3CTKM@33213 48463@7711 491RP@7742 4A2CV@7898 COG2110@1 KOG2633@2759	BK	Poly (ADP-ribose) polymerase
Msa006698	7.83633	17.593	24.9204	79.5702	53.4748	106.952	16.7832	79.999	-2.26613	7.23396e-06	0.000106325	-	Superscaffold6	36055797	36060248	+	603	-	- && Q460N5.3 RecName: Full=Poly [ADP-ribose] polymerase 14; Short=PARP-14; AltName: Full=ADP-ribosyltransferase diphtheria toxin-like 8; Short=ARTD8; AltName: Full=B aggressive lymphoma protein 2 && PF01661:Macro domain	A1pp	106582.XP_004575529.1	7.5e-69	266.9	Actinopterygii	PARP14	GO:0000166 GO:0001932 GO:0001933 GO:0001934 GO:0001959 GO:0001960 GO:0001961 GO:0002682 GO:0002683 GO:0003674 GO:0003824 GO:0003950 GO:0005488 GO:0005515 GO:0005575 GO:0005622 GO:0005623 GO:0005737 GO:0005829 GO:0006464 GO:0006471 GO:0006807 GO:0008150 GO:0008152 GO:0009892 GO:0009893 GO:0009966 GO:0009967 GO:0009968 GO:0009987 GO:0010468 GO:0010562 GO:0010563 GO:0010604 GO:0010605 GO:0010629 GO:…	2.4.2.30	ko:K15261					ko00000 ko01000			39CUN@33154 3BE16@33208 3CTKM@33213 48463@7711 491RP@7742 4A2CV@7898 COG2110@1 KOG2633@2759	BK	Poly (ADP-ribose) polymerase
Msa006699	86.1996	104.632	94.9347	259.55	226.539	430.725	95.2554	305.605	-1.68131	1.2724e-07	2.83927e-06	-	Superscaffold6	36061639	36074588	+	1695	-	- && Q2EMV9.3 RecName: Full=Poly [ADP-ribose] polymerase 14; Short=PARP-14; AltName: Full=ADP-ribosyltransferase diphtheria toxin-like 8; Short=ARTD8; AltName: Full=Collaborator of STAT6; Short=CoaSt6 && PF01661:Macro domain|PF00644:Poly(ADP-ribose) polymerase catalytic domain	A1pp	215358.XP_010749330.1	7.6e-228	796.6	Actinopterygii	PARP14	GO:0000166 GO:0001932 GO:0001933 GO:0001934 GO:0001959 GO:0001960 GO:0001961 GO:0002682 GO:0002683 GO:0003674 GO:0003824 GO:0003950 GO:0005488 GO:0005515 GO:0005575 GO:0005622 GO:0005623 GO:0005737 GO:0005829 GO:0006464 GO:0006471 GO:0006807 GO:0008150 GO:0008152 GO:0009892 GO:0009893 GO:0009966 GO:0009967 GO:0009968 GO:0009987 GO:0010468 GO:0010562 GO:0010563 GO:0010604 GO:0010605 GO:0010629 GO:…	2.4.2.30	ko:K15261					ko00000 ko01000			39CUN@33154 3BE16@33208 3CTKM@33213 48463@7711 491RP@7742 4A2CV@7898 COG2110@1 KOG2633@2759	BK	Poly (ADP-ribose) polymerase
Msa006700	268.394	241.672	183.936	616.669	418.076	756.442	231.334	597.062	-1.36643	2.53341e-06	4.17344e-05	-	Superscaffold6	36078368	36113688	+	5541	-	- && Q460N5.3 RecName: Full=Poly [ADP-ribose] polymerase 14; Short=PARP-14; AltName: Full=ADP-ribosyltransferase diphtheria toxin-like 8; Short=ARTD8; AltName: Full=B aggressive lymphoma protein 2 && PF01661:Macro domain|PF00644:Poly(ADP-ribose) polymerase catalytic domain	A1pp	215358.XP_010749330.1	0	2427.9	Actinopterygii	PARP14	GO:0000166 GO:0001932 GO:0001933 GO:0001934 GO:0001959 GO:0001960 GO:0001961 GO:0002682 GO:0002683 GO:0003674 GO:0003824 GO:0003950 GO:0005488 GO:0005515 GO:0005575 GO:0005622 GO:0005623 GO:0005737 GO:0005829 GO:0006464 GO:0006471 GO:0006807 GO:0008150 GO:0008152 GO:0009892 GO:0009893 GO:0009966 GO:0009967 GO:0009968 GO:0009987 GO:0010468 GO:0010562 GO:0010563 GO:0010604 GO:0010605 GO:0010629 GO:…	2.4.2.30	ko:K15261					ko00000 ko01000			39CUN@33154 3BE16@33208 3CTKM@33213 48463@7711 491RP@7742 4A2CV@7898 COG2110@1 KOG2633@2759	BK	Poly (ADP-ribose) polymerase
Msa006701	243.906	300.933	242.083	739.813	534.748	875.061	262.307	716.541	-1.44891	1.83948e-08	4.76711e-07	-	Superscaffold6	36117245	36143211	+	5316	-	- && Q460N5.3 RecName: Full=Poly [ADP-ribose] polymerase 14; Short=PARP-14; AltName: Full=ADP-ribosyltransferase diphtheria toxin-like 8; Short=ARTD8; AltName: Full=B aggressive lymphoma protein 2 && PF01661:Macro domain|PF00644:Poly(ADP-ribose) polymerase catalytic domain	A1pp	215358.XP_010749330.1	0	2382.8	Actinopterygii	PARP14	GO:0000166 GO:0001932 GO:0001933 GO:0001934 GO:0001959 GO:0001960 GO:0001961 GO:0002682 GO:0002683 GO:0003674 GO:0003824 GO:0003950 GO:0005488 GO:0005515 GO:0005575 GO:0005622 GO:0005623 GO:0005737 GO:0005829 GO:0006464 GO:0006471 GO:0006807 GO:0008150 GO:0008152 GO:0009892 GO:0009893 GO:0009966 GO:0009967 GO:0009968 GO:0009987 GO:0010468 GO:0010562 GO:0010563 GO:0010604 GO:0010605 GO:0010629 GO:…	2.4.2.30	ko:K15261					ko00000 ko01000			39CUN@33154 3BE16@33208 3CTKM@33213 48463@7711 491RP@7742 4A2CV@7898 COG2110@1 KOG2633@2759	BK	Poly (ADP-ribose) polymerase
Msa006770	9025.49	3452.85	3973.02	15316.3	11029.4	15757.9	5483.79	14034.6	-1.35571	0.000182777	0.00177327	-	Superscaffold6	38821964	38852173	-	5061	-	- && P01031.4 RecName: Full=Complement C5; AltName: Full=C3 and PZP-like alpha-2-macroglobulin domain-containing protein 4; Contains: RecName: Full=Complement C5 beta chain; Contains: RecName: Full=Complement C5 alpha chain; Contains: RecName: Full=C5a anaphylatoxin; Contains: RecName: Full=Complement C5 alpha' chain; Flags: Precursor && PF07677:A-macroglobulin receptor|PF00207:Alpha-2-macroglobu…	A2M_comp	31033.ENSTRUP00000032286	0	2610.1	Actinopterygii	C5	GO:0000187 GO:0001664 GO:0001701 GO:0001817 GO:0001819 GO:0001932 GO:0001934 GO:0002376 GO:0002523 GO:0002673 GO:0002682 GO:0002683 GO:0002685 GO:0002686 GO:0002688 GO:0002689 GO:0002697 GO:0002791 GO:0002793 GO:0002920 GO:0003674 GO:0005102 GO:0005125 GO:0005126 GO:0005488 GO:0005515 GO:0005575 GO:0005576 GO:0005579 GO:0005615 GO:0005623 GO:0005886 GO:0005887 GO:0006873 GO:0006874 GO:0006875 GO:…		ko:K03989 ko:K03990 ko:K03994 ko:K06530	ko04145 ko04610 ko05020 ko05133 ko05134 ko05140 ko05142 ko05150 ko05152 ko05167 ko05168 ko05203 ko05322 map04145 map04610 map05020 map05133 map05134 map05140 map05142 map05150 map05152 map05167 map05168 map05203 map05322				ko00000 ko00001 ko04090 ko04131 ko04147 ko04516			38EBJ@33154 3BBY3@33208 3CRK1@33213 486ZS@7711 4967Q@7742 49USI@7898 COG2373@1 KOG1366@2759	O	complement
Msa006779	411.407	299.081	684.716	1106.4	1199.78	1888.19	465.068	1398.12	-1.58935	4.26457e-06	6.62512e-05	-	Superscaffold6	39144251	39159094	-	1620	-	- && P30122.2 RecName: Full=Bile salt-activated lipase; Short=BAL; AltName: Full=Bile salt-stimulated lipase; Short=BSSL; AltName: Full=Carboxyl ester lipase; AltName: Full=Cholesterol esterase; AltName: Full=Pancreatic lysophospholipase; AltName: Full=Sterol esterase; Flags: Precursor && PF00135:Carboxylesterase family	COesterase	215358.XP_010752055.1	7.7e-262	909.4	Actinopterygii	CEL	GO:0001523 GO:0003008 GO:0003674 GO:0003824 GO:0004620 GO:0004622 GO:0004771 GO:0004806 GO:0005488 GO:0005539 GO:0005575 GO:0005576 GO:0005615 GO:0005622 GO:0005623 GO:0005737 GO:0005783 GO:0005791 GO:0005794 GO:0005829 GO:0006066 GO:0006082 GO:0006464 GO:0006629 GO:0006631 GO:0006643 GO:0006665 GO:0006672 GO:0006706 GO:0006707 GO:0006720 GO:0006721 GO:0006807 GO:0006810 GO:0006869 GO:0007586 GO:…	3.1.1.13 3.1.1.3	ko:K07378 ko:K12298	ko00100 ko00561 ko01100 ko04514 ko04972 ko04975 map00100 map00561 map01100 map04514 map04972 map04975	M00098	R01462 R02250 R02687	RC00020 RC00037 RC00041 RC00055 RC00094 RC00523	ko00000 ko00001 ko00002 ko01000 ko04131 ko04147 ko04516			39K9U@33154 3BC6J@33208 3CVMK@33213 48558@7711 48X9K@7742 49YMG@7898 COG2272@1 KOG1516@2759	I	Belongs to the type-B carboxylesterase lipase family
Msa006789	118.525	134.262	155.456	307.861	268.346	295.576	136.081	290.595	-1.09714	2.79272e-06	4.51832e-05	-	Superscaffold6	39775819	39798846	+	1803	-	- && P30122.2 RecName: Full=Bile salt-activated lipase; Short=BAL; AltName: Full=Bile salt-stimulated lipase; Short=BSSL; AltName: Full=Carboxyl ester lipase; AltName: Full=Cholesterol esterase; AltName: Full=Pancreatic lysophospholipase; AltName: Full=Sterol esterase; Flags: Precursor && PF00135:Carboxylesterase family	COesterase	215358.XP_010752055.1	8e-284	982.6	Actinopterygii	CEL	GO:0001523 GO:0003008 GO:0003674 GO:0003824 GO:0004620 GO:0004622 GO:0004771 GO:0004806 GO:0005488 GO:0005539 GO:0005575 GO:0005576 GO:0005615 GO:0005622 GO:0005623 GO:0005737 GO:0005783 GO:0005791 GO:0005794 GO:0005829 GO:0006066 GO:0006082 GO:0006464 GO:0006629 GO:0006631 GO:0006643 GO:0006665 GO:0006672 GO:0006706 GO:0006707 GO:0006720 GO:0006721 GO:0006807 GO:0006810 GO:0006869 GO:0007586 GO:…	3.1.1.13 3.1.1.3	ko:K07378 ko:K12298	ko00100 ko00561 ko01100 ko04514 ko04972 ko04975 map00100 map00561 map01100 map04514 map04972 map04975	M00098	R01462 R02250 R02687	RC00020 RC00037 RC00041 RC00055 RC00094 RC00523	ko00000 ko00001 ko00002 ko01000 ko04131 ko04147 ko04516			39K9U@33154 3BC6J@33208 3CVMK@33213 48558@7711 48X9K@7742 49YMG@7898 COG2272@1 KOG1516@2759	I	Belongs to the type-B carboxylesterase lipase family
Msa006807	517.198	187.041	258.697	3398.78	3493.36	4288.77	320.979	3726.97	-3.53716	9.38964e-24	1.50778e-21	-	Superscaffold7	34416	58885	-	1719	-	- && Q96RW7.2 RecName: Full=Hemicentin-1; AltName: Full=Fibulin-6; Short=FIBL-6; Flags: Precursor && PF00090:Thrombospondin type 1 domain	TSP_1	144197.XP_008285813.1	3e-264	917.5	Actinopterygii	CFP	GO:0001775 GO:0002252 GO:0002253 GO:0002263 GO:0002274 GO:0002275 GO:0002283 GO:0002366 GO:0002376 GO:0002443 GO:0002444 GO:0002446 GO:0002673 GO:0002682 GO:0002684 GO:0002697 GO:0002920 GO:0003674 GO:0003824 GO:0004175 GO:0004252 GO:0005575 GO:0005576 GO:0005615 GO:0005622 GO:0005623 GO:0005737 GO:0005783 GO:0005788 GO:0006508 GO:0006807 GO:0006810 GO:0006887 GO:0006950 GO:0006952 GO:0006955 GO:…		ko:K15412	ko05168 map05168				ko00000 ko00001			39UPJ@33154 3BJSU@33208 3D2C9@33213 48306@7711 48VDY@7742 49YGJ@7898 KOG3538@1 KOG3538@2759 KOG4475@1 KOG4475@2759	P	Complement factor properdin
Msa006881	0.979541	2.77784	9.49347	76.7284	13.6118	22.3627	4.41695	37.5676	-3.12982	0.000549486	0.00448303	-	Superscaffold7	2501460	2542352	+	4992	-	- && - && -	-	8010.XP_010900481.1	4.8e-28	134.4	Actinopterygii												2EHJF@1 2SN74@2759 3AJN7@33154 3C00X@33208 3DG1V@33213 48JP8@7711 49GJG@7742 4A7E3@7898	T	Epidermal growth factor-like domain.
Msa006882	0	0	0	7.57811	8.75043	1.94458	0	6.09104	-5.01431	0.00641817	0.0335667	-	Superscaffold7	2582947	2584295	+	438	-	- && - && PF02758:PAAD/DAPIN/Pyrin domain	PAAD_DAPIN	215358.XP_010739478.1	2.4e-24	118.6	Metazoa	NLRP12			ko:K12800 ko:K20865	ko04217 ko04621 ko05133 ko05164 map04217 map04621 map05133 map05164				ko00000 ko00001 ko04131			2E4P5@1 2SBIG@2759 393V2@33154 3BCM1@33208	S	NLRP3 inflammasome complex assembly
Msa006883	6.85679	3.70379	7.1201	93.7792	37.9185	62.2266	5.89356	64.6414	-3.47102	6.05959e-09	1.74107e-07	-	Superscaffold7	2593878	2614549	+	648	-	- && B3EWY9.1 RecName: Full=Mucin-like protein && -	-	215358.XP_010750020.1	4e-28	131.7	Actinopterygii	CFP	GO:0001775 GO:0002252 GO:0002253 GO:0002263 GO:0002274 GO:0002275 GO:0002283 GO:0002366 GO:0002376 GO:0002443 GO:0002444 GO:0002446 GO:0002673 GO:0002682 GO:0002684 GO:0002697 GO:0002920 GO:0003674 GO:0003824 GO:0004175 GO:0004252 GO:0005575 GO:0005576 GO:0005615 GO:0005622 GO:0005623 GO:0005737 GO:0005783 GO:0005788 GO:0006508 GO:0006807 GO:0006810 GO:0006887 GO:0006950 GO:0006952 GO:0006955 GO:…		ko:K15412	ko05168 map05168				ko00000 ko00001			39UPJ@33154 3BJSU@33208 3D2C9@33213 48306@7711 48VDY@7742 49YGJ@7898 KOG4475@1 KOG4475@2759	P	Complement factor properdin
Msa006884	35.2635	18.5189	30.8538	289.863	244.04	214.876	28.2121	249.593	-3.1521	2.99223e-21	3.89489e-19	-	Superscaffold7	2616713	2621278	+	741	-	- && - && PF00090:Thrombospondin type 1 domain	TSP_1	144197.XP_008285813.1	1.9e-26	126.3	Actinopterygii	CFP	GO:0001775 GO:0002252 GO:0002253 GO:0002263 GO:0002274 GO:0002275 GO:0002283 GO:0002366 GO:0002376 GO:0002443 GO:0002444 GO:0002446 GO:0002673 GO:0002682 GO:0002684 GO:0002697 GO:0002920 GO:0003674 GO:0003824 GO:0004175 GO:0004252 GO:0005575 GO:0005576 GO:0005615 GO:0005622 GO:0005623 GO:0005737 GO:0005783 GO:0005788 GO:0006508 GO:0006807 GO:0006810 GO:0006887 GO:0006950 GO:0006952 GO:0006955 GO:…		ko:K15412	ko05168 map05168				ko00000 ko00001			39UPJ@33154 3BJSU@33208 3D2C9@33213 48306@7711 48VDY@7742 49YGJ@7898 KOG3538@1 KOG3538@2759 KOG4475@1 KOG4475@2759	P	Complement factor properdin
Msa006895	2.93862	1.85189	21.3603	36.9433	49.5857	56.3928	8.71694	47.6406	-2.49077	0.00119632	0.00860049	-	Superscaffold7	2844267	2854742	-	1764	-	- && Q3UV55.1 RecName: Full=Nuclear receptor subfamily 1 group D member 1; AltName: Full=Rev-erbA-alpha; AltName: Full=V-erbA-related protein 1; Short=EAR-1 && PF00105:Zinc finger, C4 type (two domains)|PF00104:Ligand-binding domain of nuclear hormone receptor	zf-C4	8128.ENSONIP00000011673	2.4e-192	678.7	Actinopterygii	NR1D1	GO:0000122 GO:0000228 GO:0000271 GO:0000785 GO:0000790 GO:0000976 GO:0000977 GO:0000978 GO:0000981 GO:0000982 GO:0000987 GO:0001012 GO:0001046 GO:0001047 GO:0001067 GO:0001078 GO:0001221 GO:0001222 GO:0001227 GO:0001659 GO:0002237 GO:0002682 GO:0002683 GO:0002791 GO:0003674 GO:0003676 GO:0003677 GO:0003690 GO:0003700 GO:0003707 GO:0003712 GO:0003714 GO:0004879 GO:0005488 GO:0005515 GO:0005575 GO:…		ko:K03728 ko:K08701	ko04710 map04710				ko00000 ko00001 ko03000 ko03310			38GHE@33154 3B9EC@33208 3CX0M@33213 484N5@7711 494FB@7742 49WTJ@7898 KOG4846@1 KOG4846@2759	K	Nuclear receptor subfamily 1 group D member
Msa006897	2.93862	1.85189	9.49347	36.9433	30.1404	21.3904	4.76133	29.4914	-2.68193	0.00026498	0.00244253	-	Superscaffold7	2966620	2971539	-	1482	-	- && P20393.1 RecName: Full=Nuclear receptor subfamily 1 group D member 1; AltName: Full=Rev-erbA-alpha; AltName: Full=V-erbA-related protein 1; Short=EAR-1 && PF00104:Ligand-binding domain of nuclear hormone receptor|PF00105:Zinc finger, C4 type (two domains)	Hormone_recep	144197.XP_008285816.1	4.9e-146	524.6	Actinopterygii	NR1D1	GO:0000122 GO:0000228 GO:0000271 GO:0000785 GO:0000790 GO:0000976 GO:0000977 GO:0000978 GO:0000981 GO:0000982 GO:0000987 GO:0001012 GO:0001046 GO:0001047 GO:0001067 GO:0001078 GO:0001221 GO:0001222 GO:0001227 GO:0001659 GO:0002237 GO:0002682 GO:0002683 GO:0002791 GO:0003674 GO:0003676 GO:0003677 GO:0003690 GO:0003700 GO:0003707 GO:0003712 GO:0003714 GO:0004879 GO:0005488 GO:0005515 GO:0005575 GO:…		ko:K03728 ko:K08701	ko04710 map04710				ko00000 ko00001 ko03000 ko03310			38GHE@33154 3B9EC@33208 3CX0M@33213 484N5@7711 494FB@7742 49WTJ@7898 KOG4846@1 KOG4846@2759	K	Nuclear receptor subfamily 1 group D member
Msa006913	12.734	14.8151	17.8003	45.4687	42.7799	43.7531	15.1165	44.0005	-1.54835	0.000591278	0.00475847	-	Superscaffold7	3847335	3853195	-	1503	-	- && P35763.1 RecName: Full=Perforin-1; Short=P1; AltName: Full=Cytolysin; AltName: Full=Lymphocyte pore-forming protein; Flags: Precursor && PF00168:C2 domain|PF01823:MAC/Perforin domain	C2	215358.XP_010752548.1	8.6e-207	726.5	Actinopterygii				ko:K07818	ko04210 ko04650 ko04940 ko05320 ko05330 ko05332 ko05416 map04210 map04650 map04940 map05320 map05330 map05332 map05416				ko00000 ko00001			2CIP7@1 2QWQS@2759 39Z3R@33154 3BMPT@33208 3D14V@33213 48DDW@7711 491AY@7742 4A11H@7898	S	MAC/Perforin domain
Msa006945	662.17	757.424	469.927	1239.97	1262.98	1893.05	629.84	1465.33	-1.21726	9.01095e-06	0.0001287	-	Superscaffold7	5141319	5166554	+	1512	-	- && Q7ZU13.1 RecName: Full=Protein spinster homolog 1; AltName: Full=Protein not really started; AltName: Full=Spinster-like protein && PF07690:Major Facilitator Superfamily	MFS_1	144197.XP_008293167.1	4.5e-248	863.6	Actinopterygii	SPNS1	GO:0000003 GO:0000323 GO:0002165 GO:0003006 GO:0003376 GO:0003674 GO:0005215 GO:0005319 GO:0005575 GO:0005622 GO:0005623 GO:0005737 GO:0005764 GO:0005765 GO:0005768 GO:0005770 GO:0005773 GO:0005774 GO:0006810 GO:0006869 GO:0006897 GO:0006914 GO:0006915 GO:0006928 GO:0006950 GO:0006996 GO:0007033 GO:0007034 GO:0007040 GO:0007041 GO:0007154 GO:0007165 GO:0007186 GO:0007275 GO:0007276 GO:0007281 GO:…										38BMQ@33154 3BBSQ@33208 3CTWB@33213 481KF@7711 491DB@7742 4A1IU@7898 COG0477@1 KOG1330@2759	G	Spinster homolog 1
Msa006947	133.218	147.225	188.683	482.158	477.384	388.916	156.375	449.486	-1.52644	3.24654e-10	1.15731e-08	-	Superscaffold7	5190381	5214408	-	2904	-	- && Q8WWM7.2 RecName: Full=Ataxin-2-like protein; AltName: Full=Ataxin-2 domain protein; AltName: Full=Ataxin-2-related protein && PF06741:LsmAD domain|PF14438:Ataxin 2 SM domain	-	215358.XP_010750105.1	5.6e-295	1020.4	Actinopterygii	ATXN2L	GO:0000003 GO:0000226 GO:0000278 GO:0000280 GO:0000910 GO:0001654 GO:0001709 GO:0001745 GO:0001751 GO:0001754 GO:0003006 GO:0003008 GO:0003674 GO:0003676 GO:0003723 GO:0005488 GO:0005515 GO:0005575 GO:0005622 GO:0005623 GO:0005634 GO:0005654 GO:0005737 GO:0005829 GO:0006417 GO:0006996 GO:0007010 GO:0007017 GO:0007049 GO:0007051 GO:0007059 GO:0007088 GO:0007143 GO:0007275 GO:0007276 GO:0007281 GO:…										39VK1@33154 3BINR@33208 3CX17@33213 485WU@7711 4910B@7742 4A1MH@7898 COG5180@1 KOG2375@2759	A	LsmAD
Msa006992	416.305	353.712	332.271	502.05	1012.13	724.356	367.429	746.18	-1.0216	0.000466493	0.00390608	-	Superscaffold7	7184974	7194085	-	612	-	- && Q9JKW0.1 RecName: Full=ADP-ribosylation factor-like protein 6-interacting protein 1; Short=ARL-6-interacting protein 1; Short=Aip-1; AltName: Full=Protein TBX2 && -	-	215358.XP_010734734.1	1.6e-106	392.1	Actinopterygii	ARL6IP1	GO:0001505 GO:0002036 GO:0002038 GO:0003674 GO:0005488 GO:0005515 GO:0005575 GO:0005622 GO:0005623 GO:0005737 GO:0005783 GO:0005784 GO:0005789 GO:0005791 GO:0005829 GO:0006605 GO:0006612 GO:0006613 GO:0006810 GO:0006886 GO:0006996 GO:0007029 GO:0008104 GO:0008150 GO:0009892 GO:0009987 GO:0010256 GO:0010466 GO:0010605 GO:0010941 GO:0010951 GO:0010958 GO:0012505 GO:0015031 GO:0015833 GO:0016020 GO:…										2CN40@1 2QTTI@2759 39UMA@33154 3BJGE@33208 3CUYB@33213 484A8@7711 494YS@7742 4A0Q7@7898	S	ADP-ribosylation factor-like 6 interacting protein 1
Msa007011	38.2021	62.0384	37.9739	272.812	210.01	745.747	46.0715	409.523	-3.14865	4.06523e-11	1.66307e-09	-	Superscaffold7	8010556	8026959	-	1377	-	- && - && PF00644:Poly(ADP-ribose) polymerase catalytic domain	-	303518.XP_005739958.1	5.3e-171	607.4	Actinopterygii												28PSI@1 2QWF0@2759 39EPH@33154 3BNGD@33208 3D4T8@33213 48DJW@7711 49AB0@7742 4A4HP@7898	S	Grass carp reovirus (GCRV)-induced gene
Msa007012	21.5499	27.7784	16.6136	65.3612	68.0589	280.992	21.9806	138.137	-2.64648	7.964e-06	0.000115768	-	Superscaffold7	8039735	8041323	-	495	-	- && - && PF00644:Poly(ADP-ribose) polymerase catalytic domain	-	144197.XP_008292702.1	8.5e-63	246.5	Actinopterygii												28PSI@1 2QWF0@2759 39EPH@33154 3BNGD@33208 3D4T8@33213 48DJW@7711 49AB0@7742 4A4HP@7898	S	Grass carp reovirus (GCRV)-induced gene
Msa007015	39.1817	31.4822	53.4008	107.041	99.1715	69.0326	41.3549	91.7483	-1.15776	0.00186396	0.012423	-	Superscaffold7	8080644	8095751	-	1053	-	- && - && PF00644:Poly(ADP-ribose) polymerase catalytic domain	-	303518.XP_005739958.1	9.5e-128	463.4	Actinopterygii												28PSI@1 2QWF0@2759 39EPH@33154 3BNGD@33208 3D4T8@33213 48DJW@7711 49AB0@7742 4A4HP@7898	S	Grass carp reovirus (GCRV)-induced gene
Msa007019	25.4681	35.186	30.8538	70.0976	79.7261	50.5591	30.5026	66.7943	-1.13005	0.0037225	0.0217996	-	Superscaffold7	8143486	8162608	-	852	-	- && Q96S21.1 RecName: Full=Ras-related protein Rab-40C; AltName: Full=Rar-like protein; AltName: Full=Ras-like protein family member 8C; AltName: Full=SOCS box-containing protein RAR3 && PF00071:Ras family|PF07525:SOCS box	Ras	144197.XP_008292704.1	1.3e-159	568.9	Actinopterygii	RAB40C	GO:0000166 GO:0001882 GO:0001883 GO:0003674 GO:0005488 GO:0005525 GO:0005575 GO:0005622 GO:0005623 GO:0005737 GO:0005768 GO:0005886 GO:0008021 GO:0008104 GO:0008150 GO:0012505 GO:0012506 GO:0016020 GO:0017076 GO:0019001 GO:0019003 GO:0030133 GO:0030141 GO:0030659 GO:0030667 GO:0031090 GO:0031410 GO:0031982 GO:0032549 GO:0032550 GO:0032553 GO:0032555 GO:0032561 GO:0033036 GO:0034613 GO:0035639 GO:…		ko:K07928					ko00000 ko04031 ko04121			38CUC@33154 3BCDZ@33208 3CR8D@33213 47Z1M@7711 48ZVA@7742 4A12R@7898 KOG0078@1 KOG0078@2759	U	RAB40C member RAS oncogene family
Msa007036	2197.11	1407.44	1332.65	3287.95	6773.8	1803.6	1645.73	3955.12	-1.26492	0.00278216	0.0172512	-	Superscaffold7	8627623	8629287	-	672	-	- && P49263.1 RecName: Full=Pentraxin fusion protein; Flags: Precursor && PF00354:Pentaxin family	-	8153.XP_005924217.1	1e-87	329.7	Actinopterygii				ko:K16143					ko00000			2BVEY@1 2S26Y@2759 3A418@33154 3BS5Q@33208 3D8IC@33213 48F6S@7711 49CFX@7742 4A6F1@7898	S	Pentraxin fusion protein-like
Msa007046	5.87725	5.55568	7.1201	48.3105	79.7261	54.4483	6.18434	60.8283	-3.30742	1.04026e-09	3.38518e-08	-	Superscaffold7	9316167	9321211	+	1611	-	- && Q14781.2 RecName: Full=Chromobox protein homolog 2 && PF00385:Chromo (CHRromatin Organisation MOdifier) domain	Chromo	215358.XP_010734764.1	2e-217	761.9	Actinopterygii	CBX2	GO:0000003 GO:0000122 GO:0000151 GO:0000152 GO:0000785 GO:0000791 GO:0000792 GO:0003006 GO:0003674 GO:0003682 GO:0005488 GO:0005515 GO:0005575 GO:0005622 GO:0005623 GO:0005634 GO:0005654 GO:0005694 GO:0006355 GO:0006357 GO:0007275 GO:0007548 GO:0008150 GO:0009889 GO:0009890 GO:0009892 GO:0010468 GO:0010556 GO:0010558 GO:0010605 GO:0010629 GO:0019219 GO:0019222 GO:0022414 GO:0031323 GO:0031324 GO:…		ko:K11451					ko00000 ko03036			38CFE@33154 3BJWT@33208 3D296@33213 480WG@7711 49382@7742 49TVK@7898 KOG2748@1 KOG2748@2759	B	Chromobox homolog 2
Msa007053	131.259	187.967	195.803	409.218	359.74	296.549	171.676	355.169	-1.05019	7.50935e-05	0.000817135	-	Superscaffold7	9496049	9511784	-	1842	-	- && Q01167.3 RecName: Full=Forkhead box protein K2; AltName: Full=Cellular transcription factor ILF-1; AltName: Full=FOXK1; AltName: Full=Interleukin enhancer-binding factor 1 && PF00498:FHA domain|PF00250:Forkhead domain	Fork_head	144197.XP_008278679.1	6.6e-310	1069.3	Actinopterygii	FOXK2	GO:0000287 GO:0000976 GO:0000977 GO:0000978 GO:0000981 GO:0000982 GO:0000987 GO:0001012 GO:0001067 GO:0001077 GO:0001228 GO:0002252 GO:0002376 GO:0003674 GO:0003676 GO:0003677 GO:0003690 GO:0003700 GO:0005488 GO:0005575 GO:0005622 GO:0005623 GO:0005634 GO:0006139 GO:0006351 GO:0006355 GO:0006357 GO:0006366 GO:0006725 GO:0006807 GO:0006950 GO:0006952 GO:0007154 GO:0007267 GO:0007275 GO:0007494 GO:…		ko:K09404					ko00000 ko03000			390FB@33154 3BAG4@33208 3CSUQ@33213 480V1@7711 4978I@7742 4A0XM@7898 COG5025@1 KOG2294@2759	K	Forkhead box
Msa007074	15.6727	17.593	30.8538	48.3105	80.6984	76.8109	21.3731	68.6066	-1.69592	0.000171524	0.00167546	-	Superscaffold7	10186571	10208557	-	1233	-	- && Q76MY7.1 RecName: Full=Cytohesin-2; AltName: Full=PH, SEC7 and coiled-coil domain-containing protein 2 && PF00169:PH domain|PF01369:Sec7 domain	Sec7	8128.ENSONIP00000012187	3.3e-204	717.6	Actinopterygii				ko:K18441	ko04072 ko04144 map04072 map04144				ko00000 ko00001 ko04131			39Z0G@33154 3BNK4@33208 3D3JF@33213 48DMB@7711 49A69@7742 49W2S@7898 COG5307@1 KOG0930@2759	T	Sec7 domain
Msa007079	0	2.77784	1.18668	17.998	6.80589	20.4181	1.32151	15.074	-3.48852	0.00200607	0.0132113	-	Superscaffold7	10433579	10438989	-	903	-	- && - && -	-	215358.XP_010748480.1	2.5e-116	425.2	Actinopterygii	APOL4			ko:K14480					ko00000			28P90@1 2QVW4@2759 39VUC@33154 3BFRM@33208 3D408@33213 48DFA@7711 49AAD@7742 4A0SY@7898	S	apolipoprotein
Msa007081	630.825	763.906	545.874	1786.54	1416.6	2401.56	646.868	1868.23	-1.5295	5.10454e-09	1.49414e-07	-	Superscaffold7	10467544	10473339	-	1656	-	- && - && PF05461:Apolipoprotein L	-	303518.XP_005755708.1	2e-201	708.8	Actinopterygii	APOL4			ko:K14480					ko00000			28P90@1 2QVW4@2759 39VUC@33154 3BFRM@33208 3D408@33213 48DFA@7711 49AAD@7742 4A0SY@7898	S	apolipoprotein
Msa007090	72.4861	37.9638	75.9478	118.408	159.452	102.09	62.1325	126.65	-1.03235	0.0054815	0.0296734	-	Superscaffold7	10620060	10630638	-	1089	-	- && Q9GKM4.1 RecName: Full=Branched-chain-amino-acid aminotransferase, cytosolic; Short=BCAT(c) && PF01063:Amino-transferase class IV	-	215358.XP_010744576.1	1.1e-192	679.1	Actinopterygii	BCAT2	GO:0002119 GO:0002164 GO:0003674 GO:0003824 GO:0004084 GO:0005575 GO:0005622 GO:0005623 GO:0005737 GO:0005739 GO:0006082 GO:0006520 GO:0006551 GO:0006573 GO:0006807 GO:0007275 GO:0008150 GO:0008152 GO:0008483 GO:0008652 GO:0009058 GO:0009081 GO:0009082 GO:0009098 GO:0009099 GO:0009790 GO:0009791 GO:0009792 GO:0009987 GO:0016053 GO:0016740 GO:0016769 GO:0019752 GO:0032501 GO:0032502 GO:0043226 GO:…	2.6.1.42	ko:K00826	ko00270 ko00280 ko00290 ko00770 ko01100 ko01110 ko01130 ko01210 ko01230 map00270 map00280 map00290 map00770 map01100 map01110 map01130 map01210 map01230	M00019 M00036 M00119 M00570	R01090 R01214 R02199 R10991	RC00006 RC00036	ko00000 ko00001 ko00002 ko01000 ko01007			38GTA@33154 3BD8V@33208 3CXBH@33213 4817Q@7711 48ZQB@7742 4A2D7@7898 COG0115@1 KOG0975@2759	E	Branched chain aminotransferase 2 mitochondrial
Msa007113	342.839	414.824	383.299	682.03	908.1	735.052	380.321	775.061	-1.02691	1.70834e-06	2.93173e-05	-	Superscaffold7	11135304	11142021	-	1368	-	- && Q9ULV4.1 RecName: Full=Coronin-1C; AltName: Full=Coronin-3; AltName: Full=hCRNN4 && PF16300:Type of WD40 repeat|PF08953:Domain of unknown function (DUF1899)	-	8128.ENSONIP00000012340	2.9e-238	830.9	Actinopterygii	CORO1A	GO:0001772 GO:0001775 GO:0001776 GO:0001845 GO:0001891 GO:0001894 GO:0001906 GO:0001909 GO:0002228 GO:0002252 GO:0002260 GO:0002263 GO:0002285 GO:0002323 GO:0002366 GO:0002376 GO:0002443 GO:0002449 GO:0002520 GO:0002521 GO:0002682 GO:0002684 GO:0002694 GO:0002696 GO:0003674 GO:0003779 GO:0003785 GO:0005488 GO:0005515 GO:0005575 GO:0005622 GO:0005623 GO:0005737 GO:0005768 GO:0005769 GO:0005856 GO:…		ko:K13882 ko:K13886	ko04145 ko05152 map04145 map05152				ko00000 ko00001 ko04131 ko04147 ko04812			38DGC@33154 3BCGZ@33208 3CSIZ@33213 481XB@7711 48XMT@7742 49YHN@7898 COG1985@1 KOG0303@2759	Z	Belongs to the WD repeat coronin family
Msa007116	11.7545	14.8151	13.0535	60.6249	45.6967	37.9193	13.2077	48.0803	-1.8628	8.97613e-05	0.000958533	-	Superscaffold7	11161726	11165804	+	1803	-	- && P10820.2 RecName: Full=Perforin-1; Short=P1; AltName: Full=Cytolysin; AltName: Full=Lymphocyte pore-forming protein; Flags: Precursor && PF01823:MAC/Perforin domain|PF00168:C2 domain	C2	215358.XP_010748463.1	1.3e-286	991.9	Actinopterygii	PRF1	GO:0000323 GO:0001771 GO:0001775 GO:0001906 GO:0001909 GO:0001913 GO:0002250 GO:0002252 GO:0002347 GO:0002357 GO:0002376 GO:0002418 GO:0002443 GO:0002449 GO:0002456 GO:0002460 GO:0003674 GO:0005215 GO:0005488 GO:0005509 GO:0005515 GO:0005575 GO:0005576 GO:0005615 GO:0005622 GO:0005623 GO:0005737 GO:0005764 GO:0005768 GO:0005773 GO:0005829 GO:0005886 GO:0006810 GO:0006915 GO:0006950 GO:0006952 GO:…		ko:K07818	ko04210 ko04650 ko04940 ko05320 ko05330 ko05332 ko05416 map04210 map04650 map04940 map05320 map05330 map05332 map05416				ko00000 ko00001			2CIP7@1 2RQWS@2759 38DQI@33154 3BAGU@33208 3CW9U@33213 4867F@7711 48ZNM@7742 49Z84@7898	S	Perforin 1 (pore forming protein)
Msa007119	76.4042	77.7795	70.0143	143.037	171.119	135.148	74.7327	149.768	-1.00115	0.000226085	0.00213204	-	Superscaffold7	11192160	11199684	-	3846	-	- && Q96C12.2 RecName: Full=Armadillo repeat-containing protein 5 && -	-	215358.XP_010748479.1	0	1872.1	Actinopterygii	ARMC5	GO:0005575 GO:0005622 GO:0005623 GO:0005634 GO:0005654 GO:0005737 GO:0005829 GO:0005912 GO:0005924 GO:0005925 GO:0008150 GO:0030054 GO:0030055 GO:0031974 GO:0031981 GO:0042752 GO:0043226 GO:0043227 GO:0043229 GO:0043231 GO:0043233 GO:0044422 GO:0044424 GO:0044428 GO:0044444 GO:0044446 GO:0044464 GO:0050789 GO:0065007 GO:0070013 GO:0070161		ko:K22499	ko04934 map04934				ko00000 ko00001			28KHM@1 2QSYU@2759 391N8@33154 3BI79@33208 3D0TC@33213 4857A@7711 48W90@7742 49TMH@7898	S	Armadillo repeat containing 5
Msa007183	53.8748	49.0752	42.7206	75.7811	97.2269	123.481	48.5568	98.8297	-1.02217	0.00277522	0.0172331	-	Superscaffold7	13002029	13008133	+	3309	-	- && - && PF07292:Nmi/IFP 35 domain (NID)	-	106582.XP_004552399.1	0	1282.7	Actinopterygii												28PD1@1 2QW0F@2759 38FXS@33154 3BBD3@33208 3D2ST@33213 48ABE@7711 4947G@7742 49RTT@7898	S	Si busm1-163l24.3
Msa007194	271.333	275.932	328.711	531.415	509.469	719.495	291.992	586.793	-1.00803	1.87498e-05	0.000248005	-	Superscaffold7	13200048	13207541	-	1383	-	- && Q9DFS4.2 RecName: Full=StAR-related lipid transfer protein 3; AltName: Full=MLN64-like protein; AltName: Full=START domain-containing protein 3; Short=StARD3 && PF10457:Cholesterol-capturing domain|PF01852:START domain	START	144197.XP_008292461.1	2.1e-236	824.7	Actinopterygii	STARD3	GO:0003674 GO:0005488 GO:0005496 GO:0005515 GO:0005575 GO:0005622 GO:0005623 GO:0005737 GO:0005739 GO:0005768 GO:0005770 GO:0005829 GO:0006066 GO:0006629 GO:0006694 GO:0006700 GO:0006701 GO:0006810 GO:0006839 GO:0006869 GO:0006903 GO:0008150 GO:0008152 GO:0008202 GO:0008203 GO:0008207 GO:0008289 GO:0008610 GO:0009058 GO:0009987 GO:0010008 GO:0010817 GO:0010876 GO:0012505 GO:0015485 GO:0015850 GO:…		ko:K22291	ko04979 map04979				ko00000 ko00001 ko02000	9.B.64.1		393YY@33154 3BG9U@33208 3CV5P@33213 47ZQI@7711 48W95@7742 49RGP@7898 KOG3845@1 KOG3845@2759	I	StAR-related lipid transfer (START) domain containing 3
Msa007212	235.09	288.895	270.564	1940.94	1311.59	3754.99	264.85	2335.84	-3.14068	3.93459e-18	3.75579e-16	-	Superscaffold7	13603388	13606745	-	2079	-	- && Q96C10.1 RecName: Full=Probable ATP-dependent RNA helicase DHX58; AltName: Full=Probable ATP-dependent helicase LGP2; AltName: Full=Protein D11Lgp2 homolog; AltName: Full=RIG-I-like receptor 3; Short=RLR-3; AltName: Full=RIG-I-like receptor LGP2; Short=RLR && PF00271:Helicase conserved C-terminal domain|PF04851:Type III restriction enzyme, res subunit|PF11648:C-terminal domain of RIG-I	Helicase_C	215358.XP_010738101.1	0	1110.5	Actinopterygii	DHX58	GO:0001817 GO:0001818 GO:0001819 GO:0002682 GO:0002683 GO:0002684 GO:0002697 GO:0002698 GO:0002699 GO:0002831 GO:0002832 GO:0002833 GO:0003674 GO:0003676 GO:0003723 GO:0003725 GO:0003727 GO:0005488 GO:0005575 GO:0005622 GO:0005623 GO:0005737 GO:0008150 GO:0008270 GO:0009605 GO:0009607 GO:0009615 GO:0009617 GO:0009966 GO:0009967 GO:0009968 GO:0010646 GO:0010647 GO:0010648 GO:0023051 GO:0023056 GO:…	3.6.3.14	ko:K12649	ko04622 map04622				ko00000 ko00001 ko01000			390WH@33154 3BECR@33208 3D1X4@33213 48BJP@7711 48VMY@7742 49U9U@7898 COG1111@1 KOG0354@2759	A	DEXH (Asp-Glu-X-His) box polypeptide 58
Msa007219	618.091	775.943	1015.8	1699.39	1954.26	2264.46	803.278	1972.71	-1.29694	1.76312e-07	3.80099e-06	-	Superscaffold7	13798864	13812973	-	2355	-	- && P52631.1 RecName: Full=Signal transducer and activator of transcription 3 && PF01017:STAT protein, all-alpha domain|PF00017:SH2 domain|PF02864:STAT protein, DNA binding domain|PF02865:STAT protein, protein interaction domain	STAT_bind	215358.XP_010738018.1	0	1564.7	Actinopterygii	STAT3	GO:0000003 GO:0000122 GO:0000228 GO:0000785 GO:0000790 GO:0000976 GO:0000977 GO:0000978 GO:0000981 GO:0000982 GO:0000987 GO:0001012 GO:0001067 GO:0001077 GO:0001085 GO:0001103 GO:0001228 GO:0001654 GO:0001659 GO:0001664 GO:0001754 GO:0001775 GO:0001932 GO:0001934 GO:0001936 GO:0001938 GO:0002250 GO:0002252 GO:0002263 GO:0002285 GO:0002286 GO:0002287 GO:0002292 GO:0002293 GO:0002294 GO:0002295 GO:…		ko:K04692	ko01521 ko04062 ko04066 ko04068 ko04217 ko04550 ko04630 ko04659 ko04917 ko04920 ko04931 ko04933 ko05145 ko05160 ko05161 ko05162 ko05167 ko05169 ko05200 ko05203 ko05205 ko05206 ko05212 ko05221 ko05223 ko05321 map01521 map04062 map04066 map04068 map04217 map04550 map04630 map04659 map04917 map04920 map04931 map04933 map05145 map05160 map05161 map05162 map05167 map05169 map05200 map05203 map05205 ma…	M00684			ko00000 ko00001 ko00002 ko03000			38FT0@33154 3BIDZ@33208 3CXCP@33213 480DI@7711 48VGX@7742 49VTK@7898 KOG3667@1 KOG3667@2759	K	Signal transduction and activation of transcription 3
Msa007241	61.7111	98.1503	110.362	139.248	217.788	199.32	90.0743	185.452	-1.04433	0.00158302	0.0108755	-	Superscaffold7	14280458	14293699	+	3330	-	- && O95466.3 RecName: Full=Formin-like protein 1; AltName: Full=CLL-associated antigen KW-13; AltName: Full=Leukocyte formin && PF02181:Formin Homology 2 Domain|PF06371:Diaphanous GTPase-binding Domain|PF06367:Diaphanous FH3 Domain	FH2	32507.XP_006798275.1	0	1609	Actinopterygii	FMNL1	GO:0000902 GO:0000904 GO:0001654 GO:0001736 GO:0001738 GO:0001745 GO:0002009 GO:0003674 GO:0003779 GO:0005488 GO:0005515 GO:0005522 GO:0005575 GO:0005622 GO:0005623 GO:0005737 GO:0005829 GO:0005886 GO:0006928 GO:0006929 GO:0006996 GO:0007010 GO:0007163 GO:0007164 GO:0007275 GO:0007389 GO:0007399 GO:0007409 GO:0007417 GO:0007420 GO:0007423 GO:0008092 GO:0008150 GO:0008360 GO:0009653 GO:0009887 GO:…										3AFUU@33154 3BAEJ@33208 3CTJD@33213 48A0F@7711 48WWH@7742 49V6S@7898 KOG1923@1 KOG1923@2759	TZ	Formin-like
Msa007249	94.036	190.745	199.363	334.384	379.185	340.302	161.381	351.29	-1.12371	0.000392072	0.00337907	-	Superscaffold7	14487673	14491148	-	522	-	- && O02703.1 RecName: Full=Apoptosis regulator BAX && PF00452:Apoptosis regulator proteins, Bcl-2 family	-	144197.XP_008302498.1	1.2e-75	289.3	Actinopterygii	BAX	GO:0000003 GO:0001541 GO:0001568 GO:0001654 GO:0001655 GO:0001764 GO:0001775 GO:0001776 GO:0001777 GO:0001782 GO:0001783 GO:0001822 GO:0001836 GO:0001844 GO:0001894 GO:0001932 GO:0001933 GO:0001944 GO:0001974 GO:0002253 GO:0002260 GO:0002262 GO:0002339 GO:0002352 GO:0002358 GO:0002376 GO:0002429 GO:0002520 GO:0002521 GO:0002682 GO:0002684 GO:0002757 GO:0002764 GO:0002768 GO:0002902 GO:0002904 GO:…		ko:K02159 ko:K14021	ko01521 ko01522 ko01524 ko04071 ko04115 ko04141 ko04210 ko04211 ko04215 ko04217 ko04722 ko04932 ko04933 ko05014 ko05016 ko05020 ko05152 ko05161 ko05165 ko05166 ko05167 ko05200 ko05202 ko05203 ko05206 ko05210 ko05212 ko05213 ko05214 ko05216 ko05217 ko05218 ko05220 ko05222 ko05223 ko05224 ko05225 ko05226 map01521 map01522 map01524 map04071 map04115 map04141 map04210 map04211 map04215 map04217 map04…				ko00000 ko00001 ko02000 ko03029	1.A.21.1.2 1.A.21.1.3		39XVZ@33154 3BP7B@33208 3D62S@33213 484MP@7711 48ZTD@7742 49UXU@7898 KOG4728@1 KOG4728@2759	S	Apoptosis regulator
Msa007262	15.6727	9.25946	17.8003	58.7304	129.312	45.6977	14.2441	77.9133	-2.4611	5.78086e-06	8.70524e-05	-	Superscaffold7	14909497	14916438	-	654	-	- && Q90596.1 RecName: Full=Transcription factor MafK && PF03131:bZIP Maf transcription factor	bZIP_Maf	48698.ENSPFOP00000012727	6.6e-55	220.7	Actinopterygii	MAFK	GO:0000122 GO:0000976 GO:0000981 GO:0001067 GO:0001221 GO:0001227 GO:0003674 GO:0003676 GO:0003677 GO:0003690 GO:0003700 GO:0005488 GO:0005515 GO:0005575 GO:0005622 GO:0005623 GO:0005634 GO:0005654 GO:0006355 GO:0006357 GO:0006950 GO:0007275 GO:0007399 GO:0007596 GO:0007599 GO:0008134 GO:0008150 GO:0009611 GO:0009889 GO:0009890 GO:0009891 GO:0009892 GO:0009893 GO:0010468 GO:0010556 GO:0010557 GO:…		ko:K09037					ko00000 ko03000			3A3HD@33154 3BGY4@33208 3CX2P@33213 4895Z@7711 48UXR@7742 49WF2@7898 KOG4196@1 KOG4196@2759	K	V-maf musculoaponeurotic fibrosarcoma oncogene homolog K (avian)
Msa007285	32.3249	46.2973	51.0274	101.357	74.8648	109.869	43.2165	95.3636	-1.14568	0.00123978	0.0088684	-	Superscaffold7	15824731	15857569	+	2775	-	- && Q9ULH7.3 RecName: Full=MKL/myocardin-like protein 2; AltName: Full=Megakaryoblastic leukemia 2; AltName: Full=Myocardin-related transcription factor B; Short=MRTF-B && PF02037:SAP domain|PF02755:RPEL repeat	SAP	215358.XP_010728837.1	7.9e-291	1006.5	Vertebrata	MKL2	GO:0000003 GO:0001568 GO:0001666 GO:0001667 GO:0001701 GO:0001764 GO:0001889 GO:0001944 GO:0002009 GO:0002064 GO:0002065 GO:0002066 GO:0002165 GO:0003006 GO:0003007 GO:0003674 GO:0003700 GO:0003712 GO:0003713 GO:0003779 GO:0005488 GO:0005515 GO:0005575 GO:0005622 GO:0005623 GO:0005634 GO:0005737 GO:0006355 GO:0006357 GO:0006928 GO:0006950 GO:0006996 GO:0007010 GO:0007275 GO:0007276 GO:0007281 GO:…										28MIF@1 2QU1Z@2759 38CIY@33154 3BJAH@33208 3CSQ3@33213 47ZQS@7711 493BJ@7742	S	smooth muscle cell differentiation
Msa007297	13.7136	15.7411	18.9869	55.8886	50.558	103.063	16.1472	69.8365	-2.11831	7.82094e-06	0.000113784	-	Superscaffold7	15977825	15978528	+	444	-	- && P83273.1 RecName: Full=Hemoglobin subunit beta-2; AltName: Full=Beta-2-globin; AltName: Full=Hemoglobin beta-2 chain && PF00042:Globin	-	69293.ENSGACP00000018354	1e-70	272.7	Actinopterygii												3AJXJ@33154 3BZVP@33208 3DGE0@33213 48JJJ@7711 49GH2@7742 4A7A0@7898 KOG3378@1 KOG3378@2759	C	Globin
Msa007299	0.979541	0	5.93342	12.3144	28.1958	39.8639	2.30432	26.7914	-3.62944	0.000252543	0.00234298	-	Superscaffold7	15987696	15988404	+	444	-	- && P83273.1 RecName: Full=Hemoglobin subunit beta-2; AltName: Full=Beta-2-globin; AltName: Full=Hemoglobin beta-2 chain && PF00042:Globin	-	69293.ENSGACP00000018354	1.7e-70	271.9	Actinopterygii												3AJXJ@33154 3BZVP@33208 3DGE0@33213 48JJJ@7711 49GH2@7742 4A7A0@7898 KOG3378@1 KOG3378@2759	C	Globin
Msa007300	28.4067	25.0006	21.3603	54.9413	103.061	69.0326	24.9225	75.6782	-1.59804	0.000122485	0.0012542	-	Superscaffold7	15990085	15990922	-	435	-	- && Q9PVU6.3 RecName: Full=Hemoglobin embryonic subunit alpha; AltName: Full=Alpha-globin, embryonic; AltName: Full=Hemoglobin alpha-chain, embryonic && PF00042:Globin	-	215358.XP_010728815.1	3e-64	251.1	Actinopterygii	HBZ	GO:0000122 GO:0002262 GO:0002376 GO:0002520 GO:0003674 GO:0005344 GO:0005575 GO:0005622 GO:0005623 GO:0005737 GO:0005829 GO:0005833 GO:0006355 GO:0006357 GO:0006810 GO:0007275 GO:0008150 GO:0009889 GO:0009890 GO:0009892 GO:0009987 GO:0010468 GO:0010556 GO:0010558 GO:0010605 GO:0010629 GO:0015669 GO:0015671 GO:0015893 GO:0019219 GO:0019222 GO:0021700 GO:0030097 GO:0030099 GO:0030154 GO:0030218 GO:…		ko:K13826					ko00000			3A1RG@33154 3BQKH@33208 3D6Q8@33213 48E3W@7711 49AT1@7742 4A3QH@7898 KOG3378@1 KOG3378@2759	C	Hemoglobin embryonic subunit alpha-like
Msa007311	480.955	549.086	656.236	1339.43	1072.41	1023.82	562.092	1145.22	-1.02765	3.6886e-06	5.8038e-05	-	Superscaffold7	16170278	16181190	-	3504	-	- && P29597.3 RecName: Full=Non-receptor tyrosine-protein kinase TYK2 && PF07714:Protein tyrosine kinase	Pkinase_Tyr	215358.XP_010728801.1	0	2020	Actinopterygii	TYK2	GO:0001664 GO:0002376 GO:0003674 GO:0003824 GO:0004672 GO:0004713 GO:0004715 GO:0005102 GO:0005126 GO:0005131 GO:0005488 GO:0005515 GO:0005575 GO:0005622 GO:0005623 GO:0005634 GO:0005737 GO:0005829 GO:0005886 GO:0006464 GO:0006468 GO:0006793 GO:0006796 GO:0006807 GO:0006928 GO:0006950 GO:0006952 GO:0006955 GO:0007154 GO:0007165 GO:0007166 GO:0007167 GO:0007169 GO:0008150 GO:0008152 GO:0009898 GO:…	2.7.10.2	ko:K11219	ko04217 ko04380 ko04621 ko04630 ko04658 ko04659 ko05145 ko05160 ko05162 ko05164 ko05165 ko05167 ko05168 ko05169 map04217 map04380 map04621 map04630 map04658 map04659 map05145 map05160 map05162 map05164 map05165 map05167 map05168 map05169	M00684			ko00000 ko00001 ko00002 ko01000 ko01001			39U1K@33154 3BB50@33208 3D084@33213 484SR@7711 495CY@7742 49U6I@7898 COG0515@1 KOG0197@2759	T	tyrosine kinase 2
Msa007342	35.2635	34.26	36.7872	72.9394	97.2269	76.8109	35.4369	82.3258	-1.21726	0.000377512	0.00328426	-	Superscaffold7	17102977	17116192	-	2934	-	- && Q6PGG2.1 RecName: Full=GEM-interacting protein; Short=GMIP && PF00620:RhoGAP domain	RhoGAP	144197.XP_008289384.1	0	1308.5	Actinopterygii	GMIP	GO:0003674 GO:0005096 GO:0005575 GO:0005622 GO:0005623 GO:0005634 GO:0005654 GO:0005737 GO:0005829 GO:0005886 GO:0007154 GO:0007165 GO:0008047 GO:0008150 GO:0009966 GO:0009987 GO:0010646 GO:0016020 GO:0023051 GO:0023052 GO:0030234 GO:0030695 GO:0031974 GO:0031981 GO:0034260 GO:0035556 GO:0043085 GO:0043086 GO:0043087 GO:0043226 GO:0043227 GO:0043229 GO:0043231 GO:0043233 GO:0043547 GO:0044092 GO:…		ko:K20653					ko00000 ko04131			38GMW@33154 3BG5M@33208 3CYN6@33213 4896P@7711 4915C@7742 49SZJ@7898 KOG1453@1 KOG1453@2759	T	GEM interacting protein
Msa007348	180.236	124.077	93.748	253.867	235.289	319.884	132.687	269.68	-1.02031	0.000983265	0.00735501	-	Superscaffold7	17138585	17140951	+	2367	-	- && Q66L58.1 RecName: Full=Protein VAC14 homolog && PF12755:Vacuolar 14 Fab1-binding region|PF11916:Vacuolar protein 14 C-terminal Fig4p binding	-	215358.XP_010728680.1	0	1455.3	Actinopterygii	VAC14	GO:0000139 GO:0003674 GO:0005575 GO:0005622 GO:0005623 GO:0005737 GO:0005768 GO:0005769 GO:0005770 GO:0005773 GO:0005774 GO:0005794 GO:0006629 GO:0006644 GO:0006650 GO:0006661 GO:0006793 GO:0006796 GO:0006950 GO:0006970 GO:0007154 GO:0007165 GO:0008047 GO:0008150 GO:0008152 GO:0008610 GO:0008654 GO:0009058 GO:0009628 GO:0009893 GO:0009987 GO:0010008 GO:0010562 GO:0012505 GO:0016020 GO:0019207 GO:…		ko:K15305	ko05166 ko05203 map05166 map05203				ko00000 ko00001			38BFB@33154 3BD0B@33208 3CT9A@33213 482Y4@7711 496EJ@7742 49Q4U@7898 KOG0212@1 KOG0212@2759	S	Vac14 homolog
Msa007376	37.2226	48.1492	36.7872	137.353	178.898	82.6447	40.7197	132.965	-1.70427	9.49383e-06	0.000135147	-	Superscaffold7	17659781	17660428	-	648	-	- && P56747.2 RecName: Full=Claudin-6; AltName: Full=Skullin && PF00822:PMP-22/EMP/MP20/Claudin family	-	215358.XP_010728716.1	2.8e-114	417.9	Actinopterygii				ko:K06087	ko04514 ko04530 ko04670 ko05160 map04514 map04530 map04670 map05160				ko00000 ko00001 ko04147 ko04516			28JY8@1 2QR7Z@2759 38BIV@33154 3BMQA@33208 3CVIA@33213 48DUV@7711 497D7@7742 49SCV@7898	S	Plays a major role in tight junction-specific obliteration of the intercellular space through calcium- independent cell-adhesion activity
Msa007377	32.3249	62.0384	34.4138	143.984	233.345	99.1736	42.9257	158.834	-1.88243	1.10738e-05	0.000155322	-	Superscaffold7	17662209	17664734	-	1317	-	- && P14373.1 RecName: Full=Zinc finger protein RFP; AltName: Full=RING finger protein 76; AltName: Full=Ret finger protein; AltName: Full=Tripartite motif-containing protein 27 && PF15227:zinc finger of C3HC4-type, RING|PF13765:SPRY-associated domain|PF00622:SPRY domain	SPRY	215358.XP_010728717.1	1e-195	689.5	Actinopterygii			2.3.2.27	ko:K12015 ko:K15684					ko00000 ko01000 ko04121			39TW2@33154 3BP40@33208 3D5QW@33213 48D23@7711 49AQ4@7742 4A15G@7898 KOG2177@1 KOG2177@2759	O	Bloodthirsty-related gene family member 2
Msa007409	48.9771	49.0752	18.9869	103.252	109.866	70.0049	39.0131	94.3744	-1.26445	0.00354201	0.0208921	-	Superscaffold7	18329422	18332340	+	795	-	- && Q6PK04.1 RecName: Full=Coiled-coil domain-containing protein 137 && -	-	215358.XP_010736886.1	5.2e-94	350.9	Actinopterygii	CCDC137	GO:0001650 GO:0005575 GO:0005622 GO:0005623 GO:0005634 GO:0005694 GO:0005730 GO:0031974 GO:0031981 GO:0043226 GO:0043227 GO:0043228 GO:0043229 GO:0043231 GO:0043232 GO:0043233 GO:0044422 GO:0044424 GO:0044428 GO:0044446 GO:0044452 GO:0044464 GO:0070013										2C4EN@1 2S2F4@2759 3A2XK@33154 3BQC4@33208 3D181@33213 486Z9@7711 48WNF@7742 4A3MM@7898	S	Coiled-coil domain containing 137
Msa007425	31.3453	68.52	23.7337	570.253	375.296	693.243	41.1997	546.264	-3.71802	4.94342e-20	5.93971e-18	-	Superscaffold7	18621524	18622141	-	618	-	- && Q90X67.1 RecName: Full=Suppressor of cytokine signaling 3; Short=SOCS-3 && PF00017:SH2 domain|PF07525:SOCS box	SH2	215358.XP_010736901.1	3.2e-107	394.4	Actinopterygii	SOCS3	GO:0000003 GO:0001558 GO:0001568 GO:0001666 GO:0001701 GO:0001763 GO:0001784 GO:0001890 GO:0001892 GO:0001932 GO:0001933 GO:0001934 GO:0001944 GO:0001959 GO:0002009 GO:0002237 GO:0002682 GO:0003006 GO:0003674 GO:0004857 GO:0004860 GO:0005488 GO:0005515 GO:0005575 GO:0005622 GO:0005623 GO:0005737 GO:0005829 GO:0006464 GO:0006469 GO:0006807 GO:0006950 GO:0007154 GO:0007165 GO:0007166 GO:0007259 GO:…		ko:K04696	ko04120 ko04380 ko04630 ko04668 ko04910 ko04917 ko04920 ko04930 ko04931 ko04932 ko05160 ko05164 ko05168 map04120 map04380 map04630 map04668 map04910 map04917 map04920 map04930 map04931 map04932 map05160 map05164 map05168	M00388 M00684			ko00000 ko00001 ko00002 ko04121			39CNN@33154 3BHTQ@33208 3CTR2@33213 486AY@7711 4939Y@7742 4A25N@7898 KOG4566@1 KOG4566@2759	T	suppressor of cytokine signaling
Msa007428	51.9157	156.485	87.8146	180.927	170.147	454.06	98.7384	268.378	-1.44098	0.00304817	0.0185459	-	Superscaffold7	18701766	18713027	-	924	-	- && Q9WUC6.1 RecName: Full=Metalloproteinase inhibitor 2; AltName: Full=Tissue inhibitor of metalloproteinases 2; Short=TIMP-2; Flags: Precursor && PF00965:Tissue inhibitor of metalloproteinase	-	215358.XP_010736907.1	8.6e-117	426.8	Vertebrata	timp-2b											39ANF@33154 3B9NT@33208 3CXRT@33213 4816B@7711 48WKF@7742 KOG4745@1 KOG4745@2759	O	inhibitor
Msa007440	1162.72	1099.1	796.265	2704.44	1925.09	3528.44	1019.36	2719.33	-1.41517	3.93022e-07	7.73529e-06	-	Superscaffold7	18866547	18905744	+	16506	-	- && A0A0R4IBK5.1 RecName: Full=E3 ubiquitin-protein ligase rnf213-alpha; AltName: Full=Mysterin-A; AltName: Full=Mysterin-alpha; AltName: Full=RING finger protein 213-A; AltName: Full=RING finger protein 213-alpha && PF13895:Immunoglobulin domain	-	144197.XP_008301568.1	0	8104.6	Actinopterygii	RNF213	GO:0000209 GO:0001525 GO:0001568 GO:0001944 GO:0002040 GO:0003674 GO:0003824 GO:0004842 GO:0005575 GO:0005622 GO:0005623 GO:0005634 GO:0005730 GO:0005737 GO:0005829 GO:0006464 GO:0006508 GO:0006511 GO:0006807 GO:0007275 GO:0008150 GO:0008152 GO:0009056 GO:0009057 GO:0009653 GO:0009966 GO:0009968 GO:0009987 GO:0010646 GO:0010648 GO:0016043 GO:0016462 GO:0016567 GO:0016740 GO:0016787 GO:0016817 GO:…										2CMEW@1 2QQ65@2759 38D3A@33154 3BJKH@33208 3CYD7@33213 47ZAJ@7711 4979A@7742 4A1BI@7898	O	E3 ubiquitin-protein ligase RNF213-like
Msa007451	37.2226	45.3714	45.094	272.812	165.286	151.677	42.5626	196.592	-2.20883	1.75206e-10	6.47396e-09	-	Superscaffold7	19474542	19476691	+	1470	-	- && - && -	-	215358.XP_010747450.1	1.6e-160	572.8	Actinopterygii												2E0GJ@1 2S7WZ@2759 39Z13@33154 3BMG6@33208 3CV3J@33213 489ET@7711 49AMV@7742 4A5CI@7898	S	Serine arginine repetitive matrix protein 1-like
Msa007461	9.79541	15.7411	28.4804	123.144	131.256	77.7832	18.0056	110.728	-2.63974	8.24929e-09	2.31979e-07	-	Superscaffold7	19725135	19727165	-	2031	-	- && Q6EMK4.1 RecName: Full=Vasorin; AltName: Full=Protein slit-like 2; Flags: Precursor && PF13855:Leucine rich repeat	-	215358.XP_010737689.1	7.3e-209	733.8	Actinopterygii	VASN	GO:0001666 GO:0003674 GO:0005488 GO:0005515 GO:0005575 GO:0005576 GO:0005615 GO:0005622 GO:0005623 GO:0005737 GO:0005739 GO:0005886 GO:0006950 GO:0007154 GO:0007165 GO:0007166 GO:0008150 GO:0009628 GO:0009966 GO:0009968 GO:0009986 GO:0009987 GO:0010646 GO:0010648 GO:0010717 GO:0010719 GO:0016020 GO:0017015 GO:0019838 GO:0019955 GO:0023051 GO:0023052 GO:0023057 GO:0030512 GO:0031982 GO:0033554 GO:…										39RND@33154 3BDU6@33208 3D2CF@33213 4898X@7711 490XP@7742 49VWY@7898 COG4886@1 KOG0619@2759	T	Vasorin b
Msa007543	260.558	269.45	392.792	1063.78	978.103	1290.23	307.6	1110.7	-1.85453	7.33643e-14	4.33039e-12	-	Superscaffold7	21874157	21877715	-	288	-	- && O95415.1 RecName: Full=Brain protein I3; AltName: Full=pRGR2 && -	-	48698.ENSPFOP00000011013	4.5e-32	143.7	Actinopterygii	BRI3	GO:0000323 GO:0001775 GO:0002252 GO:0002263 GO:0002274 GO:0002275 GO:0002283 GO:0002366 GO:0002376 GO:0002443 GO:0002444 GO:0002446 GO:0003674 GO:0005488 GO:0005515 GO:0005575 GO:0005622 GO:0005623 GO:0005737 GO:0005764 GO:0005765 GO:0005766 GO:0005773 GO:0005774 GO:0005886 GO:0006810 GO:0006887 GO:0006955 GO:0008150 GO:0009987 GO:0012505 GO:0012506 GO:0016020 GO:0016192 GO:0030141 GO:0030659 GO:…										3A4EW@33154 3BUZG@33208 3D83R@33213 48EGJ@7711 49B79@7742 4A41N@7898 KOG4517@1 KOG4517@2759	S	Brain protein I3
Msa007547	7.83633	21.2968	3.56005	9.47264	179.87	33.0579	10.8977	74.1335	-2.75312	0.00273097	0.0170013	-	Superscaffold7	21940720	21942328	+	330	-	- && P59747.2 RecName: Full=Parvalbumin beta; AltName: Allergen=Sco j 1 && PF13499:EF-hand domain pair	-	7994.ENSAMXP00000021333	2.5e-42	177.9	Actinopterygii												3A3UJ@33154 3BRP7@33208 3D8CT@33213 48F9B@7711 49C5V@7742 4A7MR@7898 COG5126@1 KOG0027@2759	T	Belongs to the parvalbumin family
Msa007549	565.195	494.455	702.517	1185.97	1198.81	1146.33	587.389	1177.04	-1.00405	1.30383e-06	2.2813e-05	-	Superscaffold7	21968035	21973527	+	918	-	- && Q8R010.2 RecName: Full=Aminoacyl tRNA synthase complex-interacting multifunctional protein 2; AltName: Full=Multisynthase complex auxiliary component p38; AltName: Full=Protein JTV-1 && -	-	215358.XP_010729017.1	1.9e-140	505.4	Actinopterygii	AIMP2	GO:0003674 GO:0005198 GO:0005488 GO:0005515 GO:0005575 GO:0005622 GO:0005623 GO:0005634 GO:0005737 GO:0005829 GO:0006082 GO:0006139 GO:0006399 GO:0006412 GO:0006418 GO:0006518 GO:0006520 GO:0006725 GO:0006807 GO:0007275 GO:0008150 GO:0008152 GO:0008285 GO:0009058 GO:0009059 GO:0009888 GO:0009893 GO:0009987 GO:0010467 GO:0010604 GO:0010941 GO:0010942 GO:0016043 GO:0016070 GO:0017101 GO:0019222 GO:…		ko:K15438					ko00000 ko03016			28N3G@1 2QUNJ@2759 39TNX@33154 3BJI8@33208 3CSY9@33213 481YM@7711 490B7@7742 4A1YV@7898	S	Aminoacyl tRNA synthetase complex-interacting multifunctional protein 2
Msa007566	2.93862	5.55568	5.93342	30.3125	10.695	16.5289	4.80924	19.1788	-2.00391	0.0101875	0.0487991	-	Superscaffold7	22367469	22369455	+	1164	-	- && Q8IVG5.2 RecName: Full=Sterile alpha motif domain-containing protein 9-like; Short=SAM domain-containing protein 9-like && -	-	106582.XP_004558556.1	1e-151	543.1	Actinopterygii	SAMD9L											2BZKV@1 2QPY6@2759 38G78@33154 3BE33@33208 3CX4D@33213 48BDV@7711 48V05@7742 49RQG@7898	S	Sterile alpha motif domain-containing protein 9-like
Msa007575	788.531	847.241	1001.56	2882.53	2784.58	2198.35	879.111	2621.82	-1.577	3.17833e-14	1.99307e-12	-	Superscaffold7	22463249	22495519	+	4272	-	- && Q99LG2.1 RecName: Full=Transportin-2; AltName: Full=Karyopherin beta-2b && PF03810:Importin-beta N-terminal domain|PF13513:HEAT-like repeat	-	144197.XP_008284786.1	0	1558.5	Actinopterygii	TNPO2	GO:0000060 GO:0002164 GO:0002376 GO:0002520 GO:0003674 GO:0005048 GO:0005215 GO:0005488 GO:0005575 GO:0005622 GO:0005623 GO:0005634 GO:0005635 GO:0005737 GO:0005829 GO:0006606 GO:0006607 GO:0006610 GO:0006810 GO:0006886 GO:0006913 GO:0007275 GO:0008104 GO:0008139 GO:0008150 GO:0008565 GO:0009791 GO:0012505 GO:0015031 GO:0015833 GO:0016020 GO:0017038 GO:0030097 GO:0031090 GO:0031965 GO:0031967 GO:…		ko:K18727 ko:K18752					ko00000 ko03009 ko03019	1.I.1		38DR7@33154 3BAW7@33208 3CSYC@33213 47ZTP@7711 493JR@7742 4A2GR@7898 KOG2023@1 KOG2023@2759	UY	Transportin 2 (importin 3 karyopherin beta 2b)
Msa007586	15.6727	1.85189	5.93342	57.7831	30.1404	162.373	7.81932	83.432	-3.4146	8.57802e-06	0.000123337	-	Superscaffold7	22703524	22708480	-	855	-	- && P27473.1 RecName: Full=Interferon-induced protein 44; AltName: Full=Antigen p44; AltName: Full=Non-A non-B hepatitis-associated microtubular aggregates protein && -	-	244447.XP_008327943.1	4.6e-96	357.8	Actinopterygii												2CXZ6@1 2S0VM@2759 3A2Z3@33154 3BQPV@33208 3D7J0@33213 48EYU@7711 49C1Q@7742 4A3QJ@7898	S	Interferon-induced protein 44-like
Msa007588	945.257	804.647	2082.63	3037.88	3378.64	2316	1277.51	2910.84	-1.1887	0.000959564	0.00719338	-	Superscaffold7	22826727	22827746	+	1020	-	- && P50616.1 RecName: Full=Protein Tob1; AltName: Full=Transducer of erbB-2 1 && PF07742:BTG family	-	144197.XP_008299004.1	6.3e-161	573.5	Actinopterygii	tob1	GO:0003008 GO:0003674 GO:0003712 GO:0003714 GO:0005488 GO:0005515 GO:0005575 GO:0005622 GO:0005623 GO:0005634 GO:0005737 GO:0005886 GO:0007610 GO:0007611 GO:0007613 GO:0007616 GO:0008150 GO:0009889 GO:0009890 GO:0009892 GO:0009987 GO:0010468 GO:0010556 GO:0010558 GO:0010605 GO:0016020 GO:0016043 GO:0019219 GO:0019222 GO:0022607 GO:0023052 GO:0031323 GO:0031324 GO:0031326 GO:0031327 GO:0032501 GO:…		ko:K14443	ko03018 map03018				ko00000 ko00001 ko03019			38BRJ@33154 3BER5@33208 3D151@33213 485DE@7711 492TR@7742 49XIZ@7898 KOG4006@1 KOG4006@2759	T	Transducer of ERBB2
Msa007618	1798.44	1663.93	2067.2	3987.98	4338.27	5020.91	1843.19	4449.05	-1.27158	4.19043e-11	1.70616e-09	-	Superscaffold7	25097851	25251435	-	4365	-	- && P19180.1 RecName: Full=Ig heavy chain V region 3; Flags: Precursor && PF07686:Immunoglobulin V-set domain|PF07654:Immunoglobulin C1-set domain	C1-set	8081.XP_008414065.1	3.4e-256	892.1	Actinopterygii												28YB1@1 2R54U@2759 38GQI@33154 3BM1W@33208 3CU1H@33213 488ZG@7711 493B8@7742 4A4ZJ@7898	S	Immunoglobulin heavy variable 1-4
Msa007645	89.1383	87.039	150.709	329.648	275.152	287.798	108.962	297.533	-1.45532	7.95891e-07	1.44556e-05	-	Superscaffold7	25582641	25596812	-	966	-	- && Q7L5L3.3 RecName: Full=Glycerophosphodiester phosphodiesterase domain-containing protein 3 && PF03009:Glycerophosphoryl diester phosphodiesterase family|PF03226:Yippee zinc-binding/DNA-binding /Mis18, centromere assembly	-	215358.XP_010742347.1	2.7e-121	441.8	Actinopterygii	GDPD3	GO:0003674 GO:0003824 GO:0004620 GO:0004622 GO:0005575 GO:0005622 GO:0005623 GO:0005737 GO:0005783 GO:0005789 GO:0006629 GO:0006644 GO:0006650 GO:0006793 GO:0006796 GO:0006807 GO:0008150 GO:0008152 GO:0009056 GO:0009395 GO:0009987 GO:0012505 GO:0016020 GO:0016042 GO:0016298 GO:0016787 GO:0016788 GO:0019637 GO:0031984 GO:0034638 GO:0042175 GO:0043226 GO:0043227 GO:0043229 GO:0043231 GO:0044237 GO:…	3.1.4.39	ko:K22387	ko00565 map00565		R07388	RC00017 RC00425	ko00000 ko00001 ko01000			38DAY@33154 3BFVE@33208 3CZ1K@33213 4823B@7711 494M8@7742 49R7A@7898 COG0584@1 KOG2258@2759	C	Glycerophosphodiester phosphodiesterase
Msa007652	13.7136	27.7784	33.2271	47.3632	126.395	68.0603	24.9064	80.6062	-1.69987	0.00090703	0.00686244	-	Superscaffold7	25729524	25738994	-	690	-	- && Q96AX2.3 RecName: Full=Ras-related protein Rab-37; Flags: Precursor && PF00071:Ras family	Ras	215358.XP_010742354.1	5.8e-118	430.3	Actinopterygii	RAB37	GO:0000166 GO:0001882 GO:0001883 GO:0002790 GO:0003674 GO:0003824 GO:0003924 GO:0005488 GO:0005525 GO:0005575 GO:0005622 GO:0005623 GO:0005737 GO:0005886 GO:0006810 GO:0006887 GO:0006904 GO:0007154 GO:0007165 GO:0007264 GO:0007265 GO:0008021 GO:0008104 GO:0008150 GO:0009306 GO:0009987 GO:0012505 GO:0012506 GO:0015031 GO:0015833 GO:0016020 GO:0016192 GO:0016462 GO:0016787 GO:0016817 GO:0016818 GO:…		ko:K07913 ko:K07914					ko00000 ko04031 ko04131			38BJ8@33154 3BEFF@33208 3CR5I@33213 47ZCA@7711 48Z6M@7742 4A25R@7898 KOG0083@1 KOG0083@2759	U	Ras-related protein
Msa007686	22.5295	27.7784	46.2807	239.658	176.953	411.279	32.1962	275.963	-3.10987	8.27822e-14	4.83797e-12	-	Superscaffold7	27155470	27156153	-	684	-	- && O35716.1 RecName: Full=Suppressor of cytokine signaling 1; Short=SOCS-1; AltName: Full=JAK-binding protein; Short=JAB; AltName: Full=STAT-induced STAT inhibitor 1; Short=SSI-1 && PF00017:SH2 domain	SH2	215358.XP_010727451.1	3.3e-97	361.3	Actinopterygii	SOCS1	GO:0001101 GO:0001817 GO:0001932 GO:0001933 GO:0001959 GO:0002237 GO:0002682 GO:0002683 GO:0002684 GO:0002694 GO:0002695 GO:0002696 GO:0002791 GO:0003674 GO:0004857 GO:0004860 GO:0005102 GO:0005159 GO:0005488 GO:0005515 GO:0005575 GO:0005622 GO:0005623 GO:0005634 GO:0005654 GO:0005737 GO:0005829 GO:0006469 GO:0007154 GO:0007162 GO:0007165 GO:0007166 GO:0007259 GO:0007275 GO:0008150 GO:0009605 GO:…		ko:K04694	ko04120 ko04380 ko04630 ko04910 ko04917 ko04930 ko05145 ko05206 map04120 map04380 map04630 map04910 map04917 map04930 map05145 map05206	M00388 M00684			ko00000 ko00001 ko00002 ko04121			39TX4@33154 3BHDH@33208 3D3W9@33213 486IF@7711 496YX@7742 4A46E@7898 KOG4566@1 KOG4566@2759	T	suppressor of cytokine signaling
Msa007697	2.93862	4.62973	2.37337	40.7324	53.4748	59.3097	3.31391	51.1723	-3.92336	9.9462e-10	3.26137e-08	-	Superscaffold7	27560584	27566534	-	1368	-	- && Q9UGQ3.2 RecName: Full=Solute carrier family 2, facilitated glucose transporter member 6; AltName: Full=Glucose transporter type 6; Short=GLUT-6; AltName: Full=Glucose transporter type 9; Short=GLUT-9 && PF00083:Sugar (and other) transporter	Sugar_tr	215358.XP_010727431.1	1.1e-203	716.1	Actinopterygii	SLC2A6	GO:0003674 GO:0005215 GO:0005351 GO:0005355 GO:0005402 GO:0005575 GO:0005623 GO:0005886 GO:0006810 GO:0006811 GO:0006812 GO:0008150 GO:0008324 GO:0008643 GO:0008645 GO:0015075 GO:0015077 GO:0015078 GO:0015144 GO:0015145 GO:0015149 GO:0015291 GO:0015293 GO:0015294 GO:0015295 GO:0015318 GO:0015672 GO:0015749 GO:0016020 GO:0022804 GO:0022857 GO:0022890 GO:0034219 GO:0034220 GO:0044464 GO:0046323 GO:…		ko:K08144					ko00000 ko02000	2.A.1.1		38K51@33154 3BBMQ@33208 3CZGV@33213 487XM@7711 498AS@7742 4A2H8@7898 KOG0254@1 KOG0254@2759	U	Solute carrier family 2 (facilitated glucose transporter) member
Msa007719	3.91817	0.925946	1.18668	26.5234	22.3622	49.5868	2.01027	32.8241	-4.01451	2.75095e-06	4.45913e-05	-	Superscaffold7	28098960	28099793	-	834	-	- && Q8NHV1.1 RecName: Full=GTPase IMAP family member 7; AltName: Full=Immunity-associated nucleotide 7 protein; Short=IAN-7 && PF04548:AIG1 family	-	215358.XP_010734170.1	1.2e-88	333.2	Metazoa												290TZ@1 2RPMZ@2759 39YHN@33154 3BMJT@33208	S	AIG1 family
Msa007726	41.1407	26.8524	34.4138	106.094	82.6429	68.0603	34.1357	85.5989	-1.32841	0.000386278	0.00334191	-	Superscaffold7	28255488	28276410	+	2205	-	- && - && -	-	215358.XP_010734181.1	3.8e-235	821.2	Actinopterygii	CSF2RB			ko:K04738	ko04060 ko04210 ko04630 ko05200 map04060 map04210 map04630 map05200				ko00000 ko00001 ko04050 ko04090			2BZM0@1 2QUUN@2759 39NTB@33154 3BPAJ@33208 3E6HI@33213 48S0Q@7711 49NFZ@7742 4A2CT@7898	T	Colony stimulating factor 2 receptor beta low-affinity (granulocyte-macrophage)
Msa007732	112.647	75.9276	105.615	342.91	350.989	598.931	98.0632	430.943	-2.13742	1.82924e-11	7.93687e-10	-	Superscaffold7	28355941	28362693	+	1194	-	- && Q9DEX3.1 RecName: Full=Cathepsin D; Flags: Precursor && PF07966:A1 Propeptide|PF00026:Eukaryotic aspartyl protease	Asp	215358.XP_010735640.1	7.3e-209	733	Actinopterygii	NAPSA	GO:0000323 GO:0001894 GO:0003674 GO:0003824 GO:0004175 GO:0004190 GO:0005575 GO:0005576 GO:0005615 GO:0005622 GO:0005623 GO:0005737 GO:0005764 GO:0005768 GO:0005770 GO:0005771 GO:0005773 GO:0006508 GO:0006807 GO:0006914 GO:0008150 GO:0008152 GO:0008233 GO:0009056 GO:0009057 GO:0009987 GO:0012505 GO:0016787 GO:0019538 GO:0030141 GO:0030163 GO:0031410 GO:0031904 GO:0031906 GO:0031974 GO:0031982 GO:…	3.4.23.5	ko:K01379 ko:K08565	ko04071 ko04140 ko04142 ko04210 ko04915 ko05152 map04071 map04140 map04142 map04210 map04915 map05152				ko00000 ko00001 ko01000 ko01002 ko04147			38D42@33154 3BBEX@33208 3CZ8C@33213 48D8F@7711 49KWB@7742 49QZZ@7898 KOG1339@1 KOG1339@2759	O	Belongs to the peptidase A1 family
Msa007734	9.79541	7.40757	2.37337	29.3652	42.7799	16.5289	6.52545	29.558	-2.15616	0.0021261	0.0138741	-	Superscaffold7	28376985	28382413	-	4341	-	- && Q54WW4.1 RecName: Full=Putative isoaspartyl peptidase/L-asparaginase; AltName: Full=Beta-aspartyl-peptidase; AltName: Full=Isoaspartyl dipeptidase; AltName: Full=L-asparagine amidohydrolase; Contains: RecName: Full=Putative isoaspartyl peptidase/L-asparaginase alpha chain; Contains: RecName: Full=Putative isoaspartyl peptidase/L-asparaginase beta chain; Flags: Precursor && PF00755:Choline/Ca…	Asparaginase_2	215358.XP_010735668.1	0	2492.6	Opisthokonta			3.4.19.5	ko:K13051					ko00000 ko01000 ko01002			39SA5@33154 COG0017@1 COG1446@1 KOG0554@2759 KOG1592@2759 KOG3718@1 KOG3718@2759	EIJ	Asparaginase
Msa007739	23.509	39.8157	30.8538	82.412	69.0311	60.282	31.3928	70.575	-1.16661	0.00251889	0.0159821	-	Superscaffold7	28427053	28434301	+	1152	-	- && - && -	-	144197.XP_008281789.1	3.7e-85	322	Actinopterygii	IL2RB	GO:0000165 GO:0001775 GO:0002376 GO:0003674 GO:0004888 GO:0004896 GO:0004911 GO:0005085 GO:0005088 GO:0005488 GO:0005515 GO:0005575 GO:0005622 GO:0005623 GO:0005737 GO:0005768 GO:0005829 GO:0005886 GO:0005887 GO:0006464 GO:0006468 GO:0006793 GO:0006796 GO:0006807 GO:0007154 GO:0007165 GO:0007166 GO:0008150 GO:0008152 GO:0009897 GO:0009986 GO:0009987 GO:0010033 GO:0010941 GO:0012505 GO:0016020 GO:…		ko:K05069	ko04060 ko04144 ko04151 ko04630 ko04658 ko04659 ko05162 ko05166 ko05200 ko05202 map04060 map04144 map04151 map04630 map04658 map04659 map05162 map05166 map05200 map05202				ko00000 ko00001 ko04050 ko04090			2B7XP@1 2S0MR@2759 38F5G@33154 3BGYP@33208 3D27Z@33213 48CNN@7711 493CC@7742 4A3B9@7898	T	Interleukin 2 receptor beta
Msa007759	50.9362	48.1492	29.6671	215.029	238.206	393.778	42.9175	282.338	-2.71017	3.93954e-14	2.45251e-12	-	Superscaffold7	28783682	28792034	-	5718	-	- && Q7Z2Y8.2 RecName: Full=Interferon-induced very large GTPase 1; AltName: Full=Interferon-induced very large GTPase pseudogene 1 && -	-	32507.XP_006798136.1	0	2291.2	Actinopterygii												28P8M@1 2QVVR@2759 38BE7@33154 3BB2S@33208 3CTE2@33213 480EB@7711 48VD0@7742 49WZ0@7898	S	Interferon-induced very large GTPase 1-like
Msa007763	32.3249	37.0379	48.654	320.175	373.351	1038.41	39.3389	577.311	-3.87916	1.60117e-17	1.44039e-15	-	Superscaffold7	28871062	28875569	+	1065	-	- && O95931.1 RecName: Full=Chromobox protein homolog 7 && PF00385:Chromo (CHRromatin Organisation MOdifier) domain	Chromo	69293.ENSGACP00000010251	2.1e-114	419.1	Actinopterygii				ko:K11454					ko00000 ko03036			3AGNM@33154 3BYP9@33208 3D6U3@33213 48H8C@7711 49E4F@7742 4A6DP@7898 KOG2748@1 KOG2748@2759	B	Chromobox homolog 7a
Msa007772	11.7545	9.25946	8.30679	21.7871	27.2235	32.0856	9.77358	27.0321	-1.46229	0.00948693	0.0460855	-	Superscaffold7	29017848	29019050	-	1203	-	- && Q14106.2 RecName: Full=Protein Tob2; AltName: Full=Protein Tob4; AltName: Full=Transducer of erbB-2 2 && PF07742:BTG family	-	244447.XP_008328464.1	3.3e-201	707.6	Actinopterygii	TOB2	GO:0000003 GO:0001708 GO:0002682 GO:0002683 GO:0002761 GO:0002762 GO:0003006 GO:0003674 GO:0003712 GO:0003714 GO:0005102 GO:0005488 GO:0005515 GO:0005575 GO:0005622 GO:0005623 GO:0005634 GO:0005737 GO:0005829 GO:0007275 GO:0007276 GO:0007283 GO:0007292 GO:0007530 GO:0008134 GO:0008150 GO:0008285 GO:0009889 GO:0009890 GO:0009892 GO:0009987 GO:0010468 GO:0010556 GO:0010558 GO:0010605 GO:0010720 GO:…		ko:K14443	ko03018 map03018				ko00000 ko00001 ko03019			39RN2@33154 3BA2U@33208 3CSD4@33213 480U2@7711 494PN@7742 49ZMC@7898 KOG4006@1 KOG4006@2759	T	Transducer of ERBB2 2
Msa007781	97.9541	105.558	89.0013	1338.48	1001.44	1478.85	97.5044	1272.93	-3.70424	1.6667e-52	2.04552e-49	-	Superscaffold7	29153358	29177021	-	5877	-	- && Q7Z2Y8.2 RecName: Full=Interferon-induced very large GTPase 1; AltName: Full=Interferon-induced very large GTPase pseudogene 1 && -	-	8081.XP_008413875.1	0	2265.3	Actinopterygii												28P8M@1 2QVVR@2759 38BE7@33154 3BB2S@33208 3CTE2@33213 480EB@7711 48VD0@7742 49WZ0@7898	S	Interferon-induced very large GTPase 1-like
Msa007783	1.95908	14.8151	3.56005	32.207	30.1404	43.7531	6.77809	35.3668	-2.358	0.00116252	0.0083898	-	Superscaffold7	29197225	29223012	+	3306	-	- && Q9BXL7.3 RecName: Full=Caspase recruitment domain-containing protein 11; AltName: Full=CARD-containing MAGUK protein 1; Short=Carma 1 && PF00619:Caspase recruitment domain	CARD	144197.XP_008294593.1	0	1591.6	Actinopterygii	CARD10			ko:K20912	ko04064 map04064				ko00000 ko00001			39YSM@33154 3BHXZ@33208 3D679@33213 48CHI@7711 499IE@7742 4A08I@7898 COG0194@1 KOG0708@2759	F	Caspase recruitment domain family member 10
Msa007820	602.418	440.75	472.3	3051.14	1771.47	5832.77	505.156	3551.79	-2.81368	3.04485e-13	1.67681e-11	-	Superscaffold7	29751828	29757706	-	834	-	- && P27701.1 RecName: Full=CD82 antigen; AltName: Full=C33 antigen; AltName: Full=IA4; AltName: Full=Inducible membrane protein R2; AltName: Full=Metastasis suppressor Kangai-1; AltName: Full=Suppressor of tumorigenicity 6 protein; AltName: Full=Tetraspanin-27; Short=Tspan-27; AltName: CD_antigen=CD82 && PF00335:Tetraspanin family	Tetraspannin	144197.XP_008282761.1	2.5e-107	395.2	Actinopterygii				ko:K06460	ko04640 map04640				ko00000 ko00001 ko04090 ko04147			3A6GQ@33154 3BTIW@33208 3DA8W@33213 48GFK@7711 49D53@7742 4A4MH@7898 KOG3882@1 KOG3882@2759	S	Zgc 65811
Msa007846	9.79541	21.2968	23.7337	96.621	203.204	128.342	18.2753	142.723	-2.97273	6.18526e-11	2.42085e-09	-	Superscaffold7	30385844	30387591	-	819	-	- && O73688.1 RecName: Full=Heme oxygenase; Short=HO && PF01126:Heme oxygenase	-	144197.XP_008283816.1	2.2e-116	425.2	Actinopterygii	hmox1	GO:0003674 GO:0003824 GO:0004392 GO:0005488 GO:0005575 GO:0006725 GO:0006778 GO:0006787 GO:0006788 GO:0006807 GO:0006950 GO:0006979 GO:0008150 GO:0008152 GO:0009056 GO:0009987 GO:0016020 GO:0016491 GO:0016705 GO:0019439 GO:0020037 GO:0033013 GO:0033015 GO:0034641 GO:0042167 GO:0042168 GO:0042440 GO:0042592 GO:0044237 GO:0044248 GO:0044270 GO:0046149 GO:0046483 GO:0046700 GO:0046906 GO:0048037 GO:…	1.14.14.18	ko:K00510 ko:K21418	ko00860 ko01100 ko01110 ko04066 ko04216 ko04978 ko05200 ko05206 ko05225 ko05418 map00860 map01100 map01110 map04066 map04216 map04978 map05200 map05206 map05225 map05418		R00311	RC01270	ko00000 ko00001 ko01000			39R8U@33154 3BHCI@33208 3CZQJ@33213 48R29@7711 4904N@7742 4A2CA@7898 COG5398@1 KOG4480@2759	P	Heme oxygenase (decycling) 1a
Msa007854	188.072	168.522	121.042	602.46	984.909	814.779	159.212	800.716	-2.32762	1.04105e-16	8.55855e-15	-	Superscaffold7	30485585	30492863	-	2286	-	- && Q0V8M0.3 RecName: Full=Protein KRI1 homolog && PF12936:KRI1-like family C-terminal|PF05178:KRI1-like family	-	8128.ENSONIP00000010345	2.3e-211	742.3	Actinopterygii	KRI1	GO:0000447 GO:0000460 GO:0000462 GO:0000466 GO:0000469 GO:0000478 GO:0000479 GO:0002376 GO:0002520 GO:0005575 GO:0005622 GO:0005623 GO:0005634 GO:0005730 GO:0006139 GO:0006364 GO:0006396 GO:0006725 GO:0006807 GO:0007275 GO:0008150 GO:0008152 GO:0009987 GO:0010467 GO:0016070 GO:0016072 GO:0022613 GO:0030097 GO:0030490 GO:0030684 GO:0030686 GO:0031974 GO:0031981 GO:0032501 GO:0032502 GO:0032991 GO:…		ko:K14786					ko00000 ko03009			38D56@33154 3BE8G@33208 3CVAY@33213 4839Z@7711 496NJ@7742 49QDN@7898 KOG2409@1 KOG2409@2759	J	KRI1 homolog
Msa007861	240.967	262.969	637.249	622.353	776.843	956.734	380.395	785.31	-1.04759	0.00627002	0.033006	-	Superscaffold7	30646640	30647614	-	975	-	- && P79703.1 RecName: Full=Transcription factor jun-B && PF03957:Jun-like transcription factor|PF00170:bZIP transcription factor	Jun	144197.XP_008290493.1	1.3e-174	619	Actinopterygii	JUNB	GO:0000003 GO:0000122 GO:0000228 GO:0000785 GO:0000790 GO:0000976 GO:0000977 GO:0000978 GO:0000981 GO:0000982 GO:0000987 GO:0001012 GO:0001067 GO:0001077 GO:0001228 GO:0001503 GO:0001568 GO:0001570 GO:0001649 GO:0001701 GO:0001824 GO:0001825 GO:0001829 GO:0001890 GO:0001892 GO:0001893 GO:0001944 GO:0002237 GO:0002376 GO:0002520 GO:0002521 GO:0002573 GO:0003006 GO:0003674 GO:0003676 GO:0003677 GO:…		ko:K09028	ko04380 ko04668 map04380 map04668				ko00000 ko00001 ko03000			38GG5@33154 3BEXA@33208 3D2ZU@33213 482A5@7711 491XZ@7742 4A18Z@7898 KOG0837@1 KOG0837@2759	K	Jun B proto-oncogene
Msa007867	526.993	910.205	865.092	2862.63	3568.23	1788.04	767.43	2739.63	-1.83602	7.13964e-09	2.02431e-07	-	Superscaffold7	30727970	30732412	-	858	-	- && Q08CI8.2 RecName: Full=Solute carrier family 25 member 38-A && PF00153:Mitochondrial carrier protein	Mito_carr	8128.ENSONIP00000010274	1.2e-144	519.2	Actinopterygii	SLC25A38	GO:0002262 GO:0002376 GO:0002520 GO:0003333 GO:0003674 GO:0005215 GO:0005326 GO:0005342 GO:0005575 GO:0005622 GO:0005623 GO:0005737 GO:0005739 GO:0005740 GO:0005743 GO:0006725 GO:0006778 GO:0006779 GO:0006783 GO:0006807 GO:0006810 GO:0006811 GO:0006812 GO:0006820 GO:0006836 GO:0006839 GO:0006855 GO:0006865 GO:0007275 GO:0008150 GO:0008152 GO:0008324 GO:0008509 GO:0008514 GO:0009058 GO:0009059 GO:…		ko:K15118					ko00000 ko02000	2.A.29		39TKN@33154 3BH7J@33208 3CZDJ@33213 48061@7711 491SZ@7742 49WQZ@7898 KOG0766@1 KOG0766@2759	C	Mitochondrial carrier required during erythropoiesis. Probably involved in the biosynthesis of heme possibly by facilitating 5-aminolevulinate (ALA) production. May act by importing glycine into mitochondria or by exchanging glycine for ALA across the mitochondrial inner membrane
Msa007925	11.7545	9.25946	16.6136	245.341	157.508	190.569	12.5425	197.806	-3.99965	5.02388e-24	8.14342e-22	-	Superscaffold7	32067288	32077453	+	1317	-	- && Q8N9I0.2 RecName: Full=Synaptotagmin-2; AltName: Full=Synaptotagmin II; Short=SytII && PF00168:C2 domain	C2	48698.ENSPFOP00000003022	1.3e-182	646	Actinopterygii				ko:K15290 ko:K19902	ko04721 map04721				ko00000 ko00001 ko04131			39XDV@33154 3BN7A@33208 3CTWH@33213 48919@7711 496NS@7742 49Q27@7898 KOG1028@1 KOG1028@2759	TU	Synaptotagmin Va
Msa007947	0	0.925946	9.49347	21.7871	17.5009	42.7808	3.47314	27.3562	-3.0452	0.00216019	0.0140699	-	Superscaffold7	32795581	32797224	+	1644	-	- && Q14258.2 RecName: Full=E3 ubiquitin/ISG15 ligase TRIM25; AltName: Full=Estrogen-responsive finger protein; AltName: Full=RING finger protein 147; AltName: Full=RING-type E3 ubiquitin transferase; AltName: Full=Tripartite motif-containing protein 25; AltName: Full=Ubiquitin/ISG15-conjugating enzyme TRIM25; AltName: Full=Zinc finger protein 147 && PF00622:SPRY domain|PF13765:SPRY-associated do…	zf-B_box	106582.XP_004569481.1	6.9e-234	816.6	Actinopterygii			2.3.2.27	ko:K10652 ko:K12006 ko:K19942	ko04064 ko04622 ko05164 map04064 map04622 map05164				ko00000 ko00001 ko01000 ko04121 ko04131			393H3@33154 3BC3M@33208 3CY4H@33213 482R5@7711 499DI@7742 4A55Y@7898 KOG2177@1 KOG2177@2759	O	Tripartite motif containing 47
Msa007973	1.95908	0.925946	2.37337	12.3144	19.4454	20.4181	1.7528	17.3926	-3.33997	0.00040402	0.00346401	-	Superscaffold7	33707725	33845089	+	1515	-	- && - && PF13927:Immunoglobulin domain|PF00047:Immunoglobulin domain	ig	8153.XP_005950011.1	3e-98	365.9	Actinopterygii				ko:K13912	ko04970 map04970				ko00000 ko00001			29E7U@1 2RMCM@2759 39W45@33154 3BP4G@33208 3D65I@33213 48CQ3@7711 49A7D@7742 49X40@7898	T	Scavenger receptor Cys-rich
Msa008059	2791.69	2551.91	3353.57	7044.81	7817.05	5440.94	2899.06	6767.6	-1.22325	3.05833e-08	7.65562e-07	-	Superscaffold7	36077566	36092359	-	1068	-	- && P80404.3 RecName: Full=4-aminobutyrate aminotransferase, mitochondrial; AltName: Full=(S)-3-amino-2-methylpropionate transaminase; AltName: Full=GABA aminotransferase; Short=GABA-AT; AltName: Full=Gamma-amino-N-butyrate transaminase; Short=GABA transaminase; Short=GABA-T; AltName: Full=L-AIBAT; Flags: Precursor && PF00202:Aminotransferase class-III	Aminotran_3	144197.XP_008297816.1	7.5e-173	613.2	Actinopterygii	ABAT	GO:0000003 GO:0000820 GO:0001505 GO:0001666 GO:0002791 GO:0002793 GO:0003008 GO:0003013 GO:0003674 GO:0003824 GO:0003867 GO:0005488 GO:0005515 GO:0005575 GO:0005622 GO:0005623 GO:0005737 GO:0005739 GO:0005759 GO:0005829 GO:0006082 GO:0006109 GO:0006520 GO:0006521 GO:0006807 GO:0006937 GO:0006940 GO:0006950 GO:0007162 GO:0007275 GO:0007399 GO:0007417 GO:0007420 GO:0007568 GO:0007610 GO:0007618 GO:…	2.6.1.19 2.6.1.22	ko:K13524	ko00250 ko00280 ko00410 ko00640 ko00650 ko01100 ko01120 ko04727 map00250 map00280 map00410 map00640 map00650 map01100 map01120 map04727	M00027	R00908 R01648 R04188	RC00006 RC00062 RC00160	ko00000 ko00001 ko00002 ko01000 ko01007			38EZI@33154 3BFT5@33208 3CY78@33213 485H9@7711 48W15@7742 49SN5@7898 COG0160@1 KOG1405@2759	E	4-aminobutyrate aminotransferase
Msa008060	27.4272	20.3708	28.4804	107.988	142.924	91.3953	25.4261	114.102	-2.17173	4.14233e-09	1.21974e-07	-	Superscaffold7	36120820	36124805	+	1074	-	- && Q19KA1.1 RecName: Full=Glucose-6-phosphatase; Short=G-6-Pase; Short=G6Pase && PF01569:PAP2 superfamily	-	215358.XP_010739518.1	2.8e-183	647.9	Actinopterygii	G6PC	GO:0000272 GO:0003674 GO:0003824 GO:0004346 GO:0005488 GO:0005575 GO:0005622 GO:0005623 GO:0005737 GO:0005783 GO:0005789 GO:0005975 GO:0005976 GO:0005977 GO:0005980 GO:0005996 GO:0006006 GO:0006073 GO:0006082 GO:0006091 GO:0006094 GO:0006112 GO:0006629 GO:0006638 GO:0006639 GO:0006641 GO:0006725 GO:0006793 GO:0006796 GO:0006807 GO:0006810 GO:0006811 GO:0006820 GO:0008150 GO:0008152 GO:0008202 GO:…	3.1.3.9	ko:K01084	ko00010 ko00052 ko00500 ko01100 ko04068 ko04151 ko04152 ko04910 ko04920 ko04922 ko04931 ko04973 map00010 map00052 map00500 map01100 map04068 map04151 map04152 map04910 map04920 map04922 map04931 map04973		R00303 R01788	RC00017	ko00000 ko00001 ko01000			2CMVX@1 2QS9B@2759 38HQ4@33154 3BBXH@33208 3CTYG@33213 483VB@7711 48VH8@7742 49S8U@7898	I	Glucose-6-phosphatase a catalytic tandem duplicate 2
Msa008216	45.0589	44.4454	53.4008	89.0429	76.8093	136.121	47.635	100.658	-1.0821	0.00252922	0.016017	-	Superscaffold8	2859702	2866285	-	1161	-	- && - && PF09588:YqaJ-like viral recombinase domain	-	303518.XP_005751700.1	2.1e-112	412.5	Actinopterygii												290G3@1 2R7B6@2759 39QFZ@33154 3CPG7@33208 3E5M9@33213 489IM@7711 498BB@7742 4A9AI@7898	S	YqaJ-like viral recombinase domain
Msa008217	22.5295	19.4449	21.3603	44.5214	57.3639	50.5591	21.1115	50.8148	-1.26808	0.00199963	0.0131757	-	Superscaffold8	2866802	2871507	+	534	-	- && Q9JLY7.2 RecName: Full=Dual specificity protein phosphatase 14; AltName: Full=Mitogen-activated protein kinase phosphatase 6; Short=MAP kinase phosphatase 6; Short=MKP-6 && PF00782:Dual specificity phosphatase, catalytic domain	DSPc	106582.XP_004572639.1	1.9e-68	265.4	Actinopterygii			3.1.3.16 3.1.3.48	ko:K14165					ko00000 ko01000 ko01009			3A1VY@33154 3BQY9@33208 3D7FH@33213 48F02@7711 49BXT@7742 4A3U8@7898 COG2453@1 KOG1718@2759	V	Dual specificity protein phosphatase 14-like
Msa008257	6.85679	13.8892	1.18668	9.47264	128.34	21.3904	7.31089	53.0675	-2.83994	0.00316662	0.0190774	-	Superscaffold8	5006018	5011635	+	1077	-	- && P05123.3 RecName: Full=Creatine kinase M-type; AltName: Full=Creatine kinase M chain; AltName: Full=M-CK && PF00217:ATP:guanido phosphotransferase, C-terminal catalytic domain|PF02807:ATP:guanido phosphotransferase, N-terminal domain	-	8090.ENSORLP00000001972	2e-205	721.5	Actinopterygii	CKM	GO:0003674 GO:0003824 GO:0004111 GO:0005575 GO:0005576 GO:0005615 GO:0005622 GO:0005623 GO:0005737 GO:0005829 GO:0006082 GO:0006520 GO:0006575 GO:0006599 GO:0006600 GO:0006603 GO:0006793 GO:0006796 GO:0006807 GO:0006950 GO:0008150 GO:0008152 GO:0009058 GO:0009266 GO:0009408 GO:0009628 GO:0009987 GO:0016301 GO:0016310 GO:0016740 GO:0016772 GO:0016775 GO:0017144 GO:0019637 GO:0019752 GO:0042396 GO:…	2.7.3.2	ko:K00933	ko00330 ko01100 map00330 map01100	M00047	R01881	RC00002 RC00203	ko00000 ko00001 ko00002 ko01000 ko04147			38BGZ@33154 3BB2K@33208 3CRR7@33213 4801V@7711 499RC@7742 4A1MV@7898 COG3869@1 KOG3581@2759	C	Creatine kinase
Msa008276	12.734	19.4449	22.547	58.7304	52.5026	75.8387	18.242	62.3572	-1.78054	4.2381e-05	0.0005022	-	Superscaffold8	5636679	5642874	+	765	-	- && Q92537.1 RecName: Full=Sushi domain-containing protein 6; AltName: Full=Drug-activated gene overexpressed protein; Flags: Precursor && -	-	215358.XP_010744479.1	1.6e-121	442.2	Actinopterygii												2AB2T@1 2RYNC@2759 3A0KE@33154 3BQ6G@33208 3D6XZ@33213 48E6R@7711 49B7N@7742 4A33M@7898	T	Zgc 152863
Msa008328	2.93862	0	0	13.2617	14.584	9.7229	0.979541	12.5229	-3.63666	0.00362523	0.0213318	-	Superscaffold8	7078938	7079561	-	624	-	- && Q6BBL6.1 RecName: Full=Claudin-4 && PF00822:PMP-22/EMP/MP20/Claudin family	-	215358.XP_010748223.1	4.3e-96	357.5	Actinopterygii	CLDN6	GO:0001618 GO:0003674 GO:0005488 GO:0005515 GO:0005575 GO:0005623 GO:0005886 GO:0005911 GO:0005923 GO:0007155 GO:0008150 GO:0009987 GO:0016020 GO:0016021 GO:0016032 GO:0016043 GO:0016327 GO:0016338 GO:0019058 GO:0022610 GO:0030054 GO:0030260 GO:0031224 GO:0034330 GO:0042802 GO:0043296 GO:0044403 GO:0044409 GO:0044419 GO:0044425 GO:0044459 GO:0044464 GO:0045216 GO:0046718 GO:0051701 GO:0051704 GO:…		ko:K06087	ko04514 ko04530 ko04670 ko05160 map04514 map04530 map04670 map05160				ko00000 ko00001 ko04147 ko04516			28JY8@1 2QSCN@2759 39T2V@33154 3BHFN@33208 3D13J@33213 47ZAH@7711 48YF0@7742 49SZ0@7898	S	Claudin-4-like
Msa008335	135.177	243.524	173.256	393.115	571.694	398.639	183.985	454.483	-1.30342	1.39156e-05	0.00018976	-	Superscaffold8	7128592	7132332	-	1359	-	- && Q5ZHN5.1 RecName: Full=THAP domain-containing protein 5 && PF05485:THAP domain	THAP	144197.XP_008301337.1	3.7e-193	681	Actinopterygii	THAP8	GO:0000981 GO:0003674 GO:0003700 GO:0006355 GO:0006357 GO:0008150 GO:0009889 GO:0010468 GO:0010556 GO:0019219 GO:0019222 GO:0031323 GO:0031326 GO:0050789 GO:0050794 GO:0051171 GO:0051252 GO:0060255 GO:0065007 GO:0080090 GO:0140110 GO:1903506 GO:2000112 GO:2001141										2S78S@2759 3A5X1@33154 3BTTD@33208 3CYU4@33213 48B72@7711 48YY3@7742 4A4KE@7898 KOG3371@1	S	Zinc finger domain in CG10631 C. elegans LIN-15B and human P52rIPK.
Msa008418	106.77	172.226	98.4947	363.75	298.487	313.078	125.83	325.105	-1.36563	2.59918e-06	4.26136e-05	-	Superscaffold8	9815990	9829906	-	6540	-	- && O60287.4 RecName: Full=Nucleolar pre-ribosomal-associated protein 1; AltName: Full=Nucleolar protein 254 kDa; AltName: Full=URB1 ribosome biogenesis 1 homolog && PF11707:Ribosome 60S biogenesis N-terminal|PF16201:Nucleolar pre-ribosomal-associated protein 1	-	144197.XP_008288399.1	0	3353.1	Actinopterygii	URB1	GO:0001650 GO:0005575 GO:0005622 GO:0005623 GO:0005634 GO:0005730 GO:0031974 GO:0031981 GO:0043226 GO:0043227 GO:0043228 GO:0043229 GO:0043231 GO:0043232 GO:0043233 GO:0044422 GO:0044424 GO:0044428 GO:0044446 GO:0044452 GO:0044464 GO:0070013		ko:K14861					ko00000 ko03009			393MT@33154 3B9MJ@33208 3CRXT@33213 482CH@7711 4922Y@7742 49SSU@7898 KOG1791@1 KOG1791@2759	S	URB1 ribosome biogenesis 1 homolog (S. cerevisiae)
Msa008562	5.87725	0.925946	2.37337	32.207	28.1958	4.86145	3.05885	21.7548	-2.82983	0.00395027	0.0228776	-	Superscaffold8	14474121	14475442	-	846	-	- && Q9QY96.2 RecName: Full=Extracellular calcium-sensing receptor; Short=CaSR; AltName: Full=Parathyroid cell calcium-sensing receptor; Short=PCaR1; Flags: Precursor && PF07562:Nine Cysteines Domain of family 3 GPCR	NCD3G	106582.XP_004544092.1	2.3e-116	425.2	Actinopterygii				ko:K04612	ko04621 map04621				ko00000 ko00001 ko04030	9.A.14.7.2		3AFCW@33154 3BYND@33208 3DDRN@33213 48HYN@7711 49FXE@7742 4A5K0@7898 KOG1056@1 KOG1056@2759	PT	Extracellular calcium-sensing receptor-like
Msa008596	319.33	350.008	481.794	890.429	877.959	825.475	383.711	864.621	-1.17394	2.65689e-07	5.41526e-06	-	Superscaffold8	15620063	15649045	+	1521	-	- && Q5BLF0.1 RecName: Full=60S ribosomal export protein NMD3 && PF04981:NMD3 family	-	215358.XP_010736486.1	1.4e-249	868.6	Actinopterygii	NMD3	GO:0000054 GO:0000055 GO:0003674 GO:0005488 GO:0005515 GO:0005575 GO:0005622 GO:0005623 GO:0005634 GO:0005654 GO:0005730 GO:0005737 GO:0006403 GO:0006405 GO:0006611 GO:0006810 GO:0006886 GO:0006913 GO:0008104 GO:0008150 GO:0009889 GO:0009891 GO:0009893 GO:0010556 GO:0010557 GO:0010604 GO:0015031 GO:0015833 GO:0015931 GO:0019219 GO:0019222 GO:0022613 GO:0030674 GO:0031323 GO:0031325 GO:0031326 GO:…		ko:K07562	ko03008 ko03013 map03008 map03013				ko00000 ko00001 ko03009			38ESW@33154 3BAX4@33208 3CSZW@33213 480Y6@7711 48VKG@7742 49YRT@7898 COG1499@1 KOG2613@2759	J	Acts as an adapter for the XPO1 CRM1-mediated export of the 60S ribosomal subunit
Msa008598	173.379	125.929	159.016	701.923	1350.48	564.901	152.774	872.435	-2.51424	6.14069e-13	3.24644e-11	-	Superscaffold8	15655293	15658418	-	1272	-	- && - && -	-	144197.XP_008280770.1	1.4e-128	466.5	Actinopterygii				ko:K06498	ko04145 ko04380 ko04640 ko04666 ko05140 ko05150 ko05152 ko05202 ko05221 ko05322 map04145 map04380 map04640 map04666 map05140 map05150 map05152 map05202 map05221 map05322				ko00000 ko00001 ko04090 ko04131			2DMWR@1 2S1XR@2759 39R2P@33154 3BKZP@33208 3D5C7@33213 489K7@7711 493Z1@7742 4A4A9@7898	T	Immunoglobulin
Msa008630	79.3429	60.1865	67.641	185.664	154.591	181.818	69.0568	174.024	-1.33388	1.14206e-06	2.0126e-05	-	Superscaffold8	16382081	16395139	+	1944	-	- && Q04863.2 RecName: Full=Transcription factor RelB && PF00554:Rel homology DNA-binding domain|PF16179:Rel homology dimerisation domain	RHD	215358.XP_010750025.1	1.4e-249	869	Actinopterygii	RELB	GO:0000122 GO:0000976 GO:0000977 GO:0000980 GO:0000981 GO:0001012 GO:0001067 GO:0001158 GO:0001773 GO:0001775 GO:0001817 GO:0001818 GO:0002218 GO:0002220 GO:0002223 GO:0002250 GO:0002252 GO:0002253 GO:0002263 GO:0002274 GO:0002285 GO:0002286 GO:0002287 GO:0002292 GO:0002293 GO:0002294 GO:0002366 GO:0002376 GO:0002429 GO:0002460 GO:0002520 GO:0002521 GO:0002573 GO:0002682 GO:0002684 GO:0002757 GO:…		ko:K09253	ko04010 ko04064 ko04380 ko05166 ko05169 map04010 map04064 map04380 map05166 map05169				ko00000 ko00001 ko03000			28NNJ@1 2QV8A@2759 38HBJ@33154 3BIHN@33208 3CU7H@33213 480NF@7711 49482@7742 49YCI@7898	S	V-rel reticuloendotheliosis viral oncogene homolog B
Msa008642	259.578	833.352	537.568	976.63	2164.27	1076.33	543.499	1405.74	-1.37076	0.00144463	0.0100615	-	Superscaffold8	16797321	16804246	+	732	-	- && Q9EQT3.1 RecName: Full=Rho-related GTP-binding protein RhoU; AltName: Full=Rho GTPase-like protein ARHU; AltName: Full=Wnt-1 responsive Cdc42 homolog 1; Short=WRCH-1 && PF00071:Ras family	Ras	215358.XP_010742189.1	4.4e-132	477.2	Actinopterygii	rhou	GO:0002119 GO:0002164 GO:0007163 GO:0007275 GO:0008150 GO:0009791 GO:0009987 GO:0032501 GO:0032502 GO:0040025 GO:0048513 GO:0048569 GO:0048731 GO:0048856		ko:K07865					ko00000 ko04031 ko04131			38HQG@33154 3BHDK@33208 3D15M@33213 48088@7711 48Z2U@7742 4A1ME@7898 COG1100@1 KOG0393@2759	S	Belongs to the small GTPase superfamily. Rho family
Msa008649	43.0998	44.4454	53.4008	75.7811	124.45	88.4784	46.982	96.2367	-1.03752	0.00291353	0.0178915	-	Superscaffold8	17067878	17075090	+	1578	-	- && O19105.1 RecName: Full=Neutral amino acid transporter B(0); Short=ATB(0); AltName: Full=Sodium-dependent neutral amino acid transporter type 2; AltName: Full=Solute carrier family 1 member 5 && PF00375:Sodium:dicarboxylate symporter family	SDF	144197.XP_008278663.1	2.9e-245	854.4	Actinopterygii	SLC1A5	GO:0003333 GO:0003674 GO:0005215 GO:0005342 GO:0005575 GO:0005622 GO:0005623 GO:0005737 GO:0005886 GO:0005887 GO:0006810 GO:0006811 GO:0006812 GO:0006820 GO:0006855 GO:0006865 GO:0006868 GO:0007154 GO:0007165 GO:0008150 GO:0008324 GO:0008509 GO:0008514 GO:0009987 GO:0010585 GO:0015075 GO:0015171 GO:0015175 GO:0015179 GO:0015186 GO:0015194 GO:0015238 GO:0015318 GO:0015711 GO:0015804 GO:0015807 GO:…		ko:K05616	ko04974 ko05230 map04974 map05230				ko00000 ko00001 ko02000	2.A.23		38BEY@33154 3BE7V@33208 3CVUF@33213 48359@7711 4936H@7742 49QC9@7898 COG1301@1 KOG3787@2759	E	Solute carrier family 1 (neutral amino acid transporter) member 5
Msa008675	1669.14	1954.67	2699.71	6505.81	12146.6	2785.61	2107.84	7146	-1.76147	5.59045e-05	0.000635285	-	Superscaffold8	17814693	17815923	-	999	-	- && - && -	-	69293.ENSGACP00000012107	3.2e-85	322	Actinopterygii				ko:K08760	ko04975 ko04977 ko04979 map04975 map04977 map04979				ko00000 ko00001			2B1CU@1 2S0A3@2759 3A30Z@33154 3BQY7@33208 3D7N6@33213 48F0V@7711 49BVD@7742 4A3D4@7898	S	Zgc 162608
Msa008676	43.0998	19.4449	14.2402	85.2538	151.674	49.5868	25.595	95.5049	-1.89347	0.000572422	0.00462405	-	Superscaffold8	17836481	17843208	+	945	-	- && - && -	-	144197.XP_008294523.1	4.3e-103	381.3	Actinopterygii												2CN0T@1 2QT6K@2759 38HU9@33154 3B99U@33208 3D2W3@33213 485RD@7711 494DK@7742 49Q23@7898	S	attachment of spindle microtubules to kinetochore involved in meiotic chromosome segregation
Msa008697	27.4272	57.4087	59.3342	95.6737	121.534	106.952	48.0567	108.053	-1.1722	0.00190334	0.0126413	-	Superscaffold8	18725361	18732974	-	939	-	- && Q5FVH0.1 RecName: Full=Complement C1q tumor necrosis factor-related protein 5; Flags: Precursor && PF01391:Collagen triple helix repeat (20 copies)|PF00386:C1q domain	Collagen	215358.XP_010750810.1	2.5e-87	328.9	Actinopterygii	C1QTNF5	GO:0002790 GO:0003674 GO:0005488 GO:0005515 GO:0005575 GO:0005576 GO:0005615 GO:0005622 GO:0005623 GO:0005737 GO:0005886 GO:0005911 GO:0005923 GO:0006810 GO:0007275 GO:0007423 GO:0008104 GO:0008150 GO:0009306 GO:0009987 GO:0012505 GO:0015031 GO:0015833 GO:0016020 GO:0016043 GO:0016324 GO:0016328 GO:0022607 GO:0030054 GO:0030133 GO:0031410 GO:0031982 GO:0032501 GO:0032502 GO:0032940 GO:0033036 GO:…										2ARD3@1 2QUEA@2759 38I55@33154 3BAW8@33208 3CZDZ@33213 484XP@7711 491GM@7742 49YCF@7898	W	C1q and tumor necrosis factor related protein 5
Msa008715	4.89771	9.25946	8.30679	28.4179	36.9462	49.5868	7.48799	38.317	-2.35663	4.58309e-05	0.000535327	-	Superscaffold8	19225514	19232443	+	1608	-	- && Q96NN9.1 RecName: Full=Apoptosis-inducing factor 3; AltName: Full=Apoptosis-inducing factor-like protein && PF07992:Pyridine nucleotide-disulphide oxidoreductase|PF14759:Reductase C-terminal|PF00355:Rieske [2Fe-2S] domain	Pyr_redox_2	215358.XP_010734088.1	6.1e-267	926.4	Actinopterygii	aifm3	GO:0005575 GO:0005622 GO:0005623 GO:0005737 GO:0005739 GO:0005740 GO:0005743 GO:0005783 GO:0006915 GO:0008150 GO:0008219 GO:0009987 GO:0012501 GO:0012505 GO:0016020 GO:0019866 GO:0031090 GO:0031966 GO:0031967 GO:0031975 GO:0043226 GO:0043227 GO:0043229 GO:0043231 GO:0044422 GO:0044424 GO:0044429 GO:0044444 GO:0044446 GO:0044464 GO:0097194										38CNG@33154 3BH1J@33208 3CTAN@33213 4857Q@7711 496S4@7742 49S39@7898 COG0446@1 KOG1336@2759	S	apoptosis-inducing factor
Msa008733	3.91817	25.9265	5.93342	96.621	183.759	156.539	11.926	145.64	-3.58755	1.31691e-09	4.22147e-08	-	Superscaffold8	19547548	19562813	-	1560	-	- && Q5F2F2.1 RecName: Full=Protein ABHD15; AltName: Full=Alpha/beta hydrolase domain-containing protein 15; Short=Abhydrolase domain-containing protein 15; Flags: Precursor && -	-	215358.XP_010734107.1	7.2e-273	946	Actinopterygii	abhd15			ko:K13707					ko00000			393GS@33154 3BF3B@33208 3CW8G@33213 481G3@7711 48WS5@7742 49RY6@7898 COG0429@1 KOG1838@2759	S	Abhydrolase domain containing 15a
Msa008754	241.947	325.933	283.617	2455.31	1384.51	4265.44	283.832	2701.75	-3.25064	2.32104e-18	2.27887e-16	-	Superscaffold8	20744844	20756612	-	3072	-	- && Q8IVU3.2 RecName: Full=Probable E3 ubiquitin-protein ligase HERC6; AltName: Full=HECT domain and RCC1-like domain-containing protein 6; AltName: Full=HECT-type E3 ubiquitin transferase HERC6 && PF00415:Regulator of chromosome condensation (RCC1) repeat|PF00632:HECT-domain (ubiquitin-transferase)	HECT	8128.ENSONIP00000006312	0	1478	Actinopterygii	HERC5	GO:0000079 GO:0000209 GO:0001817 GO:0001818 GO:0001932 GO:0002244 GO:0002376 GO:0002520 GO:0002682 GO:0002697 GO:0002831 GO:0003674 GO:0003824 GO:0004842 GO:0005488 GO:0005515 GO:0005575 GO:0005622 GO:0005623 GO:0005634 GO:0005737 GO:0005829 GO:0006464 GO:0006807 GO:0007275 GO:0008150 GO:0008152 GO:0009605 GO:0009607 GO:0009617 GO:0009987 GO:0016567 GO:0016740 GO:0019220 GO:0019222 GO:0019538 GO:…		ko:K22372					ko00000 ko01000 ko04121			38E5N@33154 3BEHG@33208 3CVCG@33213 48AU0@7711 495CF@7742 49TGR@7898 COG5021@1 KOG0941@2759	O	E3 ubiquitin-protein ligase
Msa008756	37.2226	15.7411	28.4804	104.199	114.728	106.952	27.148	108.626	-2.00522	2.52226e-07	5.19011e-06	-	Superscaffold8	20772710	20840288	-	2310	-	- && O94868.3 RecName: Full=F-BAR and double SH3 domains protein 2; AltName: Full=Carom; AltName: Full=SH3 multiple domains protein 3 && PF00018:SH3 domain|PF00611:Fes/CIP4, and EFC/F-BAR homology domain|PF14604:Variant SH3 domain	SH3_1	215358.XP_010741111.1	0	1405.2	Actinopterygii	FCHSD2	GO:0001881 GO:0003674 GO:0005488 GO:0005515 GO:0005543 GO:0005575 GO:0005622 GO:0005623 GO:0005737 GO:0005768 GO:0007154 GO:0007267 GO:0007268 GO:0007274 GO:0008064 GO:0008150 GO:0008152 GO:0008289 GO:0008582 GO:0009987 GO:0012505 GO:0016043 GO:0023051 GO:0023052 GO:0030832 GO:0030833 GO:0031410 GO:0031594 GO:0031982 GO:0032271 GO:0032535 GO:0032956 GO:0032970 GO:0033043 GO:0040008 GO:0043112 GO:…		ko:K20125					ko00000 ko04131			38BZA@33154 3BCXU@33208 3D06J@33213 481BD@7711 48V9A@7742 49Y04@7898 KOG3565@1 KOG3565@2759	T	and double SH3 domains
Msa008767	0	0	0	3.78906	14.584	2.91687	0	7.09666	-5.23389	0.00385696	0.0224569	-	Superscaffold8	21160974	21165258	+	1320	-	- && Q6GLA1.1 RecName: Full=Myb/SANT-like DNA-binding domain-containing protein 4 && PF13873:Myb/SANT-like DNA-binding domain	-	144197.XP_008299954.1	3.8e-126	458.4	Actinopterygii	MSANTD4	GO:0005575 GO:0005622 GO:0005623 GO:0005634 GO:0043226 GO:0043227 GO:0043229 GO:0043231 GO:0044424 GO:0044464										2C2K1@1 2RGM9@2759 39RSM@33154 3BCF7@33208 3D4G3@33213 488CE@7711 4913D@7742 49PYS@7898	S	Myb SANT-like DNA-binding
Msa008799	11.7545	23.1487	16.6136	57.7831	27.2235	77.7832	17.1722	54.2633	-1.65686	0.00224285	0.0145422	-	Superscaffold8	22561391	22573374	-	789	-	- && Q9Y365.2 RecName: Full=PCTP-like protein; Short=PCTP-L; AltName: Full=Antigen NY-CO-28; AltName: Full=START domain-containing protein 10; Short=StARD10; AltName: Full=Serologically defined colon cancer antigen 28; AltName: Full=StAR-related lipid transfer protein 10 && PF01852:START domain	START	144197.XP_008299596.1	2.8e-140	504.6	Actinopterygii	STARD10	GO:0005575 GO:0005622 GO:0005623 GO:0005737 GO:0005829 GO:0005902 GO:0005911 GO:0006629 GO:0006644 GO:0006650 GO:0006656 GO:0006793 GO:0006796 GO:0006807 GO:0006810 GO:0006811 GO:0006820 GO:0008150 GO:0008152 GO:0008610 GO:0008654 GO:0009058 GO:0009966 GO:0009967 GO:0009987 GO:0010646 GO:0010647 GO:0015711 GO:0015718 GO:0015849 GO:0016020 GO:0019637 GO:0023051 GO:0023056 GO:0030054 GO:0032782 GO:…										38F7R@33154 3BHXF@33208 3CW3F@33213 480TC@7711 48XTQ@7742 49ZUB@7898 KOG2761@1 KOG2761@2759	I	StAR-related lipid transfer (START) domain containing 10
Msa008858	33.3044	88.8908	32.0405	243.447	300.431	200.292	51.4119	248.057	-2.26253	8.1066e-08	1.8925e-06	-	Superscaffold8	25176953	25187036	-	1191	-	- && Q6IE75.1 RecName: Full=Beta-secretase 2; AltName: Full=Beta-site amyloid precursor protein cleaving enzyme 2; Short=Beta-site APP cleaving enzyme 2; AltName: Full=Memapsin-1; AltName: Full=Membrane-associated aspartic protease 1; AltName: Full=Theta-secretase; Flags: Precursor && PF00026:Eukaryotic aspartyl protease	Asp	144197.XP_008274174.1	5.2e-183	647.1	Actinopterygii	BACE2	GO:0001540 GO:0003674 GO:0003824 GO:0004175 GO:0004190 GO:0005488 GO:0005575 GO:0005622 GO:0005623 GO:0005737 GO:0005768 GO:0005783 GO:0005794 GO:0005886 GO:0006508 GO:0006509 GO:0006518 GO:0006807 GO:0008150 GO:0008152 GO:0008233 GO:0009056 GO:0009057 GO:0009889 GO:0009890 GO:0009892 GO:0009986 GO:0009987 GO:0010467 GO:0010556 GO:0010558 GO:0010559 GO:0010561 GO:0010605 GO:0010817 GO:0012505 GO:…	3.4.23.45 3.4.23.46	ko:K04521 ko:K07747	ko05010 map05010				ko00000 ko00001 ko01000 ko01002			38EMZ@33154 3BF1B@33208 3CYBB@33213 47YX9@7711 492FD@7742 49UWH@7898 KOG1339@1 KOG1339@2759	O	Beta-site APP-cleaving enzyme 2
Msa008878	21.5499	16.667	20.1736	79.5702	140.007	81.6724	19.4635	100.416	-2.36951	1.26442e-08	3.44299e-07	-	Superscaffold8	25743940	25744998	+	1059	-	- && Q6UNA4.1 RecName: Full=C5a anaphylatoxin chemotactic receptor 1; AltName: Full=C5a anaphylatoxin chemotactic receptor; Short=C5a-R; Short=C5aR && PF00001:7 transmembrane receptor (rhodopsin family)	7tm_1	144197.XP_008274122.1	1e-137	496.5	Actinopterygii	C5AR1	GO:0000187 GO:0001775 GO:0001817 GO:0001819 GO:0001847 GO:0001848 GO:0001856 GO:0001932 GO:0001934 GO:0002237 GO:0002252 GO:0002253 GO:0002263 GO:0002274 GO:0002275 GO:0002283 GO:0002366 GO:0002376 GO:0002429 GO:0002430 GO:0002443 GO:0002444 GO:0002446 GO:0002673 GO:0002682 GO:0002684 GO:0002685 GO:0002687 GO:0002688 GO:0002690 GO:0002697 GO:0002757 GO:0002764 GO:0002768 GO:0002920 GO:0003008 GO:…		ko:K04010	ko04080 ko04610 ko05150 map04080 map04610 map05150				ko00000 ko00001 ko04030 ko04090			2CPY3@1 2R35Z@2759 38HNF@33154 3BA7N@33208 3CWPG@33213 47Z41@7711 48V27@7742 49X62@7898	T	C5a anaphylatoxin chemotactic receptor
Msa008907	209.622	225.005	405.846	644.14	609.613	462.81	280.158	572.188	-1.0328	0.000897083	0.00679316	-	Superscaffold8	27156218	27206729	+	1686	-	- && Q3KTM2.1 RecName: Full=Glycerophosphodiester phosphodiesterase domain-containing protein 5; AltName: Full=Glycerophosphodiester phosphodiesterase 2 && PF03009:Glycerophosphoryl diester phosphodiesterase family	-	215358.XP_010755438.1	1.3e-296	1025	Actinopterygii	GDPD5	GO:0003674 GO:0003824 GO:0005575 GO:0005622 GO:0005623 GO:0005737 GO:0005783 GO:0005789 GO:0007275 GO:0007399 GO:0007417 GO:0007420 GO:0008081 GO:0008150 GO:0008593 GO:0008889 GO:0009966 GO:0009968 GO:0009987 GO:0010646 GO:0010648 GO:0010720 GO:0012505 GO:0016020 GO:0016043 GO:0016787 GO:0016788 GO:0021510 GO:0021515 GO:0021517 GO:0021522 GO:0021895 GO:0021953 GO:0022008 GO:0023051 GO:0023057 GO:…	3.1.4.43	ko:K01124					ko00000 ko01000			38H8E@33154 3BBMM@33208 3CXUF@33213 4836S@7711 48WRJ@7742 49VAJ@7898 COG0584@1 KOG2258@2759	C	Glycerophosphodiester phosphodiesterase
Msa008909	65.6293	51.853	36.7872	122.197	176.953	128.342	51.4232	142.497	-1.46435	1.86114e-05	0.000246364	-	Superscaffold8	27212462	27218395	-	1053	-	- && Q9NSI8.1 RecName: Full=SAM domain-containing protein SAMSN-1; AltName: Full=Hematopoietic adaptor containing SH3 and SAM domains 1; AltName: Full=Nash1; AltName: Full=SAM domain, SH3 domain and nuclear localization signals protein 1; AltName: Full=SH3-SAM adaptor protein && PF07647:SAM domain (Sterile alpha motif)|PF12485:Lymphocyte signaling adaptor protein|PF07653:Variant SH3 domain	SAM_2	144197.XP_008279876.1	6.5e-161	573.5	Actinopterygii	SAMSN1	GO:0001726 GO:0001784 GO:0001932 GO:0001933 GO:0002682 GO:0002683 GO:0002694 GO:0002695 GO:0002819 GO:0002820 GO:0003674 GO:0005488 GO:0005515 GO:0005575 GO:0005622 GO:0005623 GO:0005634 GO:0005737 GO:0005829 GO:0005886 GO:0008150 GO:0009892 GO:0010563 GO:0010605 GO:0016020 GO:0019220 GO:0019222 GO:0031252 GO:0031323 GO:0031324 GO:0031399 GO:0031400 GO:0032268 GO:0032269 GO:0042325 GO:0042326 GO:…										38CRE@33154 3BA2Z@33208 3CYPM@33213 484BH@7711 48Y4V@7742 49RVX@7898 KOG4384@1 KOG4384@2759	T	SAM domain SH3 domain and nuclear localisation signals
Msa008924	156.727	226.857	145.962	521.943	701.979	628.1	176.515	617.34	-1.80352	5.46235e-12	2.57841e-10	-	Superscaffold8	27580531	27612691	+	3885	-	- && Q5SW75.2 RecName: Full=Protein phosphatase Slingshot homolog 2; AltName: Full=SSH-like protein 2; Short=SSH-2L; Short=mSSH-2L && PF00782:Dual specificity phosphatase, catalytic domain|PF08766:DEK C terminal domain	DSPc	215358.XP_010737351.1	0	1791.9	Actinopterygii	SSH2	GO:0000278 GO:0000902 GO:0000904 GO:0001654 GO:0003674 GO:0003779 GO:0003824 GO:0004721 GO:0005488 GO:0005515 GO:0005575 GO:0005622 GO:0005623 GO:0005737 GO:0005856 GO:0006464 GO:0006470 GO:0006793 GO:0006796 GO:0006807 GO:0006810 GO:0006996 GO:0007010 GO:0007049 GO:0007097 GO:0007275 GO:0007399 GO:0007409 GO:0007417 GO:0007420 GO:0007423 GO:0008064 GO:0008092 GO:0008138 GO:0008150 GO:0008152 GO:…	3.1.3.16 3.1.3.48	ko:K05766	ko04360 ko04810 map04360 map04810				ko00000 ko00001 ko01000 ko01009			38B5R@33154 3BAJW@33208 3CY7K@33213 48510@7711 492A4@7742 49S4D@7898 COG2453@1 KOG1716@2759	V	Slingshot homolog
Msa008946	147.911	233.338	257.51	680.136	619.336	641.712	212.92	647.061	-1.60531	6.58933e-10	2.2287e-08	-	Superscaffold8	29361104	29375197	+	2568	-	- && Q8CIF6.1 RecName: Full=SID1 transmembrane family member 2; Flags: Precursor && PF13965:dsRNA-gated channel SID-1	-	144197.XP_008296904.1	0	1583.2	Actinopterygii	SIDT2	GO:0000323 GO:0000902 GO:0002064 GO:0002065 GO:0002066 GO:0002067 GO:0002068 GO:0002791 GO:0003309 GO:0003323 GO:0003674 GO:0003676 GO:0003723 GO:0003725 GO:0005215 GO:0005488 GO:0005496 GO:0005575 GO:0005622 GO:0005623 GO:0005737 GO:0005764 GO:0005765 GO:0005768 GO:0005773 GO:0005774 GO:0005794 GO:0005886 GO:0006139 GO:0006401 GO:0006403 GO:0006725 GO:0006807 GO:0006810 GO:0006869 GO:0007275 GO:…										28NCG@1 2QUXZ@2759 38CGE@33154 3BDA6@33208 3CS8S@33213 4845C@7711 4907G@7742 49W6T@7898	S	SID1 transmembrane family member
Msa008957	3.91817	0.925946	1.18668	12.3144	14.584	15.5566	2.01027	14.1517	-2.80233	0.00352138	0.0207919	-	Superscaffold8	29485930	29489903	-	1626	-	- && Q9BY79.1 RecName: Full=Membrane frizzled-related protein; AltName: Full=Membrane-type frizzled-related protein && PF01392:Fz domain|PF00057:Low-density lipoprotein receptor domain class A|PF00431:CUB domain	CUB	32507.XP_006801182.1	1.5e-265	921.8	Actinopterygii	MFRP	GO:0001654 GO:0001754 GO:0003008 GO:0005575 GO:0007275 GO:0007399 GO:0007423 GO:0007600 GO:0007601 GO:0008150 GO:0009653 GO:0009790 GO:0009792 GO:0009887 GO:0009987 GO:0016020 GO:0016021 GO:0022008 GO:0030154 GO:0030182 GO:0031224 GO:0032501 GO:0032502 GO:0042461 GO:0042462 GO:0043010 GO:0044425 GO:0046530 GO:0048468 GO:0048513 GO:0048592 GO:0048666 GO:0048699 GO:0048731 GO:0048856 GO:0048869 GO:…										38BEX@33154 3BFUQ@33208 3CUHK@33213 489PY@7711 4950Y@7742 49R68@7898 KOG3577@1 KOG3577@2759 KOG4292@1 KOG4292@2759	HT	Membrane frizzled-related protein
Msa008959	60.7316	68.52	66.4543	193.242	245.012	146.816	65.2353	195.023	-1.58001	1.98955e-07	4.22029e-06	-	Superscaffold8	29501103	29508201	-	1824	-	- && Q9JLV6.2 RecName: Full=Bifunctional polynucleotide phosphatase/kinase; AltName: Full=DNA 5'-kinase/3'-phosphatase; AltName: Full=Polynucleotide kinase-3'-phosphatase; Includes: RecName: Full=Polynucleotide 3'-phosphatase; AltName: Full=2'(3')-polynucleotidase; Includes: RecName: Full=Polynucleotide 5'-hydroxyl-kinase && PF13671:AAA domain|PF08645:Polynucleotide kinase 3 phosphatase	-	215358.XP_010743539.1	9.6e-277	959.1	Actinopterygii	PNKP	GO:0000166 GO:0000718 GO:0003674 GO:0003676 GO:0003677 GO:0003684 GO:0003690 GO:0003824 GO:0004518 GO:0004519 GO:0005488 GO:0005524 GO:0005575 GO:0005622 GO:0005623 GO:0005634 GO:0005654 GO:0005730 GO:0005737 GO:0005739 GO:0006139 GO:0006259 GO:0006260 GO:0006261 GO:0006281 GO:0006289 GO:0006725 GO:0006753 GO:0006793 GO:0006796 GO:0006807 GO:0006950 GO:0006974 GO:0006979 GO:0008144 GO:0008150 GO:…	2.7.1.78 3.1.3.32	ko:K08073					ko00000 ko01000 ko01009 ko03400			38C15@33154 3B9QB@33208 3CT0X@33213 4887T@7711 492K7@7742 49RYW@7898 COG0241@1 KOG2134@2759	L	Polynucleotide kinase 3'-phosphatase
Msa008976	58.7725	140.744	67.641	203.662	187.648	189.597	89.0524	193.635	-1.11635	0.00245493	0.0156515	-	Superscaffold8	29864762	29869724	+	741	-	- && P60901.1 RecName: Full=Proteasome subunit alpha type-6; AltName: Full=Macropain iota chain; AltName: Full=Multicatalytic endopeptidase complex iota chain; AltName: Full=Proteasome iota chain >P60900.1 RecName: Full=Proteasome subunit alpha type-6; AltName: Full=27 kDa prosomal protein; Short=PROS-27; Short=p27K; AltName: Full=Macropain iota chain; AltName: Full=Multicatalytic endopeptidase c…	Proteasome	48698.ENSPFOP00000002576	2.3e-128	464.9	Actinopterygii		GO:0000502 GO:0003674 GO:0005488 GO:0005515 GO:0005575 GO:0005622 GO:0005623 GO:0005839 GO:0006508 GO:0006511 GO:0006807 GO:0008150 GO:0008152 GO:0009056 GO:0009057 GO:0009987 GO:0010498 GO:0019538 GO:0019773 GO:0019941 GO:0030163 GO:0032991 GO:0043161 GO:0043170 GO:0043632 GO:0044237 GO:0044238 GO:0044248 GO:0044257 GO:0044260 GO:0044265 GO:0044267 GO:0044424 GO:0044464 GO:0051603 GO:0071704 GO:…	3.4.25.1	ko:K02730	ko03050 map03050	M00337 M00340			ko00000 ko00001 ko00002 ko01000 ko01002 ko03051			38C7B@33154 3BF9H@33208 3CY56@33213 48CSJ@7711 494GY@7742 4A2PC@7898 COG0638@1 KOG0182@2759	O	Proteasome (prosome macropain) subunit alpha type 6 like
Msa009025	214.52	189.819	174.442	855.38	697.117	693.243	192.927	748.58	-1.95486	1.07837e-19	1.22705e-17	-	Superscaffold8	31692665	31762908	+	2883	-	- && Q0VGW6.1 RecName: Full=Solute carrier family 12 member 9; AltName: Full=Cation-chloride cotransporter-interacting protein 1 && PF00324:Amino acid permease|PF03522:Solute carrier family 12	AA_permease	215358.XP_010731574.1	0	1690.2	Actinopterygii	SLC12A9	GO:0003674 GO:0005215 GO:0006810 GO:0006811 GO:0006812 GO:0006813 GO:0006820 GO:0006821 GO:0008150 GO:0008324 GO:0008509 GO:0009987 GO:0015075 GO:0015077 GO:0015079 GO:0015103 GO:0015108 GO:0015291 GO:0015293 GO:0015294 GO:0015296 GO:0015318 GO:0015377 GO:0015379 GO:0015672 GO:0015698 GO:0022804 GO:0022857 GO:0022890 GO:0030001 GO:0034220 GO:0046873 GO:0051179 GO:0051234 GO:0055085 GO:0071804 GO:…		ko:K14429					ko00000 ko02000	2.A.30		39J8F@33154 3BDCA@33208 3CTVP@33213 484DZ@7711 492I4@7742 49RU3@7898 COG0531@1 KOG1288@2759	E	Solute carrier family 12 member
Msa009031	30.3658	43.5195	36.7872	78.6229	70.0034	157.511	36.8908	102.046	-1.46669	0.000600146	0.00482306	-	Superscaffold8	32095163	32099666	+	807	-	- && Q6GPH4.1 RecName: Full=XIAP-associated factor 1; AltName: Full=BIRC4-binding protein && -	-	215358.XP_010731572.1	1.1e-88	333.2	Actinopterygii	XAF1											2CY8G@1 2S2R0@2759 3A43H@33154 3BRSS@33208 3D8RP@33213 48F7R@7711 49C8P@7742 4A3ZK@7898	S	factor 1
Msa009035	31.3453	32.4081	51.0274	162.929	176.953	135.148	38.2603	158.344	-2.05995	4.44906e-10	1.54744e-08	-	Superscaffold8	32132873	32162314	-	1929	-	- && Q0VCM6.1 RecName: Full=Large neutral amino acids transporter small subunit 4; AltName: Full=L-type amino acid transporter 4; AltName: Full=Solute carrier family 43 member 2 && PF07690:Major Facilitator Superfamily	MFS_1	215358.XP_010731565.1	1.6e-290	1005	Actinopterygii	SLC43A2	GO:0003333 GO:0003674 GO:0005215 GO:0005342 GO:0005575 GO:0005623 GO:0005886 GO:0005887 GO:0006810 GO:0006811 GO:0006820 GO:0006865 GO:0008150 GO:0008509 GO:0008514 GO:0015075 GO:0015171 GO:0015175 GO:0015179 GO:0015318 GO:0015711 GO:0015804 GO:0015807 GO:0015849 GO:0016020 GO:0016021 GO:0022857 GO:0031224 GO:0031226 GO:0034220 GO:0044425 GO:0044459 GO:0044464 GO:0046942 GO:0046943 GO:0051179 GO:…		ko:K08228 ko:K08229 ko:K08230					ko00000 ko02000	2.A.1.44		28M7G@1 2QTQJ@2759 39JAH@33154 3BI1M@33208 3CRKW@33213 480IS@7711 48VWR@7742 49UC3@7898	S	Solute carrier family 43 member 2a
Msa009045	248.804	195.375	174.442	694.345	535.72	1245.5	206.207	825.19	-1.99982	4.14578e-09	1.21974e-07	-	Superscaffold8	32400423	32403299	-	1371	-	- && - && PF08205:CD80-like C2-set immunoglobulin domain	-	303518.XP_005738358.1	5.1e-190	670.6	Actinopterygii												28PHW@1 2QW5Z@2759 39XU2@33154 3BP64@33208 3CYNB@33213 48C50@7711 498V9@7742 49RSN@7898	T	Zgc 198241
Msa009066	2.93862	10.1854	7.1201	20.8398	16.5286	41.8085	6.74805	26.3923	-1.96433	0.00622295	0.0328488	-	Superscaffold8	33294234	33306282	-	1287	-	- && Q9EST8.1 RecName: Full=NF-kappa-B inhibitor zeta; AltName: Full=I-kappa-B-zeta; Short=IkB-zeta; Short=IkappaBzeta; AltName: Full=IL-1 inducible nuclear ankyrin-repeat protein; Short=INAP; AltName: Full=Molecule possessing ankyrin repeats induced by lipopolysaccharide; Short=MAIL && PF13637:Ankyrin repeats (many copies)	-	215358.XP_010738623.1	7.4e-167	593.6	Actinopterygii				ko:K14242	ko05202 map05202				ko00000 ko00001 ko03000 ko03110			39S9C@33154 3BIQY@33208 3D4I4@33213 489U6@7711 4986H@7742 4A0MW@7898 COG0666@1 KOG0504@2759	S	Zgc 113279
Msa009222	596.541	529.641	570.795	1094.09	1091.86	1431.21	565.659	1205.72	-1.09201	1.04599e-07	2.36166e-06	-	Superscaffold9	2680135	2696554	+	1983	-	- && Q9CXF4.1 RecName: Full=TBC1 domain family member 15; AltName: Full=GTPase-activating protein RAB7; Short=GAP for RAB7; Short=Rab7-GAP && PF00566:Rab-GTPase-TBC domain|PF12068:Domain of unknown function (DUF3548)	TBC	215358.XP_010752960.1	0	1200.3	Actinopterygii	TBC1D15	GO:0003674 GO:0005096 GO:0005488 GO:0005515 GO:0005575 GO:0005576 GO:0005622 GO:0005623 GO:0005737 GO:0006810 GO:0006886 GO:0008047 GO:0008104 GO:0008150 GO:0012505 GO:0015031 GO:0015833 GO:0017016 GO:0017137 GO:0019899 GO:0030234 GO:0030695 GO:0031267 GO:0031338 GO:0032879 GO:0033036 GO:0033043 GO:0034613 GO:0042886 GO:0043085 GO:0043087 GO:0043547 GO:0044093 GO:0044424 GO:0044464 GO:0045184 GO:…		ko:K19945 ko:K20168	ko04137 map04137				ko00000 ko00001 ko04131			38DX3@33154 3B9PK@33208 3CRU9@33213 4807P@7711 4929E@7742 49QK0@7898 COG5210@1 KOG2197@2759	T	TBC1 domain family member
Msa009254	2.93862	13.8892	0	62.5194	29.1681	56.3928	5.60927	49.3601	-3.09577	0.00014009	0.00140106	-	Superscaffold9	3380876	3382519	-	1644	-	- && Q02084.2 RecName: Full=Zinc-binding protein A33 && PF13765:SPRY-associated domain|PF00097:Zinc finger, C3HC4 type (RING finger)|PF00622:SPRY domain|PF00643:B-box zinc finger	SPRY	69293.ENSGACP00000011348	3.5e-246	857.4	Actinopterygii			2.3.2.27 2.7.7.6	ko:K03006 ko:K10651 ko:K12019	ko00230 ko00240 ko01100 ko03020 ko05016 ko05168 ko05169 ko05322 map00230 map00240 map01100 map03020 map05016 map05168 map05169 map05322	M00180	R00435 R00441 R00442 R00443	RC02795	br01611 ko00000 ko00001 ko00002 ko01000 ko03019 ko03021 ko03400 ko04121 ko04131			38C4M@33154 3BDNZ@33208 3CWUT@33213 480HC@7711 4990S@7742 49V4Y@7898 KOG2177@1 KOG2177@2759	O	E3 ubiquitin-protein ligase
Msa009255	34.2839	32.4081	16.6136	131.67	80.6984	125.425	27.7685	112.598	-2.00815	6.92151e-07	1.28152e-05	-	Superscaffold9	3550726	3553699	-	1641	-	- && Q62158.2 RecName: Full=Zinc finger protein RFP; AltName: Full=Ret finger protein; AltName: Full=Tripartite motif-containing protein 27 && PF13765:SPRY-associated domain|PF00622:SPRY domain|PF00097:Zinc finger, C3HC4 type (RING finger)|PF00643:B-box zinc finger	SPRY	69293.ENSGACP00000011348	6.4e-240	836.6	Actinopterygii			2.3.2.27 2.7.7.6	ko:K03006 ko:K10651 ko:K12019	ko00230 ko00240 ko01100 ko03020 ko05016 ko05168 ko05169 ko05322 map00230 map00240 map01100 map03020 map05016 map05168 map05169 map05322	M00180	R00435 R00441 R00442 R00443	RC02795	br01611 ko00000 ko00001 ko00002 ko01000 ko03019 ko03021 ko03400 ko04121 ko04131			38C4M@33154 3BDNZ@33208 3CWUT@33213 480HC@7711 4990S@7742 49V4Y@7898 KOG2177@1 KOG2177@2759	O	E3 ubiquitin-protein ligase
Msa009257	0	0	0	20.8398	6.80589	10.6952	0	12.7803	-6.08395	7.85753e-05	0.000851249	-	Superscaffold9	3601712	3607975	+	3267	-	- && Q02084.2 RecName: Full=Zinc-binding protein A33 && PF00097:Zinc finger, C3HC4 type (RING finger)|PF13765:SPRY-associated domain|PF00622:SPRY domain|PF00643:B-box zinc finger	SPRY	32507.XP_006800421.1	3e-289	1001.5	Actinopterygii			2.3.2.27 2.7.7.6	ko:K03006 ko:K12009 ko:K12019	ko00230 ko00240 ko01100 ko03020 ko05016 ko05168 ko05169 map00230 map00240 map01100 map03020 map05016 map05168 map05169	M00180	R00435 R00441 R00442 R00443	RC02795	br01611 ko00000 ko00001 ko00002 ko01000 ko03021 ko03400 ko04121			38C4M@33154 3BDNZ@33208 3CWUT@33213 480HC@7711 4990S@7742 49V4Y@7898 KOG2177@1 KOG2177@2759	O	E3 ubiquitin-protein ligase
Msa009260	3.91817	0	2.37337	16.1035	6.80589	24.3073	2.09718	15.7389	-2.92688	0.00567911	0.030541	-	Superscaffold9	3713956	3734582	+	3297	-	- && P19474.1 RecName: Full=E3 ubiquitin-protein ligase TRIM21; AltName: Full=52 kDa Ro protein; AltName: Full=52 kDa ribonucleoprotein autoantigen Ro/SS-A; AltName: Full=RING finger protein 81; AltName: Full=Ro(SS-A); AltName: Full=Sjoegren syndrome type A antigen; Short=SS-A; AltName: Full=Tripartite motif-containing protein 21 && PF00097:Zinc finger, C3HC4 type (RING finger)|PF00643:B-box zinc…	SPRY	32507.XP_006800421.1	8.3e-287	993.4	Actinopterygii			2.3.2.27 2.7.7.6	ko:K03006 ko:K12009 ko:K12019	ko00230 ko00240 ko01100 ko03020 ko05016 ko05168 ko05169 map00230 map00240 map01100 map03020 map05016 map05168 map05169	M00180	R00435 R00441 R00442 R00443	RC02795	br01611 ko00000 ko00001 ko00002 ko01000 ko03021 ko03400 ko04121			38C4M@33154 3BDNZ@33208 3CWUT@33213 480HC@7711 4990S@7742 49V4Y@7898 KOG2177@1 KOG2177@2759	O	E3 ubiquitin-protein ligase
Msa009267	263.497	337.044	487.727	706.659	866.292	641.712	362.756	738.221	-1.02676	0.00026205	0.00241943	-	Superscaffold9	3894537	3936882	+	2307	-	- && P19973.2 RecName: Full=Lymphocyte-specific protein 1; AltName: Full=52 kDa phosphoprotein; Short=pp52; AltName: Full=Lymphocyte-specific antigen WP34; AltName: Full=S37 protein && PF02029:Caldesmon	-	215358.XP_010743781.1	5.6e-72	279.3	Actinopterygii	LSP1			ko:K12327 ko:K14957	ko04270 ko05152 map04270 map05152				ko00000 ko00001 ko04812			39XA9@33154 3BJVC@33208 3D3G7@33213 48DMC@7711 499TI@7742 49ZCV@7898 KOG3656@1 KOG3656@2759	S	Lymphocyte-specific protein 1
Msa009349	1.95908	2.77784	0	11.3672	17.5009	33.0579	1.57897	20.642	-3.64084	0.000276582	0.00253182	-	Superscaffold9	7155798	7177451	+	2217	-	- && Q9H2J7.1 RecName: Full=Sodium-dependent neutral amino acid transporter B(0)AT2; AltName: Full=Sodium- and chloride-dependent neurotransmitter transporter NTT73; AltName: Full=Sodium-coupled branched-chain amino-acid transporter 1; AltName: Full=Solute carrier family 6 member 15; AltName: Full=Transporter v7-3 && PF00209:Sodium:neurotransmitter symporter family	SNF	144197.XP_008289600.1	0	1395.2	Actinopterygii	SLC6A15	GO:0003333 GO:0003674 GO:0005215 GO:0005283 GO:0005298 GO:0005326 GO:0005342 GO:0005343 GO:0005416 GO:0005575 GO:0005623 GO:0005886 GO:0005887 GO:0006810 GO:0006811 GO:0006812 GO:0006814 GO:0006820 GO:0006836 GO:0006865 GO:0008150 GO:0008324 GO:0008509 GO:0008514 GO:0015075 GO:0015077 GO:0015081 GO:0015171 GO:0015291 GO:0015293 GO:0015294 GO:0015318 GO:0015370 GO:0015672 GO:0015711 GO:0015803 GO:…		ko:K05048					ko00000 ko02000	2.A.22.6		38ERG@33154 3B954@33208 3CSZT@33213 47ZHB@7711 48ZUU@7742 49Q2J@7898 COG0733@1 KOG3659@2759	T	Solute carrier family 6 (neutral amino acid transporter) member 15
Msa009350	53.8748	58.3346	56.9608	143.037	96.2547	100.146	56.3901	113.146	-1.0051	0.00157802	0.0108584	-	Superscaffold9	7177651	7212725	-	7293	-	- && Q5S007.2 RecName: Full=Leucine-rich repeat serine/threonine-protein kinase 2; AltName: Full=Dardarin && PF13855:Leucine rich repeat|PF00069:Protein kinase domain|PF08477:Ras of Complex, Roc, domain of DAPkinase|PF16095:C-terminal of Roc, COR, domain	Pkinase	215358.XP_010733783.1	0	3923.2	Actinopterygii	LRRK2	GO:0000149 GO:0000165 GO:0000166 GO:0000186 GO:0000187 GO:0000323 GO:0000902 GO:0001505 GO:0001655 GO:0001817 GO:0001819 GO:0001822 GO:0001882 GO:0001883 GO:0001932 GO:0001933 GO:0001934 GO:0002682 GO:0002684 GO:0002694 GO:0002696 GO:0002791 GO:0002793 GO:0003008 GO:0003254 GO:0003674 GO:0003779 GO:0003824 GO:0003924 GO:0004672 GO:0004674 GO:0004708 GO:0004712 GO:0004857 GO:0005096 GO:0005198 GO:…	2.7.11.1	ko:K08844	ko05012 map05012				ko00000 ko00001 ko01000 ko01001 ko04131 ko04147			38CNK@33154 3BD5Q@33208 3CU36@33213 48942@7711 493NZ@7742 49Q7X@7898 COG0515@1 COG4886@1 KOG0192@2759 KOG0619@2759	T	Leucine-rich repeat kinase 2
Msa009384	431.978	458.343	423.646	1150.93	1438.96	1336.9	437.989	1308.93	-1.57899	7.54052e-17	6.32006e-15	-	Superscaffold9	8131287	8180141	-	5037	-	- && O00443.2 RecName: Full=Phosphatidylinositol 4-phosphate 3-kinase C2 domain-containing subunit alpha; Short=PI3K-C2-alpha; Short=PtdIns-3-kinase C2 subunit alpha; AltName: Full=Phosphoinositide 3-kinase-C2-alpha && PF00792:Phosphoinositide 3-kinase C2|PF00787:PX domain|PF00454:Phosphatidylinositol 3- and 4-kinase|PF00168:C2 domain|PF00613:Phosphoinositide 3-kinase family, accessory domain (PI…	PI3_PI4_kinase	215358.XP_010732728.1	0	2790.8	Actinopterygii	PIK3C2A	GO:0002119 GO:0002164 GO:0003008 GO:0003012 GO:0003013 GO:0003018 GO:0003674 GO:0003824 GO:0005488 GO:0005515 GO:0005543 GO:0005575 GO:0005622 GO:0005623 GO:0005634 GO:0005737 GO:0005768 GO:0005829 GO:0005886 GO:0005942 GO:0006629 GO:0006644 GO:0006650 GO:0006661 GO:0006793 GO:0006796 GO:0006810 GO:0006887 GO:0006897 GO:0006909 GO:0006914 GO:0006928 GO:0006936 GO:0006939 GO:0006950 GO:0006996 GO:…	2.7.1.154	ko:K00923	ko00562 ko01100 ko04070 map00562 map01100 map04070		R03362 R05795	RC00002 RC00078	ko00000 ko00001 ko01000			38HFP@33154 3B9QS@33208 3CW2B@33213 480YT@7711 48VPD@7742 49XXP@7898 COG5032@1 KOG0905@2759	T	Phosphatidylinositol 4-phosphate 3-kinase C2 domain-containing subunit
Msa009403	25.4681	47.2233	30.8538	94.7264	76.8093	83.617	34.515	85.0509	-1.29605	0.000566465	0.00458455	-	Superscaffold9	8445806	8456830	-	1317	-	- && Q05AK6.1 RecName: Full=Monoacylglycerol lipase ABHD2-B; AltName: Full=2-arachidonoylglycerol hydrolase; AltName: Full=Abhydrolase domain-containing protein 2-B && PF00561:alpha/beta hydrolase fold	Abhydrolase_1	144197.XP_008292160.1	1.1e-229	802.4	Actinopterygii	ABHD2	GO:0000003 GO:0001669 GO:0003006 GO:0003674 GO:0003707 GO:0003824 GO:0005488 GO:0005575 GO:0005622 GO:0005623 GO:0005737 GO:0005886 GO:0005929 GO:0006629 GO:0006638 GO:0006639 GO:0006950 GO:0007154 GO:0007165 GO:0007276 GO:0007281 GO:0007283 GO:0007286 GO:0007338 GO:0007340 GO:0008150 GO:0008152 GO:0009056 GO:0009566 GO:0009611 GO:0009719 GO:0009725 GO:0009755 GO:0009987 GO:0010033 GO:0012505 GO:…	3.5.4.4	ko:K13697 ko:K19572	ko00230 ko01100 map00230 map01100		R01560	RC00477	ko00000 ko00001 ko01000			38E5E@33154 3BDWY@33208 3CUB4@33213 483V9@7711 4977D@7742 4A0Z2@7898 COG0429@1 KOG1838@2759	S	Abhydrolase domain containing
Msa009413	44.0794	42.5935	16.6136	314.492	201.26	899.369	34.4288	471.707	-3.76887	3.70326e-12	1.80253e-10	-	Superscaffold9	8725043	8729225	-	591	-	- && - && PF00929:Exonuclease	Exonuc_X-T	8128.ENSONIP00000016105	1.4e-67	262.7	Actinopterygii												2A9E1@1 2RYIA@2759 3A1ZH@33154 3BRAK@33208 3D7JC@33213 48F00@7711 49BV5@7742 4A3RV@7898	L	Si ch1073-385f13.3
Msa009427	211.581	152.781	187.496	320.175	660.171	315.022	183.953	431.789	-1.2313	0.000347898	0.00307015	-	Superscaffold9	9152031	9171181	-	1941	-	- && Q641Z2.1 RecName: Full=Tyrosine-protein phosphatase non-receptor type 9 && PF00650:CRAL/TRIO domain|PF00102:Protein-tyrosine phosphatase	Y_phosphatase	215358.XP_010733487.1	0	1124.4	Actinopterygii	PTPN9	GO:0003674 GO:0003824 GO:0004721 GO:0004725 GO:0004726 GO:0005575 GO:0005622 GO:0005623 GO:0005634 GO:0005654 GO:0005737 GO:0006464 GO:0006470 GO:0006793 GO:0006796 GO:0006807 GO:0007275 GO:0007399 GO:0008150 GO:0008152 GO:0009987 GO:0010033 GO:0010721 GO:0010975 GO:0010977 GO:0016311 GO:0016787 GO:0016788 GO:0016791 GO:0019538 GO:0022008 GO:0030154 GO:0031344 GO:0031345 GO:0031974 GO:0031981 GO:…	3.1.3.48	ko:K18038					ko00000 ko01000 ko01009			2QR81@2759 38V9A@33154 3BEVC@33208 3CSG4@33213 4874G@7711 495XU@7742 49XZE@7898 COG5599@1	T	Protein tyrosine phosphatase non-receptor type 9
Msa009429	11.7545	12.9632	15.4269	45.4687	51.5303	70.0049	13.3815	55.668	-2.06264	7.34343e-06	0.000107698	-	Superscaffold9	9188057	9204639	+	1686	-	- && Q4VAA7.1 RecName: Full=Sorting nexin-33; AltName: Full=SH3 and PX domain-containing protein 3 && PF00787:PX domain|PF14604:Variant SH3 domain|PF10456:WASP-binding domain of Sorting nexin protein	PX	215358.XP_010733484.1	2.1e-302	1044.3	Actinopterygii	SNX33	GO:0000045 GO:0000278 GO:0000281 GO:0000910 GO:0001505 GO:0001666 GO:0001845 GO:0001956 GO:0003674 GO:0005488 GO:0005515 GO:0005543 GO:0005546 GO:0005547 GO:0005575 GO:0005622 GO:0005623 GO:0005737 GO:0005829 GO:0005886 GO:0005938 GO:0006810 GO:0006897 GO:0006906 GO:0006907 GO:0006909 GO:0006914 GO:0006915 GO:0006950 GO:0006996 GO:0007009 GO:0007032 GO:0007033 GO:0007040 GO:0007049 GO:0008104 GO:…		ko:K17923					ko00000 ko04131			38FGJ@33154 3BAGF@33208 3CUTW@33213 47Z65@7711 48X9F@7742 49RVI@7898 KOG2528@1 KOG2528@2759	T	Sorting nexin 33
Msa009447	5.87725	6.48162	7.1201	40.7324	54.4471	30.141	6.49299	41.7735	-2.69021	3.00752e-06	4.84304e-05	-	Superscaffold9	10351505	10353298	+	429	-	- && A6NNB3.1 RecName: Full=Interferon-induced transmembrane protein 5; AltName: Full=Bone-restricted interferon-induced transmembrane protein-like protein; Short=BRIL; AltName: Full=Dispanin subfamily A member 1; Short=DSPA1 && PF04505:Interferon-induced transmembrane protein	-	144197.XP_008282210.1	2.4e-77	294.7	Actinopterygii	IFITM5	GO:0001501 GO:0001503 GO:0001701 GO:0005575 GO:0005623 GO:0005886 GO:0005887 GO:0007275 GO:0008150 GO:0009653 GO:0009790 GO:0009792 GO:0009887 GO:0009888 GO:0016020 GO:0016021 GO:0030282 GO:0031214 GO:0031224 GO:0031226 GO:0032501 GO:0032502 GO:0043009 GO:0044425 GO:0044459 GO:0044464 GO:0048513 GO:0048705 GO:0048731 GO:0048856 GO:0060348 GO:0060349 GO:0071944		ko:K06566					ko00000 ko02000 ko04147	8.A.58.1		2A0Z9@1 2RXZM@2759 3A36G@33154 3BQ8R@33208 3D695@33213 48EF9@7711 49AUP@7742 4A318@7898	S	Interferon induced transmembrane protein 5
Msa009448	620.05	401.861	746.424	4428.46	6774.77	3548.86	589.445	4917.36	-3.06126	4.84103e-22	6.91899e-20	-	Superscaffold9	10359651	10369422	+	1089	-	- && Q9V0D5.1 RecName: Full=Malate dehydrogenase && PF02615:Malate/L-lactate dehydrogenase	-	69293.ENSGACP00000004639	2.9e-196	691	Actinopterygii												2QRW5@2759 38RRZ@33154 3BKFP@33208 3CVJF@33213 48CMR@7711 49895@7742 49Z0I@7898 COG2055@1	C	Malate/L-lactate dehydrogenase
Msa009449	8.81587	20.3708	24.9204	52.0995	39.863	70.9772	18.0357	54.3133	-1.59942	0.00172885	0.0116789	-	Superscaffold9	10501244	10502064	-	648	-	- && P49918.1 RecName: Full=Cyclin-dependent kinase inhibitor 1C; AltName: Full=Cyclin-dependent kinase inhibitor p57; AltName: Full=p57Kip2 && PF02234:Cyclin-dependent kinase inhibitor	-	144197.XP_008282215.1	7.4e-99	366.7	Actinopterygii	CDKN1C	GO:0000003 GO:0000122 GO:0001501 GO:0001654 GO:0001655 GO:0001701 GO:0001822 GO:0001890 GO:0001892 GO:0001932 GO:0001933 GO:0002376 GO:0002520 GO:0003006 GO:0003674 GO:0004857 GO:0004860 GO:0004861 GO:0005488 GO:0005575 GO:0005622 GO:0005623 GO:0005634 GO:0005737 GO:0006139 GO:0006275 GO:0006355 GO:0006357 GO:0006469 GO:0006725 GO:0006807 GO:0007049 GO:0007050 GO:0007088 GO:0007096 GO:0007275 GO:…		ko:K09993	ko04110 map04110				ko00000 ko00001			3A4YZ@33154 3BQ6S@33208 3D72Q@33213 48CNT@7711 492I1@7742 4A332@7898 KOG4743@1 KOG4743@2759	T	Cyclin-dependent kinase inhibitor
Msa009470	2.93862	3.70379	0	11.3672	45.6967	7.77832	2.21414	21.6141	-3.23862	0.00228141	0.0147483	-	Superscaffold9	11327569	11330022	-	1182	-	- && Q3UU94.1 RecName: Full=MANSC domain-containing protein 4; Flags: Precursor && PF07502:MANEC domain	-	215358.XP_010745409.1	4.5e-118	431.4	Actinopterygii	MANSC4											2ASQY@1 2RZQD@2759 38CQ5@33154 3BE7F@33208 3D11D@33213 48BQH@7711 499NB@7742 4A3NS@7898	S	MANSC domain-containing protein
Msa009480	7.83633	12.0373	9.49347	34.1015	43.7521	31.1133	9.78903	36.3223	-1.88763	0.000368661	0.0032203	-	Superscaffold9	11554600	11566922	+	963	-	- && Q9HBI0.1 RecName: Full=Gamma-parvin && PF00307:Calponin homology (CH) domain	CH	215358.XP_010750528.1	4.9e-147	527.3	Actinopterygii	PARVG	GO:0003674 GO:0003779 GO:0005488 GO:0005515 GO:0005575 GO:0005622 GO:0005623 GO:0005856 GO:0007155 GO:0007160 GO:0008092 GO:0008150 GO:0022610 GO:0031589 GO:0043226 GO:0043228 GO:0043229 GO:0043232 GO:0044424 GO:0044464		ko:K06275	ko04510 map04510				ko00000 ko00001 ko04147 ko04812			38HHG@33154 3B9QX@33208 3D1J1@33213 481GK@7711 48ZYS@7742 49S32@7898 KOG3631@1 KOG3631@2759	Z	Parvin gamma
Msa009496	103.831	110.188	80.6945	293.652	273.208	267.38	98.2378	278.08	-1.49675	1.05364e-09	3.42222e-08	-	Superscaffold9	12190798	12196904	-	1401	-	- && Q1RMT8.1 RecName: Full=Interleukin-1 receptor-associated kinase 4; Short=IRAK-4 && PF00069:Protein kinase domain	Pkinase	32507.XP_006782586.1	5.4e-203	713.8	Actinopterygii	IRAK4	GO:0000165 GO:0001816 GO:0002218 GO:0002221 GO:0002224 GO:0002252 GO:0002253 GO:0002376 GO:0002443 GO:0002444 GO:0002446 GO:0002682 GO:0002684 GO:0002755 GO:0002757 GO:0002758 GO:0002764 GO:0003674 GO:0003824 GO:0004672 GO:0004674 GO:0005102 GO:0005126 GO:0005149 GO:0005488 GO:0005515 GO:0005575 GO:0005576 GO:0005615 GO:0005622 GO:0005623 GO:0005634 GO:0005737 GO:0005768 GO:0005829 GO:0005886 GO:…	2.7.11.1	ko:K04733	ko04010 ko04064 ko04620 ko04621 ko04624 ko04722 ko05133 ko05140 ko05142 ko05145 ko05152 ko05162 ko05164 map04010 map04064 map04620 map04621 map04624 map04722 map05133 map05140 map05142 map05145 map05152 map05162 map05164	M00686			ko00000 ko00001 ko00002 ko01000 ko01001			38G1T@33154 3BCM7@33208 3D03Q@33213 4854R@7711 49134@7742 49QSX@7898 COG0515@1 KOG1187@2759	T	Interleukin-1 receptor-associated kinase 4
Msa009524	93.0564	106.484	67.641	305.966	288.764	285.853	89.0604	293.528	-1.71469	5.36919e-11	2.12566e-09	-	Superscaffold9	13053237	13057163	+	999	-	- && Q7ZW46.1 RecName: Full=UDP-xylose and UDP-N-acetylglucosamine transporter; AltName: Full=Solute carrier family 35 member B4 && PF08449:UAA transporter family	-	215358.XP_010755606.1	1.6e-169	602.1	Actinopterygii	SLC35B4	GO:0000139 GO:0003674 GO:0005215 GO:0005338 GO:0005457 GO:0005462 GO:0005464 GO:0005575 GO:0005622 GO:0005623 GO:0005737 GO:0005783 GO:0005789 GO:0005794 GO:0005795 GO:0005797 GO:0006029 GO:0006109 GO:0006111 GO:0006464 GO:0006486 GO:0006493 GO:0006807 GO:0006810 GO:0006811 GO:0006820 GO:0008150 GO:0008152 GO:0008509 GO:0008514 GO:0009058 GO:0009059 GO:0009100 GO:0009101 GO:0009889 GO:0009987 GO:…		ko:K15278					ko00000 ko02000	2.A.7.10		38FUF@33154 3B9CM@33208 3CXXC@33213 48273@7711 492VI@7742 49TCK@7898 KOG1583@1 KOG1583@2759	G	Solute carrier family 35 member B4
Msa009525	70.527	50.0011	72.3877	274.707	288.764	209.042	64.3053	257.504	-2.00592	3.9824e-12	1.92207e-10	-	Superscaffold9	13058891	13071118	+	2001	-	- && Q63ZW2.1 RecName: Full=MICOS complex subunit mic25a; AltName: Full=Coiled-coil-helix-coiled-coil-helix domain-containing protein 6 && -	-	NA	NA	NA	NA	NA	NA	NA	NA	NA	NA	NA	NA	NA	NA	NA	NA	NA	NA
Msa009527	51.9157	72.2238	41.5339	232.08	276.125	178.901	55.2245	229.035	-2.04522	3.06906e-10	1.0986e-08	-	Superscaffold9	13103617	13107793	-	891	-	- && Q8VBX0.1 RecName: Full=Ankyrin repeat and SOCS box protein 13; Short=ASB-13 && PF07525:SOCS box|PF12796:Ankyrin repeats (3 copies)	SOCS_box	144197.XP_008299689.1	4.5e-62	245	Actinopterygii	ASB13	GO:0005575 GO:0005622 GO:0005623 GO:0005737 GO:0005829 GO:0006464 GO:0006807 GO:0008150 GO:0008152 GO:0009987 GO:0019538 GO:0036211 GO:0043170 GO:0043412 GO:0043687 GO:0044237 GO:0044238 GO:0044260 GO:0044267 GO:0044424 GO:0044444 GO:0044464 GO:0071704 GO:1901564		ko:K10327 ko:K10335					ko00000 ko04121			38FBG@33154 3B9J6@33208 3CTQ0@33213 482B9@7711 494QB@7742 49SDV@7898 COG0666@1 KOG0504@2759	S	Ankyrin repeat and SOCS box
Msa009534	29.3862	22.2227	16.6136	62.5194	57.3639	37.9193	22.7408	52.6009	-1.20308	0.00715577	0.0367126	-	Superscaffold9	13232422	13266464	+	1581	-	- && Q8K0D0.2 RecName: Full=Cyclin-dependent kinase 17; AltName: Full=Cell division protein kinase 17; AltName: Full=PCTAIRE-motif protein kinase 2; AltName: Full=Serine/threonine-protein kinase PCTAIRE-2 && PF00069:Protein kinase domain	Pkinase	144197.XP_008281467.1	5.2e-303	1046.2	Actinopterygii	CDK17	GO:0003674 GO:0003824 GO:0004672 GO:0005575 GO:0005622 GO:0005623 GO:0005634 GO:0005737 GO:0006464 GO:0006468 GO:0006793 GO:0006796 GO:0006807 GO:0008150 GO:0008152 GO:0009987 GO:0016301 GO:0016310 GO:0016740 GO:0016772 GO:0016773 GO:0019538 GO:0036211 GO:0043170 GO:0043226 GO:0043227 GO:0043229 GO:0043231 GO:0043412 GO:0044237 GO:0044238 GO:0044260 GO:0044267 GO:0044424 GO:0044464 GO:0071704 GO:…	2.7.11.22	ko:K08820 ko:K15595					ko00000 ko01000 ko01001			38B58@33154 3BDPB@33208 3CU3D@33213 4841W@7711 48YGX@7742 49Z26@7898 KOG0594@1 KOG0594@2759	T	Cyclin-dependent kinase
Msa009541	17.6317	13.8892	20.1736	33.1543	73.8925	65.1435	17.2315	57.3967	-1.74189	0.000356207	0.00313062	-	Superscaffold9	13348700	13362022	+	1536	-	- && Q9ULS5.3 RecName: Full=Transmembrane and coiled-coil domains protein 3 && PF10267:Predicted transmembrane and coiled-coil 2 protein	-	144197.XP_008281455.1	1.1e-225	789.3	Actinopterygii	TMCC3											38G34@33154 3BGAN@33208 3D2C0@33213 47ZC9@7711 48WGK@7742 49QMN@7898 KOG3850@1 KOG3850@2759	C	Transmembrane and coiled-coil
Msa009606	134.197	186.115	132.909	675.399	447.244	278.075	151.074	466.906	-1.62671	3.55127e-06	5.61343e-05	-	Superscaffold9	14901832	14910985	+	4812	-	- && Q9NQX4.2 RecName: Full=Unconventional myosin-Vc && PF01843:DIL domain|PF00063:Myosin head (motor domain)	Myosin_head	144197.XP_008287953.1	0	2064.3	Actinopterygii	MYO5C			ko:K10357					ko00000 ko03019 ko03029 ko04131 ko04812			3A94J@33154 3BBYK@33208 3CYZU@33213 488MR@7711 491A3@7742 49SMA@7898 COG5022@1 KOG0160@2759	Z	Belongs to the TRAFAC class myosin-kinesin ATPase superfamily. Myosin family
Msa009627	22.5295	18.5189	23.7337	71.9921	52.5026	52.5037	21.594	58.9994	-1.45506	0.000375704	0.0032735	-	Superscaffold9	15229272	15235228	-	1443	-	- && Q92142.1 RecName: Full=Tryptophan 5-hydroxylase; AltName: Full=Tryptophan 5-monooxygenase && PF00351:Biopterin-dependent aromatic amino acid hydroxylase|PF01842:ACT domain	ACT	215358.XP_010745472.1	3.2e-275	953.7	Actinopterygii	TPH1	GO:0001505 GO:0003674 GO:0003824 GO:0004497 GO:0004510 GO:0005575 GO:0005622 GO:0005623 GO:0005737 GO:0005829 GO:0006082 GO:0006520 GO:0006568 GO:0006576 GO:0006586 GO:0006587 GO:0006725 GO:0006807 GO:0006950 GO:0007275 GO:0007623 GO:0008150 GO:0008152 GO:0009058 GO:0009072 GO:0009308 GO:0009987 GO:0016491 GO:0016705 GO:0016714 GO:0018130 GO:0018958 GO:0019438 GO:0019752 GO:0030278 GO:0030279 GO:…	1.14.16.1 1.14.16.4	ko:K00500 ko:K00502	ko00360 ko00380 ko00400 ko00790 ko01100 ko01230 ko04726 map00360 map00380 map00400 map00790 map01100 map01230 map04726	M00037	R01795 R01814 R07211 R07213	RC00490	ko00000 ko00001 ko00002 ko01000			38G6R@33154 3BB8B@33208 3CUNE@33213 483CZ@7711 491BT@7742 49Z9W@7898 COG3186@1 KOG3820@2759	E	tryptophan hydroxylase 1
Msa009642	9.79541	40.7416	43.9073	138.301	100.144	85.5616	31.4814	108.002	-1.78361	0.000471439	0.00394174	-	Superscaffold9	15505569	15514106	-	1323	-	- && Q8BJ56.1 RecName: Full=Patatin-like phospholipase domain-containing protein 2; AltName: Full=Adipose triglyceride lipase; AltName: Full=Desnutrin && PF01734:Patatin-like phospholipase	-	215358.XP_010741510.1	8.2e-169	600.1	Actinopterygii	PNPLA2	GO:0003674 GO:0003824 GO:0004465 GO:0004806 GO:0005575 GO:0005622 GO:0005623 GO:0005634 GO:0005654 GO:0005737 GO:0005783 GO:0005788 GO:0005789 GO:0005811 GO:0005829 GO:0005886 GO:0006464 GO:0006629 GO:0006638 GO:0006639 GO:0006641 GO:0006642 GO:0006807 GO:0006996 GO:0008150 GO:0008152 GO:0008374 GO:0009056 GO:0009893 GO:0009894 GO:0009896 GO:0009987 GO:0010876 GO:0010883 GO:0010884 GO:0010888 GO:…	3.1.1.3	ko:K16765 ko:K16816	ko00561 ko01100 ko04714 ko04923 map00561 map01100 map04714 map04923	M00098	R02250 R02687	RC00020 RC00037 RC00041 RC00094	ko00000 ko00001 ko00002 ko01000 ko03036			38FTD@33154 3B9RT@33208 3CVPP@33213 481ZN@7711 48WB2@7742 49YBD@7898 KOG3773@1 KOG3773@2759	U	Patatin-like phospholipase domain containing 2
Msa009679	23.509	17.593	16.6136	84.3065	86.532	47.6422	19.2385	72.8269	-1.91717	1.26775e-05	0.000175041	-	Superscaffold9	16244446	16279741	+	5853	-	- && Q7Z401.2 RecName: Full=C-myc promoter-binding protein; AltName: Full=DENN domain-containing protein 4A && PF03456:uDENN domain|PF02141:DENN (AEX-3) domain|PF03455:dDENN domain	DENN	215358.XP_010733413.1	0	2983.7	Actinopterygii	DENND4A	GO:0003674 GO:0003676 GO:0003677 GO:0005085 GO:0005088 GO:0005488 GO:0005515 GO:0005575 GO:0005622 GO:0005623 GO:0005737 GO:0005829 GO:0006355 GO:0008150 GO:0009889 GO:0010468 GO:0010556 GO:0017016 GO:0017112 GO:0017137 GO:0019219 GO:0019222 GO:0019899 GO:0031267 GO:0031323 GO:0031326 GO:0044424 GO:0044444 GO:0044464 GO:0050789 GO:0050794 GO:0051020 GO:0051171 GO:0051252 GO:0060255 GO:0065007 GO:…		ko:K20163					ko00000 ko04131			38F94@33154 3BA52@33208 3CTGF@33213 488W5@7711 490Z1@7742 49UA6@7898 KOG2127@1 KOG2127@2759	T	DENN MADD domain containing 4A
Msa009695	47.018	66.6681	87.8146	142.09	237.234	123.481	67.1669	167.601	-1.32334	0.000446765	0.00376659	-	Superscaffold9	16476637	16479299	+	1008	-	- && Q8K4Q6.3 RecName: Full=Endonuclease 8-like 1; AltName: Full=DNA glycosylase/AP lyase Neil1; AltName: Full=DNA-(apurinic or apyrimidinic site) lyase Neil1; AltName: Full=Endonuclease VIII-like 1; AltName: Full=Nei homolog 1; Short=NEH1; AltName: Full=Nei-like protein 1 && PF01149:Formamidopyrimidine-DNA glycosylase N-terminal domain|PF09292:Endonuclease VIII-like 1, DNA bind	-	215358.XP_010735958.1	6.3e-113	414.1	Actinopterygii	NEIL1	GO:0003674 GO:0003824 GO:0003906 GO:0005488 GO:0005515 GO:0005575 GO:0005622 GO:0005623 GO:0005634 GO:0005654 GO:0005694 GO:0005737 GO:0005815 GO:0005856 GO:0006139 GO:0006220 GO:0006244 GO:0006259 GO:0006281 GO:0006284 GO:0006285 GO:0006304 GO:0006725 GO:0006753 GO:0006793 GO:0006796 GO:0006807 GO:0006950 GO:0006974 GO:0006979 GO:0008022 GO:0008150 GO:0008152 GO:0009056 GO:0009058 GO:0009117 GO:…	4.2.99.18	ko:K10567	ko03410 map03410				ko00000 ko00001 ko01000 ko03400			2C50A@1 2QSPK@2759 38FJT@33154 3BBWK@33208 3CX3S@33213 47ZT4@7711 490ZU@7742 4A0ZM@7898	S	Nei endonuclease VIII-like 1 (E. coli)
Msa009700	8.81587	12.0373	10.6802	40.7324	55.4194	23.335	10.5111	39.8289	-1.92107	0.000618867	0.00495498	-	Superscaffold9	16528359	16534685	+	687	-	- && Q8C7B6.1 RecName: Full=F-box and leucine-rich protein 22 && PF12937:F-box-like	-	215358.XP_010744713.1	7.4e-65	253.8	Actinopterygii	FBXL22	GO:0000151 GO:0000209 GO:0003674 GO:0003824 GO:0004842 GO:0005575 GO:0005622 GO:0005623 GO:0005634 GO:0005730 GO:0005737 GO:0005829 GO:0006464 GO:0006508 GO:0006511 GO:0006807 GO:0008150 GO:0008152 GO:0009056 GO:0009057 GO:0009987 GO:0010498 GO:0016567 GO:0016740 GO:0019005 GO:0019538 GO:0019787 GO:0019941 GO:0030016 GO:0030017 GO:0030018 GO:0030163 GO:0031461 GO:0031674 GO:0031974 GO:0031981 GO:…		ko:K10288					ko00000 ko04121			38FJX@33154 3BJT0@33208 3D1Z7@33213 48BM3@7711 491J8@7742 49S8I@7898 KOG1947@1 KOG1947@2759	S	F-box and leucine-rich
Msa009741	166.522	227.783	319.218	477.421	495.857	527.954	237.841	500.411	-1.07568	0.000110948	0.00115115	-	Superscaffold9	17461097	17468955	+	1962	-	- && Q9UDY8.1 RecName: Full=Mucosa-associated lymphoid tissue lymphoma translocation protein 1; AltName: Full=MALT lymphoma-associated translocation; AltName: Full=Paracaspase && PF00656:Caspase domain|PF13895:Immunoglobulin domain	Peptidase_C14	215358.XP_010727696.1	0	1109.7	Actinopterygii				ko:K07369	ko04064 ko04660 ko04662 ko05152 map04064 map04660 map04662 map05152				ko00000 ko00001 ko01000 ko01002			2QUZM@2759 38EAM@33154 3BI4Q@33208 3CYCP@33213 48CMK@7711 494MH@7742 49REZ@7898 COG4249@1	T	Si dkey-77f17.1
Msa009787	275.251	237.968	270.564	601.513	598.918	586.291	261.261	595.574	-1.18961	4.99868e-10	1.71956e-08	-	Superscaffold9	19114132	19118198	-	684	-	- && Q8VI63.1 RecName: Full=MOB kinase activator 2; AltName: Full=Mob2 homolog; AltName: Full=Mps one binder kinase activator-like 2; AltName: Full=Ovary-specific MOB-like protein && PF03637:Mob1/phocein family	-	144197.XP_008297936.1	7.5e-118	429.9	Actinopterygii												39YV1@33154 3BI6V@33208 3CY1H@33213 48D6I@7711 49ARF@7742 49YGW@7898 KOG0440@1 KOG0440@2759	D	MOB kinase activator 2-like
Msa009797	47.018	61.1125	40.3472	96.621	116.672	87.5061	49.4926	100.266	-1.01278	0.00230068	0.0148666	-	Superscaffold9	19239618	19247037	+	2568	-	- && A9CJC9.1 RecName: Full=Deoxyribodipyrimidine photo-lyase; AltName: Full=Cyclobutane pyrimidine dimer photolyase; Short=CPD photolyase; AltName: Full=DNA photolyase PhrA; AltName: Full=Photoreactivating enzyme PhrA && PF03441:FAD binding domain of DNA photolyase|PF00875:DNA photolyase	-	144197.XP_008304483.1	0	1490.3	Actinopterygii			4.1.99.3	ko:K01669					ko00000 ko01000 ko03400			38BKX@33154 3B995@33208 3D5UY@33213 48DIQ@7711 49A03@7742 49XBU@7898 COG0415@1 KOG0133@2759	LT	Si ch73-25i22.2
Msa009808	21.5499	87.039	2.37337	243.447	303.348	349.052	36.9874	298.616	-3.00957	0.00850718	0.0424297	-	Superscaffold9	19943984	19945833	+	579	-	- && Q588F8.2 RecName: Full=Leptin; Flags: Precursor [Tetraodon nigroviridis] && -	-	NA	NA	NA	NA	NA	NA	NA	NA	NA	NA	NA	NA	NA	NA	NA	NA	NA	NA
Msa009833	17.6317	40.7416	66.4543	209.345	151.674	74.8664	41.6092	145.295	-1.81127	0.00048212	0.00401346	-	Superscaffold9	20492708	20503162	+	2364	-	- && P50416.2 RecName: Full=Carnitine O-palmitoyltransferase 1, liver isoform; Short=CPT1-L; AltName: Full=Carnitine O-palmitoyltransferase I, liver isoform; Short=CPT I; Short=CPTI-L; AltName: Full=Carnitine palmitoyltransferase 1A && PF00755:Choline/Carnitine o-acyltransferase|PF16484:Carnitine O-palmitoyltransferase N-terminus	-	215358.XP_010755386.1	0	1526.5	Actinopterygii	CPT1B	GO:0003674 GO:0003824 GO:0004095 GO:0005575 GO:0005622 GO:0005623 GO:0005737 GO:0005739 GO:0005740 GO:0005741 GO:0006082 GO:0006629 GO:0006631 GO:0006635 GO:0006810 GO:0006811 GO:0006820 GO:0006839 GO:0006853 GO:0006869 GO:0006950 GO:0006979 GO:0008150 GO:0008152 GO:0008374 GO:0009056 GO:0009062 GO:0009605 GO:0009636 GO:0009987 GO:0009991 GO:0010033 GO:0010035 GO:0010038 GO:0010876 GO:0015711 GO:…	2.3.1.21	ko:K08765 ko:K19523	ko00071 ko01212 ko03320 ko04152 ko04714 ko04920 ko04922 ko04931 map00071 map01212 map03320 map04152 map04714 map04920 map04922 map04931		R01923	RC00004 RC00037 RC02816	ko00000 ko00001 ko01000 ko03029			3AN4Z@33154 3BCUH@33208 3CTF1@33213 47Z11@7711 490G2@7742 4A0WE@7898 KOG3716@1 KOG3716@2759	I	Belongs to the carnitine choline acetyltransferase family
Msa009887	12.734	51.853	18.9869	90.9374	261.54	104.035	27.858	152.171	-2.44188	2.37328e-05	0.000304994	-	Superscaffold9	21473301	21487417	-	2010	-	- && Q6ZR37.1 RecName: Full=Pleckstrin homology domain-containing family G member 7; Short=PH domain-containing family G member 7 && PF15720:Domain of unknown function (DUF4675)|PF00621:RhoGEF domain|PF16652:Pleckstrin homology domain	RhoGEF	215358.XP_010735996.1	0	1124	Actinopterygii	PLEKHG7											38G79@33154 3BBIT@33208 3CT1C@33213 488UQ@7711 492TJ@7742 49X61@7898 COG5422@1 KOG3521@2759	T	Domain found in Dishevelled Egl-10 and Pleckstrin (DEP)
Msa009890	73.4656	69.446	78.3211	96.621	148.757	264.463	73.7442	169.947	-1.20509	0.00236982	0.015199	-	Superscaffold9	21558374	21562045	+	1278	-	- && Q99PV5.1 RecName: Full=Class E basic helix-loop-helix protein 41; Short=bHLHe41; AltName: Full=Class B basic helix-loop-helix protein 3; Short=bHLHb3; AltName: Full=Differentially expressed in chondrocytes protein 2; Short=mDEC2 && PF07527:Hairy Orange|PF00010:Helix-loop-helix DNA-binding domain	HLH	8153.XP_005943761.1	3.6e-182	644.4	Actinopterygii	BHLHE41	GO:0000122 GO:0000976 GO:0000977 GO:0000978 GO:0000981 GO:0000982 GO:0000987 GO:0000988 GO:0000989 GO:0001012 GO:0001067 GO:0001076 GO:0001078 GO:0001085 GO:0001102 GO:0001191 GO:0001227 GO:0003674 GO:0003676 GO:0003677 GO:0003690 GO:0003700 GO:0003705 GO:0003712 GO:0003714 GO:0005488 GO:0005515 GO:0005575 GO:0005622 GO:0005623 GO:0005634 GO:0005654 GO:0006355 GO:0006357 GO:0007275 GO:0007623 GO:…		ko:K03730	ko04710 map04710				ko00000 ko00001 ko03000			39RI5@33154 3BADE@33208 3CXYI@33213 488T5@7711 48XG9@7742 49W4D@7898 KOG4304@1 KOG4304@2759	K	Basic helix-loop-helix family member e41
Msa009942	21.5499	56.4827	55.7741	143.037	192.509	175.012	44.6023	170.186	-1.93507	8.53494e-07	1.54041e-05	-	Superscaffold9	24085018	24094261	-	714	-	- && Q8N2M4.1 RecName: Full=Lysoplasmalogenase-like protein TMEM86A; AltName: Full=Transmembrane protein 86A && PF07947:YhhN-like protein	YhhN	144197.XP_008291904.1	1e-125	456.1	Actinopterygii	TMEM86A		3.3.2.2	ko:K18575	ko00565 map00565		R02745 R03415	RC00199	ko00000 ko00001 ko01000			38ESJ@33154 3BIQ7@33208 3CZAE@33213 487FV@7711 491D8@7742 49W3V@7898 KOG4804@1 KOG4804@2759	S	Transmembrane protein 86A
Msa009946	930.564	893.538	802.198	1748.65	2201.22	1563.44	875.434	1837.77	-1.06956	3.46128e-07	6.87534e-06	-	Superscaffold9	24134740	24155058	+	2214	-	- && P50416.2 RecName: Full=Carnitine O-palmitoyltransferase 1, liver isoform; Short=CPT1-L; AltName: Full=Carnitine O-palmitoyltransferase I, liver isoform; Short=CPT I; Short=CPTI-L; AltName: Full=Carnitine palmitoyltransferase 1A && PF16484:Carnitine O-palmitoyltransferase N-terminus|PF00755:Choline/Carnitine o-acyltransferase	-	215358.XP_010731042.1	0	1389.8	Actinopterygii	CPT1A	GO:0001101 GO:0001676 GO:0002791 GO:0003674 GO:0003824 GO:0004095 GO:0005488 GO:0005515 GO:0005575 GO:0005622 GO:0005623 GO:0005737 GO:0005739 GO:0005740 GO:0005741 GO:0005975 GO:0005996 GO:0006006 GO:0006082 GO:0006575 GO:0006577 GO:0006629 GO:0006631 GO:0006635 GO:0006638 GO:0006639 GO:0006641 GO:0006807 GO:0006810 GO:0006811 GO:0006820 GO:0006839 GO:0006853 GO:0006869 GO:0006950 GO:0006979 GO:…	2.3.1.21	ko:K08765	ko00071 ko01212 ko03320 ko04152 ko04714 ko04920 ko04922 ko04931 map00071 map01212 map03320 map04152 map04714 map04920 map04922 map04931		R01923	RC00004 RC00037 RC02816	ko00000 ko00001 ko01000 ko03029			3AN4Z@33154 3BCUH@33208 3CTF1@33213 47Z11@7711 48YBJ@7742 49Q4H@7898 KOG3716@1 KOG3716@2759	I	Belongs to the carnitine choline acetyltransferase family
Msa009970	5.87725	14.8151	7.1201	34.1015	35.974	36.947	9.27083	35.6742	-1.92899	0.000645075	0.00512659	-	Superscaffold9	24895223	24896861	+	555	-	- && A5D6V4.1 RecName: Full=Transmembrane protein 17B && PF09799:Predicted membrane protein	-	144197.XP_008285327.1	7.3e-87	326.6	Actinopterygii	TMEM17	GO:0005575 GO:0005623 GO:0005886 GO:0005929 GO:0006996 GO:0007154 GO:0007165 GO:0007166 GO:0007224 GO:0008150 GO:0009987 GO:0016020 GO:0016043 GO:0022607 GO:0023052 GO:0030030 GO:0030031 GO:0031090 GO:0031253 GO:0032991 GO:0035869 GO:0036038 GO:0042995 GO:0043226 GO:0043227 GO:0044085 GO:0044422 GO:0044425 GO:0044441 GO:0044459 GO:0044463 GO:0044464 GO:0044782 GO:0050789 GO:0050794 GO:0050896 GO:…		ko:K19384					ko00000 ko03036			38GGX@33154 3BF1H@33208 3CUZC@33213 48223@7711 4904C@7742 49TT4@7898 KOG4694@1 KOG4694@2759	S	Transmembrane protein 17
Msa010006	219.417	241.672	433.14	828.856	806.011	367.526	298.076	667.465	-1.16465	0.00214361	0.0139778	-	Superscaffold9	25793128	25842600	+	3576	-	- && Q9H2X6.2 RecName: Full=Homeodomain-interacting protein kinase 2; Short=hHIPk2 && PF00069:Protein kinase domain	Pkinase	31033.ENSTRUP00000020840	0	1884.8	Actinopterygii	HIPK2	GO:0000045 GO:0000122 GO:0001085 GO:0001102 GO:0001654 GO:0001666 GO:0001932 GO:0001934 GO:0002009 GO:0002088 GO:0002089 GO:0002165 GO:0002262 GO:0002376 GO:0002520 GO:0003002 GO:0003407 GO:0003674 GO:0003712 GO:0003714 GO:0003824 GO:0004672 GO:0004674 GO:0005488 GO:0005515 GO:0005575 GO:0005622 GO:0005623 GO:0005634 GO:0005654 GO:0005667 GO:0005737 GO:0006355 GO:0006357 GO:0006464 GO:0006468 GO:…	2.7.11.1	ko:K08826	ko04218 map04218				ko00000 ko00001 ko01000 ko01001			38D9D@33154 3BCXE@33208 3CUY3@33213 483WB@7711 493AV@7742 49TY8@7898 KOG0667@1 KOG0667@2759	T	Homeodomain interacting protein kinase 2
Msa010022	156.727	94.4465	155.456	251.025	321.821	304.327	135.543	292.391	-1.11176	0.000100491	0.00105734	-	Superscaffold9	26673019	26676468	+	600	-	- && - && PF06393:BH3 interacting domain (BID)	-	144197.XP_008290570.1	2.5e-56	225.3	Actinopterygii				ko:K04726	ko01524 ko04071 ko04115 ko04210 ko04215 ko04217 ko04650 ko04932 ko05010 ko05014 ko05152 ko05167 ko05200 ko05416 map01524 map04071 map04115 map04210 map04215 map04217 map04650 map04932 map05010 map05014 map05152 map05167 map05200 map05416				ko00000 ko00001			2CM3X@1 2S4H8@2759 3A6ZN@33154 3BTSR@33208 3D9MN@33213 48G7N@7711 49D0J@7742 4A4KR@7898	S	BH3 interacting domain death agonist
Msa010052	0	0	0	31.2597	31.1126	15.5566	0	25.9763	-7.10669	2.1079e-07	4.42178e-06	-	Superscaffold9	28098364	28120867	-	4068	-	- && Q14028.2 RecName: Full=Cyclic nucleotide-gated cation channel beta-1; AltName: Full=Cyclic nucleotide-gated cation channel 4; Short=CNG channel 4; Short=CNG-4; Short=CNG4; AltName: Full=Cyclic nucleotide-gated cation channel gamma; AltName: Full=Cyclic nucleotide-gated cation channel modulatory subunit; AltName: Full=Cyclic nucleotide-gated channel beta-1; Short=CNG channel beta-1; AltName: …	cNMP_binding	303518.XP_005734783.1	0	1530.8	Actinopterygii	CNGB1	GO:0000139 GO:0000166 GO:0000902 GO:0001558 GO:0001750 GO:0001894 GO:0001895 GO:0003008 GO:0003674 GO:0005215 GO:0005216 GO:0005217 GO:0005221 GO:0005223 GO:0005244 GO:0005249 GO:0005261 GO:0005267 GO:0005488 GO:0005515 GO:0005575 GO:0005622 GO:0005623 GO:0005737 GO:0005794 GO:0005798 GO:0005886 GO:0005887 GO:0005929 GO:0006355 GO:0006357 GO:0006810 GO:0006811 GO:0006812 GO:0006813 GO:0006935 GO:…		ko:K04952	ko04022 ko04024 ko04740 ko04744 map04022 map04024 map04740 map04744	M00694			ko00000 ko00001 ko00002 ko04040	1.A.1.5.19 1.A.1.5.3 1.A.1.5.4		38G0T@33154 3B9GA@33208 3CUIJ@33213 482T8@7711 490IY@7742 4A1CN@7898 KOG0499@1 KOG0499@2759	PT	Cyclic nucleotide gated channel beta
Msa010053	82.2815	62.9644	99.6814	385.537	493.913	255.712	81.6424	378.387	-2.21661	1.36791e-11	6.07325e-10	-	Superscaffold9	28125825	28142927	-	1983	-	- && O54732.1 RecName: Full=Matrix metalloproteinase-15; Short=MMP-15; AltName: Full=Membrane-type matrix metalloproteinase 2; Short=MT-MMP 2; Short=MTMMP2; AltName: Full=Membrane-type-2 matrix metalloproteinase; Short=MT2-MMP; Short=MT2MMP; Flags: Precursor && PF11857:Domain of unknown function (DUF3377)|PF01471:Putative peptidoglycan binding domain|PF00045:Hemopexin|PF00413:Matrixin	Hemopexin	215358.XP_010733158.1	8.5e-154	550.8	Actinopterygii	MMP15	GO:0000003 GO:0000902 GO:0000904 GO:0001704 GO:0001706 GO:0001838 GO:0002009 GO:0002165 GO:0002218 GO:0002253 GO:0002376 GO:0002682 GO:0002684 GO:0003007 GO:0003143 GO:0003144 GO:0003313 GO:0003314 GO:0003315 GO:0003318 GO:0003319 GO:0003674 GO:0003824 GO:0004175 GO:0004177 GO:0004222 GO:0005488 GO:0005575 GO:0005623 GO:0005886 GO:0005887 GO:0006464 GO:0006508 GO:0006807 GO:0006928 GO:0006929 GO:…	3.4.24.80	ko:K07763 ko:K07995 ko:K07996 ko:K07997 ko:K08002 ko:K08003	ko04668 ko04912 ko05206 map04668 map04912 map05206				ko00000 ko00001 ko01000 ko01002			38CRR@33154 3B9IY@33208 3CT1E@33213 48I1X@7711 49EMN@7742 4A6SJ@7898 KOG1565@1 KOG1565@2759	OW	Belongs to the peptidase M10A family
Msa010056	3822.17	1874.12	4784.71	8952.6	10212.7	7985.42	3493.66	9050.25	-1.3734	2.6696e-05	0.00033752	-	Superscaffold9	28183885	28186130	-	522	-	- && - && -	-	NA	NA	NA	NA	NA	NA	NA	NA	NA	NA	NA	NA	NA	NA	NA	NA	NA	NA
Msa010063	622.988	719.46	560.115	1254.18	3446.7	2263.49	634.188	2321.46	-1.87174	5.26464e-08	1.26337e-06	-	Superscaffold9	28255349	28256317	+	183	-	- && - && -	-	NA	NA	NA	NA	NA	NA	NA	NA	NA	NA	NA	NA	NA	NA	NA	NA	NA	NA
Msa010092	12.734	23.1487	21.3603	69.1503	44.7244	117.647	19.081	77.1739	-2.01741	5.33111e-05	0.000610254	-	Superscaffold9	29656756	29675266	-	2178	-	- && C6FG12.1 RecName: Full=Protein NLRC5 && PF05729:NACHT domain	NACHT	215358.XP_010747527.1	1.2e-220	773.1	Actinopterygii	NLRC5	GO:0000976 GO:0000977 GO:0000978 GO:0000987 GO:0001012 GO:0001067 GO:0001817 GO:0001818 GO:0001959 GO:0001960 GO:0001961 GO:0002252 GO:0002376 GO:0002682 GO:0002683 GO:0002684 GO:0003674 GO:0003676 GO:0003677 GO:0003690 GO:0005488 GO:0005575 GO:0005622 GO:0005623 GO:0005634 GO:0005737 GO:0005813 GO:0005815 GO:0005829 GO:0005856 GO:0006355 GO:0006357 GO:0006950 GO:0006952 GO:0006955 GO:0008150 GO:…										38FAM@33154 3BJU9@33208 3CUS8@33213 486YD@7711 4917B@7742 49R4R@7898 KOG4308@1 KOG4308@2759	S	NLR family CARD domain containing 5
Msa010108	13.7136	23.1487	39.1606	78.6229	70.9757	38.8916	25.3409	62.8301	-1.32152	0.00891676	0.0439999	-	Superscaffold9	30361904	30388757	-	3192	-	- && Q8VIG0.1 RecName: Full=Zinc finger CCHC domain-containing protein 14; AltName: Full=BDG-29 && -	-	215358.XP_010750156.1	0	1126.3	Actinopterygii	ZCCHC14											38XHX@33154 3BHAP@33208 3CUAS@33213 485BH@7711 494JE@7742 49SQR@7898 COG4642@1 COG5082@1 KOG0231@2759 KOG3791@1 KOG3791@2759 KOG4400@2759	JOT	Zinc finger CCHC
Msa010115	439.814	577.791	944.6	1479.63	1963.98	1062.71	654.068	1502.11	-1.20035	0.000379021	0.00329258	-	Superscaffold9	30544684	30554935	+	1266	-	- && Q8NCC3.2 RecName: Full=Group XV phospholipase A2; AltName: Full=1-O-acylceramide synthase; Short=ACS; AltName: Full=LCAT-like lysophospholipase; Short=LLPL; AltName: Full=Lysophospholipase 3; AltName: Full=Lysosomal phospholipase A2; Short=LPLA2; Flags: Precursor && PF02450:Lecithin:cholesterol acyltransferase	-	215358.XP_010750153.1	2.3e-221	774.6	Actinopterygii	PLA2G15	GO:0000323 GO:0003674 GO:0003824 GO:0004620 GO:0004622 GO:0004623 GO:0005488 GO:0005543 GO:0005575 GO:0005576 GO:0005615 GO:0005622 GO:0005623 GO:0005634 GO:0005654 GO:0005737 GO:0005764 GO:0005773 GO:0006082 GO:0006629 GO:0006631 GO:0006643 GO:0006644 GO:0006650 GO:0006665 GO:0006672 GO:0006793 GO:0006796 GO:0006807 GO:0008150 GO:0008152 GO:0008289 GO:0008374 GO:0009056 GO:0009062 GO:0009395 GO:…	3.1.1.5	ko:K06129	ko00564 ko04142 map00564 map04142		R02746	RC00020 RC00041	ko00000 ko00001 ko01000			38DE3@33154 3BDIK@33208 3CTGA@33213 485VF@7711 491Y7@7742 49SAY@7898 KOG2369@1 KOG2369@2759	I	Phospholipase A2 group XV
Msa010116	52.8952	59.2606	66.4543	95.6737	146.813	118.619	59.5367	120.369	-1.01782	0.00127729	0.00907249	-	Superscaffold9	30555471	30558629	-	825	-	- && Q6DEF6.1 RecName: Full=U6 snRNA phosphodiesterase && PF09749:Uncharacterised conserved protein	-	69293.ENSGACP00000004260	5.9e-125	453.8	Actinopterygii	USB1	GO:0000175 GO:0002376 GO:0002520 GO:0002521 GO:0002573 GO:0003674 GO:0003824 GO:0004518 GO:0004527 GO:0004532 GO:0004540 GO:0005488 GO:0005515 GO:0005575 GO:0005576 GO:0005622 GO:0005623 GO:0005634 GO:0006139 GO:0006396 GO:0006725 GO:0006807 GO:0007275 GO:0008150 GO:0008152 GO:0008380 GO:0008408 GO:0009987 GO:0010467 GO:0010468 GO:0016070 GO:0016073 GO:0016180 GO:0016787 GO:0016788 GO:0016796 GO:…										38H18@33154 3BI4D@33208 3CVZQ@33213 48C0C@7711 497DD@7742 4A0TI@7898 KOG3102@1 KOG3102@2759	J	Phosphodiesterase responsible for the U6 snRNA 3' end processing. Acts as an exoribonuclease (RNase) responsible for trimming the poly(U) tract of the last nucleotides in the pre-U6 snRNA molecule leading to the formation of mature U6 snRNA
Msa010122	42.1203	75.9276	74.7611	556.044	432.66	979.096	64.2696	655.934	-3.35293	2.82107e-19	3.06782e-17	-	Superscaffold9	30736351	30746797	-	3018	-	- && Q5GLZ8.1 RecName: Full=Probable E3 ubiquitin-protein ligase HERC4; AltName: Full=HECT domain and RCC1-like domain-containing protein 4; AltName: Full=HECT-type E3 ubiquitin transferase HERC4 && PF00632:HECT-domain (ubiquitin-transferase)|PF00415:Regulator of chromosome condensation (RCC1) repeat	HECT	8128.ENSONIP00000013898	0	1333.5	Actinopterygii			2.3.2.26	ko:K10614 ko:K22372	ko04120 map04120				ko00000 ko00001 ko01000 ko04121			39Y9A@33154 3BJ55@33208 3D1VU@33213 48DJZ@7711 49APU@7742 49S3B@7898 COG5021@1 KOG0941@2759	O	E3 ubiquitin-protein ligase
Msa010145	479.975	458.343	759.478	1149.98	1353.4	898.396	565.932	1133.92	-1.00384	0.000316806	0.00283551	-	Superscaffold9	32054404	32107570	-	2820	-	- && O35711.3 RecName: Full=Liprin-beta-2; AltName: Full=Coiled-coil-like protein 1; AltName: Full=Protein tyrosine phosphatase receptor type f polypeptide-interacting protein-binding protein 2; Short=PTPRF-interacting protein-binding protein 2 && PF07647:SAM domain (Sterile alpha motif)|PF00536:SAM domain (Sterile alpha motif)	SAM_1	8153.XP_005928431.1	0	1472.6	Actinopterygii	PPFIBP2	GO:0003674 GO:0005488 GO:0005515 GO:0005575 GO:0005622 GO:0005623 GO:0005737 GO:0005829 GO:0042802 GO:0044424 GO:0044444 GO:0044464										38C1U@33154 3BC30@33208 3CRN5@33213 48707@7711 48Z12@7742 49U1N@7898 KOG1899@1 KOG1899@2759	S	Protein tyrosine phosphatase receptor-type F interacting protein binding protein
Msa010155	3080.66	2402.83	2779.21	6395.93	7977.47	7371.91	2754.23	7248.44	-1.39607	5.99382e-13	3.17857e-11	-	Superscaffold9	32532491	32545534	+	1506	-	- && Q3V6R6.1 RecName: Full=Cholesteryl ester transfer protein; Flags: Precursor && PF01273:LBP / BPI / CETP family, N-terminal domain|PF02886:LBP / BPI / CETP family, C-terminal domain	-	303518.XP_005748348.1	8e-221	773.1	Actinopterygii	CETP	GO:0003674 GO:0005215 GO:0005319 GO:0005488 GO:0005496 GO:0005543 GO:0005548 GO:0005575 GO:0005576 GO:0005615 GO:0006066 GO:0006629 GO:0006638 GO:0006639 GO:0006641 GO:0006644 GO:0006650 GO:0006793 GO:0006796 GO:0006807 GO:0006810 GO:0006811 GO:0006820 GO:0006869 GO:0008150 GO:0008152 GO:0008202 GO:0008203 GO:0008289 GO:0009987 GO:0010743 GO:0010745 GO:0010874 GO:0010876 GO:0015248 GO:0015485 GO:…		ko:K16835	ko04979 map04979				ko00000 ko00001 ko02000 ko04147	1.C.40.1.3 1.C.40.1.8		38HYS@33154 3BBSR@33208 3CUE0@33213 48BFA@7711 498CR@7742 49PZI@7898 KOG4160@1 KOG4160@2759	V	Cholesteryl ester transfer
Msa010172	44.0794	28.7043	35.6005	114.619	359.74	128.342	36.1281	200.9	-2.47574	2.56345e-07	5.24973e-06	-	Superscaffold9	32945514	32956965	-	1392	-	- && Q3UZZ4.1 RecName: Full=Olfactomedin-4; Short=OLM4; Flags: Precursor && PF02191:Olfactomedin-like domain	-	215358.XP_010753690.1	5.9e-218	763.5	Actinopterygii												38CXN@33154 3BB5U@33208 3CVIM@33213 48084@7711 494VG@7742 4A1E6@7898 KOG3545@1 KOG3545@2759	W	Olfactomedin-4-like
Msa010203	42.1203	39.8157	27.2937	73.8866	120.561	103.063	36.4099	99.1703	-1.43845	9.95385e-05	0.00104925	-	Superscaffold9	33665789	33707303	+	1974	-	- && Q8C190.1 RecName: Full=VPS9 domain-containing protein 1; AltName: Full=5-day ovary-specific transcript 1 protein && PF02204:Vacuolar sorting protein 9 (VPS9) domain	VPS9	215358.XP_010752792.1	9.7e-267	926	Actinopterygii	VPS9D1											39NPX@33154 3CQ8C@33208 3E6DK@33213 48RVC@7711 49N9C@7742 4A8X4@7898 COG0666@1 KOG2319@2759	U	VPS9 domain containing 1
Msa010254	94.036	120.373	124.602	246.289	312.099	226.544	113.004	261.644	-1.21256	4.71632e-06	7.28365e-05	-	Superscaffold9	36162308	36164502	-	417	-	- && A3KPL7.1 RecName: Full=Transmembrane protein 170A && PF10190:Putative transmembrane protein 170	-	215358.XP_010744838.1	3.1e-66	257.7	Actinopterygii	TMEM170A	GO:0005575 GO:0005622 GO:0005623 GO:0005634 GO:0005635 GO:0005737 GO:0005783 GO:0005789 GO:0006996 GO:0006997 GO:0006998 GO:0006999 GO:0007029 GO:0008150 GO:0009987 GO:0010256 GO:0012505 GO:0016020 GO:0016043 GO:0022607 GO:0031967 GO:0031975 GO:0031984 GO:0034622 GO:0042175 GO:0043226 GO:0043227 GO:0043229 GO:0043231 GO:0043933 GO:0044085 GO:0044422 GO:0044424 GO:0044425 GO:0044428 GO:0044432 GO:…										39WPH@33154 3BKU5@33208 3CSKN@33213 48JX4@7711 49GP1@7742 4A95N@7898 KOG4349@1 KOG4349@2759	S	Putative transmembrane protein 170
Msa010367	0.979541	8.33352	9.49347	71.9921	36.9462	32.0856	6.26884	47.008	-2.9225	2.82158e-05	0.000355322	-	Superscaffold10	6440933	6442397	+	1212	-	- && Q1RLQ5.1 RecName: Full=Protein FAM69A && PF12260:Protein-kinase domain of FAM69|PF14875:N-term cysteine-rich ER, FAM69	-	215358.XP_010732664.1	7.3e-233	812.8	Actinopterygii	FAM69A											2C92E@1 2QU5P@2759 394TM@33154 3BBVF@33208 3CR9Z@33213 4801X@7711 496AF@7742 49Z0A@7898	S	Family with sequence similarity 69 member A
Msa010392	636.702	556.494	326.338	1454.05	1380.62	1404.96	506.511	1413.21	-1.47894	5.50862e-08	1.31457e-06	-	Superscaffold10	7501132	7528730	+	3171	-	- && Q91VS8.2 RecName: Full=FERM, RhoGEF and pleckstrin domain-containing protein 2; AltName: Full=FERM domain including RhoGEF; Short=FIR && PF09380:FERM C-terminal PH-like domain|PF08736:FERM adjacent (FA)|PF09379:FERM N-terminal domain|PF00621:RhoGEF domain|PF00169:PH domain|PF00373:FERM central domain	RhoGEF	215358.XP_010738083.1	0	1979.9	Actinopterygii	FARP2	GO:0002376 GO:0002520 GO:0002521 GO:0002573 GO:0003674 GO:0005085 GO:0005088 GO:0005089 GO:0005488 GO:0005515 GO:0005575 GO:0005622 GO:0005623 GO:0005737 GO:0005829 GO:0006996 GO:0007010 GO:0007154 GO:0007155 GO:0007165 GO:0007166 GO:0007264 GO:0007265 GO:0007275 GO:0007399 GO:0008150 GO:0009987 GO:0016043 GO:0016322 GO:0016601 GO:0017016 GO:0017048 GO:0019899 GO:0021700 GO:0022008 GO:0022404 GO:…		ko:K06082 ko:K17477	ko04015 ko04520 map04015 map04520				ko00000 ko00001 ko01009			38EHJ@33154 3BFQ2@33208 3CV1Z@33213 48AZ2@7711 495JN@7742 49QFC@7898 KOG3531@1 KOG3531@2759	T	FERM RhoGEF and pleckstrin
Msa010440	28.4067	33.3341	24.9204	71.0448	59.3084	59.3097	28.887	63.221	-1.12482	0.00255658	0.0161319	-	Superscaffold10	8850815	8854104	+	1119	-	- && F1QC45.1 RecName: Full=Protein XRP2 && PF07986:Tubulin binding cofactor C	-	144197.XP_008279489.1	1.1e-169	602.8	Actinopterygii	RP2	GO:0001654 GO:0001655 GO:0001822 GO:0001894 GO:0001895 GO:0001947 GO:0002009 GO:0003007 GO:0003008 GO:0003143 GO:0003407 GO:0003674 GO:0005096 GO:0005488 GO:0005515 GO:0005575 GO:0005622 GO:0005623 GO:0005634 GO:0005654 GO:0005737 GO:0005794 GO:0005814 GO:0005815 GO:0005856 GO:0005886 GO:0005929 GO:0006457 GO:0006810 GO:0006892 GO:0007275 GO:0007368 GO:0007389 GO:0007399 GO:0007423 GO:0007507 GO:…		ko:K18272					ko00000 ko04147			38FK3@33154 3BGQK@33208 3CZHY@33213 47YZA@7711 491RE@7742 49TT7@7898 KOG2512@1 KOG2512@2759	O	Acts as a GTPase-activating protein (GAP) for tubulin in concert with tubulin-specific chaperone C but does not enhance tubulin heterodimerization
Msa010459	109.709	110.188	144.775	306.914	258.624	255.712	121.557	273.75	-1.17505	2.42736e-06	4.01028e-05	-	Superscaffold10	9084163	9101075	-	2874	-	- && Q3UTQ8.1 RecName: Full=Cyclin-dependent kinase-like 5 && PF00069:Protein kinase domain	Pkinase	215358.XP_010740843.1	0	1643.6	Actinopterygii	CDKL5	GO:0000166 GO:0001558 GO:0001764 GO:0003674 GO:0003824 GO:0004672 GO:0004674 GO:0005488 GO:0005515 GO:0005524 GO:0005575 GO:0005622 GO:0005623 GO:0005634 GO:0005654 GO:0005737 GO:0005813 GO:0005815 GO:0005829 GO:0005856 GO:0005929 GO:0006464 GO:0006468 GO:0006793 GO:0006796 GO:0006807 GO:0006928 GO:0007275 GO:0007399 GO:0008144 GO:0008150 GO:0008152 GO:0008361 GO:0009987 GO:0010720 GO:0010769 GO:…	2.7.11.22	ko:K08824					ko00000 ko01000 ko01001			38DW6@33154 3B9CH@33208 3CSRX@33213 483NI@7711 48Z4S@7742 49YAI@7898 KOG0593@1 KOG0593@2759	T	Cyclin-dependent kinase-like 5
Msa010484	81.3019	86.113	130.535	195.136	262.513	169.179	99.3167	208.943	-1.07761	0.000628929	0.00502851	-	Superscaffold10	9626823	9640074	+	1827	-	- && Q3MHV6.1 RecName: Full=SLAIN motif-containing protein 2 && PF15301:SLAIN motif-containing family	-	303518.XP_005732383.1	4.5e-258	897.1	Actinopterygii	SLAIN2	GO:0000226 GO:0005575 GO:0005622 GO:0005623 GO:0005737 GO:0005813 GO:0005815 GO:0005829 GO:0005856 GO:0006996 GO:0007010 GO:0007017 GO:0007020 GO:0008150 GO:0009987 GO:0010638 GO:0015630 GO:0016043 GO:0022607 GO:0031109 GO:0031110 GO:0031112 GO:0031113 GO:0031116 GO:0031122 GO:0031334 GO:0032271 GO:0032273 GO:0032886 GO:0033043 GO:0034622 GO:0043226 GO:0043228 GO:0043229 GO:0043232 GO:0043254 GO:…		ko:K16580					ko00000 ko03036 ko04812			28KIC@1 2QSZP@2759 38DIU@33154 3BHIB@33208 3CS3J@33213 480MY@7711 493HQ@7742 49WPG@7898	S	SLAIN motif family member 2
Msa010608	232.151	326.859	244.457	1035.36	1028.66	1058.82	267.822	1040.95	-1.95701	1.00064e-19	1.15389e-17	-	Superscaffold10	12210246	12253713	-	4635	-	- && A0JND4.1 RecName: Full=Protein strawberry notch homolog 2 && PF13872:P-loop containing NTP hydrolase pore-1|PF13871:C-terminal domain on Strawberry notch homologue	-	144197.XP_008298348.1	0	2286.9	Actinopterygii	SBNO2											38I2T@33154 3BBYS@33208 3CVTP@33213 4866Y@7711 497KM@7742 49XN1@7898 KOG1513@1 KOG1513@2759	KT	Strawberry notch homolog
Msa010637	0	0	2.37337	23.6816	18.4731	13.6121	0.791122	18.5889	-4.72687	0.000188465	0.00182228	-	Superscaffold10	13258473	13271810	+	1260	-	- && Q3T0A3.1 RecName: Full=Complement factor D; AltName: Full=Adipsin; AltName: Full=C3 convertase activator; AltName: Full=Properdin factor D; Flags: Precursor && PF00089:Trypsin	Trypsin	144197.XP_008298860.1	3.9e-120	438.3	Eukaryota				ko:K13912	ko04970 map04970				ko00000 ko00001			COG5640@1 KOG3627@2759	O	serine-type endopeptidase activity
Msa010640	10.775	15.7411	8.30679	44.5214	40.8353	55.4206	11.6076	46.9258	-2.00028	5.1123e-05	0.000588342	-	Superscaffold10	13366615	13368300	+	735	-	- && O46683.1 RecName: Full=Mast cell protease 3; Short=sMCP-3; Flags: Precursor && PF00089:Trypsin	Trypsin	215358.XP_010728896.1	1.9e-106	392.1	Actinopterygii	PRSS57	GO:0000323 GO:0003674 GO:0003824 GO:0005488 GO:0005539 GO:0005575 GO:0005576 GO:0005615 GO:0005622 GO:0005623 GO:0005737 GO:0005764 GO:0005766 GO:0005773 GO:0005775 GO:0006508 GO:0006807 GO:0008150 GO:0008152 GO:0008201 GO:0008233 GO:0008236 GO:0012505 GO:0016787 GO:0017171 GO:0019538 GO:0030141 GO:0031410 GO:0031974 GO:0031982 GO:0031983 GO:0034774 GO:0035578 GO:0042582 GO:0043167 GO:0043168 GO:…	3.4.21.71	ko:K01346	ko04972 ko04974 map04972 map04974				ko00000 ko00001 ko01000 ko01002			39YGH@33154 3BMP4@33208 3D03I@33213 485EQ@7711 48VWY@7742 4A36J@7898 COG5640@1 KOG3627@2759	E	Belongs to the peptidase S1 family
Msa010686	305.617	601.865	462.807	1214.39	1102.55	652.407	456.763	989.784	-1.11551	0.000686696	0.00540734	-	Superscaffold10	14592719	14602506	-	1275	-	- && Q4PLW0.1 RecName: Full=Perilipin-2; AltName: Full=Adipophilin; AltName: Full=Adipose differentiation-related protein; Short=ADRP && PF03036:Perilipin family	Perilipin	215358.XP_010728492.1	4.3e-199	700.7	Actinopterygii	plin4			ko:K20287					ko00000 ko04131			2CM9X@1 2QPR7@2759 39V26@33154 3BP02@33208 3E6EV@33213 48RX7@7711 49NBP@7742 4A1EI@7898	S	Belongs to the perilipin family
Msa010723	29.3862	35.186	36.7872	110.83	94.3101	103.063	33.7865	102.734	-1.60707	7.94872e-07	1.44548e-05	-	Superscaffold10	15609908	15615598	-	3321	-	- && P16109.3 RecName: Full=P-selectin; AltName: Full=CD62 antigen-like family member P; AltName: Full=Granule membrane protein 140; Short=GMP-140; AltName: Full=Leukocyte-endothelial cell adhesion molecule 3; Short=LECAM3; AltName: Full=Platelet activation dependent granule-external membrane protein; Short=PADGEM; AltName: CD_antigen=CD62P; Flags: Precursor && PF00084:Sushi repeat (SCR repeat)|P…	Lectin_C	215358.XP_010728533.1	7.8e-277	960.3	Actinopterygii	SELP	GO:0001530 GO:0002090 GO:0002092 GO:0002237 GO:0002376 GO:0002523 GO:0002576 GO:0002682 GO:0002684 GO:0002685 GO:0002687 GO:0002691 GO:0003674 GO:0004888 GO:0005488 GO:0005509 GO:0005515 GO:0005539 GO:0005575 GO:0005576 GO:0005615 GO:0005622 GO:0005623 GO:0005737 GO:0005856 GO:0005886 GO:0005887 GO:0005901 GO:0005905 GO:0005938 GO:0006810 GO:0006887 GO:0006928 GO:0006950 GO:0006952 GO:0006954 GO:…		ko:K06494 ko:K06495 ko:K06496 ko:K17495	ko04514 ko04668 ko04933 ko05143 ko05144 ko05150 ko05418 map04514 map04668 map04933 map05143 map05144 map05150 map05418				ko00000 ko00001 ko00536 ko01009 ko04090 ko04091 ko04516			39RBY@33154 3BBT6@33208 3D33W@33213 481R4@7711 48XDM@7742 49PWT@7898 KOG4297@1 KOG4297@2759	T	Selectin
[truncated: 764 more rows]
