# Supplementary material for: Integrated transcriptomic and proteomic analyses reveal the mechanism of easy acceptance of artificial pelleted diets during food habit domestication in Largemouth bass (Micropterus salmoides)
Source: Sci Rep. 2023 Oct 27;13:18461. doi: 10.1038/s41598-023-45645-8 (PMC10611700; doi:10.1038/s41598-023-45645-8)
Supplement: Supplementary file 4 — Supplementary Table S4. [file 41598_2023_45645_MOESM4_ESM.xls]

## Sheet: Table S4
Table S4 Go analysis of all DEGs
Category	GOID	Description	GeneRatio	BgRatio	pvalue	padj	geneID	Count	Up	Up_Gene_id	Down	Down_Gene_id
BP	GO:0055114	oxidation-reduction process	113/869	442/6484	8.20757e-13	3.53746e-10	Msa010143/Msa002091/Msa016144/Msa001788/Msa018233/Msa017036/Msa016022/Msa010354/Msa017837/Msa010583/Msa010584/Msa011478/Msa008341/Msa018806/Msa018412/Msa020633/Msa005189/Msa005981/Msa009448/Msa014900/Msa016657/Msa012724/Msa013474/Msa013155/Msa006455/Msa010560/Msa018511/Msa000589/Msa009440/Msa013671/Msa008340/Msa015145/Msa003676/Msa007633/Msa004574/Msa014662/Msa000322/Msa022882/Msa009111/Msa016871…	113	90	Msa010143/Msa002091/Msa016144/Msa018233/Msa017036/Msa016022/Msa010354/Msa017837/Msa010583/Msa010584/Msa011478/Msa008341/Msa018806/Msa018412/Msa020633/Msa005189/Msa005981/Msa014900/Msa016657/Msa012724/Msa013474/Msa013155/Msa006455/Msa010560/Msa018511/Msa000589/Msa009440/Msa013671/Msa008340/Msa015145/Msa003676/Msa007633/Msa004574/Msa000322/Msa022882/Msa009111/Msa016871/Msa010533/Msa000460/Msa015146…	23	Msa001788/Msa009448/Msa014662/novel.899/Msa010787/Msa007846/Msa011098/Msa022095/Msa011736/Msa020481/Msa021252/Msa018850/Msa013646/Msa008715/Msa004102/Msa009627/Msa002541/novel.1115/novel.2/novel.846/Msa014871/novel.565/Msa018657
BP	GO:0006629	lipid metabolic process	42/869	163/6484	1.40349e-05	0.00302451	Msa020390/Msa022445/Msa021971/Msa001610/Msa021438/Msa012724/Msa018511/Msa001221/Msa017894/Msa016356/Msa001364/Msa021177/Msa002822/Msa001357/Msa022095/Msa003371/Msa022193/Msa010442/Msa017196/Msa006305/Msa007645/Msa011902/Msa018912/Msa016824/Msa004845/Msa020920/Msa011191/Msa015711/Msa022898/Msa007167/Msa022538/Msa010115/Msa013018/Msa009642/Msa010119/Msa009651/Msa008907/Msa002949/Msa012083/Msa019715…	42	28	Msa020390/Msa022445/Msa021971/Msa001610/Msa021438/Msa012724/Msa018511/Msa001221/Msa017894/Msa016356/Msa001364/Msa021177/Msa003371/Msa010442/Msa017196/Msa006305/Msa011902/Msa018912/Msa016824/Msa004845/Msa020920/Msa011191/Msa015711/Msa007167/Msa022538/Msa010119/Msa009651/Msa002949	14	Msa002822/Msa001357/Msa022095/Msa022193/Msa007645/Msa022898/Msa010115/Msa013018/Msa009642/Msa008907/Msa012083/Msa019715/Msa001948/Msa012262
BP	GO:0044283	small molecule biosynthetic process	22/869	73/6484	0.000142445	0.0170153	Msa020390/Msa011925/Msa017592/Msa007207/Msa007633/Msa007626/Msa016044/Msa022961/Msa022095/Msa016678/Msa000592/Msa004878/Msa006305/Msa018238/Msa001486/Msa020920/Msa015711/Msa015275/Msa010119/Msa023636/Msa004469/Msa014871	22	18	Msa020390/Msa011925/Msa017592/Msa007207/Msa007633/Msa007626/Msa016044/Msa022961/Msa016678/Msa000592/Msa006305/Msa018238/Msa001486/Msa020920/Msa015711/Msa015275/Msa010119/Msa023636	4	Msa022095/Msa004878/Msa004469/Msa014871
BP	GO:0044281	small molecule metabolic process	62/869	296/6484	0.000157915	0.0170153	Msa017036/Msa020390/Msa011410/Msa011925/Msa005981/Msa011590/Msa016657/Msa000814/Msa017592/Msa011411/Msa007207/Msa018511/Msa004661/Msa007633/Msa007626/Msa000460/Msa003625/Msa016044/Msa022961/Msa016322/Msa010513/Msa006129/Msa017488/Msa022095/Msa003371/Msa016678/Msa000592/novel.402/Msa016690/Msa010512/Msa004878/Msa001000/Msa006305/Msa018912/Msa018238/Msa015912/Msa005625/Msa001486/Msa003024/Msa000279…	62	47	Msa017036/Msa020390/Msa011410/Msa011925/Msa005981/Msa011590/Msa016657/Msa000814/Msa017592/Msa011411/Msa007207/Msa018511/Msa004661/Msa007633/Msa007626/Msa000460/Msa003625/Msa016044/Msa022961/Msa016322/Msa010513/Msa017488/Msa003371/Msa016678/Msa000592/novel.402/Msa016690/Msa010512/Msa001000/Msa006305/Msa018912/Msa018238/Msa015912/Msa005625/Msa001486/Msa000279/Msa020920/Msa016433/Msa015711/Msa017047…	15	Msa006129/Msa022095/Msa004878/Msa003024/Msa017040/Msa011797/Msa018888/Msa021014/Msa004469/Msa012083/Msa014871/Msa014304/Msa007734/Msa014015/Msa011183
BP	GO:0006631	fatty acid metabolic process	8/869	16/6484	0.000479184	0.0413057	Msa020390/Msa018511/Msa022095/Msa003371/Msa006305/Msa018912/Msa020920/Msa010119	8	7	Msa020390/Msa018511/Msa003371/Msa006305/Msa018912/Msa020920/Msa010119	1	Msa022095
BP	GO:1901615	organic hydroxy compound metabolic process	6/869	11/6484	0.00144333	0.103679	Msa017592/Msa001221/Msa016824/Msa015912/Msa015711/Msa012083	6	5	Msa017592/Msa001221/Msa016824/Msa015912/Msa015711	1	Msa012083
BP	GO:0016053	organic acid biosynthetic process	14/869	48/6484	0.00317245	0.170916	Msa020390/Msa011925/Msa016044/Msa022961/Msa022095/Msa016678/Msa000592/Msa004878/Msa006305/Msa020920/Msa015275/Msa010119/Msa023636/Msa014871	14	11	Msa020390/Msa011925/Msa016044/Msa022961/Msa016678/Msa000592/Msa006305/Msa020920/Msa015275/Msa010119/Msa023636	3	Msa022095/Msa004878/Msa014871
BP	GO:0046394	carboxylic acid biosynthetic process	14/869	48/6484	0.00317245	0.170916	Msa020390/Msa011925/Msa016044/Msa022961/Msa022095/Msa016678/Msa000592/Msa004878/Msa006305/Msa020920/Msa015275/Msa010119/Msa023636/Msa014871	14	11	Msa020390/Msa011925/Msa016044/Msa022961/Msa016678/Msa000592/Msa006305/Msa020920/Msa015275/Msa010119/Msa023636	3	Msa022095/Msa004878/Msa014871
BP	GO:0032787	monocarboxylic acid metabolic process	12/869	40/6484	0.00476688	0.228281	Msa020390/Msa011925/Msa018511/Msa022095/Msa003371/Msa016678/Msa000592/Msa004878/Msa006305/Msa018912/Msa020920/Msa010119	12	10	Msa020390/Msa011925/Msa018511/Msa003371/Msa016678/Msa000592/Msa006305/Msa018912/Msa020920/Msa010119	2	Msa022095/Msa004878
BP	GO:0006633	fatty acid biosynthetic process	5/869	10/6484	0.00601257	0.259142	Msa020390/Msa022095/Msa006305/Msa020920/Msa010119	5	4	Msa020390/Msa006305/Msa020920/Msa010119	1	Msa022095
BP	GO:0019752	carboxylic acid metabolic process	29/869	136/6484	0.00664248	0.260264	Msa020390/Msa011410/Msa011925/Msa005981/Msa011590/Msa011411/Msa018511/Msa004661/Msa000460/Msa016044/Msa022961/Msa016322/Msa006129/Msa022095/Msa003371/Msa016678/Msa000592/Msa004878/Msa006305/Msa018912/Msa017040/Msa020920/Msa015275/Msa015417/Msa010119/Msa023636/Msa021014/Msa014871/Msa007734	29	22	Msa020390/Msa011410/Msa011925/Msa005981/Msa011590/Msa011411/Msa018511/Msa004661/Msa000460/Msa016044/Msa022961/Msa016322/Msa003371/Msa016678/Msa000592/Msa006305/Msa018912/Msa020920/Msa015275/Msa015417/Msa010119/Msa023636	7	Msa006129/Msa022095/Msa004878/Msa017040/Msa021014/Msa014871/Msa007734
BP	GO:0006082	organic acid metabolic process	29/869	138/6484	0.00819025	0.271538	Msa020390/Msa011410/Msa011925/Msa005981/Msa011590/Msa011411/Msa018511/Msa004661/Msa000460/Msa016044/Msa022961/Msa016322/Msa006129/Msa022095/Msa003371/Msa016678/Msa000592/Msa004878/Msa006305/Msa018912/Msa017040/Msa020920/Msa015275/Msa015417/Msa010119/Msa023636/Msa021014/Msa014871/Msa007734	29	22	Msa020390/Msa011410/Msa011925/Msa005981/Msa011590/Msa011411/Msa018511/Msa004661/Msa000460/Msa016044/Msa022961/Msa016322/Msa003371/Msa016678/Msa000592/Msa006305/Msa018912/Msa020920/Msa015275/Msa015417/Msa010119/Msa023636	7	Msa006129/Msa022095/Msa004878/Msa017040/Msa021014/Msa014871/Msa007734
BP	GO:0043436	oxoacid metabolic process	29/869	138/6484	0.00819025	0.271538	Msa020390/Msa011410/Msa011925/Msa005981/Msa011590/Msa011411/Msa018511/Msa004661/Msa000460/Msa016044/Msa022961/Msa016322/Msa006129/Msa022095/Msa003371/Msa016678/Msa000592/Msa004878/Msa006305/Msa018912/Msa017040/Msa020920/Msa015275/Msa015417/Msa010119/Msa023636/Msa021014/Msa014871/Msa007734	29	22	Msa020390/Msa011410/Msa011925/Msa005981/Msa011590/Msa011411/Msa018511/Msa004661/Msa000460/Msa016044/Msa022961/Msa016322/Msa003371/Msa016678/Msa000592/Msa006305/Msa018912/Msa020920/Msa015275/Msa015417/Msa010119/Msa023636	7	Msa006129/Msa022095/Msa004878/Msa017040/Msa021014/Msa014871/Msa007734
BP	GO:0006869	lipid transport	10/869	34/6484	0.0112103	0.345117	Msa012096/Msa021628/Msa007081/Msa014933/Msa012095/Msa014934/Msa001950/novel.1138/Msa012094/Msa021192	10	6	Msa021628/Msa014933/Msa012095/Msa014934/Msa001950/Msa021192	4	Msa012096/Msa007081/novel.1138/Msa012094
BP	GO:0008610	lipid biosynthetic process	13/869	51/6484	0.014667	0.421431	Msa020390/Msa021971/Msa012724/Msa021177/Msa022095/Msa017196/Msa006305/Msa011902/Msa004845/Msa020920/Msa015711/Msa010119/Msa019715	13	11	Msa020390/Msa021971/Msa012724/Msa021177/Msa017196/Msa006305/Msa011902/Msa004845/Msa020920/Msa015711/Msa010119	2	Msa022095/Msa019715
BP	GO:0006732	coenzyme metabolic process	14/869	58/6484	0.018608	0.473393	Msa011925/Msa016657/Msa017592/Msa007633/Msa016044/Msa016678/Msa000592/Msa004878/Msa005625/Msa001486/Msa016433/Msa015275/Msa022212/Msa014871	14	11	Msa011925/Msa016657/Msa017592/Msa007633/Msa016044/Msa016678/Msa000592/Msa005625/Msa001486/Msa016433/Msa015275	3	Msa004878/Msa022212/Msa014871
BP	GO:0044255	cellular lipid metabolic process	18/869	81/6484	0.019326	0.473393	Msa020390/Msa021971/Msa018511/Msa021177/Msa002822/Msa001357/Msa022095/Msa003371/Msa017196/Msa006305/Msa011902/Msa018912/Msa020920/Msa015711/Msa010119/Msa002949/Msa019715/Msa001948	18	13	Msa020390/Msa021971/Msa018511/Msa021177/Msa003371/Msa017196/Msa006305/Msa011902/Msa018912/Msa020920/Msa015711/Msa010119/Msa002949	5	Msa002822/Msa001357/Msa022095/Msa019715/Msa001948
BP	GO:0005975	carbohydrate metabolic process	31/869	160/6484	0.0202521	0.473393	Msa017036/Msa011925/Msa005412/Msa008407/Msa003625/Msa008832/Msa016678/Msa000592/Msa004878/Msa014720/Msa011056/Msa000041/Msa021286/Msa004054/Msa020562/Msa003024/Msa015587/Msa015711/Msa017047/Msa005774/Msa017244/Msa008179/Msa004469/Msa018344/Msa013660/Msa002300/Msa009640/Msa023819/Msa005877/novel.676/Msa020323	31	21	Msa017036/Msa011925/Msa005412/Msa008407/Msa003625/Msa008832/Msa016678/Msa000592/Msa011056/Msa000041/Msa020562/Msa015587/Msa015711/Msa017047/Msa017244/Msa008179/Msa018344/Msa002300/Msa009640/Msa023819/Msa020323	10	Msa004878/Msa014720/Msa021286/Msa004054/Msa003024/Msa005774/Msa004469/Msa013660/Msa005877/novel.676
BP	GO:0015074	DNA integration	7/869	22/6484	0.0208688	0.473393	novel.893/novel.416/novel.62/novel.568/novel.235/novel.901/novel.300	7	7	novel.893/novel.416/novel.62/novel.568/novel.235/novel.901/novel.300	0
BP	GO:0010876	lipid localization	10/869	38/6484	0.024621	0.530055	Msa012096/Msa021628/Msa007081/Msa014933/Msa012095/Msa014934/Msa001950/novel.1138/Msa012094/Msa021192	10	6	Msa021628/Msa014933/Msa012095/Msa014934/Msa001950/Msa021192	4	Msa012096/Msa007081/novel.1138/Msa012094
BP	GO:0072330	monocarboxylic acid biosynthetic process	9/869	33/6484	0.0258263	0.530055	Msa020390/Msa011925/Msa022095/Msa016678/Msa000592/Msa004878/Msa006305/Msa020920/Msa010119	9	7	Msa020390/Msa011925/Msa016678/Msa000592/Msa006305/Msa020920/Msa010119	2	Msa022095/Msa004878
BP	GO:0051186	cofactor metabolic process	18/869	86/6484	0.0339649	0.655793	Msa001788/Msa004210/Msa011925/Msa016657/Msa017592/Msa007633/Msa007846/Msa016044/Msa016678/Msa000592/Msa017819/Msa004878/Msa005625/Msa001486/Msa016433/Msa015275/Msa022212/Msa014871	18	13	Msa004210/Msa011925/Msa016657/Msa017592/Msa007633/Msa016044/Msa016678/Msa000592/Msa017819/Msa005625/Msa001486/Msa016433/Msa015275	5	Msa001788/Msa007846/Msa004878/Msa022212/Msa014871
BP	GO:0009108	coenzyme biosynthetic process	12/869	52/6484	0.0389351	0.655793	Msa011925/Msa017592/Msa007633/Msa016044/Msa016678/Msa000592/Msa004878/Msa001486/Msa016433/Msa015275/Msa022212/Msa014871	12	9	Msa011925/Msa017592/Msa007633/Msa016044/Msa016678/Msa000592/Msa001486/Msa016433/Msa015275	3	Msa004878/Msa022212/Msa014871
BP	GO:1901605	alpha-amino acid metabolic process	7/869	25/6484	0.0411798	0.655793	Msa005981/Msa000460/Msa022961/Msa016322/Msa006129/Msa017040/Msa015417	7	5	Msa005981/Msa000460/Msa022961/Msa016322/Msa015417	2	Msa006129/Msa017040
BP	GO:0006955	immune response	16/869	76/6484	0.0418651	0.655793	Msa019374/Msa019372/novel.52/Msa002486/Msa013830/Msa019296/Msa005858/Msa012572/Msa005835/novel.772/Msa012801/Msa012802/Msa012803/Msa023776/novel.710/novel.885	16	3	Msa002486/Msa019296/novel.772	13	Msa019374/Msa019372/novel.52/Msa013830/Msa005858/Msa012572/Msa005835/Msa012801/Msa012802/Msa012803/Msa023776/novel.710/novel.885
BP	GO:0009056	catabolic process	26/869	139/6484	0.0464079	0.655793	Msa001788/Msa011925/Msa005981/Msa007207/Msa007633/Msa000460/Msa001364/Msa007846/Msa022041/Msa003371/Msa016678/Msa000592/Msa014099/Msa004878/Msa018238/Msa001730/Msa018607/Msa019368/Msa019371/Msa019370/Msa015417/Msa019369/Msa012083/Msa008976/Msa007880/Msa011975	26	15	Msa011925/Msa005981/Msa007207/Msa007633/Msa000460/Msa001364/Msa022041/Msa003371/Msa016678/Msa000592/Msa014099/Msa018238/Msa018607/Msa015417/Msa007880	11	Msa001788/Msa007846/Msa004878/Msa001730/Msa019368/Msa019371/Msa019370/Msa019369/Msa012083/Msa008976/Msa011975
BP	GO:0006778	porphyrin-containing compound metabolic process	4/869	11/6484	0.0486198	0.655793	Msa001788/Msa004210/Msa007846/Msa017819	4	2	Msa004210/Msa017819	2	Msa001788/Msa007846
BP	GO:0007050	cell cycle arrest	4/869	11/6484	0.0486198	0.655793	Msa009618/Msa023219/Msa003986/Msa009449	4	3	Msa009618/Msa023219/Msa003986	1	Msa009449
BP	GO:0009605	response to external stimulus	4/869	11/6484	0.0486198	0.655793	novel.307/Msa005814/Msa004383/Msa002780	4	2	Msa005814/Msa002780	2	novel.307/Msa004383
BP	GO:0016054	organic acid catabolic process	4/869	11/6484	0.0486198	0.655793	Msa005981/Msa000460/Msa003371/Msa015417	4	4	Msa005981/Msa000460/Msa003371/Msa015417	0
BP	GO:0046395	carboxylic acid catabolic process	4/869	11/6484	0.0486198	0.655793	Msa005981/Msa000460/Msa003371/Msa015417	4	4	Msa005981/Msa000460/Msa003371/Msa015417	0
BP	GO:0051188	cofactor biosynthetic process	13/869	60/6484	0.0513188	0.655793	Msa011925/Msa017592/Msa007633/Msa016044/Msa016678/Msa000592/Msa017819/Msa004878/Msa001486/Msa016433/Msa015275/Msa022212/Msa014871	13	10	Msa011925/Msa017592/Msa007633/Msa016044/Msa016678/Msa000592/Msa017819/Msa001486/Msa016433/Msa015275	3	Msa004878/Msa022212/Msa014871
BP	GO:0002376	immune system process	16/869	78/6484	0.05159	0.655793	Msa019374/Msa019372/novel.52/Msa002486/Msa013830/Msa019296/Msa005858/Msa012572/Msa005835/novel.772/Msa012801/Msa012802/Msa012803/Msa023776/novel.710/novel.885	16	3	Msa002486/Msa019296/novel.772	13	Msa019374/Msa019372/novel.52/Msa013830/Msa005858/Msa012572/Msa005835/Msa012801/Msa012802/Msa012803/Msa023776/novel.710/novel.885
BP	GO:0019318	hexose metabolic process	6/869	21/6484	0.0522282	0.655793	Msa017036/Msa003625/Msa003024/Msa017047/Msa017244/Msa004469	6	4	Msa017036/Msa003625/Msa017047/Msa017244	2	Msa003024/Msa004469
BP	GO:1901575	organic substance catabolic process	24/869	129/6484	0.057025	0.655793	Msa001788/Msa011925/Msa005981/Msa007207/Msa007633/Msa000460/Msa001364/Msa007846/Msa022041/Msa003371/Msa016678/Msa000592/Msa004878/Msa018238/Msa001730/Msa018607/Msa019368/Msa019371/Msa019370/Msa015417/Msa019369/Msa012083/Msa008976/Msa007880	24	14	Msa011925/Msa005981/Msa007207/Msa007633/Msa000460/Msa001364/Msa022041/Msa003371/Msa016678/Msa000592/Msa018238/Msa018607/Msa015417/Msa007880	10	Msa001788/Msa007846/Msa004878/Msa001730/Msa019368/Msa019371/Msa019370/Msa019369/Msa012083/Msa008976
BP	GO:0009116	nucleoside metabolic process	7/869	27/6484	0.0600937	0.655793	Msa007626/Msa017488/Msa010512/Msa011797/Msa023529/Msa018888/Msa014304	7	4	Msa007626/Msa017488/Msa010512/Msa023529	3	Msa011797/Msa018888/Msa014304
BP	GO:1901292	nucleoside phosphate catabolic process	7/869	27/6484	0.0600937	0.655793	Msa011925/Msa007207/Msa007633/Msa016678/Msa000592/Msa004878/Msa018238	7	6	Msa011925/Msa007207/Msa007633/Msa016678/Msa000592/Msa018238	1	Msa004878
BP	GO:1901657	glycosyl compound metabolic process	7/869	27/6484	0.0600937	0.655793	Msa007626/Msa017488/Msa010512/Msa011797/Msa023529/Msa018888/Msa014304	7	4	Msa007626/Msa017488/Msa010512/Msa023529	3	Msa011797/Msa018888/Msa014304
BP	GO:0019439	aromatic compound catabolic process	10/869	44/6484	0.0619123	0.655793	Msa001788/Msa011925/Msa007207/Msa007633/Msa000460/Msa007846/Msa016678/Msa000592/Msa004878/Msa018238	10	7	Msa011925/Msa007207/Msa007633/Msa000460/Msa016678/Msa000592/Msa018238	3	Msa001788/Msa007846/Msa004878
BP	GO:0005996	monosaccharide metabolic process	6/869	22/6484	0.063988	0.655793	Msa017036/Msa003625/Msa003024/Msa017047/Msa017244/Msa004469	6	4	Msa017036/Msa003625/Msa017047/Msa017244	2	Msa003024/Msa004469
BP	GO:0006313	transposition, DNA-mediated	4/869	12/6484	0.0654272	0.655793	novel.893/novel.62/novel.568/novel.901	4	4	novel.893/novel.62/novel.568/novel.901	0
BP	GO:0032196	transposition	4/869	12/6484	0.0654272	0.655793	novel.893/novel.62/novel.568/novel.901	4	4	novel.893/novel.62/novel.568/novel.901	0
BP	GO:0044282	small molecule catabolic process	4/869	12/6484	0.0654272	0.655793	Msa005981/Msa000460/Msa003371/Msa015417	4	4	Msa005981/Msa000460/Msa003371/Msa015417	0
BP	GO:1901565	organonitrogen compound catabolic process	15/869	75/6484	0.0700694	0.668241	Msa001788/Msa005981/Msa007633/Msa000460/Msa007846/Msa022041/Msa001730/Msa018607/Msa019368/Msa019371/Msa019370/Msa015417/Msa019369/Msa008976/Msa007880	15	7	Msa005981/Msa007633/Msa000460/Msa022041/Msa018607/Msa015417/Msa007880	8	Msa001788/Msa007846/Msa001730/Msa019368/Msa019371/Msa019370/Msa019369/Msa008976
BP	GO:1901361	organic cyclic compound catabolic process	10/869	45/6484	0.0704803	0.668241	Msa001788/Msa011925/Msa007207/Msa007633/Msa000460/Msa007846/Msa016678/Msa000592/Msa004878/Msa018238	10	7	Msa011925/Msa007207/Msa007633/Msa000460/Msa016678/Msa000592/Msa018238	3	Msa001788/Msa007846/Msa004878
BP	GO:0055086	nucleobase-containing small molecule metabolic process	26/869	145/6484	0.0713204	0.668241	Msa011925/Msa016657/Msa000814/Msa007207/Msa007633/Msa007626/Msa010513/Msa017488/Msa016678/Msa000592/novel.402/Msa016690/Msa010512/Msa004878/Msa001000/Msa018238/Msa005625/Msa000279/Msa016433/Msa011797/Msa023529/Msa018888/Msa012436/Msa014304/Msa014015/Msa011183	26	20	Msa011925/Msa016657/Msa000814/Msa007207/Msa007633/Msa007626/Msa010513/Msa017488/Msa016678/Msa000592/novel.402/Msa016690/Msa010512/Msa001000/Msa018238/Msa005625/Msa000279/Msa016433/Msa023529/Msa012436	6	Msa004878/Msa011797/Msa018888/Msa014304/Msa014015/Msa011183
BP	GO:0006733	oxidoreduction coenzyme metabolic process	8/869	34/6484	0.0757612	0.692959	Msa011925/Msa016657/Msa007633/Msa016678/Msa000592/Msa004878/Msa001486/Msa016433	8	7	Msa011925/Msa016657/Msa007633/Msa016678/Msa000592/Msa001486/Msa016433	1	Msa004878
BP	GO:0006310	DNA recombination	6/869	23/6484	0.0771741	0.692959	novel.893/Msa015494/novel.62/novel.568/Msa020087/novel.901	6	5	novel.893/novel.62/novel.568/Msa020087/novel.901	1	Msa015494
BP	GO:0044248	cellular catabolic process	21/869	119/6484	0.110695	0.945433	Msa001788/Msa011925/Msa005981/Msa007207/Msa007633/Msa000460/Msa007846/Msa022041/Msa003371/Msa016678/Msa000592/Msa004878/Msa018238/Msa018607/Msa019368/Msa019371/Msa019370/Msa015417/Msa019369/Msa008976/Msa011975	21	12	Msa011925/Msa005981/Msa007207/Msa007633/Msa000460/Msa022041/Msa003371/Msa016678/Msa000592/Msa018238/Msa018607/Msa015417	9	Msa001788/Msa007846/Msa004878/Msa019368/Msa019371/Msa019370/Msa019369/Msa008976/Msa011975
BP	GO:0044270	cellular nitrogen compound catabolic process	9/869	43/6484	0.112949	0.945433	Msa001788/Msa011925/Msa007207/Msa007633/Msa007846/Msa016678/Msa000592/Msa004878/Msa018238	9	6	Msa011925/Msa007207/Msa007633/Msa016678/Msa000592/Msa018238	3	Msa001788/Msa007846/Msa004878
BP	GO:0046700	heterocycle catabolic process	9/869	43/6484	0.112949	0.945433	Msa001788/Msa011925/Msa007207/Msa007633/Msa007846/Msa016678/Msa000592/Msa004878/Msa018238	9	6	Msa011925/Msa007207/Msa007633/Msa016678/Msa000592/Msa018238	3	Msa001788/Msa007846/Msa004878
BP	GO:0045786	negative regulation of cell cycle	5/869	20/6484	0.119251	0.945433	Msa009618/Msa023219/Msa003986/Msa011831/Msa009449	5	3	Msa009618/Msa023219/Msa003986	2	Msa011831/Msa009449
BP	GO:0009123	nucleoside monophosphate metabolic process	10/869	50/6484	0.12404	0.945433	Msa011925/Msa010513/Msa016678/Msa000592/novel.402/Msa016690/Msa004878/Msa001000/Msa018238/Msa000279	10	9	Msa011925/Msa010513/Msa016678/Msa000592/novel.402/Msa016690/Msa001000/Msa018238/Msa000279	1	Msa004878
BP	GO:0009166	nucleotide catabolic process	6/869	26/6484	0.125052	0.945433	Msa011925/Msa007207/Msa007633/Msa016678/Msa000592/Msa004878	6	5	Msa011925/Msa007207/Msa007633/Msa016678/Msa000592	1	Msa004878
BP	GO:0019362	pyridine nucleotide metabolic process	7/869	32/6484	0.127228	0.945433	Msa011925/Msa016657/Msa007633/Msa016678/Msa000592/Msa004878/Msa016433	7	6	Msa011925/Msa016657/Msa007633/Msa016678/Msa000592/Msa016433	1	Msa004878
BP	GO:0046434	organophosphate catabolic process	7/869	32/6484	0.127228	0.945433	Msa011925/Msa007207/Msa007633/Msa016678/Msa000592/Msa004878/Msa018238	7	6	Msa011925/Msa007207/Msa007633/Msa016678/Msa000592/Msa018238	1	Msa004878
BP	GO:0046496	nicotinamide nucleotide metabolic process	7/869	32/6484	0.127228	0.945433	Msa011925/Msa016657/Msa007633/Msa016678/Msa000592/Msa004878/Msa016433	7	6	Msa011925/Msa016657/Msa007633/Msa016678/Msa000592/Msa016433	1	Msa004878
BP	GO:0072524	pyridine-containing compound metabolic process	7/869	32/6484	0.127228	0.945433	Msa011925/Msa016657/Msa007633/Msa016678/Msa000592/Msa004878/Msa016433	7	6	Msa011925/Msa016657/Msa007633/Msa016678/Msa000592/Msa016433	1	Msa004878
BP	GO:0009124	nucleoside monophosphate biosynthetic process	8/869	39/6484	0.14246	1	Msa011925/Msa010513/Msa016678/Msa000592/novel.402/Msa016690/Msa004878/Msa000279	8	7	Msa011925/Msa010513/Msa016678/Msa000592/novel.402/Msa016690/Msa000279	1	Msa004878
BP	GO:0034404	nucleobase-containing small molecule biosynthetic process	8/869	39/6484	0.14246	1	Msa011925/Msa007207/Msa007633/Msa007626/Msa016678/Msa000592/Msa004878/Msa018238	8	7	Msa011925/Msa007207/Msa007633/Msa007626/Msa016678/Msa000592/Msa018238	1	Msa004878
BP	GO:0033993	response to lipid	12/869	65/6484	0.153477	1	Msa009463/Msa011657/Msa020066/Msa004191/Msa016799/Msa015402/Msa011824/Msa012277/Msa006897/Msa007327/Msa006895/Msa020065	12	7	Msa009463/Msa020066/Msa004191/Msa016799/Msa015402/Msa007327/Msa020065	5	Msa011657/Msa011824/Msa012277/Msa006897/Msa006895
BP	GO:0043401	steroid hormone mediated signaling pathway	12/869	65/6484	0.153477	1	Msa009463/Msa011657/Msa020066/Msa004191/Msa016799/Msa015402/Msa011824/Msa012277/Msa006897/Msa007327/Msa006895/Msa020065	12	7	Msa009463/Msa020066/Msa004191/Msa016799/Msa015402/Msa007327/Msa020065	5	Msa011657/Msa011824/Msa012277/Msa006897/Msa006895
BP	GO:0048545	response to steroid hormone	12/869	65/6484	0.153477	1	Msa009463/Msa011657/Msa020066/Msa004191/Msa016799/Msa015402/Msa011824/Msa012277/Msa006897/Msa007327/Msa006895/Msa020065	12	7	Msa009463/Msa020066/Msa004191/Msa016799/Msa015402/Msa007327/Msa020065	5	Msa011657/Msa011824/Msa012277/Msa006897/Msa006895
BP	GO:0071383	cellular response to steroid hormone stimulus	12/869	65/6484	0.153477	1	Msa009463/Msa011657/Msa020066/Msa004191/Msa016799/Msa015402/Msa011824/Msa012277/Msa006897/Msa007327/Msa006895/Msa020065	12	7	Msa009463/Msa020066/Msa004191/Msa016799/Msa015402/Msa007327/Msa020065	5	Msa011657/Msa011824/Msa012277/Msa006897/Msa006895
BP	GO:0071396	cellular response to lipid	12/869	65/6484	0.153477	1	Msa009463/Msa011657/Msa020066/Msa004191/Msa016799/Msa015402/Msa011824/Msa012277/Msa006897/Msa007327/Msa006895/Msa020065	12	7	Msa009463/Msa020066/Msa004191/Msa016799/Msa015402/Msa007327/Msa020065	5	Msa011657/Msa011824/Msa012277/Msa006897/Msa006895
BP	GO:0071407	cellular response to organic cyclic compound	12/869	65/6484	0.153477	1	Msa009463/Msa011657/Msa020066/Msa004191/Msa016799/Msa015402/Msa011824/Msa012277/Msa006897/Msa007327/Msa006895/Msa020065	12	7	Msa009463/Msa020066/Msa004191/Msa016799/Msa015402/Msa007327/Msa020065	5	Msa011657/Msa011824/Msa012277/Msa006897/Msa006895
BP	GO:0033013	tetrapyrrole metabolic process	4/869	16/6484	0.156921	1	Msa001788/Msa004210/Msa007846/Msa017819	4	2	Msa004210/Msa017819	2	Msa001788/Msa007846
BP	GO:0014070	response to organic cyclic compound	13/869	72/6484	0.159944	1	Msa009463/Msa011657/Msa020066/Msa004191/Msa005814/Msa016799/Msa015402/Msa011824/Msa012277/Msa006897/Msa007327/Msa006895/Msa020065	13	8	Msa009463/Msa020066/Msa004191/Msa005814/Msa016799/Msa015402/Msa007327/Msa020065	5	Msa011657/Msa011824/Msa012277/Msa006897/Msa006895
BP	GO:0019882	antigen processing and presentation	3/869	11/6484	0.174248	1	Msa002486/novel.772/Msa023776	3	2	Msa002486/novel.772	1	Msa023776
BP	GO:0009755	hormone-mediated signaling pathway	12/869	67/6484	0.179354	1	Msa009463/Msa011657/Msa020066/Msa004191/Msa016799/Msa015402/Msa011824/Msa012277/Msa006897/Msa007327/Msa006895/Msa020065	12	7	Msa009463/Msa020066/Msa004191/Msa016799/Msa015402/Msa007327/Msa020065	5	Msa011657/Msa011824/Msa012277/Msa006897/Msa006895
BP	GO:0009725	response to hormone	12/869	68/6484	0.193029	1	Msa009463/Msa011657/Msa020066/Msa004191/Msa016799/Msa015402/Msa011824/Msa012277/Msa006897/Msa007327/Msa006895/Msa020065	12	7	Msa009463/Msa020066/Msa004191/Msa016799/Msa015402/Msa007327/Msa020065	5	Msa011657/Msa011824/Msa012277/Msa006897/Msa006895
BP	GO:0032870	cellular response to hormone stimulus	12/869	68/6484	0.193029	1	Msa009463/Msa011657/Msa020066/Msa004191/Msa016799/Msa015402/Msa011824/Msa012277/Msa006897/Msa007327/Msa006895/Msa020065	12	7	Msa009463/Msa020066/Msa004191/Msa016799/Msa015402/Msa007327/Msa020065	5	Msa011657/Msa011824/Msa012277/Msa006897/Msa006895
BP	GO:0042221	response to chemical	17/869	102/6484	0.200323	1	Msa006295/Msa009463/Msa011657/Msa020066/Msa004191/Msa005814/Msa004383/Msa016799/Msa015402/Msa011824/Msa012277/Msa014890/Msa006897/Msa007327/Msa020652/Msa006895/Msa020065	17	8	Msa009463/Msa020066/Msa004191/Msa005814/Msa016799/Msa015402/Msa007327/Msa020065	9	Msa006295/Msa011657/Msa004383/Msa011824/Msa012277/Msa014890/Msa006897/Msa020652/Msa006895
BP	GO:0019363	pyridine nucleotide biosynthetic process	6/869	30/6484	0.205941	1	Msa011925/Msa007633/Msa016678/Msa000592/Msa004878/Msa016433	6	5	Msa011925/Msa007633/Msa016678/Msa000592/Msa016433	1	Msa004878
BP	GO:0072525	pyridine-containing compound biosynthetic process	6/869	30/6484	0.205941	1	Msa011925/Msa007633/Msa016678/Msa000592/Msa004878/Msa016433	6	5	Msa011925/Msa007633/Msa016678/Msa000592/Msa016433	1	Msa004878
BP	GO:0017144	drug metabolic process	12/869	69/6484	0.207163	1	Msa011925/Msa005981/Msa017592/Msa000460/Msa016678/Msa000592/novel.402/Msa016690/Msa004878/Msa001000/Msa014492/Msa022212	12	10	Msa011925/Msa005981/Msa017592/Msa000460/Msa016678/Msa000592/novel.402/Msa016690/Msa001000/Msa014492	2	Msa004878/Msa022212
BP	GO:0009607	response to biotic stimulus	3/869	12/6484	0.210522	1	novel.307/Msa009447/Msa002780	3	1	Msa002780	2	novel.307/Msa009447
BP	GO:0001522	pseudouridine synthesis	4/869	18/6484	0.21403	1	Msa022994/Msa014409/Msa022074/Msa022478	4	3	Msa022994/Msa014409/Msa022074	1	Msa022478
BP	GO:0006575	cellular modified amino acid metabolic process	4/869	18/6484	0.21403	1	Msa016044/Msa015275/Msa014871/Msa019715	4	2	Msa016044/Msa015275	2	Msa014871/Msa019715
BP	GO:0034655	nucleobase-containing compound catabolic process	7/869	37/6484	0.219811	1	Msa011925/Msa007207/Msa007633/Msa016678/Msa000592/Msa004878/Msa018238	7	6	Msa011925/Msa007207/Msa007633/Msa016678/Msa000592/Msa018238	1	Msa004878
BP	GO:0042157	lipoprotein metabolic process	6/869	31/6484	0.228588	1	Msa012096/Msa007081/Msa012095/novel.1138/Msa012094/Msa021192	6	2	Msa012095/Msa021192	4	Msa012096/Msa007081/novel.1138/Msa012094
BP	GO:0009127	purine nucleoside monophosphate biosynthetic process	7/869	38/6484	0.240702	1	Msa011925/Msa010513/Msa016678/Msa000592/novel.402/Msa016690/Msa004878	7	6	Msa011925/Msa010513/Msa016678/Msa000592/novel.402/Msa016690	1	Msa004878
BP	GO:0009156	ribonucleoside monophosphate biosynthetic process	7/869	38/6484	0.240702	1	Msa011925/Msa010513/Msa016678/Msa000592/novel.402/Msa016690/Msa004878	7	6	Msa011925/Msa010513/Msa016678/Msa000592/novel.402/Msa016690	1	Msa004878
BP	GO:0009168	purine ribonucleoside monophosphate biosynthetic process	7/869	38/6484	0.240702	1	Msa011925/Msa010513/Msa016678/Msa000592/novel.402/Msa016690/Msa004878	7	6	Msa011925/Msa010513/Msa016678/Msa000592/novel.402/Msa016690	1	Msa004878
BP	GO:0009719	response to endogenous stimulus	13/869	81/6484	0.285328	1	Msa009463/Msa011657/Msa020066/Msa004191/Msa016799/Msa015402/Msa011824/Msa012277/Msa006897/Msa007327/Msa020652/Msa006895/Msa020065	13	7	Msa009463/Msa020066/Msa004191/Msa016799/Msa015402/Msa007327/Msa020065	6	Msa011657/Msa011824/Msa012277/Msa006897/Msa020652/Msa006895
BP	GO:0071495	cellular response to endogenous stimulus	13/869	81/6484	0.285328	1	Msa009463/Msa011657/Msa020066/Msa004191/Msa016799/Msa015402/Msa011824/Msa012277/Msa006897/Msa007327/Msa020652/Msa006895/Msa020065	13	7	Msa009463/Msa020066/Msa004191/Msa016799/Msa015402/Msa007327/Msa020065	6	Msa011657/Msa011824/Msa012277/Msa006897/Msa020652/Msa006895
BP	GO:0016051	carbohydrate biosynthetic process	3/869	14/6484	0.286821	1	Msa015711/Msa004469/Msa023819	3	2	Msa015711/Msa023819	1	Msa004469
BP	GO:0009126	purine nucleoside monophosphate metabolic process	8/869	48/6484	0.310657	1	Msa011925/Msa010513/Msa016678/Msa000592/novel.402/Msa016690/Msa004878/Msa001000	8	7	Msa011925/Msa010513/Msa016678/Msa000592/novel.402/Msa016690/Msa001000	1	Msa004878
BP	GO:0009161	ribonucleoside monophosphate metabolic process	8/869	48/6484	0.310657	1	Msa011925/Msa010513/Msa016678/Msa000592/novel.402/Msa016690/Msa004878/Msa001000	8	7	Msa011925/Msa010513/Msa016678/Msa000592/novel.402/Msa016690/Msa001000	1	Msa004878
BP	GO:0009167	purine ribonucleoside monophosphate metabolic process	8/869	48/6484	0.310657	1	Msa011925/Msa010513/Msa016678/Msa000592/novel.402/Msa016690/Msa004878/Msa001000	8	7	Msa011925/Msa010513/Msa016678/Msa000592/novel.402/Msa016690/Msa001000	1	Msa004878
BP	GO:0070887	cellular response to chemical stimulus	13/869	83/6484	0.316738	1	Msa009463/Msa011657/Msa020066/Msa004191/Msa016799/Msa015402/Msa011824/Msa012277/Msa006897/Msa007327/Msa020652/Msa006895/Msa020065	13	7	Msa009463/Msa020066/Msa004191/Msa016799/Msa015402/Msa007327/Msa020065	6	Msa011657/Msa011824/Msa012277/Msa006897/Msa020652/Msa006895
BP	GO:0071310	cellular response to organic substance	13/869	83/6484	0.316738	1	Msa009463/Msa011657/Msa020066/Msa004191/Msa016799/Msa015402/Msa011824/Msa012277/Msa006897/Msa007327/Msa020652/Msa006895/Msa020065	13	7	Msa009463/Msa020066/Msa004191/Msa016799/Msa015402/Msa007327/Msa020065	6	Msa011657/Msa011824/Msa012277/Msa006897/Msa020652/Msa006895
BP	GO:0007009	plasma membrane organization	3/869	15/6484	0.325823	1	Msa022757/Msa004757/Msa009992	3	2	Msa004757/Msa009992	1	Msa022757
BP	GO:0016042	lipid catabolic process	3/869	15/6484	0.325823	1	Msa001364/Msa003371/Msa012083	3	2	Msa001364/Msa003371	1	Msa012083
BP	GO:0010033	response to organic substance	14/869	91/6484	0.331941	1	Msa009463/Msa011657/Msa020066/Msa004191/Msa005814/Msa016799/Msa015402/Msa011824/Msa012277/Msa006897/Msa007327/Msa020652/Msa006895/Msa020065	14	8	Msa009463/Msa020066/Msa004191/Msa005814/Msa016799/Msa015402/Msa007327/Msa020065	6	Msa011657/Msa011824/Msa012277/Msa006897/Msa020652/Msa006895
BP	GO:0006753	nucleoside phosphate metabolic process	19/869	127/6484	0.339054	1	Msa011925/Msa016657/Msa007207/Msa007633/Msa007626/Msa010513/Msa016678/Msa000592/novel.402/Msa016690/Msa004878/Msa001000/Msa018238/Msa005625/Msa000279/Msa016433/Msa012436/Msa014015/Msa011183	19	16	Msa011925/Msa016657/Msa007207/Msa007633/Msa007626/Msa010513/Msa016678/Msa000592/novel.402/Msa016690/Msa001000/Msa018238/Msa005625/Msa000279/Msa016433/Msa012436	3	Msa004878/Msa014015/Msa011183
BP	GO:0006090	pyruvate metabolic process	4/869	22/6484	0.339899	1	Msa011925/Msa016678/Msa000592/Msa004878	4	3	Msa011925/Msa016678/Msa000592	1	Msa004878
BP	GO:0006096	glycolytic process	4/869	22/6484	0.339899	1	Msa011925/Msa016678/Msa000592/Msa004878	4	3	Msa011925/Msa016678/Msa000592	1	Msa004878
BP	GO:0006757	ATP generation from ADP	4/869	22/6484	0.339899	1	Msa011925/Msa016678/Msa000592/Msa004878	4	3	Msa011925/Msa016678/Msa000592	1	Msa004878
BP	GO:0009135	purine nucleoside diphosphate metabolic process	4/869	22/6484	0.339899	1	Msa011925/Msa016678/Msa000592/Msa004878	4	3	Msa011925/Msa016678/Msa000592	1	Msa004878
BP	GO:0009179	purine ribonucleoside diphosphate metabolic process	4/869	22/6484	0.339899	1	Msa011925/Msa016678/Msa000592/Msa004878	4	3	Msa011925/Msa016678/Msa000592	1	Msa004878
BP	GO:0009185	ribonucleoside diphosphate metabolic process	4/869	22/6484	0.339899	1	Msa011925/Msa016678/Msa000592/Msa004878	4	3	Msa011925/Msa016678/Msa000592	1	Msa004878
BP	GO:0042866	pyruvate biosynthetic process	4/869	22/6484	0.339899	1	Msa011925/Msa016678/Msa000592/Msa004878	4	3	Msa011925/Msa016678/Msa000592	1	Msa004878
BP	GO:0046031	ADP metabolic process	4/869	22/6484	0.339899	1	Msa011925/Msa016678/Msa000592/Msa004878	4	3	Msa011925/Msa016678/Msa000592	1	Msa004878
BP	GO:0007266	Rho protein signal transduction	15/869	99/6484	0.345905	1	Msa015264/Msa012011/Msa017221/Msa010392/Msa023041/Msa001990/Msa016034/Msa009887/Msa016603/Msa015265/Msa003000/Msa002158/Msa013229/Msa010321/Msa003052	15	5	Msa015264/Msa001990/Msa015265/Msa010321/Msa003052	10	Msa012011/Msa017221/Msa010392/Msa023041/Msa016034/Msa009887/Msa016603/Msa003000/Msa002158/Msa013229
BP	GO:0035023	regulation of Rho protein signal transduction	15/869	99/6484	0.345905	1	Msa015264/Msa012011/Msa017221/Msa010392/Msa023041/Msa001990/Msa016034/Msa009887/Msa016603/Msa015265/Msa003000/Msa002158/Msa013229/Msa010321/Msa003052	15	5	Msa015264/Msa001990/Msa015265/Msa010321/Msa003052	10	Msa012011/Msa017221/Msa010392/Msa023041/Msa016034/Msa009887/Msa016603/Msa003000/Msa002158/Msa013229
BP	GO:0009451	RNA modification	5/869	29/6484	0.346916	1	Msa022994/Msa014409/Msa022074/Msa022478/Msa003856	5	4	Msa022994/Msa014409/Msa022074/Msa003856	1	Msa022478
BP	GO:0019359	nicotinamide nucleotide biosynthetic process	5/869	29/6484	0.346916	1	Msa011925/Msa016678/Msa000592/Msa004878/Msa016433	5	4	Msa011925/Msa016678/Msa000592/Msa016433	1	Msa004878
BP	GO:0006754	ATP biosynthetic process	6/869	36/6484	0.350567	1	Msa011925/Msa016678/Msa000592/novel.402/Msa016690/Msa004878	6	5	Msa011925/Msa016678/Msa000592/novel.402/Msa016690	1	Msa004878
BP	GO:0016052	carbohydrate catabolic process	4/869	23/6484	0.372227	1	Msa011925/Msa016678/Msa000592/Msa004878	4	3	Msa011925/Msa016678/Msa000592	1	Msa004878
BP	GO:0016311	dephosphorylation	15/869	102/6484	0.391458	1	Msa021801/Msa013837/Msa008924/Msa002822/Msa006150/Msa003119/Msa019056/Msa001646/Msa009427/Msa009957/Msa021506/Msa008217/Msa008050/Msa020619/Msa010928	15	7	Msa013837/Msa006150/Msa003119/Msa019056/Msa009957/Msa008050/Msa010928	8	Msa021801/Msa008924/Msa002822/Msa001646/Msa009427/Msa021506/Msa008217/Msa020619
BP	GO:0006213	pyrimidine nucleoside metabolic process	2/869	10/6484	0.395826	1	Msa007626/Msa023529	2	2	Msa007626/Msa023529	0
BP	GO:0006835	dicarboxylic acid transport	2/869	10/6484	0.395826	1	Msa010761/Msa008649	2	0		2	Msa010761/Msa008649
BP	GO:0040011	locomotion	2/869	10/6484	0.395826	1	Msa004383/Msa010522	2	1	Msa010522	1	Msa004383
BP	GO:0044272	sulfur compound biosynthetic process	2/869	10/6484	0.395826	1	Msa022961/Msa022212	2	1	Msa022961	1	Msa022212
BP	GO:0048585	negative regulation of response to stimulus	2/869	10/6484	0.395826	1	Msa017897/Msa017925	2	1	Msa017897	1	Msa017925
BP	GO:0070925	organelle assembly	2/869	10/6484	0.395826	1	novel.1107/Msa011975	2	1	novel.1107	1	Msa011975
BP	GO:0009117	nucleotide metabolic process	18/869	124/6484	0.39591	1	Msa011925/Msa016657/Msa007207/Msa007633/Msa007626/Msa010513/Msa016678/Msa000592/novel.402/Msa016690/Msa004878/Msa001000/Msa005625/Msa000279/Msa016433/Msa012436/Msa014015/Msa011183	18	15	Msa011925/Msa016657/Msa007207/Msa007633/Msa007626/Msa010513/Msa016678/Msa000592/novel.402/Msa016690/Msa001000/Msa005625/Msa000279/Msa016433/Msa012436	3	Msa004878/Msa014015/Msa011183
BP	GO:0009142	nucleoside triphosphate biosynthetic process	7/869	45/6484	0.398709	1	Msa011925/Msa007626/Msa016678/Msa000592/novel.402/Msa016690/Msa004878	7	6	Msa011925/Msa007626/Msa016678/Msa000592/novel.402/Msa016690	1	Msa004878
BP	GO:0009145	purine nucleoside triphosphate biosynthetic process	7/869	45/6484	0.398709	1	Msa011925/Msa007626/Msa016678/Msa000592/novel.402/Msa016690/Msa004878	7	6	Msa011925/Msa007626/Msa016678/Msa000592/novel.402/Msa016690	1	Msa004878
BP	GO:0009201	ribonucleoside triphosphate biosynthetic process	7/869	45/6484	0.398709	1	Msa011925/Msa007626/Msa016678/Msa000592/novel.402/Msa016690/Msa004878	7	6	Msa011925/Msa007626/Msa016678/Msa000592/novel.402/Msa016690	1	Msa004878
BP	GO:0009206	purine ribonucleoside triphosphate biosynthetic process	7/869	45/6484	0.398709	1	Msa011925/Msa007626/Msa016678/Msa000592/novel.402/Msa016690/Msa004878	7	6	Msa011925/Msa007626/Msa016678/Msa000592/novel.402/Msa016690	1	Msa004878
BP	GO:0006165	nucleoside diphosphate phosphorylation	5/869	31/6484	0.403288	1	Msa011925/Msa007626/Msa016678/Msa000592/Msa004878	5	4	Msa011925/Msa007626/Msa016678/Msa000592	1	Msa004878
BP	GO:0022402	cell cycle process	5/869	31/6484	0.403288	1	Msa009618/Msa023219/Msa003986/Msa011831/Msa009449	5	3	Msa009618/Msa023219/Msa003986	2	Msa011831/Msa009449
BP	GO:0046939	nucleotide phosphorylation	5/869	31/6484	0.403288	1	Msa011925/Msa007626/Msa016678/Msa000592/Msa004878	5	4	Msa011925/Msa007626/Msa016678/Msa000592	1	Msa004878
BP	GO:0051726	regulation of cell cycle	5/869	31/6484	0.403288	1	Msa009618/Msa023219/Msa003986/Msa011831/Msa009449	5	3	Msa009618/Msa023219/Msa003986	2	Msa011831/Msa009449
BP	GO:0019637	organophosphate metabolic process	26/869	183/6484	0.405761	1	Msa011925/Msa016657/Msa007207/Msa007633/Msa007626/Msa021177/Msa002822/Msa001357/Msa010513/Msa016678/Msa000592/novel.402/Msa016690/Msa004878/Msa001000/Msa017196/Msa018238/Msa015912/Msa005625/Msa000279/Msa016433/Msa015711/Msa012436/Msa019715/Msa014015/Msa011183	26	20	Msa011925/Msa016657/Msa007207/Msa007633/Msa007626/Msa021177/Msa010513/Msa016678/Msa000592/novel.402/Msa016690/Msa001000/Msa017196/Msa018238/Msa015912/Msa005625/Msa000279/Msa016433/Msa015711/Msa012436	6	Msa002822/Msa001357/Msa004878/Msa019715/Msa014015/Msa011183
BP	GO:0046034	ATP metabolic process	7/869	46/6484	0.421906	1	Msa011925/Msa016678/Msa000592/novel.402/Msa016690/Msa004878/Msa001000	7	6	Msa011925/Msa016678/Msa000592/novel.402/Msa016690/Msa001000	1	Msa004878
BP	GO:0006091	generation of precursor metabolites and energy	5/869	32/6484	0.431309	1	Msa011925/Msa016678/Msa000592/Msa004878/Msa023819	5	4	Msa011925/Msa016678/Msa000592/Msa023819	1	Msa004878
BP	GO:0006836	neurotransmitter transport	4/869	25/6484	0.436299	1	Msa020318/Msa016933/Msa009349/Msa017414	4	3	Msa020318/Msa016933/Msa017414	1	Msa009349
BP	GO:0008654	phospholipid biosynthetic process	4/869	25/6484	0.436299	1	Msa021177/Msa017196/Msa015711/Msa019715	4	3	Msa021177/Msa017196/Msa015711	1	Msa019715
BP	GO:0010256	endomembrane system organization	3/869	18/6484	0.441252	1	Msa022757/Msa004757/Msa009992	3	2	Msa004757/Msa009992	1	Msa022757
BP	GO:0072527	pyrimidine-containing compound metabolic process	3/869	18/6484	0.441252	1	Msa007626/Msa000279/Msa023529	3	3	Msa007626/Msa000279/Msa023529	0
BP	GO:0006470	protein dephosphorylation	14/869	98/6484	0.442614	1	Msa021801/Msa013837/Msa008924/Msa006150/Msa003119/Msa019056/Msa001646/Msa009427/Msa009957/Msa021506/Msa008217/Msa008050/Msa020619/Msa010928	14	7	Msa013837/Msa006150/Msa003119/Msa019056/Msa009957/Msa008050/Msa010928	7	Msa021801/Msa008924/Msa001646/Msa009427/Msa021506/Msa008217/Msa020619
BP	GO:0007205	protein kinase C-activating G-protein coupled receptor signaling pathway	2/869	11/6484	0.445066	1	Msa001054/Msa018422	2	2	Msa001054/Msa018422	0
BP	GO:0030258	lipid modification	2/869	11/6484	0.445066	1	Msa002822/Msa003371	2	1	Msa003371	1	Msa002822
BP	GO:0009132	nucleoside diphosphate metabolic process	5/869	33/6484	0.459043	1	Msa011925/Msa007626/Msa016678/Msa000592/Msa004878	5	4	Msa011925/Msa007626/Msa016678/Msa000592	1	Msa004878
BP	GO:0006508	proteolysis	61/869	447/6484	0.460089	1	Msa005219/Msa008902/Msa016135/Msa023397/Msa010053/Msa002237/Msa007732/Msa005874/Msa006254/Msa000174/Msa022041/novel.179/Msa017619/Msa010756/novel.992/Msa012018/Msa015794/Msa005875/Msa003836/Msa015515/Msa004702/Msa003042/Msa020237/Msa018607/Msa016714/Msa019171/Msa011479/Msa010640/Msa019368/Msa022603/Msa006016/Msa011062/Msa004667/Msa019371/Msa006227/Msa002856/Msa003689/Msa019370/Msa010637/Msa022407…	61	25	Msa008902/Msa016135/Msa002237/Msa000174/Msa022041/novel.179/Msa017619/Msa018607/Msa019171/Msa011479/Msa011062/Msa004667/Msa006227/Msa022407/Msa003081/Msa022456/Msa011021/Msa018350/Msa010471/Msa009911/Msa012002/novel.154/Msa008134/Msa014709/Msa001958	36	Msa005219/Msa023397/Msa010053/Msa007732/Msa005874/Msa006254/Msa010756/novel.992/Msa012018/Msa015794/Msa005875/Msa003836/Msa015515/Msa004702/Msa003042/Msa020237/Msa016714/Msa010640/Msa019368/Msa022603/Msa006016/Msa019371/Msa002856/Msa003689/Msa019370/Msa010637/Msa019369/Msa002982/Msa008976/novel.1011/Msa012349/Msa019657/Msa018936/novel.91/Msa000391/Msa021675
BP	GO:0000226	microtubule cytoskeleton organization	4/869	26/6484	0.467667	1	Msa012137/Msa001484/Msa020537/Msa011831	4	2	Msa012137/Msa001484	2	Msa020537/Msa011831
BP	GO:0009187	cyclic nucleotide metabolic process	4/869	26/6484	0.467667	1	Msa007207/Msa012436/Msa014015/Msa011183	4	2	Msa007207/Msa012436	2	Msa014015/Msa011183
BP	GO:0006979	response to oxidative stress	3/869	19/6484	0.47815	1	Msa016224/Msa013834/Msa014890	3	2	Msa016224/Msa013834	1	Msa014890
BP	GO:0009165	nucleotide biosynthetic process	14/869	101/6484	0.490232	1	Msa011925/Msa007633/Msa007626/Msa010513/Msa016678/Msa000592/novel.402/Msa016690/Msa004878/Msa000279/Msa016433/Msa012436/Msa014015/Msa011183	14	11	Msa011925/Msa007633/Msa007626/Msa010513/Msa016678/Msa000592/novel.402/Msa016690/Msa000279/Msa016433/Msa012436	3	Msa004878/Msa014015/Msa011183
BP	GO:1901293	nucleoside phosphate biosynthetic process	14/869	101/6484	0.490232	1	Msa011925/Msa007633/Msa007626/Msa010513/Msa016678/Msa000592/novel.402/Msa016690/Msa004878/Msa000279/Msa016433/Msa012436/Msa014015/Msa011183	14	11	Msa011925/Msa007633/Msa007626/Msa010513/Msa016678/Msa000592/novel.402/Msa016690/Msa000279/Msa016433/Msa012436	3	Msa004878/Msa014015/Msa011183
BP	GO:0006541	glutamine metabolic process	2/869	12/6484	0.491974	1	Msa006129/Msa017040	2	0		2	Msa006129/Msa017040
BP	GO:0042493	response to drug	2/869	12/6484	0.491974	1	Msa006295/Msa005814	2	1	Msa005814	1	Msa006295
BP	GO:0051235	maintenance of location	2/869	12/6484	0.491974	1	Msa009725/Msa007484	2	2	Msa009725/Msa007484	0
BP	GO:1901700	response to oxygen-containing compound	2/869	12/6484	0.491974	1	Msa005814/Msa014890	2	1	Msa005814	1	Msa014890
BP	GO:0090407	organophosphate biosynthetic process	18/869	131/6484	0.493683	1	Msa011925/Msa007633/Msa007626/Msa021177/Msa010513/Msa016678/Msa000592/novel.402/Msa016690/Msa004878/Msa017196/Msa000279/Msa016433/Msa015711/Msa012436/Msa019715/Msa014015/Msa011183	18	14	Msa011925/Msa007633/Msa007626/Msa021177/Msa010513/Msa016678/Msa000592/novel.402/Msa016690/Msa017196/Msa000279/Msa016433/Msa015711/Msa012436	4	Msa004878/Msa019715/Msa014015/Msa011183
BP	GO:0055085	transmembrane transport	60/869	444/6484	0.494261	1	Msa020606/Msa011856/Msa019452/Msa009025/Msa015511/Msa017685/Msa016709/Msa014504/Msa023190/Msa000343/Msa009524/Msa006084/Msa015673/Msa009035/Msa007697/Msa021186/Msa005429/Msa015600/Msa005239/Msa010052/novel.402/Msa016690/Msa005814/Msa001000/Msa019414/Msa000991/Msa006063/Msa019367/novel.108/Msa013098/Msa006945/Msa018540/Msa023920/Msa013428/Msa000257/Msa023312/Msa005795/Msa001485/Msa012837/Msa017464…	60	38	Msa020606/Msa011856/Msa015511/Msa016709/Msa014504/Msa023190/Msa000343/Msa006084/Msa015673/Msa021186/Msa005239/novel.402/Msa016690/Msa005814/Msa001000/Msa000991/Msa006063/novel.108/Msa013098/Msa023920/Msa000257/Msa023312/Msa005795/Msa001485/Msa017464/Msa017077/Msa005580/Msa010032/Msa005727/Msa015969/Msa022960/Msa015149/Msa001413/Msa019089/Msa023316/Msa008971/Msa002987/Msa020740	22	Msa019452/Msa009025/Msa017685/Msa009524/Msa009035/Msa007697/Msa005429/Msa015600/Msa010052/Msa019414/Msa019367/Msa006945/Msa018540/Msa013428/Msa012837/novel.1115/Msa020322/Msa022606/Msa020619/Msa020287/Msa023863/Msa002460
BP	GO:0019693	ribose phosphate metabolic process	11/869	79/6484	0.495638	1	Msa011925/Msa016657/Msa007626/Msa010513/Msa016678/Msa000592/novel.402/Msa016690/Msa004878/Msa001000/Msa005625	11	10	Msa011925/Msa016657/Msa007626/Msa010513/Msa016678/Msa000592/novel.402/Msa016690/Msa001000/Msa005625	1	Msa004878
BP	GO:0009144	purine nucleoside triphosphate metabolic process	8/869	57/6484	0.502672	1	Msa011925/Msa007626/Msa016678/Msa000592/novel.402/Msa016690/Msa004878/Msa001000	8	7	Msa011925/Msa007626/Msa016678/Msa000592/novel.402/Msa016690/Msa001000	1	Msa004878
BP	GO:0009199	ribonucleoside triphosphate metabolic process	8/869	57/6484	0.502672	1	Msa011925/Msa007626/Msa016678/Msa000592/novel.402/Msa016690/Msa004878/Msa001000	8	7	Msa011925/Msa007626/Msa016678/Msa000592/novel.402/Msa016690/Msa001000	1	Msa004878
BP	GO:0009205	purine ribonucleoside triphosphate metabolic process	8/869	57/6484	0.502672	1	Msa011925/Msa007626/Msa016678/Msa000592/novel.402/Msa016690/Msa004878/Msa001000	8	7	Msa011925/Msa007626/Msa016678/Msa000592/novel.402/Msa016690/Msa001000	1	Msa004878
BP	GO:0098660	inorganic ion transmembrane transport	8/869	57/6484	0.502672	1	Msa021186/Msa005239/novel.402/Msa016690/Msa001000/Msa000257/Msa012837/Msa022960	8	7	Msa021186/Msa005239/novel.402/Msa016690/Msa001000/Msa000257/Msa022960	1	Msa012837
BP	GO:0007265	Ras protein signal transduction	16/869	117/6484	0.506768	1	Msa015264/Msa012011/Msa017221/Msa010392/Msa023041/Msa001990/Msa016034/Msa009887/Msa007074/Msa016603/Msa015265/Msa003000/Msa002158/Msa013229/Msa010321/Msa003052	16	5	Msa015264/Msa001990/Msa015265/Msa010321/Msa003052	11	Msa012011/Msa017221/Msa010392/Msa023041/Msa016034/Msa009887/Msa007074/Msa016603/Msa003000/Msa002158/Msa013229
BP	GO:0046578	regulation of Ras protein signal transduction	16/869	117/6484	0.506768	1	Msa015264/Msa012011/Msa017221/Msa010392/Msa023041/Msa001990/Msa016034/Msa009887/Msa007074/Msa016603/Msa015265/Msa003000/Msa002158/Msa013229/Msa010321/Msa003052	16	5	Msa015264/Msa001990/Msa015265/Msa010321/Msa003052	11	Msa012011/Msa017221/Msa010392/Msa023041/Msa016034/Msa009887/Msa007074/Msa016603/Msa003000/Msa002158/Msa013229
BP	GO:0051056	regulation of small GTPase mediated signal transduction	18/869	132/6484	0.507516	1	Msa015264/Msa012011/Msa017221/Msa010392/Msa023041/Msa001990/Msa016034/Msa009887/Msa007074/Msa004605/Msa016603/Msa015265/Msa003000/Msa002158/Msa015022/Msa013229/Msa010321/Msa003052	18	6	Msa015264/Msa001990/Msa015265/Msa015022/Msa010321/Msa003052	12	Msa012011/Msa017221/Msa010392/Msa023041/Msa016034/Msa009887/Msa007074/Msa004605/Msa016603/Msa003000/Msa002158/Msa013229
BP	GO:0010941	regulation of cell death	9/869	65/6484	0.513145	1	Msa013717/Msa023589/Msa010022/Msa013603/Msa016449/Msa011399/Msa007249/Msa021478/Msa007783	9	1	Msa021478	8	Msa013717/Msa023589/Msa010022/Msa013603/Msa016449/Msa011399/Msa007249/Msa007783
BP	GO:0042981	regulation of apoptotic process	9/869	65/6484	0.513145	1	Msa013717/Msa023589/Msa010022/Msa013603/Msa016449/Msa011399/Msa007249/Msa021478/Msa007783	9	1	Msa021478	8	Msa013717/Msa023589/Msa010022/Msa013603/Msa016449/Msa011399/Msa007249/Msa007783
BP	GO:0043067	regulation of programmed cell death	9/869	65/6484	0.513145	1	Msa013717/Msa023589/Msa010022/Msa013603/Msa016449/Msa011399/Msa007249/Msa021478/Msa007783	9	1	Msa021478	8	Msa013717/Msa023589/Msa010022/Msa013603/Msa016449/Msa011399/Msa007249/Msa007783
BP	GO:0009141	nucleoside triphosphate metabolic process	8/869	58/6484	0.52342	1	Msa011925/Msa007626/Msa016678/Msa000592/novel.402/Msa016690/Msa004878/Msa001000	8	7	Msa011925/Msa007626/Msa016678/Msa000592/novel.402/Msa016690/Msa001000	1	Msa004878
BP	GO:0001558	regulation of cell growth	4/869	28/6484	0.528298	1	Msa019798/Msa011184/Msa011077/Msa014014	4	1	Msa019798	3	Msa011184/Msa011077/Msa014014
BP	GO:0016049	cell growth	4/869	28/6484	0.528298	1	Msa019798/Msa011184/Msa011077/Msa014014	4	1	Msa019798	3	Msa011184/Msa011077/Msa014014
BP	GO:0040008	regulation of growth	4/869	28/6484	0.528298	1	Msa019798/Msa011184/Msa011077/Msa014014	4	1	Msa019798	3	Msa011184/Msa011077/Msa014014
BP	GO:0009064	glutamine family amino acid metabolic process	2/869	13/6484	0.536292	1	Msa006129/Msa017040	2	0		2	Msa006129/Msa017040
BP	GO:0040007	growth	8/869	59/6484	0.543854	1	Msa019798/Msa011184/Msa004239/Msa003930/Msa004038/Msa011077/Msa014014/Msa012441	8	4	Msa019798/Msa004239/Msa003930/Msa012441	4	Msa011184/Msa004038/Msa011077/Msa014014
BP	GO:0048523	negative regulation of cellular process	8/869	59/6484	0.543854	1	Msa009618/Msa023219/Msa017897/Msa003986/Msa011831/Msa009449/Msa012630/Msa017925	8	4	Msa009618/Msa023219/Msa017897/Msa003986	4	Msa011831/Msa009449/Msa012630/Msa017925
BP	GO:0072521	purine-containing compound metabolic process	11/869	82/6484	0.548193	1	Msa011925/Msa000814/Msa007626/Msa010513/Msa016678/Msa000592/novel.402/Msa016690/Msa004878/Msa001000/Msa005625	11	10	Msa011925/Msa000814/Msa007626/Msa010513/Msa016678/Msa000592/novel.402/Msa016690/Msa001000/Msa005625	1	Msa004878
BP	GO:0044257	cellular protein catabolic process	7/869	52/6484	0.556751	1	Msa022041/Msa018607/Msa019368/Msa019371/Msa019370/Msa019369/Msa008976	7	2	Msa022041/Msa018607	5	Msa019368/Msa019371/Msa019370/Msa019369/Msa008976
BP	GO:0051603	proteolysis involved in cellular protein catabolic process	7/869	52/6484	0.556751	1	Msa022041/Msa018607/Msa019368/Msa019371/Msa019370/Msa019369/Msa008976	7	2	Msa022041/Msa018607	5	Msa019368/Msa019371/Msa019370/Msa019369/Msa008976
BP	GO:0072522	purine-containing compound biosynthetic process	9/869	68/6484	0.570462	1	Msa011925/Msa000814/Msa007626/Msa010513/Msa016678/Msa000592/novel.402/Msa016690/Msa004878	9	8	Msa011925/Msa000814/Msa007626/Msa010513/Msa016678/Msa000592/novel.402/Msa016690	1	Msa004878
BP	GO:0006520	cellular amino acid metabolic process	10/869	76/6484	0.576481	1	Msa005981/Msa004661/Msa000460/Msa022961/Msa016322/Msa006129/Msa017040/Msa015417/Msa021014/Msa007734	10	6	Msa005981/Msa004661/Msa000460/Msa022961/Msa016322/Msa015417	4	Msa006129/Msa017040/Msa021014/Msa007734
BP	GO:0006221	pyrimidine nucleotide biosynthetic process	2/869	14/6484	0.577871	1	Msa007626/Msa000279	2	2	Msa007626/Msa000279	0
BP	GO:0015985	energy coupled proton transport, down electrochemical gradient	2/869	14/6484	0.577871	1	novel.402/Msa016690	2	2	novel.402/Msa016690	0
BP	GO:0015986	ATP synthesis coupled proton transport	2/869	14/6484	0.577871	1	novel.402/Msa016690	2	2	novel.402/Msa016690	0
BP	GO:0009057	macromolecule catabolic process	9/869	69/6484	0.588912	1	Msa022041/Msa001730/Msa018607/Msa019368/Msa019371/Msa019370/Msa019369/Msa008976/Msa007880	9	3	Msa022041/Msa018607/Msa007880	6	Msa001730/Msa019368/Msa019371/Msa019370/Msa019369/Msa008976
BP	GO:1902600	proton transmembrane transport	5/869	38/6484	0.589808	1	Msa005239/novel.402/Msa016690/Msa001000/Msa012837	5	4	Msa005239/novel.402/Msa016690/Msa001000	1	Msa012837
BP	GO:0009150	purine ribonucleotide metabolic process	10/869	77/6484	0.593896	1	Msa011925/Msa007626/Msa010513/Msa016678/Msa000592/novel.402/Msa016690/Msa004878/Msa001000/Msa005625	10	9	Msa011925/Msa007626/Msa010513/Msa016678/Msa000592/novel.402/Msa016690/Msa001000/Msa005625	1	Msa004878
BP	GO:0009259	ribonucleotide metabolic process	10/869	77/6484	0.593896	1	Msa011925/Msa007626/Msa010513/Msa016678/Msa000592/novel.402/Msa016690/Msa004878/Msa001000/Msa005625	10	9	Msa011925/Msa007626/Msa010513/Msa016678/Msa000592/novel.402/Msa016690/Msa001000/Msa005625	1	Msa004878
BP	GO:1902531	regulation of intracellular signal transduction	18/869	140/6484	0.614028	1	Msa015264/Msa012011/Msa017221/Msa010392/Msa023041/Msa001990/Msa016034/Msa009887/Msa007074/Msa004605/Msa016603/Msa015265/Msa003000/Msa002158/Msa015022/Msa013229/Msa010321/Msa003052	18	6	Msa015264/Msa001990/Msa015265/Msa015022/Msa010321/Msa003052	12	Msa012011/Msa017221/Msa010392/Msa023041/Msa016034/Msa009887/Msa007074/Msa004605/Msa016603/Msa003000/Msa002158/Msa013229
BP	GO:0006220	pyrimidine nucleotide metabolic process	2/869	15/6484	0.616648	1	Msa007626/Msa000279	2	2	Msa007626/Msa000279	0
BP	GO:0048731	system development	2/869	15/6484	0.616648	1	Msa004383/Msa003930	2	1	Msa003930	1	Msa004383
BP	GO:0009152	purine ribonucleotide biosynthetic process	8/869	63/6484	0.621664	1	Msa011925/Msa007626/Msa010513/Msa016678/Msa000592/novel.402/Msa016690/Msa004878	8	7	Msa011925/Msa007626/Msa010513/Msa016678/Msa000592/novel.402/Msa016690	1	Msa004878
BP	GO:0009260	ribonucleotide biosynthetic process	8/869	63/6484	0.621664	1	Msa011925/Msa007626/Msa010513/Msa016678/Msa000592/novel.402/Msa016690/Msa004878	8	7	Msa011925/Msa007626/Msa010513/Msa016678/Msa000592/novel.402/Msa016690	1	Msa004878
BP	GO:0046390	ribose phosphate biosynthetic process	8/869	63/6484	0.621664	1	Msa011925/Msa007626/Msa010513/Msa016678/Msa000592/novel.402/Msa016690/Msa004878	8	7	Msa011925/Msa007626/Msa010513/Msa016678/Msa000592/novel.402/Msa016690	1	Msa004878
BP	GO:0098655	cation transmembrane transport	8/869	63/6484	0.621664	1	Msa021186/Msa005239/novel.402/Msa016690/Msa005814/Msa001000/Msa012837/Msa022960	8	7	Msa021186/Msa005239/novel.402/Msa016690/Msa005814/Msa001000/Msa022960	1	Msa012837
BP	GO:0006644	phospholipid metabolic process	6/869	48/6484	0.637268	1	Msa021177/Msa002822/Msa001357/Msa017196/Msa015711/Msa019715	6	3	Msa021177/Msa017196/Msa015711	3	Msa002822/Msa001357/Msa019715
BP	GO:0098662	inorganic cation transmembrane transport	7/869	56/6484	0.638369	1	Msa021186/Msa005239/novel.402/Msa016690/Msa001000/Msa012837/Msa022960	7	6	Msa021186/Msa005239/novel.402/Msa016690/Msa001000/Msa022960	1	Msa012837
BP	GO:0015988	energy coupled proton transmembrane transport, against electrochemical gradient	3/869	24/6484	0.642181	1	Msa005239/Msa001000/Msa012837	3	2	Msa005239/Msa001000	1	Msa012837
BP	GO:0015991	ATP hydrolysis coupled proton transport	3/869	24/6484	0.642181	1	Msa005239/Msa001000/Msa012837	3	2	Msa005239/Msa001000	1	Msa012837
BP	GO:0090662	ATP hydrolysis coupled transmembrane transport	3/869	24/6484	0.642181	1	Msa005239/Msa001000/Msa012837	3	2	Msa005239/Msa001000	1	Msa012837
BP	GO:0099131	ATP hydrolysis coupled ion transmembrane transport	3/869	24/6484	0.642181	1	Msa005239/Msa001000/Msa012837	3	2	Msa005239/Msa001000	1	Msa012837
BP	GO:0099132	ATP hydrolysis coupled cation transmembrane transport	3/869	24/6484	0.642181	1	Msa005239/Msa001000/Msa012837	3	2	Msa005239/Msa001000	1	Msa012837
BP	GO:0007010	cytoskeleton organization	10/869	80/6484	0.644022	1	Msa022648/Msa012137/Msa001484/Msa017105/Msa020537/Msa009725/Msa007241/Msa011831/Msa015277/Msa013579	10	6	Msa022648/Msa012137/Msa001484/Msa009725/Msa015277/Msa013579	4	Msa017105/Msa020537/Msa007241/Msa011831
BP	GO:0072528	pyrimidine-containing compound biosynthetic process	2/869	16/6484	0.652626	1	Msa007626/Msa000279	2	2	Msa007626/Msa000279	0
BP	GO:0030163	protein catabolic process	7/869	57/6484	0.657366	1	Msa022041/Msa018607/Msa019368/Msa019371/Msa019370/Msa019369/Msa008976	7	2	Msa022041/Msa018607	5	Msa019368/Msa019371/Msa019370/Msa019369/Msa008976
BP	GO:0006163	purine nucleotide metabolic process	10/869	81/6484	0.659958	1	Msa011925/Msa007626/Msa010513/Msa016678/Msa000592/novel.402/Msa016690/Msa004878/Msa001000/Msa005625	10	9	Msa011925/Msa007626/Msa010513/Msa016678/Msa000592/novel.402/Msa016690/Msa001000/Msa005625	1	Msa004878
BP	GO:0009190	cyclic nucleotide biosynthetic process	3/869	25/6484	0.670256	1	Msa012436/Msa014015/Msa011183	3	1	Msa012436	2	Msa014015/Msa011183
BP	GO:0015698	inorganic anion transport	3/869	25/6484	0.670256	1	Msa000257/Msa023078/Msa006022	3	2	Msa000257/Msa023078	1	Msa006022
BP	GO:0061024	membrane organization	3/869	25/6484	0.670256	1	Msa022757/Msa004757/Msa009992	3	2	Msa004757/Msa009992	1	Msa022757
BP	GO:0048583	regulation of response to stimulus	22/869	176/6484	0.672801	1	Msa015264/Msa012011/Msa017221/Msa010392/Msa023041/Msa001990/Msa016034/Msa009887/Msa012572/Msa014890/Msa007074/Msa004605/Msa017897/Msa016603/Msa015265/Msa003000/Msa002158/Msa015022/Msa013229/Msa010321/Msa003052/Msa017925	22	7	Msa015264/Msa001990/Msa017897/Msa015265/Msa015022/Msa010321/Msa003052	15	Msa012011/Msa017221/Msa010392/Msa023041/Msa016034/Msa009887/Msa012572/Msa014890/Msa007074/Msa004605/Msa016603/Msa003000/Msa002158/Msa013229/Msa017925
BP	GO:0030203	glycosaminoglycan metabolic process	2/869	17/6484	0.685858	1	Msa001730/Msa007880	2	1	Msa007880	1	Msa001730
BP	GO:0051704	multi-organism process	2/869	17/6484	0.685858	1	novel.307/Msa002780	2	1	Msa002780	1	novel.307
BP	GO:0006915	apoptotic process	9/869	75/6484	0.690878	1	Msa013717/Msa023589/Msa010022/Msa013603/Msa016449/Msa011399/Msa007249/Msa021478/Msa007783	9	1	Msa021478	8	Msa013717/Msa023589/Msa010022/Msa013603/Msa016449/Msa011399/Msa007249/Msa007783
BP	GO:0012501	programmed cell death	9/869	75/6484	0.690878	1	Msa013717/Msa023589/Msa010022/Msa013603/Msa016449/Msa011399/Msa007249/Msa021478/Msa007783	9	1	Msa021478	8	Msa013717/Msa023589/Msa010022/Msa013603/Msa016449/Msa011399/Msa007249/Msa007783
BP	GO:0006164	purine nucleotide biosynthetic process	8/869	67/6484	0.691776	1	Msa011925/Msa007626/Msa010513/Msa016678/Msa000592/novel.402/Msa016690/Msa004878	8	7	Msa011925/Msa007626/Msa010513/Msa016678/Msa000592/novel.402/Msa016690	1	Msa004878
BP	GO:0006812	cation transport	22/869	179/6484	0.703941	1	Msa019452/Msa015511/Msa017685/Msa021186/Msa015600/Msa005239/novel.402/Msa016690/Msa005814/Msa001000/Msa003434/Msa013428/Msa012837/Msa021545/Msa014317/Msa022960/Msa019089/Msa022187/Msa023863/Msa003519/Msa002460/Msa020740	22	12	Msa015511/Msa021186/Msa005239/novel.402/Msa016690/Msa005814/Msa001000/Msa021545/Msa022960/Msa019089/Msa003519/Msa020740	10	Msa019452/Msa017685/Msa015600/Msa003434/Msa013428/Msa012837/Msa014317/Msa022187/Msa023863/Msa002460
BP	GO:0048519	negative regulation of biological process	8/869	68/6484	0.707952	1	Msa009618/Msa023219/Msa017897/Msa003986/Msa011831/Msa009449/Msa012630/Msa017925	8	4	Msa009618/Msa023219/Msa017897/Msa003986	4	Msa011831/Msa009449/Msa012630/Msa017925
BP	GO:0051239	regulation of multicellular organismal process	2/869	18/6484	0.716434	1	Msa012572/Msa010522	2	1	Msa010522	1	Msa012572
BP	GO:0008219	cell death	9/869	77/6484	0.721114	1	Msa013717/Msa023589/Msa010022/Msa013603/Msa016449/Msa011399/Msa007249/Msa021478/Msa007783	9	1	Msa021478	8	Msa013717/Msa023589/Msa010022/Msa013603/Msa016449/Msa011399/Msa007249/Msa007783
BP	GO:0007267	cell-cell signaling	3/869	27/6484	0.721468	1	Msa004383/Msa018936/Msa017925	3	0		3	Msa004383/Msa018936/Msa017925
BP	GO:0030029	actin filament-based process	4/869	36/6484	0.729944	1	Msa017105/Msa007241/Msa015277/Msa013579	4	2	Msa015277/Msa013579	2	Msa017105/Msa007241
BP	GO:0030036	actin cytoskeleton organization	4/869	36/6484	0.729944	1	Msa017105/Msa007241/Msa015277/Msa013579	4	2	Msa015277/Msa013579	2	Msa017105/Msa007241
BP	GO:0006259	DNA metabolic process	18/869	150/6484	0.730346	1	novel.893/Msa012413/novel.416/Msa000568/Msa015494/novel.62/novel.568/Msa013128/novel.235/Msa020087/novel.1107/Msa013598/Msa023403/Msa009695/novel.901/Msa014549/novel.300/Msa022708	18	15	novel.893/novel.416/Msa000568/novel.62/novel.568/Msa013128/novel.235/Msa020087/novel.1107/Msa013598/Msa023403/novel.901/Msa014549/novel.300/Msa022708	3	Msa012413/Msa015494/Msa009695
BP	GO:0006950	response to stress	14/869	119/6484	0.741084	1	Msa012413/Msa016224/novel.307/Msa013834/Msa000568/Msa015494/Msa012572/Msa003930/Msa014890/Msa004038/Msa020087/novel.1107/Msa009695/Msa002780	14	7	Msa016224/Msa013834/Msa000568/Msa003930/Msa020087/novel.1107/Msa002780	7	Msa012413/novel.307/Msa015494/Msa012572/Msa014890/Msa004038/Msa009695
BP	GO:0016567	protein ubiquitination	2/869	19/6484	0.744467	1	Msa002704/Msa014116	2	0		2	Msa002704/Msa014116
BP	GO:0007169	transmembrane receptor protein tyrosine kinase signaling pathway	3/869	28/6484	0.744649	1	Msa003919/Msa000062/Msa011986	3	0		3	Msa003919/Msa000062/Msa011986
BP	GO:0044265	cellular macromolecule catabolic process	7/869	63/6484	0.758047	1	Msa022041/Msa018607/Msa019368/Msa019371/Msa019370/Msa019369/Msa008976	7	2	Msa022041/Msa018607	5	Msa019368/Msa019371/Msa019370/Msa019369/Msa008976
BP	GO:0030001	metal ion transport	10/869	88/6484	0.759383	1	Msa015511/Msa017685/Msa021186/Msa013428/Msa014317/Msa022960/Msa019089/Msa022187/Msa023863/Msa020740	10	5	Msa015511/Msa021186/Msa022960/Msa019089/Msa020740	5	Msa017685/Msa013428/Msa014317/Msa022187/Msa023863
BP	GO:0009147	pyrimidine nucleoside triphosphate metabolic process	1/869	10/6484	0.763081	1	Msa007626	1	1	Msa007626	0
BP	GO:0019220	regulation of phosphate metabolic process	1/869	10/6484	0.763081	1	Msa020215	1	0		1	Msa020215
BP	GO:0042451	purine nucleoside biosynthetic process	1/869	10/6484	0.763081	1	Msa007626	1	1	Msa007626	0
BP	GO:0046129	purine ribonucleoside biosynthetic process	1/869	10/6484	0.763081	1	Msa007626	1	1	Msa007626	0
BP	GO:0051174	regulation of phosphorus metabolic process	1/869	10/6484	0.763081	1	Msa020215	1	0		1	Msa020215
BP	GO:1901070	guanosine-containing compound biosynthetic process	1/869	10/6484	0.763081	1	Msa007626	1	1	Msa007626	0
BP	GO:0006790	sulfur compound metabolic process	3/869	29/6484	0.766264	1	Msa022961/Msa016322/Msa022212	3	2	Msa022961/Msa016322	1	Msa022212
BP	GO:0006413	translational initiation	2/869	20/6484	0.77009	1	Msa013896/Msa012630	2	1	Msa013896	1	Msa012630
BP	GO:0006887	exocytosis	2/869	20/6484	0.77009	1	Msa015465/Msa019237	2	0		2	Msa015465/Msa019237
BP	GO:0030154	cell differentiation	2/869	20/6484	0.77009	1	Msa004383/Msa003930	2	1	Msa003930	1	Msa004383
BP	GO:0032446	protein modification by small protein conjugation	2/869	20/6484	0.77009	1	Msa002704/Msa014116	2	0		2	Msa002704/Msa014116
BP	GO:0032940	secretion by cell	2/869	20/6484	0.77009	1	Msa015465/Msa019237	2	0		2	Msa015465/Msa019237
BP	GO:0046903	secretion	2/869	20/6484	0.77009	1	Msa015465/Msa019237	2	0		2	Msa015465/Msa019237
BP	GO:0006260	DNA replication	5/869	47/6484	0.773787	1	Msa013128/Msa020087/Msa013598/Msa023403/Msa014549	5	5	Msa013128/Msa020087/Msa013598/Msa023403/Msa014549	0
BP	GO:0009966	regulation of signal transduction	20/869	171/6484	0.778482	1	Msa015264/Msa012011/Msa017221/Msa010392/Msa023041/Msa001990/Msa016034/Msa009887/Msa007074/Msa004605/Msa017897/Msa016603/Msa015265/Msa003000/Msa002158/Msa015022/Msa013229/Msa010321/Msa003052/Msa017925	20	7	Msa015264/Msa001990/Msa017897/Msa015265/Msa015022/Msa010321/Msa003052	13	Msa012011/Msa017221/Msa010392/Msa023041/Msa016034/Msa009887/Msa007074/Msa004605/Msa016603/Msa003000/Msa002158/Msa013229/Msa017925
BP	GO:0010646	regulation of cell communication	20/869	171/6484	0.778482	1	Msa015264/Msa012011/Msa017221/Msa010392/Msa023041/Msa001990/Msa016034/Msa009887/Msa007074/Msa004605/Msa017897/Msa016603/Msa015265/Msa003000/Msa002158/Msa015022/Msa013229/Msa010321/Msa003052/Msa017925	20	7	Msa015264/Msa001990/Msa017897/Msa015265/Msa015022/Msa010321/Msa003052	13	Msa012011/Msa017221/Msa010392/Msa023041/Msa016034/Msa009887/Msa007074/Msa004605/Msa016603/Msa003000/Msa002158/Msa013229/Msa017925
BP	GO:0018193	peptidyl-amino acid modification	4/869	39/6484	0.786486	1	Msa004349/Msa000119/Msa004069/Msa006623	4	4	Msa004349/Msa000119/Msa004069/Msa006623	0
BP	GO:0023051	regulation of signaling	20/869	172/6484	0.787151	1	Msa015264/Msa012011/Msa017221/Msa010392/Msa023041/Msa001990/Msa016034/Msa009887/Msa007074/Msa004605/Msa017897/Msa016603/Msa015265/Msa003000/Msa002158/Msa015022/Msa013229/Msa010321/Msa003052/Msa017925	20	7	Msa015264/Msa001990/Msa017897/Msa015265/Msa015022/Msa010321/Msa003052	13	Msa012011/Msa017221/Msa010392/Msa023041/Msa016034/Msa009887/Msa007074/Msa004605/Msa016603/Msa003000/Msa002158/Msa013229/Msa017925
BP	GO:0006022	aminoglycan metabolic process	2/869	21/6484	0.793443	1	Msa001730/Msa007880	2	1	Msa007880	1	Msa001730
BP	GO:0006873	cellular ion homeostasis	1/869	11/6484	0.794882	1	Msa022960	1	1	Msa022960	0
BP	GO:0006875	cellular metal ion homeostasis	1/869	11/6484	0.794882	1	Msa022960	1	1	Msa022960	0
BP	GO:0009653	anatomical structure morphogenesis	1/869	11/6484	0.794882	1	Msa004383	1	0		1	Msa004383
BP	GO:0010639	negative regulation of organelle organization	1/869	11/6484	0.794882	1	Msa011831	1	0		1	Msa011831
BP	GO:0030003	cellular cation homeostasis	1/869	11/6484	0.794882	1	Msa022960	1	1	Msa022960	0
BP	GO:0046039	GTP metabolic process	1/869	11/6484	0.794882	1	Msa007626	1	1	Msa007626	0
BP	GO:0070972	protein localization to endoplasmic reticulum	1/869	11/6484	0.794882	1	Msa007484	1	1	Msa007484	0
BP	GO:0015672	monovalent inorganic cation transport	9/869	83/6484	0.799699	1	Msa005239/novel.402/Msa016690/Msa001000/Msa012837/Msa021545/Msa014317/Msa022187/Msa020740	9	6	Msa005239/novel.402/Msa016690/Msa001000/Msa021545/Msa020740	3	Msa012837/Msa014317/Msa022187
BP	GO:0007167	enzyme linked receptor protein signaling pathway	4/869	40/6484	0.803096	1	Msa003919/Msa000062/Msa011986/Msa020652	4	0		4	Msa003919/Msa000062/Msa011986/Msa020652
BP	GO:0016579	protein deubiquitination	6/869	58/6484	0.80796	1	Msa023397/Msa003042/Msa011062/Msa002856/Msa002982/Msa001958	6	2	Msa011062/Msa001958	4	Msa023397/Msa003042/Msa002856/Msa002982
BP	GO:0070646	protein modification by small protein removal	6/869	58/6484	0.80796	1	Msa023397/Msa003042/Msa011062/Msa002856/Msa002982/Msa001958	6	2	Msa011062/Msa001958	4	Msa023397/Msa003042/Msa002856/Msa002982
BP	GO:0034220	ion transmembrane transport	9/869	84/6484	0.811034	1	Msa021186/Msa005239/novel.402/Msa016690/Msa005814/Msa001000/Msa000257/Msa012837/Msa022960	9	8	Msa021186/Msa005239/novel.402/Msa016690/Msa005814/Msa001000/Msa000257/Msa022960	1	Msa012837
BP	GO:0006364	rRNA processing	1/869	12/6484	0.822419	1	Msa019120	1	1	Msa019120	0
BP	GO:0006904	vesicle docking involved in exocytosis	1/869	12/6484	0.822419	1	Msa019237	1	0		1	Msa019237
BP	GO:0007178	transmembrane receptor protein serine/threonine kinase signaling pathway	1/869	12/6484	0.822419	1	Msa020652	1	0		1	Msa020652
BP	GO:0007179	transforming growth factor beta receptor signaling pathway	1/869	12/6484	0.822419	1	Msa020652	1	0		1	Msa020652
BP	GO:0009163	nucleoside biosynthetic process	1/869	12/6484	0.822419	1	Msa007626	1	1	Msa007626	0
BP	GO:0016072	rRNA metabolic process	1/869	12/6484	0.822419	1	Msa019120	1	1	Msa019120	0
BP	GO:0032879	regulation of localization	1/869	12/6484	0.822419	1	Msa010522	1	1	Msa010522	0
BP	GO:0042278	purine nucleoside metabolic process	1/869	12/6484	0.822419	1	Msa007626	1	1	Msa007626	0
BP	GO:0042455	ribonucleoside biosynthetic process	1/869	12/6484	0.822419	1	Msa007626	1	1	Msa007626	0
BP	GO:0046128	purine ribonucleoside metabolic process	1/869	12/6484	0.822419	1	Msa007626	1	1	Msa007626	0
BP	GO:0048584	positive regulation of response to stimulus	1/869	12/6484	0.822419	1	Msa012572	1	0		1	Msa012572
BP	GO:0050801	ion homeostasis	1/869	12/6484	0.822419	1	Msa022960	1	1	Msa022960	0
BP	GO:0051129	negative regulation of cellular component organization	1/869	12/6484	0.822419	1	Msa011831	1	0		1	Msa011831
BP	GO:0055065	metal ion homeostasis	1/869	12/6484	0.822419	1	Msa022960	1	1	Msa022960	0
BP	GO:0055080	cation homeostasis	1/869	12/6484	0.822419	1	Msa022960	1	1	Msa022960	0
BP	GO:0055082	cellular chemical homeostasis	1/869	12/6484	0.822419	1	Msa022960	1	1	Msa022960	0
BP	GO:0071559	response to transforming growth factor beta	1/869	12/6484	0.822419	1	Msa020652	1	0		1	Msa020652
BP	GO:0071560	cellular response to transforming growth factor beta stimulus	1/869	12/6484	0.822419	1	Msa020652	1	0		1	Msa020652
BP	GO:0098771	inorganic ion homeostasis	1/869	12/6484	0.822419	1	Msa022960	1	1	Msa022960	0
BP	GO:0140029	exocytic process	1/869	12/6484	0.822419	1	Msa019237	1	0		1	Msa019237
BP	GO:1901068	guanosine-containing compound metabolic process	1/869	12/6484	0.822419	1	Msa007626	1	1	Msa007626	0
BP	GO:1901659	glycosyl compound biosynthetic process	1/869	12/6484	0.822419	1	Msa007626	1	1	Msa007626	0
BP	GO:0034470	ncRNA processing	4/869	42/6484	0.833164	1	novel.1022/Msa010116/Msa019120/Msa003856	4	2	Msa019120/Msa003856	2	novel.1022/Msa010116
BP	GO:0016055	Wnt signaling pathway	2/869	23/6484	0.833934	1	Msa004383/Msa017925	2	0		2	Msa004383/Msa017925
BP	GO:0198738	cell-cell signaling by wnt	2/869	23/6484	0.833934	1	Msa004383/Msa017925	2	0		2	Msa004383/Msa017925
BP	GO:1905114	cell surface receptor signaling pathway involved in cell-cell signaling	2/869	23/6484	0.833934	1	Msa004383/Msa017925	2	0		2	Msa004383/Msa017925
BP	GO:0070647	protein modification by small protein conjugation or removal	8/869	78/6484	0.838595	1	Msa023397/Msa002704/Msa014116/Msa003042/Msa011062/Msa002856/Msa002982/Msa001958	8	2	Msa011062/Msa001958	6	Msa023397/Msa002704/Msa014116/Msa003042/Msa002856/Msa002982
BP	GO:0006913	nucleocytoplasmic transport	1/869	13/6484	0.846263	1	novel.539	1	1	novel.539	0
BP	GO:0022406	membrane docking	1/869	13/6484	0.846263	1	Msa019237	1	0		1	Msa019237
BP	GO:0048278	vesicle docking	1/869	13/6484	0.846263	1	Msa019237	1	0		1	Msa019237
BP	GO:0051169	nuclear transport	1/869	13/6484	0.846263	1	novel.539	1	1	novel.539	0
BP	GO:0070848	response to growth factor	1/869	13/6484	0.846263	1	Msa020652	1	0		1	Msa020652
BP	GO:0071363	cellular response to growth factor stimulus	1/869	13/6484	0.846263	1	Msa020652	1	0		1	Msa020652
BP	GO:0140056	organelle localization by membrane tethering	1/869	13/6484	0.846263	1	Msa019237	1	0		1	Msa019237
BP	GO:0006643	membrane lipid metabolic process	2/869	24/6484	0.851366	1	Msa002949/Msa001948	2	1	Msa002949	1	Msa001948
BP	GO:0048869	cellular developmental process	2/869	24/6484	0.851366	1	Msa004383/Msa003930	2	1	Msa003930	1	Msa004383
BP	GO:0009119	ribonucleoside metabolic process	1/869	14/6484	0.866909	1	Msa007626	1	1	Msa007626	0
BP	GO:0043087	regulation of GTPase activity	1/869	14/6484	0.866909	1	Msa021424	1	1	Msa021424	0
BP	GO:0045893	positive regulation of transcription, DNA-templated	1/869	14/6484	0.866909	1	novel.539	1	1	novel.539	0
BP	GO:0045935	positive regulation of nucleobase-containing compound metabolic process	1/869	14/6484	0.866909	1	novel.539	1	1	novel.539	0
BP	GO:0048878	chemical homeostasis	1/869	14/6484	0.866909	1	Msa022960	1	1	Msa022960	0
BP	GO:0051254	positive regulation of RNA metabolic process	1/869	14/6484	0.866909	1	novel.539	1	1	novel.539	0
BP	GO:1902680	positive regulation of RNA biosynthetic process	1/869	14/6484	0.866909	1	novel.539	1	1	novel.539	0
BP	GO:1903508	positive regulation of nucleic acid-templated transcription	1/869	14/6484	0.866909	1	novel.539	1	1	novel.539	0
BP	GO:0007049	cell cycle	5/869	54/6484	0.867267	1	Msa009618/Msa023219/Msa003986/Msa011831/Msa009449	5	3	Msa009618/Msa023219/Msa003986	2	Msa011831/Msa009449
BP	GO:0006457	protein folding	6/869	65/6484	0.884665	1	Msa020430/Msa018440/Msa003917/Msa011753/Msa004069/Msa009781	6	6	Msa020430/Msa018440/Msa003917/Msa011753/Msa004069/Msa009781	0
BP	GO:0006820	anion transport	6/869	65/6484	0.884665	1	Msa021397/Msa010761/Msa000257/Msa023078/Msa008649/Msa006022	6	2	Msa000257/Msa023078	4	Msa021397/Msa010761/Msa008649/Msa006022
BP	GO:0007034	vacuolar transport	1/869	15/6484	0.884784	1	Msa004466	1	0		1	Msa004466
BP	GO:0009890	negative regulation of biosynthetic process	1/869	15/6484	0.884784	1	Msa012630	1	0		1	Msa012630
BP	GO:0010558	negative regulation of macromolecule biosynthetic process	1/869	15/6484	0.884784	1	Msa012630	1	0		1	Msa012630
BP	GO:0031327	negative regulation of cellular biosynthetic process	1/869	15/6484	0.884784	1	Msa012630	1	0		1	Msa012630
BP	GO:0070588	calcium ion transmembrane transport	1/869	15/6484	0.884784	1	Msa022960	1	1	Msa022960	0
BP	GO:2000113	negative regulation of cellular macromolecule biosynthetic process	1/869	15/6484	0.884784	1	Msa012630	1	0		1	Msa012630
BP	GO:0006650	glycerophospholipid metabolic process	3/869	37/6484	0.890186	1	Msa002822/Msa001357/Msa019715	3	0		3	Msa002822/Msa001357/Msa019715
BP	GO:0046486	glycerolipid metabolic process	3/869	37/6484	0.890186	1	Msa002822/Msa001357/Msa019715	3	0		3	Msa002822/Msa001357/Msa019715
BP	GO:0006281	DNA repair	6/869	66/6484	0.89317	1	Msa012413/Msa000568/Msa015494/Msa020087/novel.1107/Msa009695	6	3	Msa000568/Msa020087/novel.1107	3	Msa012413/Msa015494/Msa009695
BP	GO:0045017	glycerolipid biosynthetic process	1/869	16/6484	0.900262	1	Msa019715	1	0		1	Msa019715
BP	GO:0046474	glycerophospholipid biosynthetic process	1/869	16/6484	0.900262	1	Msa019715	1	0		1	Msa019715
BP	GO:0050793	regulation of developmental process	1/869	16/6484	0.900262	1	Msa010522	1	1	Msa010522	0
BP	GO:0051640	organelle localization	1/869	16/6484	0.900262	1	Msa019237	1	0		1	Msa019237
BP	GO:0045454	cell redox homeostasis	3/869	39/6484	0.910101	1	Msa018975/Msa010787/Msa002111	3	2	Msa018975/Msa002111	1	Msa010787
BP	GO:0006605	protein targeting	1/869	17/6484	0.913662	1	Msa014872	1	1	Msa014872	0
BP	GO:0006816	calcium ion transport	1/869	17/6484	0.913662	1	Msa022960	1	1	Msa022960	0
BP	GO:0009891	positive regulation of biosynthetic process	1/869	17/6484	0.913662	1	novel.539	1	1	novel.539	0
BP	GO:0010557	positive regulation of macromolecule biosynthetic process	1/869	17/6484	0.913662	1	novel.539	1	1	novel.539	0
BP	GO:0010628	positive regulation of gene expression	1/869	17/6484	0.913662	1	novel.539	1	1	novel.539	0
BP	GO:0031324	negative regulation of cellular metabolic process	1/869	17/6484	0.913662	1	Msa012630	1	0		1	Msa012630
BP	GO:0031328	positive regulation of cellular biosynthetic process	1/869	17/6484	0.913662	1	novel.539	1	1	novel.539	0
BP	GO:0032268	regulation of cellular protein metabolic process	1/869	17/6484	0.913662	1	Msa012630	1	0		1	Msa012630
BP	GO:0051172	negative regulation of nitrogen compound metabolic process	1/869	17/6484	0.913662	1	Msa012630	1	0		1	Msa012630
BP	GO:0006813	potassium ion transport	2/869	29/6484	0.915923	1	Msa014317/Msa022187	2	0		2	Msa014317/Msa022187
BP	GO:0007155	cell adhesion	13/869	134/6484	0.924241	1	Msa014004/Msa021260/Msa017443/Msa003266/Msa004038/Msa017318/Msa009725/Msa017724/Msa000169/Msa017613/Msa014408/Msa010522/Msa022436	13	8	Msa003266/Msa009725/Msa017724/Msa000169/Msa017613/Msa014408/Msa010522/Msa022436	5	Msa014004/Msa021260/Msa017443/Msa004038/Msa017318
BP	GO:0022610	biological adhesion	13/869	134/6484	0.924241	1	Msa014004/Msa021260/Msa017443/Msa003266/Msa004038/Msa017318/Msa009725/Msa017724/Msa000169/Msa017613/Msa014408/Msa010522/Msa022436	13	8	Msa003266/Msa009725/Msa017724/Msa000169/Msa017613/Msa014408/Msa010522/Msa022436	5	Msa014004/Msa021260/Msa017443/Msa004038/Msa017318
BP	GO:0019725	cellular homeostasis	4/869	51/6484	0.924998	1	Msa018975/Msa010787/Msa002111/Msa022960	4	3	Msa018975/Msa002111/Msa022960	1	Msa010787
BP	GO:0015711	organic anion transport	2/869	30/6484	0.925177	1	Msa010761/Msa008649	2	0		2	Msa010761/Msa008649
BP	GO:0015849	organic acid transport	2/869	30/6484	0.925177	1	Msa010761/Msa008649	2	0		2	Msa010761/Msa008649
BP	GO:0046942	carboxylic acid transport	2/869	30/6484	0.925177	1	Msa010761/Msa008649	2	0		2	Msa010761/Msa008649
BP	GO:0017038	protein import	1/869	18/6484	0.925264	1	novel.356	1	0		1	novel.356
BP	GO:0032011	ARF protein signal transduction	1/869	18/6484	0.925264	1	Msa007074	1	0		1	Msa007074
BP	GO:0032012	regulation of ARF protein signal transduction	1/869	18/6484	0.925264	1	Msa007074	1	0		1	Msa007074
BP	GO:0048013	ephrin receptor signaling pathway	1/869	18/6484	0.925264	1	Msa011986	1	0		1	Msa011986
BP	GO:0008033	tRNA processing	2/869	31/6484	0.933464	1	novel.1022/Msa003856	2	1	Msa003856	1	novel.1022
BP	GO:0006814	sodium ion transport	1/869	19/6484	0.935308	1	Msa020740	1	1	Msa020740	0
BP	GO:0007015	actin filament organization	1/869	19/6484	0.935308	1	Msa017105	1	0		1	Msa017105
BP	GO:0051246	regulation of protein metabolic process	1/869	19/6484	0.935308	1	Msa012630	1	0		1	Msa012630
BP	GO:0051128	regulation of cellular component organization	5/869	63/6484	0.937729	1	Msa019798/Msa011184/Msa011077/Msa011831/Msa014014	5	1	Msa019798	4	Msa011184/Msa011077/Msa011831/Msa014014
BP	GO:0007186	G-protein coupled receptor signaling pathway	44/869	399/6484	0.937809	1	Msa011373/Msa023413/Msa021482/Msa008878/Msa003567/Msa022147/Msa017275/Msa009864/Msa004104/Msa001597/Msa013509/Msa001054/Msa002895/Msa006336/Msa022862/Msa018422/Msa006136/Msa005218/Msa016755/Msa016011/Msa023620/Msa003903/Msa014510/Msa014546/Msa002997/Msa004934/Msa002129/Msa015789/Msa007279/Msa021586/Msa014084/Msa014126/Msa021650/Msa018600/Msa006560/Msa021349/Msa008562/Msa004933/Msa021431/Msa020332…	44	15	Msa003567/Msa009864/Msa001054/Msa018422/Msa006136/Msa016755/Msa023620/Msa014546/Msa007279/Msa014084/Msa006560/Msa021349/Msa009865/Msa006090/Msa006488	29	Msa011373/Msa023413/Msa021482/Msa008878/Msa022147/Msa017275/Msa004104/Msa001597/Msa013509/Msa002895/Msa006336/Msa022862/Msa005218/Msa016011/Msa003903/Msa014510/Msa002997/Msa004934/Msa002129/Msa015789/Msa021586/Msa014126/Msa021650/Msa018600/Msa008562/Msa004933/Msa021431/Msa020332/Msa011690
BP	GO:0007264	small GTPase mediated signal transduction	36/869	334/6484	0.940041	1	Msa015264/Msa012011/Msa017221/Msa009892/Msa014936/Msa010392/Msa018715/Msa023041/Msa001990/Msa016034/Msa014187/Msa021066/Msa009887/Msa013542/Msa002247/Msa007074/Msa022538/Msa004605/Msa006193/Msa016603/Msa015265/Msa007652/Msa004309/Msa003000/Msa017030/Msa008642/Msa009350/Msa002158/Msa015022/Msa007019/Msa019748/Msa011744/Msa013229/Msa014863/Msa010321/Msa003052	36	14	Msa015264/Msa009892/Msa014936/Msa001990/Msa014187/Msa013542/Msa022538/Msa006193/Msa015265/Msa004309/Msa015022/Msa019748/Msa010321/Msa003052	22	Msa012011/Msa017221/Msa010392/Msa018715/Msa023041/Msa016034/Msa021066/Msa009887/Msa002247/Msa007074/Msa004605/Msa016603/Msa007652/Msa003000/Msa017030/Msa008642/Msa009350/Msa002158/Msa007019/Msa011744/Msa013229/Msa014863
BP	GO:1901135	carbohydrate derivative metabolic process	21/869	208/6484	0.940995	1	Msa011925/Msa013771/Msa016657/Msa007626/Msa010513/Msa017488/Msa016678/Msa000592/novel.402/Msa016690/Msa010512/Msa004878/Msa001000/Msa001730/Msa005625/Msa000279/Msa011797/Msa023529/Msa018888/Msa014304/Msa007880	21	16	Msa011925/Msa013771/Msa016657/Msa007626/Msa010513/Msa017488/Msa016678/Msa000592/novel.402/Msa016690/Msa010512/Msa001000/Msa005625/Msa000279/Msa023529/Msa007880	5	Msa004878/Msa001730/Msa011797/Msa018888/Msa014304
BP	GO:0032501	multicellular organismal process	9/869	102/6484	0.942046	1	Msa000888/Msa004383/Msa000887/Msa012572/Msa003930/Msa014294/Msa010522/Msa005536/Msa017925	9	5	Msa000888/Msa000887/Msa003930/Msa014294/Msa010522	4	Msa004383/Msa012572/Msa005536/Msa017925
BP	GO:0048518	positive regulation of biological process	4/869	54/6484	0.943502	1	Msa012572/Msa010022/Msa021478/novel.539	4	2	Msa021478/novel.539	2	Msa012572/Msa010022
BP	GO:0006974	cellular response to DNA damage stimulus	6/869	74/6484	0.943835	1	Msa012413/Msa000568/Msa015494/Msa020087/novel.1107/Msa009695	6	3	Msa000568/Msa020087/novel.1107	3	Msa012413/Msa015494/Msa009695
BP	GO:0000413	protein peptidyl-prolyl isomerization	1/869	20/6484	0.944003	1	Msa004069	1	1	Msa004069	0
BP	GO:0018208	peptidyl-proline modification	1/869	20/6484	0.944003	1	Msa004069	1	1	Msa004069	0
BP	GO:0098656	anion transmembrane transport	1/869	20/6484	0.944003	1	Msa000257	1	1	Msa000257	0
BP	GO:0033036	macromolecule localization	19/869	192/6484	0.944879	1	Msa012096/Msa007575/Msa008946/Msa021628/Msa007081/Msa014933/Msa012095/Msa014934/Msa001950/novel.356/novel.1138/Msa009725/Msa007484/Msa002185/Msa014872/Msa012094/Msa001456/Msa021192/novel.539	19	10	Msa021628/Msa014933/Msa012095/Msa014934/Msa001950/Msa009725/Msa007484/Msa014872/Msa021192/novel.539	9	Msa012096/Msa007575/Msa008946/Msa007081/novel.356/novel.1138/Msa002185/Msa012094/Msa001456
BP	GO:0042592	homeostatic process	4/869	55/6484	0.948677	1	Msa018975/Msa010787/Msa002111/Msa022960	4	3	Msa018975/Msa002111/Msa022960	1	Msa010787
BP	GO:0051336	regulation of hydrolase activity	1/869	21/6484	0.951531	1	Msa021424	1	1	Msa021424	0
BP	GO:0033554	cellular response to stress	6/869	76/6484	0.952542	1	Msa012413/Msa000568/Msa015494/Msa020087/novel.1107/Msa009695	6	3	Msa000568/Msa020087/novel.1107	3	Msa012413/Msa015494/Msa009695
BP	GO:0046488	phosphatidylinositol metabolic process	2/869	34/6484	0.953414	1	Msa002822/Msa001357	2	0		2	Msa002822/Msa001357
BP	GO:0071702	organic substance transport	21/869	213/6484	0.954769	1	Msa006295/Msa012096/Msa007575/Msa010761/Msa008946/Msa021628/Msa007081/Msa014933/Msa017412/Msa012095/Msa014934/Msa001950/novel.356/novel.1138/Msa002185/Msa014872/Msa012094/Msa008649/Msa001456/Msa021192/novel.539	21	9	Msa021628/Msa014933/Msa017412/Msa012095/Msa014934/Msa001950/Msa014872/Msa021192/novel.539	12	Msa006295/Msa012096/Msa007575/Msa010761/Msa008946/Msa007081/novel.356/novel.1138/Msa002185/Msa012094/Msa008649/Msa001456
BP	GO:0007017	microtubule-based process	8/869	96/6484	0.95501	1	Msa009353/Msa012137/Msa001484/Msa006222/Msa020537/Msa002226/Msa011831/Msa013964	8	3	Msa009353/Msa012137/Msa001484	5	Msa006222/Msa020537/Msa002226/Msa011831/Msa013964
BP	GO:0048856	anatomical structure development	6/869	77/6484	0.956422	1	Msa004383/Msa003930/Msa004038/Msa014294/Msa010522/Msa017925	6	3	Msa003930/Msa014294/Msa010522	3	Msa004383/Msa004038/Msa017925
BP	GO:0010629	negative regulation of gene expression	1/869	22/6484	0.958048	1	Msa012630	1	0		1	Msa012630
BP	GO:0042254	ribosome biogenesis	1/869	22/6484	0.958048	1	Msa019120	1	1	Msa019120	0
BP	GO:0070838	divalent metal ion transport	1/869	22/6484	0.958048	1	Msa022960	1	1	Msa022960	0
BP	GO:0072511	divalent inorganic cation transport	1/869	22/6484	0.958048	1	Msa022960	1	1	Msa022960	0
BP	GO:0006928	movement of cell or subcellular component	6/869	79/6484	0.963333	1	Msa009353/Msa004383/Msa006222/Msa002226/Msa010522/Msa013964	6	2	Msa009353/Msa010522	4	Msa004383/Msa006222/Msa002226/Msa013964
BP	GO:0006352	DNA-templated transcription, initiation	1/869	23/6484	0.96369	1	Msa017715	1	0		1	Msa017715
BP	GO:0007275	multicellular organism development	5/869	69/6484	0.963761	1	Msa004383/Msa003930/Msa014294/Msa010522/Msa017925	5	3	Msa003930/Msa014294/Msa010522	2	Msa004383/Msa017925
BP	GO:0032502	developmental process	6/869	80/6484	0.966399	1	Msa004383/Msa003930/Msa004038/Msa014294/Msa010522/Msa017925	6	3	Msa003930/Msa014294/Msa010522	3	Msa004383/Msa004038/Msa017925
BP	GO:0006811	ion transport	40/869	381/6484	0.966695	1	Msa021397/Msa019452/Msa009025/Msa015511/Msa017685/Msa010761/Msa021186/Msa005429/Msa015600/Msa005239/Msa010052/novel.402/Msa016690/Msa005814/Msa001000/Msa000140/Msa003434/Msa013428/Msa000257/Msa023312/Msa005795/Msa012837/Msa005580/Msa021545/Msa014317/Msa020322/novel.127/Msa022960/Msa022606/Msa023078/Msa008649/Msa019089/Msa020619/Msa006022/Msa022187/Msa013898/Msa023863/Msa003519/Msa002460/Msa020740	40	17	Msa015511/Msa021186/Msa005239/novel.402/Msa016690/Msa005814/Msa001000/Msa000257/Msa023312/Msa005795/Msa005580/Msa021545/Msa022960/Msa023078/Msa019089/Msa003519/Msa020740	23	Msa021397/Msa019452/Msa009025/Msa017685/Msa010761/Msa005429/Msa015600/Msa010052/Msa000140/Msa003434/Msa013428/Msa012837/Msa014317/Msa020322/novel.127/Msa022606/Msa008649/Msa020619/Msa006022/Msa022187/Msa013898/Msa023863/Msa002460
BP	GO:0006418	tRNA aminoacylation for protein translation	2/869	37/6484	0.967568	1	Msa021014/Msa007734	2	0		2	Msa021014/Msa007734
BP	GO:0010604	positive regulation of macromolecule metabolic process	1/869	24/6484	0.968574	1	novel.539	1	1	novel.539	0
BP	GO:0051173	positive regulation of nitrogen compound metabolic process	1/869	24/6484	0.968574	1	novel.539	1	1	novel.539	0
BP	GO:0051493	regulation of cytoskeleton organization	1/869	24/6484	0.968574	1	Msa011831	1	0		1	Msa011831
BP	GO:0097435	supramolecular fiber organization	1/869	24/6484	0.968574	1	Msa017105	1	0		1	Msa017105
BP	GO:0007156	homophilic cell adhesion via plasma membrane adhesion molecules	6/869	81/6484	0.969229	1	Msa014004/Msa017443/Msa017318/Msa017613/Msa014408/Msa022436	6	3	Msa017613/Msa014408/Msa022436	3	Msa014004/Msa017443/Msa017318
BP	GO:0098742	cell-cell adhesion via plasma-membrane adhesion molecules	6/869	81/6484	0.969229	1	Msa014004/Msa017443/Msa017318/Msa017613/Msa014408/Msa022436	6	3	Msa017613/Msa014408/Msa022436	3	Msa014004/Msa017443/Msa017318
BP	GO:0034660	ncRNA metabolic process	6/869	82/6484	0.971839	1	novel.1022/Msa021014/Msa010116/Msa007734/Msa019120/Msa003856	6	2	Msa019120/Msa003856	4	novel.1022/Msa021014/Msa010116/Msa007734
BP	GO:0098609	cell-cell adhesion	6/869	82/6484	0.971839	1	Msa014004/Msa017443/Msa017318/Msa017613/Msa014408/Msa022436	6	3	Msa017613/Msa014408/Msa022436	3	Msa014004/Msa017443/Msa017318
BP	GO:0009892	negative regulation of metabolic process	1/869	25/6484	0.972801	1	Msa012630	1	0		1	Msa012630
BP	GO:0010605	negative regulation of macromolecule metabolic process	1/869	25/6484	0.972801	1	Msa012630	1	0		1	Msa012630
BP	GO:0006511	ubiquitin-dependent protein catabolic process	2/869	39/6484	0.974596	1	Msa018607/Msa008976	2	1	Msa018607	1	Msa008976
BP	GO:0019941	modification-dependent protein catabolic process	2/869	39/6484	0.974596	1	Msa018607/Msa008976	2	1	Msa018607	1	Msa008976
BP	GO:0043632	modification-dependent macromolecule catabolic process	2/869	39/6484	0.974596	1	Msa018607/Msa008976	2	1	Msa018607	1	Msa008976
BP	GO:0007166	cell surface receptor signaling pathway	8/869	104/6484	0.976243	1	Msa003919/Msa004383/Msa000062/Msa011986/Msa020652/Msa015934/Msa017925/Msa008773	8	1	Msa008773	7	Msa003919/Msa004383/Msa000062/Msa011986/Msa020652/Msa015934/Msa017925
BP	GO:0009893	positive regulation of metabolic process	1/869	26/6484	0.976461	1	novel.539	1	1	novel.539	0
BP	GO:0022613	ribonucleoprotein complex biogenesis	1/869	26/6484	0.976461	1	Msa019120	1	1	Msa019120	0
BP	GO:0031325	positive regulation of cellular metabolic process	1/869	26/6484	0.976461	1	novel.539	1	1	novel.539	0
BP	GO:0033365	protein localization to organelle	1/869	26/6484	0.976461	1	Msa007484	1	1	Msa007484	0
BP	GO:0065004	protein-DNA complex assembly	1/869	26/6484	0.976461	1	novel.1107	1	1	novel.1107	0
BP	GO:0071824	protein-DNA complex subunit organization	1/869	26/6484	0.976461	1	novel.1107	1	1	novel.1107	0
BP	GO:0048522	positive regulation of cellular process	3/869	52/6484	0.977417	1	Msa010022/Msa021478/novel.539	3	2	Msa021478/novel.539	1	Msa010022
BP	GO:0050790	regulation of catalytic activity	1/869	27/6484	0.979628	1	Msa021424	1	1	Msa021424	0
BP	GO:0043038	amino acid activation	2/869	41/6484	0.980142	1	Msa021014/Msa007734	2	0		2	Msa021014/Msa007734
BP	GO:0043039	tRNA aminoacylation	2/869	41/6484	0.980142	1	Msa021014/Msa007734	2	0		2	Msa021014/Msa007734
BP	GO:0033043	regulation of organelle organization	1/869	28/6484	0.98237	1	Msa011831	1	0		1	Msa011831
BP	GO:0065009	regulation of molecular function	1/869	29/6484	0.984743	1	Msa021424	1	1	Msa021424	0
BP	GO:0071103	DNA conformation change	1/869	30/6484	0.986797	1	Msa022708	1	1	Msa022708	0
BP	GO:0065008	regulation of biological quality	7/869	101/6484	0.987093	1	Msa005981/Msa018975/Msa010787/Msa002111/Msa009725/Msa007484/Msa022960	7	6	Msa005981/Msa018975/Msa002111/Msa009725/Msa007484/Msa022960	1	Msa010787
BP	GO:0007018	microtubule-based movement	4/869	69/6484	0.987562	1	Msa009353/Msa006222/Msa002226/Msa013964	4	1	Msa009353	3	Msa006222/Msa002226/Msa013964
BP	GO:0006399	tRNA metabolic process	4/869	71/6484	0.989938	1	novel.1022/Msa021014/Msa007734/Msa003856	4	1	Msa003856	3	novel.1022/Msa021014/Msa007734
BP	GO:0006397	mRNA processing	1/869	34/6484	0.992597	1	Msa003135	1	0		1	Msa003135
BP	GO:0006396	RNA processing	7/869	108/6484	0.993194	1	Msa014409/Msa006563/Msa003135/novel.1022/Msa010116/Msa019120/Msa003856	7	3	Msa014409/Msa019120/Msa003856	4	Msa006563/Msa003135/novel.1022/Msa010116
BP	GO:0006996	organelle organization	14/869	181/6484	0.994369	1	Msa022648/Msa012137/Msa001484/Msa000274/Msa017105/Msa020537/novel.1107/Msa009725/Msa007241/Msa011831/Msa015277/Msa022708/Msa013579/Msa011975	14	8	Msa022648/Msa012137/Msa001484/novel.1107/Msa009725/Msa015277/Msa022708/Msa013579	6	Msa000274/Msa017105/Msa020537/Msa007241/Msa011831/Msa011975
BP	GO:0016192	vesicle-mediated transport	7/869	111/6484	0.994863	1	Msa015465/Msa015494/Msa008601/Msa012593/Msa002185/Msa021791/Msa019237	7	1	Msa008601	6	Msa015465/Msa015494/Msa012593/Msa002185/Msa021791/Msa019237
BP	GO:0051276	chromosome organization	3/869	70/6484	0.997165	1	Msa000274/novel.1107/Msa022708	3	2	novel.1107/Msa022708	1	Msa000274
BP	GO:0006366	transcription by RNA polymerase II	1/869	41/6484	0.997313	1	Msa017715	1	0		1	Msa017715
BP	GO:0016071	mRNA metabolic process	1/869	43/6484	0.997989	1	Msa003135	1	0		1	Msa003135
BP	GO:1901137	carbohydrate derivative biosynthetic process	10/869	160/6484	0.998922	1	Msa011925/Msa013771/Msa007626/Msa010513/Msa016678/Msa000592/novel.402/Msa016690/Msa004878/Msa000279	10	9	Msa011925/Msa013771/Msa007626/Msa010513/Msa016678/Msa000592/novel.402/Msa016690/Msa000279	1	Msa004878
BP	GO:0034613	cellular protein localization	7/869	128/6484	0.999029	1	Msa007575/Msa009725/Msa007484/Msa002185/Msa014872/Msa001456/novel.539	7	4	Msa009725/Msa007484/Msa014872/novel.539	3	Msa007575/Msa002185/Msa001456
BP	GO:0070727	cellular macromolecule localization	7/869	128/6484	0.999029	1	Msa007575/Msa009725/Msa007484/Msa002185/Msa014872/Msa001456/novel.539	7	4	Msa009725/Msa007484/Msa014872/novel.539	3	Msa007575/Msa002185/Msa001456
BP	GO:0051641	cellular localization	9/869	155/6484	0.99938	1	Msa007575/Msa015494/Msa009725/Msa007484/Msa002185/Msa014872/Msa001456/novel.539/Msa019237	9	4	Msa009725/Msa007484/Msa014872/novel.539	5	Msa007575/Msa015494/Msa002185/Msa001456/Msa019237
BP	GO:0006886	intracellular protein transport	5/869	112/6484	0.999578	1	Msa007575/Msa002185/Msa014872/Msa001456/novel.539	5	2	Msa014872/novel.539	3	Msa007575/Msa002185/Msa001456
BP	GO:0046907	intracellular transport	6/869	125/6484	0.99961	1	Msa007575/Msa015494/Msa002185/Msa014872/Msa001456/novel.539	6	2	Msa014872/novel.539	4	Msa007575/Msa015494/Msa002185/Msa001456
BP	GO:0051649	establishment of localization in cell	6/869	126/6484	0.99965	1	Msa007575/Msa015494/Msa002185/Msa014872/Msa001456/novel.539	6	2	Msa014872/novel.539	4	Msa007575/Msa015494/Msa002185/Msa001456
BP	GO:0008104	protein localization	8/869	153/6484	0.999754	1	Msa007575/novel.356/Msa009725/Msa007484/Msa002185/Msa014872/Msa001456/novel.539	8	4	Msa009725/Msa007484/Msa014872/novel.539	4	Msa007575/novel.356/Msa002185/Msa001456
BP	GO:0006486	protein glycosylation	1/869	64/6484	0.999905	1	Msa013771	1	1	Msa013771	0
BP	GO:0043413	macromolecule glycosylation	1/869	64/6484	0.999905	1	Msa013771	1	1	Msa013771	0
BP	GO:0070085	glycosylation	1/869	64/6484	0.999905	1	Msa013771	1	1	Msa013771	0
BP	GO:0015031	protein transport	6/869	139/6484	0.999916	1	Msa007575/novel.356/Msa002185/Msa014872/Msa001456/novel.539	6	2	Msa014872/novel.539	4	Msa007575/novel.356/Msa002185/Msa001456
BP	GO:0015833	peptide transport	6/869	139/6484	0.999916	1	Msa007575/novel.356/Msa002185/Msa014872/Msa001456/novel.539	6	2	Msa014872/novel.539	4	Msa007575/novel.356/Msa002185/Msa001456
BP	GO:0042886	amide transport	6/869	140/6484	0.999925	1	Msa007575/novel.356/Msa002185/Msa014872/Msa001456/novel.539	6	2	Msa014872/novel.539	4	Msa007575/novel.356/Msa002185/Msa001456
BP	GO:0045184	establishment of protein localization	6/869	143/6484	0.999947	1	Msa007575/novel.356/Msa002185/Msa014872/Msa001456/novel.539	6	2	Msa014872/novel.539	4	Msa007575/novel.356/Msa002185/Msa001456
BP	GO:0071705	nitrogen compound transport	8/869	168/6484	0.999949	1	Msa006295/Msa007575/Msa008946/novel.356/Msa002185/Msa014872/Msa001456/novel.539	8	2	Msa014872/novel.539	6	Msa006295/Msa007575/Msa008946/novel.356/Msa002185/Msa001456
BP	GO:0009101	glycoprotein biosynthetic process	1/869	70/6484	0.99996	1	Msa013771	1	1	Msa013771	0
BP	GO:0034622	cellular protein-containing complex assembly	1/869	70/6484	0.99996	1	novel.1107	1	1	novel.1107	0
BP	GO:0009100	glycoprotein metabolic process	1/869	71/6484	0.999966	1	Msa013771	1	1	Msa013771	0
BP	GO:1901566	organonitrogen compound biosynthetic process	25/869	372/6484	0.999992	1	Msa011925/Msa013771/Msa000814/Msa017592/Msa007633/Msa007626/Msa016044/Msa022961/Msa010513/Msa016678/Msa000592/novel.402/Msa016690/Msa017819/Msa004878/Msa014492/Msa013896/Msa000279/Msa016433/Msa015275/Msa021014/Msa014871/Msa019715/Msa007734/Msa012630	25	19	Msa011925/Msa013771/Msa000814/Msa017592/Msa007633/Msa007626/Msa016044/Msa022961/Msa010513/Msa016678/Msa000592/novel.402/Msa016690/Msa017819/Msa014492/Msa013896/Msa000279/Msa016433/Msa015275	6	Msa004878/Msa021014/Msa014871/Msa019715/Msa007734/Msa012630
BP	GO:0016043	cellular component organization	22/869	344/6484	0.999994	1	Msa019798/Msa022648/Msa011184/Msa012137/Msa001484/Msa004383/Msa022757/Msa000274/Msa017105/Msa020537/Msa004757/novel.1107/Msa009725/Msa011077/Msa009992/Msa007241/Msa011831/Msa015277/Msa022708/Msa013579/Msa014014/Msa011975	22	11	Msa019798/Msa022648/Msa012137/Msa001484/Msa004757/novel.1107/Msa009725/Msa009992/Msa015277/Msa022708/Msa013579	11	Msa011184/Msa004383/Msa022757/Msa000274/Msa017105/Msa020537/Msa011077/Msa007241/Msa011831/Msa014014/Msa011975
BP	GO:0043604	amide biosynthetic process	7/869	175/6484	0.999994	1	Msa016044/Msa013896/Msa015275/Msa021014/Msa014871/Msa007734/Msa012630	7	3	Msa016044/Msa013896/Msa015275	4	Msa021014/Msa014871/Msa007734/Msa012630
BP	GO:0043603	cellular amide metabolic process	8/869	189/6484	0.999995	1	Msa016044/Msa013896/Msa015275/Msa021014/Msa014871/Msa001948/Msa007734/Msa012630	8	3	Msa016044/Msa013896/Msa015275	5	Msa021014/Msa014871/Msa001948/Msa007734/Msa012630
BP	GO:0071840	cellular component organization or biogenesis	23/869	365/6484	0.999997	1	Msa019798/Msa022648/Msa011184/Msa012137/Msa001484/Msa004383/Msa022757/Msa000274/Msa017105/Msa020537/Msa004757/novel.1107/Msa009725/Msa011077/Msa009992/Msa007241/Msa011831/Msa015277/Msa019120/Msa022708/Msa013579/Msa014014/Msa011975	23	12	Msa019798/Msa022648/Msa012137/Msa001484/Msa004757/novel.1107/Msa009725/Msa009992/Msa015277/Msa019120/Msa022708/Msa013579	11	Msa011184/Msa004383/Msa022757/Msa000274/Msa017105/Msa020537/Msa011077/Msa007241/Msa011831/Msa014014/Msa011975
BP	GO:0006412	translation	4/869	168/6484	1	1	Msa013896/Msa021014/Msa007734/Msa012630	4	1	Msa013896	3	Msa021014/Msa007734/Msa012630
BP	GO:0043043	peptide biosynthetic process	4/869	170/6484	1	1	Msa013896/Msa021014/Msa007734/Msa012630	4	1	Msa013896	3	Msa021014/Msa007734/Msa012630
BP	GO:0006518	peptide metabolic process	4/869	180/6484	1	1	Msa013896/Msa021014/Msa007734/Msa012630	4	1	Msa013896	3	Msa021014/Msa007734/Msa012630
BP	GO:0022607	cellular component assembly	2/869	155/6484	1	1	novel.1107/Msa011975	2	1	novel.1107	1	Msa011975
BP	GO:0044085	cellular component biogenesis	3/869	176/6484	1	1	novel.1107/Msa019120/Msa011975	3	2	novel.1107/Msa019120	1	Msa011975
BP	GO:0065003	protein-containing complex assembly	1/869	137/6484	1	1	novel.1107	1	1	novel.1107	0
BP	GO:0043933	protein-containing complex subunit organization	1/869	144/6484	1	1	novel.1107	1	1	novel.1107	0
CC	GO:0005576	extracellular region	51/421	289/3768	0.000415207	0.0452575	novel.52/Msa008902/Msa019798/Msa012096/Msa007575/Msa013830/Msa001364/Msa010733/Msa010053/Msa001601/Msa001604/Msa011184/Msa007081/Msa012095/Msa018784/Msa023073/Msa019599/novel.831/Msa000888/Msa011868/Msa004383/Msa005260/Msa003266/Msa000887/Msa005858/Msa020237/Msa012575/novel.729/Msa016714/Msa005835/novel.1138/Msa022603/Msa012801/Msa006770/Msa022456/Msa011021/Msa017724/Msa000169/Msa011077/Msa004664…	51	19	Msa008902/Msa019798/Msa001364/Msa010733/Msa001604/Msa012095/Msa018784/novel.831/Msa000888/Msa003266/Msa000887/Msa012575/Msa022456/Msa011021/Msa017724/Msa000169/Msa004664/Msa012805/Msa021192	32	novel.52/Msa012096/Msa007575/Msa013830/Msa010053/Msa001601/Msa011184/Msa007081/Msa023073/Msa019599/Msa011868/Msa004383/Msa005260/Msa005858/Msa020237/novel.729/Msa016714/Msa005835/novel.1138/Msa022603/Msa012801/Msa006770/Msa011077/Msa012802/Msa005892/novel.181/Msa012803/Msa012094/novel.710/Msa014014/novel.885/Msa017925
CC	GO:0044421	extracellular region part	20/421	96/3768	0.00386276	0.210521	Msa008902/Msa010733/Msa010053/Msa001601/Msa001604/Msa018784/Msa019599/Msa011868/Msa020237/Msa012575/Msa016714/Msa022603/Msa006770/Msa022456/Msa011021/Msa000169/Msa004664/Msa005892/novel.181/Msa012805	20	10	Msa008902/Msa010733/Msa001604/Msa018784/Msa012575/Msa022456/Msa011021/Msa000169/Msa004664/Msa012805	10	Msa010053/Msa001601/Msa019599/Msa011868/Msa020237/Msa016714/Msa022603/Msa006770/Msa005892/novel.181
CC	GO:0005581	collagen trimer	7/421	23/3768	0.0102928	0.373973	Msa019851/Msa021418/Msa022317/Msa019106/Msa007952/Msa019364/Msa010782	7	5	Msa019851/Msa021418/Msa022317/Msa019106/Msa007952	2	Msa019364/Msa010782
CC	GO:0031012	extracellular matrix	12/421	58/3768	0.0240364	0.654993	Msa008902/Msa010053/Msa018784/Msa020237/Msa012575/Msa016714/Msa022603/Msa022456/Msa011021/Msa000169/Msa004664/Msa012805	12	8	Msa008902/Msa018784/Msa012575/Msa022456/Msa011021/Msa000169/Msa004664/Msa012805	4	Msa010053/Msa020237/Msa016714/Msa022603
CC	GO:0005839	proteasome core complex	6/421	24/3768	0.0439534	0.958184	Msa022041/Msa019368/Msa019371/Msa019370/Msa019369/Msa008976	6	1	Msa022041	5	Msa019368/Msa019371/Msa019370/Msa019369/Msa008976
CC	GO:0005615	extracellular space	8/421	38/3768	0.054761	0.994826	Msa010733/Msa001601/Msa001604/Msa019599/Msa011868/Msa006770/Msa005892/novel.181	8	2	Msa010733/Msa001604	6	Msa001601/Msa019599/Msa011868/Msa006770/Msa005892/novel.181
CC	GO:1905368	peptidase complex	7/421	35/3768	0.0880973	0.999998	Msa022041/Msa019368/Msa019371/Msa019370/Msa019369/Msa008976/novel.539	7	2	Msa022041/novel.539	5	Msa019368/Msa019371/Msa019370/Msa019369/Msa008976
CC	GO:0000502	proteasome complex	6/421	30/3768	0.110219	0.999998	Msa022041/Msa019368/Msa019371/Msa019370/Msa019369/Msa008976	6	1	Msa022041	5	Msa019368/Msa019371/Msa019370/Msa019369/Msa008976
CC	GO:1905369	endopeptidase complex	6/421	30/3768	0.110219	0.999998	Msa022041/Msa019368/Msa019371/Msa019370/Msa019369/Msa008976	6	1	Msa022041	5	Msa019368/Msa019371/Msa019370/Msa019369/Msa008976
CC	GO:0098800	inner mitochondrial membrane protein complex	3/421	17/3768	0.293993	0.999998	Msa007118/novel.402/novel.574	3	3	Msa007118/novel.402/novel.574	0
CC	GO:0005753	mitochondrial proton-transporting ATP synthase complex	2/421	11/3768	0.352578	0.999998	novel.402/novel.574	2	2	novel.402/novel.574	0
CC	GO:0044455	mitochondrial membrane part	3/421	20/3768	0.390185	0.999998	Msa007118/novel.402/novel.574	3	3	Msa007118/novel.402/novel.574	0
CC	GO:0016469	proton-transporting two-sector ATPase complex	5/421	37/3768	0.398723	0.999998	Msa005239/novel.402/novel.574/Msa001000/Msa012837	5	4	Msa005239/novel.402/novel.574/Msa001000	1	Msa012837
CC	GO:0031967	organelle envelope	7/421	54/3768	0.39911	0.999998	Msa007118/Msa017604/novel.402/novel.574/Msa006063/Msa021478/novel.539	7	7	Msa007118/Msa017604/novel.402/novel.574/Msa006063/Msa021478/novel.539	0
CC	GO:0031975	envelope	7/421	54/3768	0.39911	0.999998	Msa007118/Msa017604/novel.402/novel.574/Msa006063/Msa021478/novel.539	7	7	Msa007118/Msa017604/novel.402/novel.574/Msa006063/Msa021478/novel.539	0
CC	GO:0044429	mitochondrial part	7/421	54/3768	0.39911	0.999998	Msa004210/Msa007118/Msa017604/novel.402/novel.574/Msa006063/Msa021478	7	7	Msa004210/Msa007118/Msa017604/novel.402/novel.574/Msa006063/Msa021478	0
CC	GO:0005740	mitochondrial envelope	6/421	46/3768	0.409841	0.999998	Msa007118/Msa017604/novel.402/novel.574/Msa006063/Msa021478	6	6	Msa007118/Msa017604/novel.402/novel.574/Msa006063/Msa021478	0
CC	GO:0030119	AP-type membrane coat adaptor complex	2/421	13/3768	0.435413	0.999998	Msa015494/Msa002185	2	0		2	Msa015494/Msa002185
CC	GO:0045259	proton-transporting ATP synthase complex	2/421	13/3768	0.435413	0.999998	novel.402/novel.574	2	2	novel.402/novel.574	0
CC	GO:0030054	cell junction	2/421	14/3768	0.474652	0.999998	Msa009725/Msa013579	2	2	Msa009725/Msa013579	0
CC	GO:0033178	proton-transporting two-sector ATPase complex, catalytic domain	2/421	14/3768	0.474652	0.999998	novel.402/Msa001000	2	2	novel.402/Msa001000	0
CC	GO:0005743	mitochondrial inner membrane	3/421	23/3768	0.48285	0.999998	Msa007118/novel.402/novel.574	3	3	Msa007118/novel.402/novel.574	0
CC	GO:0098798	mitochondrial protein complex	3/421	23/3768	0.48285	0.999998	Msa007118/novel.402/novel.574	3	3	Msa007118/novel.402/novel.574	0
CC	GO:0005578	proteinaceous extracellular matrix	2/421	15/3768	0.512193	0.999998	Msa018784/Msa012575	2	2	Msa018784/Msa012575	0
CC	GO:0019866	organelle inner membrane	3/421	24/3768	0.512264	0.999998	Msa007118/novel.402/novel.574	3	3	Msa007118/novel.402/novel.574	0
CC	GO:0005739	mitochondrion	8/421	76/3768	0.626789	0.999998	Msa004210/Msa007118/Msa017604/novel.402/novel.574/Msa006063/Msa023441/Msa021478	8	8	Msa004210/Msa007118/Msa017604/novel.402/novel.574/Msa006063/Msa023441/Msa021478	0
CC	GO:0031966	mitochondrial membrane	4/421	39/3768	0.64856	0.999998	Msa007118/novel.402/novel.574/Msa006063	4	4	Msa007118/novel.402/novel.574/Msa006063	0
CC	GO:0044459	plasma membrane part	5/421	50/3768	0.671737	0.999998	Msa002486/Msa005814/novel.772/Msa023776/Msa008868	5	4	Msa002486/Msa005814/novel.772/Msa008868	1	Msa023776
CC	GO:0015630	microtubule cytoskeleton	4/421	41/3768	0.687957	0.999998	Msa012137/Msa001484/Msa020537/Msa002226	4	2	Msa012137/Msa001484	2	Msa020537/Msa002226
CC	GO:0000145	exocyst	1/421	10/3768	0.694652	0.999998	Msa015465	1	0		1	Msa015465
CC	GO:0005777	peroxisome	1/421	10/3768	0.694652	0.999998	Msa003371	1	1	Msa003371	0
CC	GO:0005815	microtubule organizing center	1/421	10/3768	0.694652	0.999998	Msa001484	1	1	Msa001484	0
CC	GO:0005938	cell cortex	1/421	10/3768	0.694652	0.999998	Msa015465	1	0		1	Msa015465
CC	GO:0042579	microbody	1/421	10/3768	0.694652	0.999998	Msa003371	1	1	Msa003371	0
CC	GO:0044448	cell cortex part	1/421	10/3768	0.694652	0.999998	Msa015465	1	0		1	Msa015465
CC	GO:0099568	cytoplasmic region	1/421	10/3768	0.694652	0.999998	Msa015465	1	0		1	Msa015465
CC	GO:0016459	myosin complex	6/421	63/3768	0.72167	0.999998	Msa015202/Msa019041/Msa007830/Msa009606/Msa005398/Msa019467	6	4	Msa015202/Msa019041/Msa007830/Msa005398	2	Msa009606/Msa019467
CC	GO:0033177	proton-transporting two-sector ATPase complex, proton-transporting domain	2/421	22/3768	0.722886	0.999998	Msa005239/Msa012837	2	1	Msa005239	1	Msa012837
CC	GO:0098797	plasma membrane protein complex	4/421	43/3768	0.724135	0.999998	Msa002486/novel.772/Msa023776/Msa008868	4	3	Msa002486/novel.772/Msa008868	1	Msa023776
CC	GO:0019773	proteasome core complex, alpha-subunit complex	1/421	11/3768	0.72886	0.999998	Msa008976	1	0		1	Msa008976
CC	GO:0030131	clathrin adaptor complex	1/421	11/3768	0.72886	0.999998	Msa002185	1	0		1	Msa002185
CC	GO:0044798	nuclear transcription factor complex	1/421	12/3768	0.759243	0.999998	Msa017715	1	0		1	Msa017715
CC	GO:0090575	RNA polymerase II transcription factor complex	1/421	12/3768	0.759243	0.999998	Msa017715	1	0		1	Msa017715
CC	GO:0005667	transcription factor complex	3/421	35/3768	0.767005	0.999998	Msa020652/Msa017715/Msa010049	3	1	Msa010049	2	Msa020652/Msa017715
CC	GO:0005856	cytoskeleton	19/421	194/3768	0.76755	0.999998	Msa021727/Msa015202/Msa011508/Msa012137/Msa019041/Msa019432/Msa007830/Msa001484/Msa009606/Msa005398/Msa017524/Msa020537/Msa016838/Msa002226/Msa015647/Msa019467/Msa007832/Msa022052/Msa017913	19	11	Msa015202/Msa011508/Msa012137/Msa019041/Msa019432/Msa007830/Msa001484/Msa005398/Msa015647/Msa007832/Msa022052	8	Msa021727/Msa009606/Msa017524/Msa020537/Msa016838/Msa002226/Msa019467/Msa017913
CC	GO:0000139	Golgi membrane	1/421	13/3768	0.786229	0.999998	Msa017412	1	1	Msa017412	0
CC	GO:0099023	tethering complex	1/421	13/3768	0.786229	0.999998	Msa015465	1	0		1	Msa015465
CC	GO:0071944	cell periphery	6/421	69/3768	0.799384	0.999998	Msa002486/Msa015465/Msa005814/novel.772/Msa023776/Msa008868	6	4	Msa002486/Msa005814/novel.772/Msa008868	2	Msa015465/Msa023776
CC	GO:0005886	plasma membrane	5/421	59/3768	0.805001	0.999998	Msa002486/Msa005814/novel.772/Msa023776/Msa008868	5	4	Msa002486/Msa005814/novel.772/Msa008868	1	Msa023776
CC	GO:0005861	troponin complex	1/421	14/3768	0.810196	0.999998	Msa016838	1	0		1	Msa016838
CC	GO:0005865	striated muscle thin filament	1/421	14/3768	0.810196	0.999998	Msa016838	1	0		1	Msa016838
CC	GO:0030016	myofibril	1/421	14/3768	0.810196	0.999998	Msa016838	1	0		1	Msa016838
CC	GO:0030017	sarcomere	1/421	14/3768	0.810196	0.999998	Msa016838	1	0		1	Msa016838
CC	GO:0036379	myofilament	1/421	14/3768	0.810196	0.999998	Msa016838	1	0		1	Msa016838
CC	GO:0043292	contractile fiber	1/421	14/3768	0.810196	0.999998	Msa016838	1	0		1	Msa016838
CC	GO:0044449	contractile fiber part	1/421	14/3768	0.810196	0.999998	Msa016838	1	0		1	Msa016838
CC	GO:1902494	catalytic complex	11/421	123/3768	0.826641	0.999998	Msa022041/Msa016678/Msa001577/Msa019368/Msa019371/Msa019370/Msa002226/Msa019369/Msa008976/Msa017715/novel.539	11	3	Msa022041/Msa016678/novel.539	8	Msa001577/Msa019368/Msa019371/Msa019370/Msa002226/Msa019369/Msa008976/Msa017715
CC	GO:0030133	transport vesicle	1/421	15/3768	0.831482	0.999998	Msa000517	1	0		1	Msa000517
CC	GO:0005741	mitochondrial outer membrane	1/421	16/3768	0.850386	0.999998	Msa006063	1	1	Msa006063	0
CC	GO:0016591	DNA-directed RNA polymerase II, holoenzyme	1/421	16/3768	0.850386	0.999998	Msa017715	1	0		1	Msa017715
CC	GO:0030118	clathrin coat	1/421	16/3768	0.850386	0.999998	Msa002185	1	0		1	Msa002185
CC	GO:0030286	dynein complex	1/421	16/3768	0.850386	0.999998	Msa002226	1	0		1	Msa002226
CC	GO:0031968	organelle outer membrane	1/421	16/3768	0.850386	0.999998	Msa006063	1	1	Msa006063	0
CC	GO:0098791	Golgi subcompartment	1/421	17/3768	0.867174	0.999998	Msa017412	1	1	Msa017412	0
CC	GO:0015629	actin cytoskeleton	7/421	88/3768	0.876794	0.999998	Msa015202/Msa019041/Msa007830/Msa009606/Msa005398/Msa016838/Msa019467	7	4	Msa015202/Msa019041/Msa007830/Msa005398	3	Msa009606/Msa016838/Msa019467
CC	GO:0019867	outer membrane	1/421	18/3768	0.882082	0.999998	Msa006063	1	1	Msa006063	0
CC	GO:0005882	intermediate filament	3/421	44/3768	0.884367	0.999998	Msa021727/Msa022052/Msa017913	3	1	Msa022052	2	Msa021727/Msa017913
CC	GO:0045111	intermediate filament cytoskeleton	3/421	44/3768	0.884367	0.999998	Msa021727/Msa022052/Msa017913	3	1	Msa022052	2	Msa021727/Msa017913
CC	GO:0000428	DNA-directed RNA polymerase complex	1/421	19/3768	0.89532	0.999998	Msa017715	1	0		1	Msa017715
CC	GO:0005887	integral component of plasma membrane	1/421	19/3768	0.89532	0.999998	Msa005814	1	1	Msa005814	0
CC	GO:0030880	RNA polymerase complex	1/421	19/3768	0.89532	0.999998	Msa017715	1	0		1	Msa017715
CC	GO:0031226	intrinsic component of plasma membrane	1/421	19/3768	0.89532	0.999998	Msa005814	1	1	Msa005814	0
CC	GO:0055029	nuclear DNA-directed RNA polymerase complex	1/421	19/3768	0.89532	0.999998	Msa017715	1	0		1	Msa017715
CC	GO:0098796	membrane protein complex	12/421	146/3768	0.905934	0.999998	Msa002486/Msa007118/Msa005239/novel.402/novel.574/Msa001000/Msa015494/novel.772/Msa012837/Msa002185/Msa023776/Msa008868	12	8	Msa002486/Msa007118/Msa005239/novel.402/novel.574/Msa001000/novel.772/Msa008868	4	Msa015494/Msa012837/Msa002185/Msa023776
CC	GO:0005875	microtubule associated complex	1/421	20/3768	0.907075	0.999998	Msa002226	1	0		1	Msa002226
CC	GO:0099513	polymeric cytoskeletal fiber	3/421	48/3768	0.917005	0.999998	Msa021727/Msa022052/Msa017913	3	1	Msa022052	2	Msa021727/Msa017913
CC	GO:0030117	membrane coat	2/421	37/3768	0.930391	0.999998	Msa015494/Msa002185	2	0		2	Msa015494/Msa002185
CC	GO:0048475	coated membrane	2/421	37/3768	0.930391	0.999998	Msa015494/Msa002185	2	0		2	Msa015494/Msa002185
CC	GO:0099080	supramolecular complex	4/421	63/3768	0.933467	0.999998	Msa021727/Msa016838/Msa022052/Msa017913	4	1	Msa022052	3	Msa021727/Msa016838/Msa017913
CC	GO:0099081	supramolecular polymer	4/421	63/3768	0.933467	0.999998	Msa021727/Msa016838/Msa022052/Msa017913	4	1	Msa022052	3	Msa021727/Msa016838/Msa017913
CC	GO:0099512	supramolecular fiber	4/421	63/3768	0.933467	0.999998	Msa021727/Msa016838/Msa022052/Msa017913	4	1	Msa022052	3	Msa021727/Msa016838/Msa017913
CC	GO:0031410	cytoplasmic vesicle	1/421	24/3768	0.942316	0.999998	Msa000517	1	0		1	Msa000517
CC	GO:0031982	vesicle	1/421	24/3768	0.942316	0.999998	Msa000517	1	0		1	Msa000517
CC	GO:0061695	transferase complex, transferring phosphorus-containing groups	1/421	24/3768	0.942316	0.999998	Msa017715	1	0		1	Msa017715
CC	GO:0097708	intracellular vesicle	1/421	24/3768	0.942316	0.999998	Msa000517	1	0		1	Msa000517
CC	GO:0031090	organelle membrane	5/421	79/3768	0.950633	0.999998	Msa007118/Msa017412/novel.402/novel.574/Msa006063	5	5	Msa007118/Msa017412/novel.402/novel.574/Msa006063	0
CC	GO:0005794	Golgi apparatus	2/421	41/3768	0.952998	0.999998	Msa017412/Msa004037	2	2	Msa017412/Msa004037	0
CC	GO:1990234	transferase complex	2/421	44/3768	0.965157	0.999998	Msa017715/novel.539	2	1	novel.539	1	Msa017715
CC	GO:0044430	cytoskeletal part	12/421	165/3768	0.966403	0.999998	Msa021727/Msa015202/Msa019041/Msa007830/Msa001484/Msa009606/Msa005398/Msa016838/Msa002226/Msa019467/Msa022052/Msa017913	12	6	Msa015202/Msa019041/Msa007830/Msa001484/Msa005398/Msa022052	6	Msa021727/Msa009606/Msa016838/Msa002226/Msa019467/Msa017913
CC	GO:0044431	Golgi apparatus part	1/421	31/3768	0.97499	0.999998	Msa017412	1	1	Msa017412	0
CC	GO:0005783	endoplasmic reticulum	2/421	53/3768	0.986093	0.999998	Msa017996/Msa005474	2	2	Msa017996/Msa005474	0
CC	GO:0098588	bounding membrane of organelle	2/421	55/3768	0.988702	0.999998	Msa017412/Msa006063	2	2	Msa017412/Msa006063	0
CC	GO:0098805	whole membrane	1/421	42/3768	0.993297	0.999998	Msa006063	1	1	Msa006063	0
CC	GO:0005694	chromosome	2/421	60/3768	0.993311	0.999998	Msa000274/Msa023403	2	1	Msa023403	1	Msa000274
CC	GO:0012505	endomembrane system	6/421	118/3768	0.993767	0.999998	Msa017412/Msa017996/Msa000517/Msa004037/Msa005474/novel.539	6	5	Msa017412/Msa017996/Msa004037/Msa005474/novel.539	1	Msa000517
CC	GO:0044427	chromosomal part	1/421	44/3768	0.994726	0.999998	Msa023403	1	1	Msa023403	0
CC	GO:0005654	nucleoplasm	2/421	63/3768	0.995131	0.999998	Msa017715/novel.539	2	1	novel.539	1	Msa017715
CC	GO:0044451	nucleoplasm part	2/421	63/3768	0.995131	0.999998	Msa017715/novel.539	2	1	novel.539	1	Msa017715
CC	GO:0031984	organelle subcompartment	1/421	50/3768	0.997434	0.999998	Msa017412	1	1	Msa017412	0
CC	GO:0031974	membrane-enclosed lumen	3/421	90/3768	0.99838	0.999998	Msa004210/Msa017715/novel.539	3	2	Msa004210/novel.539	1	Msa017715
CC	GO:0043233	organelle lumen	3/421	90/3768	0.99838	0.999998	Msa004210/Msa017715/novel.539	3	2	Msa004210/novel.539	1	Msa017715
CC	GO:0070013	intracellular organelle lumen	3/421	90/3768	0.99838	0.999998	Msa004210/Msa017715/novel.539	3	2	Msa004210/novel.539	1	Msa017715
CC	GO:0031981	nuclear lumen	2/421	82/3768	0.999376	0.999998	Msa017715/novel.539	2	1	novel.539	1	Msa017715
CC	GO:0043228	non-membrane-bounded organelle	21/421	357/3768	0.999886	0.999998	Msa021727/Msa015202/Msa011508/Msa012137/Msa019041/Msa019432/Msa007830/Msa001484/Msa009606/Msa005398/Msa000274/Msa017524/Msa020537/Msa016838/Msa002226/Msa023403/Msa015647/Msa019467/Msa007832/Msa022052/Msa017913	21	12	Msa015202/Msa011508/Msa012137/Msa019041/Msa019432/Msa007830/Msa001484/Msa005398/Msa023403/Msa015647/Msa007832/Msa022052	9	Msa021727/Msa009606/Msa000274/Msa017524/Msa020537/Msa016838/Msa002226/Msa019467/Msa017913
CC	GO:0043232	intracellular non-membrane-bounded organelle	21/421	357/3768	0.999886	0.999998	Msa021727/Msa015202/Msa011508/Msa012137/Msa019041/Msa019432/Msa007830/Msa001484/Msa009606/Msa005398/Msa000274/Msa017524/Msa020537/Msa016838/Msa002226/Msa023403/Msa015647/Msa019467/Msa007832/Msa022052/Msa017913	21	12	Msa015202/Msa011508/Msa012137/Msa019041/Msa019432/Msa007830/Msa001484/Msa005398/Msa023403/Msa015647/Msa007832/Msa022052	9	Msa021727/Msa009606/Msa000274/Msa017524/Msa020537/Msa016838/Msa002226/Msa019467/Msa017913
CC	GO:0044428	nuclear part	2/421	105/3768	0.999952	0.999998	Msa017715/novel.539	2	1	novel.539	1	Msa017715
CC	GO:0044444	cytoplasmic part	19/421	366/3768	0.99999	0.999998	Msa004210/Msa007118/Msa017604/Msa017412/Msa003371/Msa016678/novel.402/Msa015465/novel.574/Msa015494/Msa006063/Msa023441/Msa017996/Msa000517/Msa016838/Msa002185/Msa021478/Msa004037/Msa005474	19	14	Msa004210/Msa007118/Msa017604/Msa017412/Msa003371/Msa016678/novel.402/novel.574/Msa006063/Msa023441/Msa017996/Msa021478/Msa004037/Msa005474	5	Msa015465/Msa015494/Msa000517/Msa016838/Msa002185
CC	GO:0044422	organelle part	24/421	440/3768	0.999996	0.999998	Msa004210/Msa021727/Msa007118/Msa015202/Msa017604/Msa017412/novel.402/Msa019041/novel.574/Msa007830/Msa006063/Msa001484/Msa009606/Msa005398/Msa016838/Msa002226/Msa023403/Msa019467/Msa021478/Msa011831/Msa022052/Msa017913/Msa017715/novel.539	24	16	Msa004210/Msa007118/Msa015202/Msa017604/Msa017412/novel.402/Msa019041/novel.574/Msa007830/Msa006063/Msa001484/Msa005398/Msa023403/Msa021478/Msa022052/novel.539	8	Msa021727/Msa009606/Msa016838/Msa002226/Msa019467/Msa011831/Msa017913/Msa017715
CC	GO:0044446	intracellular organelle part	23/421	438/3768	0.999998	0.999998	Msa004210/Msa021727/Msa007118/Msa015202/Msa017604/Msa017412/novel.402/Msa019041/novel.574/Msa007830/Msa006063/Msa001484/Msa009606/Msa005398/Msa016838/Msa002226/Msa023403/Msa019467/Msa021478/Msa022052/Msa017913/Msa017715/novel.539	23	16	Msa004210/Msa007118/Msa015202/Msa017604/Msa017412/novel.402/Msa019041/novel.574/Msa007830/Msa006063/Msa001484/Msa005398/Msa023403/Msa021478/Msa022052/novel.539	7	Msa021727/Msa009606/Msa016838/Msa002226/Msa019467/Msa017913/Msa017715
MF	GO:0016705	oxidoreductase activity, acting on paired donors, with incorporation or reduction of molecular oxygen	34/1343	105/11054	3.74293e-08	1.17154e-05	Msa002091/Msa001788/Msa016022/Msa010583/Msa010584/Msa008341/Msa010560/Msa000589/Msa008340/Msa015145/Msa016871/Msa015146/Msa008339/novel.899/Msa007846/Msa010005/Msa014078/Msa010587/Msa010582/Msa011736/Msa003855/Msa019620/novel.110/Msa017996/Msa010559/Msa004533/Msa011453/Msa004102/Msa014407/Msa009627/novel.1115/Msa021802/novel.2/novel.565	34	25	Msa002091/Msa016022/Msa010583/Msa010584/Msa008341/Msa010560/Msa000589/Msa008340/Msa015145/Msa016871/Msa015146/Msa008339/Msa010005/Msa014078/Msa010587/Msa010582/Msa003855/Msa019620/novel.110/Msa017996/Msa010559/Msa004533/Msa011453/Msa014407/Msa021802	9	Msa001788/novel.899/Msa007846/Msa011736/Msa004102/Msa009627/novel.1115/novel.2/novel.565
MF	GO:0048037	cofactor binding	67/1343	291/11054	1.16776e-07	1.82754e-05	Msa002091/Msa007206/novel.159/Msa017036/Msa016022/Msa011410/Msa010583/Msa010584/Msa011478/Msa004210/Msa008897/Msa008341/Msa018806/Msa011590/Msa003140/Msa006295/Msa015849/Msa014031/Msa011411/Msa010560/Msa018133/Msa009440/Msa008340/Msa015145/Msa007633/Msa000322/Msa014766/Msa016871/Msa010533/Msa015146/Msa008339/Msa010163/Msa016564/Msa010005/Msa014078/Msa010587/Msa010582/Msa016224/Msa022961/Msa000471…	67	55	Msa002091/Msa007206/novel.159/Msa017036/Msa016022/Msa011410/Msa010583/Msa010584/Msa011478/Msa004210/Msa008897/Msa008341/Msa018806/Msa011590/Msa003140/Msa014031/Msa011411/Msa010560/Msa018133/Msa009440/Msa008340/Msa015145/Msa007633/Msa000322/Msa016871/Msa010533/Msa015146/Msa008339/Msa010163/Msa016564/Msa010005/Msa014078/Msa010587/Msa010582/Msa016224/Msa022961/Msa000471/Msa021524/Msa003855/Msa023927…	12	Msa006295/Msa015849/Msa014766/Msa008059/Msa011736/Msa018850/Msa007297/Msa008715/Msa007300/Msa004102/Msa007299/Msa018657
MF	GO:0046906	tetrapyrrole binding	31/1343	114/11054	9.56042e-06	0.00099747	Msa002091/Msa016022/Msa010583/Msa010584/Msa008341/Msa006295/Msa018133/Msa009440/Msa008340/Msa015145/Msa016871/Msa015146/Msa008339/Msa010005/Msa014078/Msa010587/Msa010582/Msa016224/Msa022961/Msa011736/Msa003855/Msa019620/Msa007297/Msa022778/Msa007300/Msa004533/Msa004102/Msa022779/Msa007299/Msa014407/Msa021802	31	25	Msa002091/Msa016022/Msa010583/Msa010584/Msa008341/Msa018133/Msa009440/Msa008340/Msa015145/Msa016871/Msa015146/Msa008339/Msa010005/Msa014078/Msa010587/Msa010582/Msa016224/Msa022961/Msa003855/Msa019620/Msa022778/Msa004533/Msa022779/Msa014407/Msa021802	6	Msa006295/Msa011736/Msa007297/Msa007300/Msa004102/Msa007299
MF	GO:0020037	heme binding	29/1343	111/11054	4.14851e-05	0.00324621	Msa002091/Msa016022/Msa010583/Msa010584/Msa008341/Msa018133/Msa009440/Msa008340/Msa015145/Msa016871/Msa015146/Msa008339/Msa010005/Msa014078/Msa010587/Msa010582/Msa016224/Msa011736/Msa003855/Msa019620/Msa007297/Msa022778/Msa007300/Msa004533/Msa004102/Msa022779/Msa007299/Msa014407/Msa021802	29	24	Msa002091/Msa016022/Msa010583/Msa010584/Msa008341/Msa018133/Msa009440/Msa008340/Msa015145/Msa016871/Msa015146/Msa008339/Msa010005/Msa014078/Msa010587/Msa010582/Msa016224/Msa003855/Msa019620/Msa022778/Msa004533/Msa022779/Msa014407/Msa021802	5	Msa011736/Msa007297/Msa007300/Msa004102/Msa007299
MF	GO:0050662	coenzyme binding	31/1343	135/11054	0.000303871	0.0190223	novel.159/Msa017036/Msa011410/Msa011478/Msa004210/Msa008897/Msa018806/Msa011590/Msa003140/Msa014031/Msa011411/Msa010560/Msa007633/Msa000322/Msa014766/Msa010533/Msa010163/Msa016564/Msa000471/Msa021524/Msa008059/Msa023927/Msa018850/Msa001883/novel.110/Msa005625/Msa010559/Msa008715/Msa011192/Msa011453/Msa018657	31	26	novel.159/Msa017036/Msa011410/Msa011478/Msa004210/Msa008897/Msa018806/Msa011590/Msa003140/Msa014031/Msa011411/Msa010560/Msa007633/Msa000322/Msa010533/Msa010163/Msa016564/Msa000471/Msa021524/Msa023927/Msa001883/novel.110/Msa005625/Msa010559/Msa011192/Msa011453	5	Msa014766/Msa008059/Msa018850/Msa008715/Msa018657
MF	GO:0005506	iron ion binding	24/1343	97/11054	0.000448234	0.0213556	Msa002091/Msa016022/Msa010583/Msa010584/Msa008341/Msa008340/Msa015145/Msa016871/Msa015146/Msa008339/Msa010005/Msa014078/Msa010587/Msa010582/Msa022095/Msa011736/Msa003855/Msa019620/Msa020920/Msa004533/Msa004102/Msa014407/Msa010119/Msa021802	24	21	Msa002091/Msa016022/Msa010583/Msa010584/Msa008341/Msa008340/Msa015145/Msa016871/Msa015146/Msa008339/Msa010005/Msa014078/Msa010587/Msa010582/Msa003855/Msa019620/Msa020920/Msa004533/Msa014407/Msa010119/Msa021802	3	Msa022095/Msa011736/Msa004102
MF	GO:0019842	vitamin binding	14/1343	44/11054	0.000477602	0.0213556	Msa011410/Msa004210/Msa008897/Msa011590/Msa003140/Msa006295/Msa014031/Msa011411/Msa022961/Msa000471/Msa021524/Msa008059/Msa011192/Msa001193	14	12	Msa011410/Msa004210/Msa008897/Msa011590/Msa003140/Msa014031/Msa011411/Msa022961/Msa000471/Msa021524/Msa011192/Msa001193	2	Msa006295/Msa008059
MF	GO:0016741	transferase activity, transferring one-carbon groups	25/1343	106/11054	0.000741725	0.02902	Msa012942/Msa003548/Msa000814/Msa000779/Msa000589/Msa018585/Msa019068/Msa019069/Msa003676/novel.899/Msa015476/Msa019510/Msa022961/Msa003567/Msa023780/Msa012955/Msa016844/Msa000279/Msa000275/Msa000287/Msa003314/novel.1115/novel.2/Msa003856/novel.565	25	17	Msa012942/Msa003548/Msa000814/Msa000779/Msa000589/Msa018585/Msa019068/Msa019069/Msa003676/Msa019510/Msa022961/Msa003567/Msa023780/Msa012955/Msa016844/Msa000279/Msa003856	8	novel.899/Msa015476/Msa000275/Msa000287/Msa003314/novel.1115/novel.2/novel.565
MF	GO:0008168	methyltransferase activity	23/1343	99/11054	0.00147277	0.0512198	Msa012942/Msa003548/Msa000779/Msa000589/Msa018585/Msa019068/Msa019069/novel.899/Msa015476/Msa019510/Msa022961/Msa003567/Msa023780/Msa012955/Msa016844/Msa000279/Msa000275/Msa000287/Msa003314/novel.1115/novel.2/Msa003856/novel.565	23	15	Msa012942/Msa003548/Msa000779/Msa000589/Msa018585/Msa019068/Msa019069/Msa019510/Msa022961/Msa003567/Msa023780/Msa012955/Msa016844/Msa000279/Msa003856	8	novel.899/Msa015476/Msa000275/Msa000287/Msa003314/novel.1115/novel.2/novel.565
MF	GO:0050661	NADP binding	5/1343	10/11054	0.00390755	0.117088	Msa017036/Msa010560/Msa007633/novel.110/Msa010559	5	5	Msa017036/Msa010560/Msa007633/novel.110/Msa010559	0
MF	GO:0008009	chemokine activity	9/1343	28/11054	0.00448901	0.117088	novel.52/Msa013830/Msa005858/Msa005835/Msa012801/Msa012802/Msa012803/novel.710/novel.885	9	0		9	novel.52/Msa013830/Msa005858/Msa005835/Msa012801/Msa012802/Msa012803/novel.710/novel.885
MF	GO:0042379	chemokine receptor binding	9/1343	28/11054	0.00448901	0.117088	novel.52/Msa013830/Msa005858/Msa005835/Msa012801/Msa012802/Msa012803/novel.710/novel.885	9	0		9	novel.52/Msa013830/Msa005858/Msa005835/Msa012801/Msa012802/Msa012803/novel.710/novel.885
MF	GO:0001664	G-protein coupled receptor binding	9/1343	29/11054	0.00582005	0.139215	novel.52/Msa013830/Msa005858/Msa005835/Msa012801/Msa012802/Msa012803/novel.710/novel.885	9	0		9	novel.52/Msa013830/Msa005858/Msa005835/Msa012801/Msa012802/Msa012803/novel.710/novel.885
MF	GO:0030170	pyridoxal phosphate binding	10/1343	35/11054	0.00711642	0.139215	Msa011410/Msa004210/Msa011590/Msa003140/Msa014031/Msa011411/Msa000471/Msa021524/Msa008059/Msa011192	10	9	Msa011410/Msa004210/Msa011590/Msa003140/Msa014031/Msa011411/Msa000471/Msa021524/Msa011192	1	Msa008059
MF	GO:0051213	dioxygenase activity	10/1343	35/11054	0.00711642	0.139215	Msa006455/Msa000589/Msa000460/novel.899/Msa020481/Msa017996/novel.1115/novel.2/Msa001142/novel.565	10	5	Msa006455/Msa000589/Msa000460/Msa017996/Msa001142	5	novel.899/Msa020481/novel.1115/novel.2/novel.565
MF	GO:0070279	vitamin B6 binding	10/1343	35/11054	0.00711642	0.139215	Msa011410/Msa004210/Msa011590/Msa003140/Msa014031/Msa011411/Msa000471/Msa021524/Msa008059/Msa011192	10	9	Msa011410/Msa004210/Msa011590/Msa003140/Msa014031/Msa011411/Msa000471/Msa021524/Msa011192	1	Msa008059
MF	GO:0016706	oxidoreductase activity, acting on paired donors, with incorporation or reduction of molecular oxygen, 2-oxoglutarate as one donor, and incorporation of one atom each of oxygen into both donors	6/1343	16/11054	0.00864134	0.150263	Msa000589/novel.899/Msa017996/novel.1115/novel.2/novel.565	6	2	Msa000589/Msa017996	4	novel.899/novel.1115/novel.2/novel.565
MF	GO:0016831	carboxy-lyase activity	6/1343	16/11054	0.00864134	0.150263	Msa011410/Msa011590/Msa011411/Msa021177/Msa014492/Msa004469	6	5	Msa011410/Msa011590/Msa011411/Msa021177/Msa014492	1	Msa004469
MF	GO:0003950	NAD+ ADP-ribosyltransferase activity	9/1343	31/11054	0.00937235	0.154397	Msa007011/Msa006701/Msa006699/Msa023338/Msa006700/Msa007012/Msa006445/Msa019086/Msa007015	9	0		9	Msa007011/Msa006701/Msa006699/Msa023338/Msa006700/Msa007012/Msa006445/Msa019086/Msa007015
MF	GO:0004497	monooxygenase activity	5/1343	12/11054	0.00996776	0.155995	Msa010560/novel.110/Msa010559/Msa011453/Msa009627	5	4	Msa010560/novel.110/Msa010559/Msa011453	1	Msa009627
MF	GO:0016788	hydrolase activity, acting on ester bonds	53/1343	320/11054	0.0111836	0.166689	Msa022991/Msa021801/Msa017928/Msa013837/Msa009876/Msa007207/novel.371/Msa010916/Msa021281/Msa016356/Msa012413/Msa008924/Msa001364/novel.416/Msa002822/novel.157/Msa006150/Msa003119/Msa017697/Msa007180/Msa010442/Msa007645/Msa020130/Msa019056/Msa020425/Msa023484/Msa001646/Msa015106/Msa011191/Msa011041/novel.235/Msa007167/Msa022538/Msa003135/Msa009427/Msa015417/Msa013018/novel.1022/Msa014128/Msa00890…	53	29	Msa022991/Msa017928/Msa013837/Msa009876/Msa007207/Msa010916/Msa016356/Msa001364/novel.416/novel.157/Msa006150/Msa003119/Msa017697/Msa007180/Msa010442/Msa020130/Msa019056/Msa020425/Msa011191/novel.235/Msa007167/Msa022538/Msa015417/Msa014128/Msa009957/Msa008050/novel.300/Msa010928/novel.461	24	Msa021801/novel.371/Msa021281/Msa012413/Msa008924/Msa002822/Msa007645/Msa023484/Msa001646/Msa015106/Msa011041/Msa003135/Msa009427/Msa013018/novel.1022/Msa008907/Msa014255/Msa012083/Msa010116/Msa021506/Msa008217/Msa012262/Msa020619/Msa005877
MF	GO:0016746	transferase activity, transferring acyl groups	22/1343	110/11054	0.0121006	0.172158	Msa007206/Msa021971/Msa004210/Msa020458/Msa014902/Msa020534/Msa017725/Msa019546/Msa021416/Msa013668/Msa009946/Msa021216/Msa022501/Msa020257/Msa010349/Msa015510/Msa022494/Msa010115/Msa009833/Msa007734/Msa004871/Msa011855	22	16	Msa007206/Msa021971/Msa004210/Msa020458/Msa014902/Msa017725/Msa019546/Msa021416/Msa013668/Msa021216/Msa022501/Msa020257/Msa010349/Msa015510/Msa022494/Msa011855	6	Msa020534/Msa009946/Msa010115/Msa009833/Msa007734/Msa004871
MF	GO:0016614	oxidoreductase activity, acting on CH-OH group of donors	14/1343	61/11054	0.0130266	0.177275	Msa017036/Msa011478/Msa018806/Msa016657/Msa012724/Msa018511/Msa010533/Msa010163/Msa016564/Msa018912/Msa018850/Msa001883/Msa005625/Msa004845	14	13	Msa017036/Msa011478/Msa018806/Msa016657/Msa012724/Msa018511/Msa010533/Msa010163/Msa016564/Msa018912/Msa001883/Msa005625/Msa004845	1	Msa018850
MF	GO:0042578	phosphoric ester hydrolase activity	36/1343	205/11054	0.014116	0.181467	Msa021801/Msa017928/Msa013837/Msa007207/novel.371/Msa010916/Msa016356/Msa008924/Msa002822/Msa006150/Msa003119/Msa017697/Msa007180/Msa010442/Msa007645/Msa020130/Msa019056/Msa020425/Msa001646/Msa011191/Msa011041/Msa007167/Msa022538/Msa009427/Msa013018/Msa014128/Msa008907/Msa009957/Msa021506/Msa008217/Msa008050/Msa012262/Msa020619/Msa010928/Msa005877/novel.461	36	21	Msa017928/Msa013837/Msa007207/Msa010916/Msa016356/Msa006150/Msa003119/Msa017697/Msa007180/Msa010442/Msa020130/Msa019056/Msa020425/Msa011191/Msa007167/Msa022538/Msa014128/Msa009957/Msa008050/Msa010928/novel.461	15	Msa021801/novel.371/Msa008924/Msa002822/Msa007645/Msa001646/Msa011041/Msa009427/Msa013018/Msa008907/Msa021506/Msa008217/Msa012262/Msa020619/Msa005877
MF	GO:0003924	GTPase activity	15/1343	68/11054	0.0149099	0.181467	Msa018021/Msa023413/Msa021482/Msa009864/Msa012043/Msa003674/Msa001598/novel.939/Msa007369/Msa002129/Msa005679/Msa017260/novel.393/novel.485/Msa004254	15	10	Msa018021/Msa009864/Msa012043/Msa001598/Msa007369/Msa005679/Msa017260/novel.393/novel.485/Msa004254	5	Msa023413/Msa021482/Msa003674/novel.939/Msa002129
MF	GO:0050660	flavin adenine dinucleotide binding	10/1343	39/11054	0.0157284	0.181467	Msa018806/Msa010560/Msa000322/Msa010533/Msa010163/Msa016564/novel.110/Msa010559/Msa008715/Msa011453	10	9	Msa018806/Msa010560/Msa000322/Msa010533/Msa010163/Msa016564/novel.110/Msa010559/Msa011453	1	Msa008715
MF	GO:0005201	extracellular matrix structural constituent	7/1343	23/11054	0.0162335	0.181467	Msa019851/Msa021418/Msa022317/Msa019106/Msa007952/Msa019364/Msa010782	7	5	Msa019851/Msa021418/Msa022317/Msa019106/Msa007952	2	Msa019364/Msa010782
MF	GO:1901681	sulfur compound binding	7/1343	23/11054	0.0162335	0.181467	novel.159/Msa008897/Msa008363/Msa018784/Msa023927/Msa014719/Msa012575	7	7	novel.159/Msa008897/Msa008363/Msa018784/Msa023927/Msa014719/Msa012575	0
MF	GO:0005125	cytokine activity	9/1343	34/11054	0.0174752	0.188612	novel.52/Msa013830/Msa005858/Msa005835/Msa012801/Msa012802/Msa012803/novel.710/novel.885	9	0		9	novel.52/Msa013830/Msa005858/Msa005835/Msa012801/Msa012802/Msa012803/novel.710/novel.885
MF	GO:0019825	oxygen binding	5/1343	14/11054	0.0204833	0.213709	Msa007297/Msa022778/Msa007300/Msa022779/Msa007299	5	2	Msa022778/Msa022779	3	Msa007297/Msa007300/Msa007299
MF	GO:0008289	lipid binding	25/1343	136/11054	0.0218777	0.220894	Msa012684/Msa009384/Msa012096/Msa014353/Msa010155/Msa004682/Msa012529/Msa021628/Msa007081/Msa016578/Msa012095/Msa021042/Msa009429/Msa003872/Msa011767/Msa007194/novel.1138/Msa000228/Msa015675/Msa008524/Msa003529/Msa011897/Msa012094/Msa008799/Msa021192	25	11	Msa012684/Msa014353/Msa004682/Msa021628/Msa012095/Msa000228/Msa015675/Msa008524/Msa003529/Msa011897/Msa021192	14	Msa009384/Msa012096/Msa010155/Msa012529/Msa007081/Msa016578/Msa021042/Msa009429/Msa003872/Msa011767/Msa007194/novel.1138/Msa012094/Msa008799
MF	GO:0004222	metalloendopeptidase activity	19/1343	98/11054	0.0254987	0.22949	Msa008902/Msa010053/Msa000174/novel.179/Msa010756/novel.992/Msa004702/Msa020237/Msa016714/Msa022603/Msa004667/Msa022407/Msa022456/Msa011021/Msa004664/Msa012805/Msa019120/Msa012002/Msa021675	19	11	Msa008902/Msa000174/novel.179/Msa004667/Msa022407/Msa022456/Msa011021/Msa004664/Msa012805/Msa019120/Msa012002	8	Msa010053/Msa010756/novel.992/Msa004702/Msa020237/Msa016714/Msa022603/Msa021675
MF	GO:0022804	active transmembrane transporter activity	19/1343	98/11054	0.0254987	0.22949	Msa011856/Msa019452/Msa010761/Msa023190/Msa020318/Msa016933/Msa017412/novel.402/Msa000991/Msa019367/Msa013098/Msa001485/Msa009349/Msa023329/Msa005727/Msa017414/Msa008649/Msa006022/Msa002460	19	12	Msa011856/Msa023190/Msa020318/Msa016933/Msa017412/novel.402/Msa000991/Msa013098/Msa001485/Msa023329/Msa005727/Msa017414	7	Msa019452/Msa010761/Msa019367/Msa009349/Msa008649/Msa006022/Msa002460
MF	GO:0016209	antioxidant activity	7/1343	25/11054	0.0256619	0.22949	Msa014900/Msa009440/Msa013671/Msa017581/Msa016224/Msa013834/Msa013646	7	6	Msa014900/Msa009440/Msa013671/Msa017581/Msa016224/Msa013834	1	Msa013646
MF	GO:0016866	intramolecular transferase activity	7/1343	25/11054	0.0256619	0.22949	Msa022994/Msa014409/Msa011056/Msa022074/Msa008179/Msa022478/Msa013660	7	5	Msa022994/Msa014409/Msa011056/Msa022074/Msa008179	2	Msa022478/Msa013660
MF	GO:0016830	carbon-carbon lyase activity	6/1343	20/11054	0.0273686	0.237955	Msa011410/Msa011590/Msa011411/Msa021177/Msa014492/Msa004469	6	5	Msa011410/Msa011590/Msa011411/Msa021177/Msa014492	1	Msa004469
MF	GO:0016763	transferase activity, transferring pentosyl groups	11/1343	49/11054	0.0303891	0.246516	Msa007011/Msa006701/Msa006699/Msa018238/Msa023338/Msa006700/Msa007012/Msa006445/Msa019086/Msa023529/Msa007015	11	2	Msa018238/Msa023529	9	Msa007011/Msa006701/Msa006699/Msa023338/Msa006700/Msa007012/Msa006445/Msa019086/Msa007015
MF	GO:0008081	phosphoric diester hydrolase activity	14/1343	68/11054	0.0320009	0.246516	Msa007207/Msa016356/Msa017697/Msa010442/Msa007645/Msa011191/Msa011041/Msa007167/Msa022538/Msa013018/Msa014128/Msa008907/Msa012262/novel.461	14	9	Msa007207/Msa016356/Msa017697/Msa010442/Msa011191/Msa007167/Msa022538/Msa014128/novel.461	5	Msa007645/Msa011041/Msa013018/Msa008907/Msa012262
MF	GO:0016853	isomerase activity	14/1343	68/11054	0.0320009	0.246516	Msa001221/Msa022994/Msa012028/Msa016824/Msa014409/Msa011056/Msa015711/Msa022074/Msa008179/Msa022478/Msa004069/Msa013660/Msa005474/Msa022708	14	12	Msa001221/Msa022994/Msa012028/Msa016824/Msa014409/Msa011056/Msa015711/Msa022074/Msa008179/Msa004069/Msa005474/Msa022708	2	Msa022478/Msa013660
MF	GO:0015399	primary active transmembrane transporter activity	9/1343	38/11054	0.0349403	0.246516	Msa011856/Msa023190/novel.402/Msa000991/Msa019367/Msa013098/Msa001485/Msa023329/Msa005727	9	8	Msa011856/Msa023190/novel.402/Msa000991/Msa013098/Msa001485/Msa023329/Msa005727	1	Msa019367
MF	GO:0015405	P-P-bond-hydrolysis-driven transmembrane transporter activity	9/1343	38/11054	0.0349403	0.246516	Msa011856/Msa023190/novel.402/Msa000991/Msa019367/Msa013098/Msa001485/Msa023329/Msa005727	9	8	Msa011856/Msa023190/novel.402/Msa000991/Msa013098/Msa001485/Msa023329/Msa005727	1	Msa019367
MF	GO:0042626	ATPase activity, coupled to transmembrane movement of substances	9/1343	38/11054	0.0349403	0.246516	Msa011856/Msa023190/novel.402/Msa000991/Msa019367/Msa013098/Msa001485/Msa023329/Msa005727	9	8	Msa011856/Msa023190/novel.402/Msa000991/Msa013098/Msa001485/Msa023329/Msa005727	1	Msa019367
MF	GO:0043492	ATPase activity, coupled to movement of substances	9/1343	38/11054	0.0349403	0.246516	Msa011856/Msa023190/novel.402/Msa000991/Msa019367/Msa013098/Msa001485/Msa023329/Msa005727	9	8	Msa011856/Msa023190/novel.402/Msa000991/Msa013098/Msa001485/Msa023329/Msa005727	1	Msa019367
MF	GO:0016811	hydrolase activity, acting on carbon-nitrogen (but not peptide) bonds, in linear amides	4/1343	11/11054	0.0354417	0.246516	Msa001730/Msa017040/Msa001948/Msa007880	4	1	Msa007880	3	Msa001730/Msa017040/Msa001948
MF	GO:0016860	intramolecular oxidoreductase activity	4/1343	11/11054	0.0354417	0.246516	Msa001221/Msa012028/Msa016824/Msa005474	4	4	Msa001221/Msa012028/Msa016824/Msa005474	0
MF	GO:0016810	hydrolase activity, acting on carbon-nitrogen (but not peptide) bonds	9/1343	39/11054	0.0407038	0.276963	Msa011459/Msa004349/Msa010396/Msa001730/Msa023457/Msa017040/Msa001948/Msa007880/Msa021866	9	6	Msa011459/Msa004349/Msa010396/Msa023457/Msa007880/Msa021866	3	Msa001730/Msa017040/Msa001948
MF	GO:0008171	O-methyltransferase activity	4/1343	12/11054	0.0481786	0.307753	Msa003548/Msa018585/Msa015476/Msa003567	4	3	Msa003548/Msa018585/Msa003567	1	Msa015476
MF	GO:0008443	phosphofructokinase activity	4/1343	12/11054	0.0481786	0.307753	Msa003625/Msa000592/Msa017047/Msa017244	4	4	Msa003625/Msa000592/Msa017047/Msa017244	0
MF	GO:0019200	carbohydrate kinase activity	4/1343	12/11054	0.0481786	0.307753	Msa003625/Msa000592/Msa017047/Msa017244	4	4	Msa003625/Msa000592/Msa017047/Msa017244	0
MF	GO:0003700	DNA binding transcription factor activity	53/1343	349/11054	0.04951	0.309932	Msa000598/Msa016200/Msa003904/Msa001074/Msa014051/Msa000150/Msa022271/Msa001459/Msa014798/Msa005049/Msa017516/Msa009463/Msa002234/Msa018229/Msa013001/Msa001470/Msa007219/Msa020066/Msa004191/Msa003975/Msa005572/novel.407/Msa018379/Msa018453/Msa004931/Msa008630/Msa016799/Msa022608/Msa015402/Msa011824/Msa017005/Msa017146/Msa011583/Msa012277/Msa007053/Msa019388/Msa006897/Msa004300/Msa005571/Msa007327…	53	15	Msa009463/Msa020066/Msa004191/Msa003975/Msa005572/novel.407/Msa016799/Msa015402/Msa019388/Msa005571/Msa007327/Msa016571/Msa020065/Msa023865/Msa010049	38	Msa000598/Msa016200/Msa003904/Msa001074/Msa014051/Msa000150/Msa022271/Msa001459/Msa014798/Msa005049/Msa017516/Msa002234/Msa018229/Msa013001/Msa001470/Msa007219/Msa018379/Msa018453/Msa004931/Msa008630/Msa022608/Msa011824/Msa017005/Msa017146/Msa011583/Msa012277/Msa007053/Msa006897/Msa004300/Msa020652/Msa005205/Msa006895/Msa000256/Msa004460/Msa003174/Msa016845/Msa007861/Msa018378
MF	GO:0016298	lipase activity	7/1343	29/11054	0.0543549	0.330934	Msa016356/Msa001364/Msa011191/Msa007167/Msa022538/Msa012083/Msa012262	7	5	Msa016356/Msa001364/Msa011191/Msa007167/Msa022538	2	Msa012083/Msa012262
MF	GO:0004175	endopeptidase activity	44/1343	285/11054	0.0549795	0.330934	Msa005219/Msa008902/Msa016135/Msa010053/Msa002237/Msa007732/Msa006254/Msa000174/Msa022041/novel.179/Msa017619/Msa010756/novel.992/Msa012018/Msa004702/Msa020237/Msa016714/Msa011479/Msa010640/Msa019368/Msa022603/Msa006016/Msa004667/Msa019371/Msa003689/Msa019370/Msa010637/Msa022407/Msa003081/Msa022456/Msa011021/Msa019369/Msa004664/Msa010471/Msa009911/Msa008976/Msa012805/Msa019120/Msa012002/novel.154…	44	21	Msa008902/Msa016135/Msa002237/Msa000174/Msa022041/novel.179/Msa017619/Msa011479/Msa004667/Msa022407/Msa003081/Msa022456/Msa011021/Msa004664/Msa010471/Msa009911/Msa012805/Msa019120/Msa012002/novel.154/Msa014709	23	Msa005219/Msa010053/Msa007732/Msa006254/Msa010756/novel.992/Msa012018/Msa004702/Msa020237/Msa016714/Msa010640/Msa019368/Msa022603/Msa006016/Msa019371/Msa003689/Msa019370/Msa010637/Msa019369/Msa008976/novel.91/Msa000391/Msa021675
MF	GO:0004857	enzyme inhibitor activity	15/1343	81/11054	0.0618084	0.34957	Msa011155/Msa010733/Msa023219/Msa001601/Msa007195/Msa001604/Msa008363/Msa015064/Msa018271/Msa006770/Msa003986/novel.181/Msa009449/Msa007428/Msa018353	15	8	Msa011155/Msa010733/Msa023219/Msa007195/Msa001604/Msa008363/Msa003986/Msa018353	7	Msa001601/Msa015064/Msa018271/Msa006770/novel.181/Msa009449/Msa007428
MF	GO:0004298	threonine-type endopeptidase activity	6/1343	24/11054	0.0625428	0.34957	Msa022041/Msa019368/Msa019371/Msa019370/Msa019369/Msa008976	6	1	Msa022041	5	Msa019368/Msa019371/Msa019370/Msa019369/Msa008976
MF	GO:0016684	oxidoreductase activity, acting on peroxide as acceptor	6/1343	24/11054	0.0625428	0.34957	Msa009440/Msa013671/Msa017581/Msa016224/Msa013834/Msa013646	6	5	Msa009440/Msa013671/Msa017581/Msa016224/Msa013834	1	Msa013646
MF	GO:0070003	threonine-type peptidase activity	6/1343	24/11054	0.0625428	0.34957	Msa022041/Msa019368/Msa019371/Msa019370/Msa019369/Msa008976	6	1	Msa022041	5	Msa019368/Msa019371/Msa019370/Msa019369/Msa008976
MF	GO:0008324	cation transmembrane transporter activity	32/1343	203/11054	0.0727527	0.399502	Msa019452/Msa005853/Msa015511/Msa016475/Msa017685/Msa010761/Msa007118/Msa020318/Msa017604/Msa016933/Msa021186/Msa017412/Msa015600/Msa005239/novel.402/Msa016690/Msa005814/Msa003434/Msa013428/Msa012837/Msa009349/Msa023329/Msa021545/Msa014317/Msa022960/Msa017414/Msa008649/Msa019089/Msa022187/Msa023863/Msa003519/Msa002460	32	18	Msa015511/Msa016475/Msa007118/Msa020318/Msa017604/Msa016933/Msa021186/Msa017412/Msa005239/novel.402/Msa016690/Msa005814/Msa023329/Msa021545/Msa022960/Msa017414/Msa019089/Msa003519	14	Msa019452/Msa005853/Msa017685/Msa010761/Msa015600/Msa003434/Msa013428/Msa012837/Msa009349/Msa014317/Msa008649/Msa022187/Msa023863/Msa002460
MF	GO:0016616	oxidoreductase activity, acting on the CH-OH group of donors, NAD or NADP as acceptor	10/1343	50/11054	0.0751727	0.405674	Msa017036/Msa011478/Msa016657/Msa012724/Msa018511/Msa018912/Msa018850/Msa001883/Msa005625/Msa004845	10	9	Msa017036/Msa011478/Msa016657/Msa012724/Msa018511/Msa018912/Msa001883/Msa005625/Msa004845	1	Msa018850
MF	GO:0022890	inorganic cation transmembrane transporter activity	29/1343	185/11054	0.0890057	0.472183	Msa019452/Msa005853/Msa015511/Msa016475/Msa017685/Msa010761/Msa007118/Msa020318/Msa017604/Msa016933/Msa021186/Msa017412/Msa005239/novel.402/Msa016690/Msa005814/Msa013428/Msa012837/Msa009349/Msa023329/Msa021545/Msa014317/Msa022960/Msa017414/Msa008649/Msa019089/Msa022187/Msa023863/Msa002460	29	17	Msa015511/Msa016475/Msa007118/Msa020318/Msa017604/Msa016933/Msa021186/Msa017412/Msa005239/novel.402/Msa016690/Msa005814/Msa023329/Msa021545/Msa022960/Msa017414/Msa019089	12	Msa019452/Msa005853/Msa017685/Msa010761/Msa013428/Msa012837/Msa009349/Msa014317/Msa008649/Msa022187/Msa023863/Msa002460
MF	GO:0008237	metallopeptidase activity	22/1343	135/11054	0.0918399	0.479098	Msa008902/Msa010053/Msa000174/novel.179/Msa010756/novel.992/Msa015515/Msa004702/Msa020237/Msa016714/Msa022603/Msa004667/Msa006227/Msa022407/Msa022456/Msa011021/Msa023636/Msa004664/Msa012805/Msa019120/Msa012002/Msa021675	22	13	Msa008902/Msa000174/novel.179/Msa004667/Msa006227/Msa022407/Msa022456/Msa011021/Msa023636/Msa004664/Msa012805/Msa019120/Msa012002	9	Msa010053/Msa010756/novel.992/Msa015515/Msa004702/Msa020237/Msa016714/Msa022603/Msa021675
MF	GO:0042623	ATPase activity, coupled	11/1343	59/11054	0.096234	0.492314	Msa011856/Msa023190/novel.402/Msa000991/Msa019367/Msa013098/Msa016328/Msa001485/Msa023329/Msa005727/Msa022708	11	10	Msa011856/Msa023190/novel.402/Msa000991/Msa013098/Msa016328/Msa001485/Msa023329/Msa005727/Msa022708	1	Msa019367
MF	GO:0005126	cytokine receptor binding	9/1343	46/11054	0.0988971	0.492314	novel.52/Msa013830/Msa005858/Msa005835/Msa012801/Msa012802/Msa012803/novel.710/novel.885	9	0		9	novel.52/Msa013830/Msa005858/Msa005835/Msa012801/Msa012802/Msa012803/novel.710/novel.885
MF	GO:0004620	phospholipase activity	6/1343	27/11054	0.100902	0.492314	Msa016356/Msa001364/Msa011191/Msa007167/Msa022538/Msa012262	6	5	Msa016356/Msa001364/Msa011191/Msa007167/Msa022538	1	Msa012262
MF	GO:0004435	phosphatidylinositol phospholipase C activity	5/1343	21/11054	0.102238	0.492314	Msa016356/Msa011191/Msa007167/Msa022538/Msa012262	5	4	Msa016356/Msa011191/Msa007167/Msa022538	1	Msa012262
MF	GO:0004629	phospholipase C activity	5/1343	21/11054	0.102238	0.492314	Msa016356/Msa011191/Msa007167/Msa022538/Msa012262	5	4	Msa016356/Msa011191/Msa007167/Msa022538	1	Msa012262
MF	GO:0004866	endopeptidase inhibitor activity	11/1343	60/11054	0.105586	0.493261	Msa011155/Msa010733/Msa001601/Msa001604/Msa008363/Msa015064/Msa018271/Msa006770/novel.181/Msa007428/Msa018353	11	5	Msa011155/Msa010733/Msa001604/Msa008363/Msa018353	6	Msa001601/Msa015064/Msa018271/Msa006770/novel.181/Msa007428
MF	GO:0061135	endopeptidase regulator activity	11/1343	60/11054	0.105586	0.493261	Msa011155/Msa010733/Msa001601/Msa001604/Msa008363/Msa015064/Msa018271/Msa006770/novel.181/Msa007428/Msa018353	11	5	Msa011155/Msa010733/Msa001604/Msa008363/Msa018353	6	Msa001601/Msa015064/Msa018271/Msa006770/novel.181/Msa007428
MF	GO:0140110	transcription regulator activity	55/1343	385/11054	0.111533	0.507062	Msa000598/Msa016200/Msa003904/Msa001074/Msa014051/Msa000150/Msa022271/Msa001459/Msa014798/Msa005049/Msa017516/Msa009463/Msa002234/Msa018229/Msa013001/Msa001470/Msa007219/Msa020066/Msa004191/Msa000420/Msa003975/Msa005572/novel.407/Msa018379/Msa018453/Msa004931/Msa008630/Msa016799/Msa022608/Msa015402/Msa011824/Msa017005/Msa017146/Msa011583/Msa012277/Msa007053/Msa019388/Msa006897/Msa004300/Msa005571…	55	17	Msa009463/Msa020066/Msa004191/Msa000420/Msa003975/Msa005572/novel.407/Msa016799/Msa015402/Msa019388/Msa005571/Msa007327/Msa016571/Msa020065/novel.539/Msa023865/Msa010049	38	Msa000598/Msa016200/Msa003904/Msa001074/Msa014051/Msa000150/Msa022271/Msa001459/Msa014798/Msa005049/Msa017516/Msa002234/Msa018229/Msa013001/Msa001470/Msa007219/Msa018379/Msa018453/Msa004931/Msa008630/Msa022608/Msa011824/Msa017005/Msa017146/Msa011583/Msa012277/Msa007053/Msa006897/Msa004300/Msa020652/Msa005205/Msa006895/Msa000256/Msa004460/Msa003174/Msa016845/Msa007861/Msa018378
MF	GO:0005319	lipid transporter activity	3/1343	10/11054	0.11178	0.507062	Msa014933/Msa014934/Msa001950	3	3	Msa014933/Msa014934/Msa001950	0
MF	GO:0016791	phosphatase activity	21/1343	132/11054	0.117963	0.527463	Msa021801/Msa017928/Msa013837/novel.371/Msa010916/Msa008924/Msa002822/Msa006150/Msa003119/Msa007180/Msa019056/Msa020425/Msa001646/Msa009427/Msa009957/Msa021506/Msa008217/Msa008050/Msa020619/Msa010928/Msa005877	21	11	Msa017928/Msa013837/Msa010916/Msa006150/Msa003119/Msa007180/Msa019056/Msa020425/Msa009957/Msa008050/Msa010928	10	Msa021801/novel.371/Msa008924/Msa002822/Msa001646/Msa009427/Msa021506/Msa008217/Msa020619/Msa005877
MF	GO:0009982	pseudouridine synthase activity	4/1343	16/11054	0.120155	0.529699	Msa022994/Msa014409/Msa022074/Msa022478	4	3	Msa022994/Msa014409/Msa022074	1	Msa022478
MF	GO:0070011	peptidase activity, acting on L-amino acid peptides	63/1343	453/11054	0.13715	0.570872	Msa005219/Msa008902/Msa016135/Msa023397/Msa010053/Msa002237/Msa007732/Msa005874/Msa006254/Msa000174/Msa022041/novel.179/Msa017619/Msa010756/novel.992/Msa012018/Msa015794/Msa005875/Msa003836/Msa015515/Msa004702/Msa003042/Msa020237/Msa018607/Msa016714/Msa019171/Msa011479/Msa010640/Msa019368/Msa022603/Msa006016/Msa011062/Msa004667/Msa019371/Msa006227/Msa002856/Msa003689/Msa019370/Msa010637/Msa022407…	63	28	Msa008902/Msa016135/Msa002237/Msa000174/Msa022041/novel.179/Msa017619/Msa018607/Msa019171/Msa011479/Msa011062/Msa004667/Msa006227/Msa022407/Msa003081/Msa022456/Msa011021/Msa018350/Msa023636/Msa004664/Msa010471/Msa009911/Msa012805/Msa019120/Msa012002/novel.154/Msa014709/Msa001958	35	Msa005219/Msa023397/Msa010053/Msa007732/Msa005874/Msa006254/Msa010756/novel.992/Msa012018/Msa015794/Msa005875/Msa003836/Msa015515/Msa004702/Msa003042/Msa020237/Msa016714/Msa010640/Msa019368/Msa022603/Msa006016/Msa019371/Msa002856/Msa003689/Msa019370/Msa010637/Msa019369/Msa002982/Msa008976/novel.1011/Msa012349/Msa019657/novel.91/Msa000391/Msa021675
MF	GO:0043565	sequence-specific DNA binding	33/1343	224/11054	0.138169	0.570872	Msa000598/Msa016200/Msa014051/Msa022271/Msa001459/Msa014798/Msa009463/Msa002234/Msa013001/Msa001470/Msa020066/Msa004191/Msa005572/Msa018453/Msa016799/Msa015402/Msa011824/Msa017146/Msa012277/Msa007053/Msa019388/Msa006897/Msa005571/Msa007327/Msa005205/Msa006895/Msa003174/Msa020065/Msa005536/Msa016845/Msa007861/Msa010772/Msa023865	33	11	Msa009463/Msa020066/Msa004191/Msa005572/Msa016799/Msa015402/Msa019388/Msa005571/Msa007327/Msa020065/Msa023865	22	Msa000598/Msa016200/Msa014051/Msa022271/Msa001459/Msa014798/Msa002234/Msa013001/Msa001470/Msa018453/Msa011824/Msa017146/Msa012277/Msa007053/Msa006897/Msa005205/Msa006895/Msa003174/Msa005536/Msa016845/Msa007861/Msa010772
MF	GO:0016702	oxidoreductase activity, acting on single donors with incorporation of molecular oxygen, incorporation of two atoms of oxygen	5/1343	23/11054	0.138551	0.570872	Msa006455/Msa000460/Msa020481/Msa017996/Msa001142	5	4	Msa006455/Msa000460/Msa017996/Msa001142	1	Msa020481
MF	GO:0016891	endoribonuclease activity, producing 5'-phosphomonoesters	3/1343	11/11054	0.140407	0.570872	novel.416/novel.235/novel.300	3	3	novel.416/novel.235/novel.300	0
MF	GO:0019887	protein kinase regulator activity	3/1343	11/11054	0.140407	0.570872	Msa023219/Msa003986/Msa009449	3	2	Msa023219/Msa003986	1	Msa009449
MF	GO:0019001	guanyl nucleotide binding	52/1343	369/11054	0.140438	0.570872	novel.95/Msa018021/Msa013849/Msa002897/Msa001814/Msa009892/Msa014936/Msa023413/Msa021482/novel.708/novel.1063/Msa001756/Msa001220/Msa009864/Msa013045/Msa003674/Msa018715/Msa014362/Msa002908/Msa007719/Msa014187/novel.98/Msa002900/Msa007799/Msa021066/novel.939/Msa012292/Msa004727/Msa021012/Msa013542/Msa002247/novel.96/Msa010443/Msa010177/novel.655/Msa006193/novel.102/Msa021207/Msa007652/Msa004309/M…	52	15	Msa018021/Msa009892/Msa014936/Msa001220/Msa009864/Msa013045/Msa014187/Msa007799/Msa012292/Msa013542/Msa010443/Msa010177/Msa006193/Msa004309/Msa019748	37	novel.95/Msa013849/Msa002897/Msa001814/Msa023413/Msa021482/novel.708/novel.1063/Msa001756/Msa003674/Msa018715/Msa014362/Msa002908/Msa007719/novel.98/Msa002900/Msa021066/novel.939/Msa004727/Msa021012/Msa002247/novel.96/novel.655/novel.102/Msa021207/Msa007652/Msa002129/Msa004469/novel.671/Msa017030/Msa008642/Msa009350/Msa002901/Msa007019/Msa010991/Msa014863/Msa013290
MF	GO:0008233	peptidase activity	64/1343	463/11054	0.146389	0.587432	Msa005219/Msa008902/Msa016135/Msa023397/Msa010053/Msa002237/Msa007732/Msa005874/Msa006254/Msa000174/Msa022041/novel.179/Msa017619/Msa010756/novel.992/Msa012018/Msa015794/Msa005875/Msa003836/Msa015515/Msa004702/Msa003042/Msa020237/Msa018607/Msa016714/Msa019171/Msa011479/Msa010640/Msa019368/Msa022603/Msa006016/Msa011062/Msa004667/Msa019371/Msa006227/Msa002856/Msa003689/Msa019370/Msa010637/Msa022407…	64	28	Msa008902/Msa016135/Msa002237/Msa000174/Msa022041/novel.179/Msa017619/Msa018607/Msa019171/Msa011479/Msa011062/Msa004667/Msa006227/Msa022407/Msa003081/Msa022456/Msa011021/Msa018350/Msa023636/Msa004664/Msa010471/Msa009911/Msa012805/Msa019120/Msa012002/novel.154/Msa014709/Msa001958	36	Msa005219/Msa023397/Msa010053/Msa007732/Msa005874/Msa006254/Msa010756/novel.992/Msa012018/Msa015794/Msa005875/Msa003836/Msa015515/Msa004702/Msa003042/Msa020237/Msa016714/Msa010640/Msa019368/Msa022603/Msa006016/Msa019371/Msa002856/Msa003689/Msa019370/Msa010637/Msa019369/Msa002982/Msa008976/novel.1011/Msa012349/Msa019657/Msa018936/novel.91/Msa000391/Msa021675
MF	GO:0016701	oxidoreductase activity, acting on single donors with incorporation of molecular oxygen	5/1343	24/11054	0.158554	0.59249	Msa006455/Msa000460/Msa020481/Msa017996/Msa001142	5	4	Msa006455/Msa000460/Msa017996/Msa001142	1	Msa020481
MF	GO:0030414	peptidase inhibitor activity	11/1343	65/11054	0.159847	0.59249	Msa011155/Msa010733/Msa001601/Msa001604/Msa008363/Msa015064/Msa018271/Msa006770/novel.181/Msa007428/Msa018353	11	5	Msa011155/Msa010733/Msa001604/Msa008363/Msa018353	6	Msa001601/Msa015064/Msa018271/Msa006770/novel.181/Msa007428
MF	GO:0061134	peptidase regulator activity	11/1343	65/11054	0.159847	0.59249	Msa011155/Msa010733/Msa001601/Msa001604/Msa008363/Msa015064/Msa018271/Msa006770/novel.181/Msa007428/Msa018353	11	5	Msa011155/Msa010733/Msa001604/Msa008363/Msa018353	6	Msa001601/Msa015064/Msa018271/Msa006770/novel.181/Msa007428
MF	GO:0001883	purine nucleoside binding	48/1343	344/11054	0.168825	0.59249	novel.95/Msa018021/Msa013849/Msa002897/Msa001814/Msa009892/Msa014936/novel.708/novel.1063/Msa001756/Msa001220/Msa013045/Msa003674/Msa018715/Msa014362/Msa002908/Msa007719/Msa014187/novel.98/Msa002900/Msa007799/Msa021066/novel.939/Msa012292/Msa004727/Msa021012/Msa013542/Msa002247/novel.96/Msa010443/Msa010177/novel.655/Msa006193/novel.102/Msa021207/Msa007652/Msa004309/Msa004469/novel.671/Msa017030/M…	48	14	Msa018021/Msa009892/Msa014936/Msa001220/Msa013045/Msa014187/Msa007799/Msa012292/Msa013542/Msa010443/Msa010177/Msa006193/Msa004309/Msa019748	34	novel.95/Msa013849/Msa002897/Msa001814/novel.708/novel.1063/Msa001756/Msa003674/Msa018715/Msa014362/Msa002908/Msa007719/novel.98/Msa002900/Msa021066/novel.939/Msa004727/Msa021012/Msa002247/novel.96/novel.655/novel.102/Msa021207/Msa007652/Msa004469/novel.671/Msa017030/Msa008642/Msa009350/Msa002901/Msa007019/Msa010991/Msa014863/Msa013290
MF	GO:0005525	GTP binding	48/1343	344/11054	0.168825	0.59249	novel.95/Msa018021/Msa013849/Msa002897/Msa001814/Msa009892/Msa014936/novel.708/novel.1063/Msa001756/Msa001220/Msa013045/Msa003674/Msa018715/Msa014362/Msa002908/Msa007719/Msa014187/novel.98/Msa002900/Msa007799/Msa021066/novel.939/Msa012292/Msa004727/Msa021012/Msa013542/Msa002247/novel.96/Msa010443/Msa010177/novel.655/Msa006193/novel.102/Msa021207/Msa007652/Msa004309/Msa004469/novel.671/Msa017030/M…	48	14	Msa018021/Msa009892/Msa014936/Msa001220/Msa013045/Msa014187/Msa007799/Msa012292/Msa013542/Msa010443/Msa010177/Msa006193/Msa004309/Msa019748	34	novel.95/Msa013849/Msa002897/Msa001814/novel.708/novel.1063/Msa001756/Msa003674/Msa018715/Msa014362/Msa002908/Msa007719/novel.98/Msa002900/Msa021066/novel.939/Msa004727/Msa021012/Msa002247/novel.96/novel.655/novel.102/Msa021207/Msa007652/Msa004469/novel.671/Msa017030/Msa008642/Msa009350/Msa002901/Msa007019/Msa010991/Msa014863/Msa013290
MF	GO:0032549	ribonucleoside binding	48/1343	344/11054	0.168825	0.59249	novel.95/Msa018021/Msa013849/Msa002897/Msa001814/Msa009892/Msa014936/novel.708/novel.1063/Msa001756/Msa001220/Msa013045/Msa003674/Msa018715/Msa014362/Msa002908/Msa007719/Msa014187/novel.98/Msa002900/Msa007799/Msa021066/novel.939/Msa012292/Msa004727/Msa021012/Msa013542/Msa002247/novel.96/Msa010443/Msa010177/novel.655/Msa006193/novel.102/Msa021207/Msa007652/Msa004309/Msa004469/novel.671/Msa017030/M…	48	14	Msa018021/Msa009892/Msa014936/Msa001220/Msa013045/Msa014187/Msa007799/Msa012292/Msa013542/Msa010443/Msa010177/Msa006193/Msa004309/Msa019748	34	novel.95/Msa013849/Msa002897/Msa001814/novel.708/novel.1063/Msa001756/Msa003674/Msa018715/Msa014362/Msa002908/Msa007719/novel.98/Msa002900/Msa021066/novel.939/Msa004727/Msa021012/Msa002247/novel.96/novel.655/novel.102/Msa021207/Msa007652/Msa004469/novel.671/Msa017030/Msa008642/Msa009350/Msa002901/Msa007019/Msa010991/Msa014863/Msa013290
MF	GO:0032550	purine ribonucleoside binding	48/1343	344/11054	0.168825	0.59249	novel.95/Msa018021/Msa013849/Msa002897/Msa001814/Msa009892/Msa014936/novel.708/novel.1063/Msa001756/Msa001220/Msa013045/Msa003674/Msa018715/Msa014362/Msa002908/Msa007719/Msa014187/novel.98/Msa002900/Msa007799/Msa021066/novel.939/Msa012292/Msa004727/Msa021012/Msa013542/Msa002247/novel.96/Msa010443/Msa010177/novel.655/Msa006193/novel.102/Msa021207/Msa007652/Msa004309/Msa004469/novel.671/Msa017030/M…	48	14	Msa018021/Msa009892/Msa014936/Msa001220/Msa013045/Msa014187/Msa007799/Msa012292/Msa013542/Msa010443/Msa010177/Msa006193/Msa004309/Msa019748	34	novel.95/Msa013849/Msa002897/Msa001814/novel.708/novel.1063/Msa001756/Msa003674/Msa018715/Msa014362/Msa002908/Msa007719/novel.98/Msa002900/Msa021066/novel.939/Msa004727/Msa021012/Msa002247/novel.96/novel.655/novel.102/Msa021207/Msa007652/Msa004469/novel.671/Msa017030/Msa008642/Msa009350/Msa002901/Msa007019/Msa010991/Msa014863/Msa013290
MF	GO:0004129	cytochrome-c oxidase activity	3/1343	12/11054	0.17115	0.59249	Msa016475/Msa007118/Msa017604	3	3	Msa016475/Msa007118/Msa017604	0
MF	GO:0015002	heme-copper terminal oxidase activity	3/1343	12/11054	0.17115	0.59249	Msa016475/Msa007118/Msa017604	3	3	Msa016475/Msa007118/Msa017604	0
MF	GO:0016675	oxidoreductase activity, acting on a heme group of donors	3/1343	12/11054	0.17115	0.59249	Msa016475/Msa007118/Msa017604	3	3	Msa016475/Msa007118/Msa017604	0
MF	GO:0016676	oxidoreductase activity, acting on a heme group of donors, oxygen as acceptor	3/1343	12/11054	0.17115	0.59249	Msa016475/Msa007118/Msa017604	3	3	Msa016475/Msa007118/Msa017604	0
MF	GO:0016893	endonuclease activity, active with either ribo- or deoxyribonucleic acids and producing 5'-phosphomonoesters	3/1343	12/11054	0.17115	0.59249	novel.416/novel.235/novel.300	3	3	novel.416/novel.235/novel.300	0
MF	GO:0001882	nucleoside binding	48/1343	345/11054	0.174151	0.59249	novel.95/Msa018021/Msa013849/Msa002897/Msa001814/Msa009892/Msa014936/novel.708/novel.1063/Msa001756/Msa001220/Msa013045/Msa003674/Msa018715/Msa014362/Msa002908/Msa007719/Msa014187/novel.98/Msa002900/Msa007799/Msa021066/novel.939/Msa012292/Msa004727/Msa021012/Msa013542/Msa002247/novel.96/Msa010443/Msa010177/novel.655/Msa006193/novel.102/Msa021207/Msa007652/Msa004309/Msa004469/novel.671/Msa017030/M…	48	14	Msa018021/Msa009892/Msa014936/Msa001220/Msa013045/Msa014187/Msa007799/Msa012292/Msa013542/Msa010443/Msa010177/Msa006193/Msa004309/Msa019748	34	novel.95/Msa013849/Msa002897/Msa001814/novel.708/novel.1063/Msa001756/Msa003674/Msa018715/Msa014362/Msa002908/Msa007719/novel.98/Msa002900/Msa021066/novel.939/Msa004727/Msa021012/Msa002247/novel.96/novel.655/novel.102/Msa021207/Msa007652/Msa004469/novel.671/Msa017030/Msa008642/Msa009350/Msa002901/Msa007019/Msa010991/Msa014863/Msa013290
MF	GO:0032561	guanyl ribonucleotide binding	48/1343	345/11054	0.174151	0.59249	novel.95/Msa018021/Msa013849/Msa002897/Msa001814/Msa009892/Msa014936/novel.708/novel.1063/Msa001756/Msa001220/Msa013045/Msa003674/Msa018715/Msa014362/Msa002908/Msa007719/Msa014187/novel.98/Msa002900/Msa007799/Msa021066/novel.939/Msa012292/Msa004727/Msa021012/Msa013542/Msa002247/novel.96/Msa010443/Msa010177/novel.655/Msa006193/novel.102/Msa021207/Msa007652/Msa004309/Msa004469/novel.671/Msa017030/M…	48	14	Msa018021/Msa009892/Msa014936/Msa001220/Msa013045/Msa014187/Msa007799/Msa012292/Msa013542/Msa010443/Msa010177/Msa006193/Msa004309/Msa019748	34	novel.95/Msa013849/Msa002897/Msa001814/novel.708/novel.1063/Msa001756/Msa003674/Msa018715/Msa014362/Msa002908/Msa007719/novel.98/Msa002900/Msa021066/novel.939/Msa004727/Msa021012/Msa002247/novel.96/novel.655/novel.102/Msa021207/Msa007652/Msa004469/novel.671/Msa017030/Msa008642/Msa009350/Msa002901/Msa007019/Msa010991/Msa014863/Msa013290
MF	GO:0004540	ribonuclease activity	5/1343	25/11054	0.179645	0.60461	novel.416/novel.235/Msa003135/novel.1022/novel.300	5	3	novel.416/novel.235/novel.300	2	Msa003135/novel.1022
MF	GO:0015291	secondary active transmembrane transporter activity	10/1343	60/11054	0.186931	0.614686	Msa019452/Msa010761/Msa020318/Msa016933/Msa017412/Msa009349/Msa017414/Msa008649/Msa006022/Msa002460	10	4	Msa020318/Msa016933/Msa017412/Msa017414	6	Msa019452/Msa010761/Msa009349/Msa008649/Msa006022/Msa002460
MF	GO:0015293	symporter activity	7/1343	39/11054	0.18853	0.614686	Msa010761/Msa020318/Msa016933/Msa017412/Msa009349/Msa017414/Msa008649	7	4	Msa020318/Msa016933/Msa017412/Msa017414	3	Msa010761/Msa009349/Msa008649
MF	GO:0015294	solute:cation symporter activity	7/1343	39/11054	0.18853	0.614686	Msa010761/Msa020318/Msa016933/Msa017412/Msa009349/Msa017414/Msa008649	7	4	Msa020318/Msa016933/Msa017412/Msa017414	3	Msa010761/Msa009349/Msa008649
MF	GO:0016667	oxidoreductase activity, acting on a sulfur group of donors	4/1343	19/11054	0.192444	0.620978	Msa018975/Msa010787/Msa000481/Msa005474	4	3	Msa018975/Msa000481/Msa005474	1	Msa010787
MF	GO:0098772	molecular function regulator	61/1343	452/11054	0.204215	0.649237	Msa015264/Msa011155/novel.52/Msa012011/Msa007575/Msa015800/Msa013830/Msa017221/Msa010733/Msa023219/Msa015246/Msa001601/Msa007195/Msa001604/Msa004239/Msa013028/Msa005848/Msa008363/Msa010392/Msa023073/Msa023041/Msa001990/novel.831/Msa016034/Msa001369/Msa014719/Msa005858/Msa009887/novel.729/Msa005835/Msa015064/Msa005308/Msa018271/Msa012801/Msa007074/Msa006770/Msa022538/Msa004605/Msa003011/Msa016603/…	61	26	Msa015264/Msa011155/Msa010733/Msa023219/Msa007195/Msa001604/Msa004239/Msa013028/Msa005848/Msa008363/Msa001990/novel.831/Msa001369/Msa014719/Msa005308/Msa022538/Msa003011/Msa015265/Msa003986/Msa015022/Msa018353/Msa010045/Msa003082/Msa012441/Msa010321/Msa003052	35	novel.52/Msa012011/Msa007575/Msa015800/Msa013830/Msa017221/Msa015246/Msa001601/Msa010392/Msa023073/Msa023041/Msa016034/Msa005858/Msa009887/novel.729/Msa005835/Msa015064/Msa018271/Msa012801/Msa007074/Msa006770/Msa004605/Msa016603/Msa012802/Msa003000/novel.181/Msa009449/Msa012803/Msa002158/Msa011083/Msa007428/Msa011744/novel.710/Msa013229/novel.885
MF	GO:0015370	solute:sodium symporter activity	6/1343	33/11054	0.205458	0.649237	Msa010761/Msa020318/Msa016933/Msa009349/Msa017414/Msa008649	6	3	Msa020318/Msa016933/Msa017414	3	Msa010761/Msa009349/Msa008649
MF	GO:0046873	metal ion transmembrane transporter activity	17/1343	113/11054	0.207424	0.649237	Msa005853/Msa015511/Msa017685/Msa010761/Msa020318/Msa016933/Msa021186/Msa013428/Msa009349/Msa023329/Msa014317/Msa022960/Msa017414/Msa008649/Msa019089/Msa022187/Msa023863	17	8	Msa015511/Msa020318/Msa016933/Msa021186/Msa023329/Msa022960/Msa017414/Msa019089	9	Msa005853/Msa017685/Msa010761/Msa013428/Msa009349/Msa014317/Msa008649/Msa022187/Msa023863
MF	GO:0005088	Ras guanyl-nucleotide exchange factor activity	15/1343	99/11054	0.217594	0.662612	Msa015264/Msa012011/Msa017221/Msa010392/Msa023041/Msa001990/Msa016034/Msa009887/Msa016603/Msa015265/Msa003000/Msa002158/Msa013229/Msa010321/Msa003052	15	5	Msa015264/Msa001990/Msa015265/Msa010321/Msa003052	10	Msa012011/Msa017221/Msa010392/Msa023041/Msa016034/Msa009887/Msa016603/Msa003000/Msa002158/Msa013229
MF	GO:0005089	Rho guanyl-nucleotide exchange factor activity	15/1343	99/11054	0.217594	0.662612	Msa015264/Msa012011/Msa017221/Msa010392/Msa023041/Msa001990/Msa016034/Msa009887/Msa016603/Msa015265/Msa003000/Msa002158/Msa013229/Msa010321/Msa003052	15	5	Msa015264/Msa001990/Msa015265/Msa010321/Msa003052	10	Msa012011/Msa017221/Msa010392/Msa023041/Msa016034/Msa009887/Msa016603/Msa003000/Msa002158/Msa013229
MF	GO:0017048	Rho GTPase binding	17/1343	114/11054	0.218048	0.662612	Msa015264/Msa012011/Msa017221/Msa010392/Msa023041/Msa001990/Msa016034/Msa009887/Msa016603/Msa015265/Msa003000/Msa007241/Msa002158/Msa015277/Msa013229/Msa010321/Msa003052	17	6	Msa015264/Msa001990/Msa015265/Msa015277/Msa010321/Msa003052	11	Msa012011/Msa017221/Msa010392/Msa023041/Msa016034/Msa009887/Msa016603/Msa003000/Msa007241/Msa002158/Msa013229
MF	GO:0008138	protein tyrosine/serine/threonine phosphatase activity	8/1343	48/11054	0.222209	0.668763	Msa021801/Msa008924/Msa006150/Msa001646/Msa009957/Msa008217/Msa008050/Msa020619	8	3	Msa006150/Msa009957/Msa008050	5	Msa021801/Msa008924/Msa001646/Msa008217/Msa020619
MF	GO:0015078	proton transmembrane transporter activity	10/1343	63/11054	0.230247	0.686355	Msa019452/Msa016475/Msa007118/Msa017604/Msa017412/Msa005239/novel.402/Msa016690/Msa012837/Msa002460	10	7	Msa016475/Msa007118/Msa017604/Msa017412/Msa005239/novel.402/Msa016690	3	Msa019452/Msa012837/Msa002460
MF	GO:0016798	hydrolase activity, acting on glycosyl bonds	11/1343	71/11054	0.239656	0.701048	Msa008407/Msa008832/Msa018238/Msa014720/Msa009514/Msa021286/Msa004054/Msa003024/Msa009695/Msa002949/novel.676	11	5	Msa008407/Msa008832/Msa018238/Msa009514/Msa002949	6	Msa014720/Msa021286/Msa004054/Msa003024/Msa009695/novel.676
MF	GO:0016829	lyase activity	11/1343	71/11054	0.239656	0.701048	Msa011410/Msa011590/Msa017592/Msa011411/Msa021177/Msa016678/Msa014492/Msa012436/Msa004469/Msa014015/Msa011183	11	8	Msa011410/Msa011590/Msa017592/Msa011411/Msa021177/Msa016678/Msa014492/Msa012436	3	Msa004469/Msa014015/Msa011183
MF	GO:0004112	cyclic-nucleotide phosphodiesterase activity	5/1343	28/11054	0.248248	0.712515	Msa007207/Msa017697/Msa011041/Msa014128/novel.461	5	4	Msa007207/Msa017697/Msa014128/novel.461	1	Msa011041
MF	GO:0030545	receptor regulator activity	20/1343	140/11054	0.25238	0.712515	novel.52/Msa007575/Msa013830/Msa004239/Msa013028/Msa005848/Msa023073/novel.831/Msa014719/Msa005858/novel.729/Msa005835/Msa005308/Msa012801/Msa012802/Msa012803/novel.710/Msa010045/Msa012441/novel.885	20	8	Msa004239/Msa013028/Msa005848/novel.831/Msa014719/Msa005308/Msa010045/Msa012441	12	novel.52/Msa007575/Msa013830/Msa023073/Msa005858/novel.729/Msa005835/Msa012801/Msa012802/Msa012803/novel.710/novel.885
MF	GO:0048018	receptor ligand activity	20/1343	140/11054	0.25238	0.712515	novel.52/Msa007575/Msa013830/Msa004239/Msa013028/Msa005848/Msa023073/novel.831/Msa014719/Msa005858/novel.729/Msa005835/Msa005308/Msa012801/Msa012802/Msa012803/novel.710/Msa010045/Msa012441/novel.885	20	8	Msa004239/Msa013028/Msa005848/novel.831/Msa014719/Msa005308/Msa010045/Msa012441	12	novel.52/Msa007575/Msa013830/Msa023073/Msa005858/novel.729/Msa005835/Msa012801/Msa012802/Msa012803/novel.710/novel.885
MF	GO:0016462	pyrophosphatase activity	42/1343	311/11054	0.252681	0.712515	Msa018033/Msa011856/Msa007429/Msa018021/Msa018034/Msa009353/Msa023190/Msa015202/Msa023413/Msa021482/Msa009864/Msa012043/Msa003674/Msa001598/novel.402/Msa019041/Msa007830/Msa000991/Msa019367/Msa019249/novel.665/Msa009606/Msa013098/Msa005398/novel.939/Msa005011/Msa006222/Msa016328/Msa001485/Msa007369/Msa002226/Msa023329/Msa005727/Msa019467/Msa002129/Msa005679/Msa017260/novel.393/Msa013964/novel.485…	42	29	Msa018033/Msa011856/Msa007429/Msa018021/Msa018034/Msa009353/Msa023190/Msa015202/Msa009864/Msa012043/Msa001598/novel.402/Msa019041/Msa007830/Msa000991/Msa019249/Msa013098/Msa005398/Msa016328/Msa001485/Msa007369/Msa023329/Msa005727/Msa005679/Msa017260/novel.393/novel.485/Msa022708/Msa004254	13	Msa023413/Msa021482/Msa003674/Msa019367/novel.665/Msa009606/novel.939/Msa005011/Msa006222/Msa002226/Msa019467/Msa002129/Msa013964
MF	GO:0004721	phosphoprotein phosphatase activity	15/1343	103/11054	0.265768	0.742727	Msa021801/Msa013837/Msa008924/Msa006150/Msa003119/Msa019056/Msa020425/Msa001646/Msa009427/Msa009957/Msa021506/Msa008217/Msa008050/Msa020619/Msa010928	15	8	Msa013837/Msa006150/Msa003119/Msa019056/Msa020425/Msa009957/Msa008050/Msa010928	7	Msa021801/Msa008924/Msa001646/Msa009427/Msa021506/Msa008217/Msa020619
MF	GO:0004521	endoribonuclease activity	3/1343	15/11054	0.271726	0.746055	novel.416/novel.235/novel.300	3	3	novel.416/novel.235/novel.300	0
MF	GO:0019207	kinase regulator activity	3/1343	15/11054	0.271726	0.746055	Msa023219/Msa003986/Msa009449	3	2	Msa023219/Msa003986	1	Msa009449
MF	GO:0017016	Ras GTPase binding	18/1343	128/11054	0.289713	0.781725	Msa015264/Msa012011/Msa007575/Msa017221/Msa010392/Msa023041/Msa001990/Msa016034/Msa009887/Msa016603/Msa015265/Msa003000/Msa007241/Msa002158/Msa015277/Msa013229/Msa010321/Msa003052	18	6	Msa015264/Msa001990/Msa015265/Msa015277/Msa010321/Msa003052	12	Msa012011/Msa007575/Msa017221/Msa010392/Msa023041/Msa016034/Msa009887/Msa016603/Msa003000/Msa007241/Msa002158/Msa013229
MF	GO:0031267	small GTPase binding	18/1343	128/11054	0.289713	0.781725	Msa015264/Msa012011/Msa007575/Msa017221/Msa010392/Msa023041/Msa001990/Msa016034/Msa009887/Msa016603/Msa015265/Msa003000/Msa007241/Msa002158/Msa015277/Msa013229/Msa010321/Msa003052	18	6	Msa015264/Msa001990/Msa015265/Msa015277/Msa010321/Msa003052	12	Msa012011/Msa007575/Msa017221/Msa010392/Msa023041/Msa016034/Msa009887/Msa016603/Msa003000/Msa007241/Msa002158/Msa013229
MF	GO:0015077	monovalent inorganic cation transmembrane transporter activity	19/1343	136/11054	0.292699	0.783031	Msa019452/Msa005853/Msa016475/Msa010761/Msa007118/Msa020318/Msa017604/Msa016933/Msa017412/Msa005239/novel.402/Msa016690/Msa012837/Msa009349/Msa014317/Msa017414/Msa008649/Msa022187/Msa002460	19	10	Msa016475/Msa007118/Msa020318/Msa017604/Msa016933/Msa017412/Msa005239/novel.402/Msa016690/Msa017414	9	Msa019452/Msa005853/Msa010761/Msa012837/Msa009349/Msa014317/Msa008649/Msa022187/Msa002460
MF	GO:0016887	ATPase activity	13/1343	90/11054	0.295699	0.784355	Msa018033/Msa011856/Msa018034/Msa023190/novel.402/Msa000991/Msa019367/Msa013098/Msa016328/Msa001485/Msa023329/Msa005727/Msa022708	13	12	Msa018033/Msa011856/Msa018034/Msa023190/novel.402/Msa000991/Msa013098/Msa016328/Msa001485/Msa023329/Msa005727/Msa022708	1	Msa019367
MF	GO:0005326	neurotransmitter transporter activity	4/1343	23/11054	0.303334	0.78506	Msa020318/Msa016933/Msa009349/Msa017414	4	3	Msa020318/Msa016933/Msa017414	1	Msa009349
MF	GO:0005328	neurotransmitter:sodium symporter activity	4/1343	23/11054	0.303334	0.78506	Msa020318/Msa016933/Msa009349/Msa017414	4	3	Msa020318/Msa016933/Msa017414	1	Msa009349
MF	GO:0016818	hydrolase activity, acting on acid anhydrides, in phosphorus-containing anhydrides	42/1343	318/11054	0.30349	0.78506	Msa018033/Msa011856/Msa007429/Msa018021/Msa018034/Msa009353/Msa023190/Msa015202/Msa023413/Msa021482/Msa009864/Msa012043/Msa003674/Msa001598/novel.402/Msa019041/Msa007830/Msa000991/Msa019367/Msa019249/novel.665/Msa009606/Msa013098/Msa005398/novel.939/Msa005011/Msa006222/Msa016328/Msa001485/Msa007369/Msa002226/Msa023329/Msa005727/Msa019467/Msa002129/Msa005679/Msa017260/novel.393/Msa013964/novel.485…	42	29	Msa018033/Msa011856/Msa007429/Msa018021/Msa018034/Msa009353/Msa023190/Msa015202/Msa009864/Msa012043/Msa001598/novel.402/Msa019041/Msa007830/Msa000991/Msa019249/Msa013098/Msa005398/Msa016328/Msa001485/Msa007369/Msa023329/Msa005727/Msa005679/Msa017260/novel.393/novel.485/Msa022708/Msa004254	13	Msa023413/Msa021482/Msa003674/Msa019367/novel.665/Msa009606/novel.939/Msa005011/Msa006222/Msa002226/Msa019467/Msa002129/Msa013964
MF	GO:0016817	hydrolase activity, acting on acid anhydrides	43/1343	327/11054	0.311416	0.798483	Msa018033/Msa011856/Msa007212/Msa007429/Msa018021/Msa018034/Msa009353/Msa023190/Msa015202/Msa023413/Msa021482/Msa009864/Msa012043/Msa003674/Msa001598/novel.402/Msa019041/Msa007830/Msa000991/Msa019367/Msa019249/novel.665/Msa009606/Msa013098/Msa005398/novel.939/Msa005011/Msa006222/Msa016328/Msa001485/Msa007369/Msa002226/Msa023329/Msa005727/Msa019467/Msa002129/Msa005679/Msa017260/novel.393/Msa013964…	43	29	Msa018033/Msa011856/Msa007429/Msa018021/Msa018034/Msa009353/Msa023190/Msa015202/Msa009864/Msa012043/Msa001598/novel.402/Msa019041/Msa007830/Msa000991/Msa019249/Msa013098/Msa005398/Msa016328/Msa001485/Msa007369/Msa023329/Msa005727/Msa005679/Msa017260/novel.393/novel.485/Msa022708/Msa004254	14	Msa007212/Msa023413/Msa021482/Msa003674/Msa019367/novel.665/Msa009606/novel.939/Msa005011/Msa006222/Msa002226/Msa019467/Msa002129/Msa013964
MF	GO:0022857	transmembrane transporter activity	62/1343	479/11054	0.313781	0.798483	Msa021397/Msa011856/Msa019452/Msa005853/Msa015511/Msa016475/Msa017685/Msa010761/Msa007118/Msa023190/Msa000343/Msa020318/Msa001230/Msa017604/Msa016933/Msa015673/Msa008946/Msa007697/Msa021186/Msa005429/Msa017412/Msa015600/Msa005239/Msa010052/novel.402/Msa016690/Msa005814/Msa000991/Msa019367/novel.108/Msa000140/Msa013098/Msa002432/Msa003434/Msa013428/Msa000257/Msa023312/Msa001485/Msa012837/Msa017464…	62	35	Msa011856/Msa015511/Msa016475/Msa007118/Msa023190/Msa000343/Msa020318/Msa001230/Msa017604/Msa016933/Msa015673/Msa021186/Msa017412/Msa005239/novel.402/Msa016690/Msa005814/Msa000991/novel.108/Msa013098/Msa002432/Msa000257/Msa023312/Msa001485/Msa017464/Msa005580/Msa023329/Msa021545/Msa005727/Msa022960/Msa017414/Msa023078/Msa019089/Msa003519/Msa018005	27	Msa021397/Msa019452/Msa005853/Msa017685/Msa010761/Msa008946/Msa007697/Msa005429/Msa015600/Msa010052/Msa019367/Msa000140/Msa003434/Msa013428/Msa012837/Msa009349/Msa014317/Msa020322/novel.127/Msa022606/Msa008649/Msa020619/Msa006022/Msa022187/Msa013898/Msa023863/Msa002460
MF	GO:0035091	phosphatidylinositol binding	9/1343	61/11054	0.320009	0.805784	Msa009384/Msa012529/Msa021042/Msa009429/Msa011767/Msa000228/Msa015675/Msa008524/Msa011897	9	4	Msa000228/Msa015675/Msa008524/Msa011897	5	Msa009384/Msa012529/Msa021042/Msa009429/Msa011767
MF	GO:0030234	enzyme regulator activity	23/1343	170/11054	0.32278	0.805784	Msa011155/Msa015800/Msa010733/Msa023219/Msa015246/Msa001601/Msa007195/Msa001604/Msa008363/Msa001369/Msa015064/Msa018271/Msa006770/Msa004605/Msa003011/Msa003986/novel.181/Msa009449/Msa015022/Msa011083/Msa007428/Msa018353/Msa003082	23	12	Msa011155/Msa010733/Msa023219/Msa007195/Msa001604/Msa008363/Msa001369/Msa003011/Msa003986/Msa015022/Msa018353/Msa003082	11	Msa015800/Msa015246/Msa001601/Msa015064/Msa018271/Msa006770/Msa004605/novel.181/Msa009449/Msa011083/Msa007428
MF	GO:0017111	nucleoside-triphosphatase activity	40/1343	305/11054	0.325824	0.805784	Msa018033/Msa011856/Msa018021/Msa018034/Msa009353/Msa023190/Msa015202/Msa023413/Msa021482/Msa009864/Msa012043/Msa003674/Msa001598/novel.402/Msa019041/Msa007830/Msa000991/Msa019367/novel.665/Msa009606/Msa013098/Msa005398/novel.939/Msa005011/Msa006222/Msa016328/Msa001485/Msa007369/Msa002226/Msa023329/Msa005727/Msa019467/Msa002129/Msa005679/Msa017260/novel.393/Msa013964/novel.485/Msa022708/Msa004254	40	27	Msa018033/Msa011856/Msa018021/Msa018034/Msa009353/Msa023190/Msa015202/Msa009864/Msa012043/Msa001598/novel.402/Msa019041/Msa007830/Msa000991/Msa013098/Msa005398/Msa016328/Msa001485/Msa007369/Msa023329/Msa005727/Msa005679/Msa017260/novel.393/novel.485/Msa022708/Msa004254	13	Msa023413/Msa021482/Msa003674/Msa019367/novel.665/Msa009606/novel.939/Msa005011/Msa006222/Msa002226/Msa019467/Msa002129/Msa013964
MF	GO:0031683	G-protein beta/gamma-subunit complex binding	4/1343	24/11054	0.332291	0.805784	Msa023413/Msa021482/Msa009864/Msa002129	4	1	Msa009864	3	Msa023413/Msa021482/Msa002129
MF	GO:0099094	ligand-gated cation channel activity	4/1343	24/11054	0.332291	0.805784	Msa005814/Msa014317/Msa022960/Msa022187	4	2	Msa005814/Msa022960	2	Msa014317/Msa022187
MF	GO:0000287	magnesium ion binding	6/1343	39/11054	0.33479	0.805784	Msa008897/Msa011925/Msa016678/Msa004878/Msa015912/Msa020425	6	5	Msa008897/Msa011925/Msa016678/Msa015912/Msa020425	1	Msa004878
MF	GO:0004601	peroxidase activity	3/1343	17/11054	0.341826	0.805784	Msa009440/Msa016224/Msa013834	3	3	Msa009440/Msa016224/Msa013834	0
MF	GO:0016627	oxidoreductase activity, acting on the CH-CH group of donors	5/1343	32/11054	0.347443	0.805784	Msa001610/Msa000322/Msa003371/Msa017819/Msa021252	5	4	Msa001610/Msa000322/Msa003371/Msa017819	1	Msa021252
MF	GO:0005057	signal transducer activity, downstream of receptor	2/1343	10/11054	0.347543	0.805784	Msa018870/Msa003082	2	1	Msa003082	1	Msa018870
MF	GO:0005310	dicarboxylic acid transmembrane transporter activity	2/1343	10/11054	0.347543	0.805784	Msa010761/Msa008649	2	0		2	Msa010761/Msa008649
MF	GO:0005343	organic acid:sodium symporter activity	2/1343	10/11054	0.347543	0.805784	Msa010761/Msa008649	2	0		2	Msa010761/Msa008649
MF	GO:0017153	sodium:dicarboxylate symporter activity	2/1343	10/11054	0.347543	0.805784	Msa010761/Msa008649	2	0		2	Msa010761/Msa008649
MF	GO:0004252	serine-type endopeptidase activity	17/1343	126/11054	0.360609	0.829932	Msa005219/Msa002237/Msa006254/Msa017619/Msa012018/Msa011479/Msa010640/Msa006016/Msa003689/Msa010637/Msa003081/Msa010471/Msa009911/novel.154/novel.91/Msa014709/Msa000391	17	8	Msa002237/Msa017619/Msa011479/Msa003081/Msa010471/Msa009911/novel.154/Msa014709	9	Msa005219/Msa006254/Msa012018/Msa010640/Msa006016/Msa003689/Msa010637/novel.91/Msa000391
MF	GO:0052689	carboxylic ester hydrolase activity	3/1343	18/11054	0.376798	0.86086	Msa001364/novel.157/Msa015106	3	2	Msa001364/novel.157	1	Msa015106
MF	GO:0016747	transferase activity, transferring acyl groups other than amino-acyl groups	8/1343	57/11054	0.389103	0.867523	Msa004210/Msa020458/Msa014902/Msa020534/Msa013668/Msa020257/Msa015510/Msa010115	8	6	Msa004210/Msa020458/Msa014902/Msa013668/Msa020257/Msa015510	2	Msa020534/Msa010115
MF	GO:0015276	ligand-gated ion channel activity	9/1343	65/11054	0.391841	0.867523	Msa005814/Msa000140/Msa002432/Msa014317/novel.127/Msa022960/Msa022187/Msa013898/Msa018005	9	4	Msa005814/Msa002432/Msa022960/Msa018005	5	Msa000140/Msa014317/novel.127/Msa022187/Msa013898
MF	GO:0022834	ligand-gated channel activity	9/1343	65/11054	0.391841	0.867523	Msa005814/Msa000140/Msa002432/Msa014317/novel.127/Msa022960/Msa022187/Msa013898/Msa018005	9	4	Msa005814/Msa002432/Msa022960/Msa018005	5	Msa000140/Msa014317/novel.127/Msa022187/Msa013898
MF	GO:0004143	diacylglycerol kinase activity	2/1343	11/11054	0.393573	0.867523	Msa001054/Msa018422	2	2	Msa001054/Msa018422	0
MF	GO:0004869	cysteine-type endopeptidase inhibitor activity	2/1343	11/11054	0.393573	0.867523	Msa011155/Msa018271	2	1	Msa011155	1	Msa018271
MF	GO:0009055	electron transfer activity	5/1343	34/11054	0.398147	0.871468	Msa018133/Msa016475/Msa018975/Msa007118/Msa017604	5	5	Msa018133/Msa016475/Msa018975/Msa007118/Msa017604	0
MF	GO:0015081	sodium ion transmembrane transporter activity	6/1343	42/11054	0.403024	0.871948	Msa010761/Msa020318/Msa016933/Msa009349/Msa017414/Msa008649	6	3	Msa020318/Msa016933/Msa017414	3	Msa010761/Msa009349/Msa008649
MF	GO:0008146	sulfotransferase activity	7/1343	50/11054	0.40626	0.871948	Msa016964/Msa007077/Msa017966/Msa007078/Msa002127/Msa011551/Msa010438	7	4	Msa016964/Msa007077/Msa007078/Msa010438	3	Msa017966/Msa002127/Msa011551
MF	GO:0005539	glycosaminoglycan binding	3/1343	19/11054	0.411364	0.871948	Msa008363/Msa021260/Msa014719	3	2	Msa008363/Msa014719	1	Msa021260
MF	GO:0016879	ligase activity, forming carbon-nitrogen bonds	3/1343	19/11054	0.411364	0.871948	Msa000814/Msa016044/Msa014871	3	2	Msa000814/Msa016044	1	Msa014871
MF	GO:0008234	cysteine-type peptidase activity	15/1343	114/11054	0.412338	0.871948	Msa016135/Msa023397/Msa005874/Msa015794/Msa005875/Msa003836/Msa003042/Msa018607/Msa011062/Msa002856/Msa002982/novel.1011/Msa012349/Msa019657/Msa001958	15	4	Msa016135/Msa018607/Msa011062/Msa001958	11	Msa023397/Msa005874/Msa015794/Msa005875/Msa003836/Msa003042/Msa002856/Msa002982/novel.1011/Msa012349/Msa019657
MF	GO:0016757	transferase activity, transferring glycosyl groups	25/1343	195/11054	0.418853	0.871948	novel.1015/Msa003245/Msa020649/Msa013771/Msa013593/Msa005958/Msa007011/Msa001919/Msa006701/Msa005959/Msa006699/Msa003907/Msa018238/Msa023338/Msa006700/Msa000698/Msa007012/Msa006445/Msa020562/Msa019086/Msa020086/Msa015587/Msa023529/Msa007015/Msa023819	25	14	novel.1015/Msa003245/Msa020649/Msa013771/Msa013593/Msa005958/Msa001919/Msa005959/Msa018238/Msa000698/Msa020562/Msa015587/Msa023529/Msa023819	11	Msa007011/Msa006701/Msa006699/Msa003907/Msa023338/Msa006700/Msa007012/Msa006445/Msa019086/Msa020086/Msa007015
MF	GO:0004114	3',5'-cyclic-nucleotide phosphodiesterase activity	4/1343	27/11054	0.419226	0.871948	Msa017697/Msa011041/Msa014128/novel.461	4	3	Msa017697/Msa014128/novel.461	1	Msa011041
MF	GO:0008236	serine-type peptidase activity	19/1343	147/11054	0.423438	0.871948	Msa005219/Msa002237/Msa006254/Msa017619/Msa012018/Msa019171/Msa011479/Msa010640/Msa006016/Msa003689/Msa010637/Msa003081/Msa018350/Msa010471/Msa009911/novel.154/novel.91/Msa014709/Msa000391	19	10	Msa002237/Msa017619/Msa019171/Msa011479/Msa003081/Msa018350/Msa010471/Msa009911/novel.154/Msa014709	9	Msa005219/Msa006254/Msa012018/Msa010640/Msa006016/Msa003689/Msa010637/novel.91/Msa000391
MF	GO:0017171	serine hydrolase activity	19/1343	147/11054	0.423438	0.871948	Msa005219/Msa002237/Msa006254/Msa017619/Msa012018/Msa019171/Msa011479/Msa010640/Msa006016/Msa003689/Msa010637/Msa003081/Msa018350/Msa010471/Msa009911/novel.154/novel.91/Msa014709/Msa000391	19	10	Msa002237/Msa017619/Msa019171/Msa011479/Msa003081/Msa018350/Msa010471/Msa009911/novel.154/Msa014709	9	Msa005219/Msa006254/Msa012018/Msa010640/Msa006016/Msa003689/Msa010637/novel.91/Msa000391
MF	GO:0016782	transferase activity, transferring sulfur-containing groups	7/1343	51/11054	0.427095	0.873731	Msa016964/Msa007077/Msa017966/Msa007078/Msa002127/Msa011551/Msa010438	7	4	Msa016964/Msa007077/Msa007078/Msa010438	3	Msa017966/Msa002127/Msa011551
MF	GO:0005231	excitatory extracellular ligand-gated ion channel activity	3/1343	20/11054	0.445306	0.90411	Msa005814/Msa002432/Msa018005	3	3	Msa005814/Msa002432/Msa018005	0
MF	GO:0005520	insulin-like growth factor binding	4/1343	28/11054	0.447722	0.90411	Msa019798/Msa011184/Msa011077/Msa014014	4	1	Msa019798	3	Msa011184/Msa011077/Msa014014
MF	GO:0019838	growth factor binding	4/1343	29/11054	0.475762	0.937706	Msa019798/Msa011184/Msa011077/Msa014014	4	1	Msa019798	3	Msa011184/Msa011077/Msa014014
MF	GO:0005234	extracellularly glutamate-gated ion channel activity	2/1343	13/11054	0.480692	0.937706	Msa002432/Msa018005	2	2	Msa002432/Msa018005	0
MF	GO:0005242	inward rectifier potassium channel activity	2/1343	13/11054	0.480692	0.937706	Msa014317/Msa022187	2	0		2	Msa014317/Msa022187
MF	GO:0016638	oxidoreductase activity, acting on the CH-NH2 group of donors	2/1343	13/11054	0.480692	0.937706	Msa005981/Msa015503	2	2	Msa005981/Msa015503	0
MF	GO:0016903	oxidoreductase activity, acting on the aldehyde or oxo group of donors	2/1343	13/11054	0.480692	0.937706	Msa010141/Msa023409	2	1	Msa010141	1	Msa023409
MF	GO:0015318	inorganic molecular entity transmembrane transporter activity	44/1343	357/11054	0.483926	0.937706	Msa019452/Msa005853/Msa015511/Msa016475/Msa017685/Msa010761/Msa007118/Msa020318/Msa017604/Msa016933/Msa021186/Msa005429/Msa017412/Msa005239/Msa010052/novel.402/Msa016690/Msa005814/Msa000140/Msa002432/Msa013428/Msa000257/Msa023312/Msa012837/Msa005580/Msa009349/Msa023329/Msa021545/Msa014317/Msa020322/novel.127/Msa022960/Msa022606/Msa017414/Msa023078/Msa008649/Msa019089/Msa020619/Msa006022/Msa022187…	44	23	Msa015511/Msa016475/Msa007118/Msa020318/Msa017604/Msa016933/Msa021186/Msa017412/Msa005239/novel.402/Msa016690/Msa005814/Msa002432/Msa000257/Msa023312/Msa005580/Msa023329/Msa021545/Msa022960/Msa017414/Msa023078/Msa019089/Msa018005	21	Msa019452/Msa005853/Msa017685/Msa010761/Msa005429/Msa010052/Msa000140/Msa013428/Msa012837/Msa009349/Msa014317/Msa020322/novel.127/Msa022606/Msa008649/Msa020619/Msa006022/Msa022187/Msa013898/Msa023863/Msa002460
MF	GO:0004553	hydrolase activity, hydrolyzing O-glycosyl compounds	8/1343	62/11054	0.48533	0.937706	Msa008407/Msa008832/Msa014720/Msa021286/Msa004054/Msa003024/Msa002949/novel.676	8	3	Msa008407/Msa008832/Msa002949	5	Msa014720/Msa021286/Msa004054/Msa003024/novel.676
MF	GO:0031406	carboxylic acid binding	3/1343	22/11054	0.510612	0.954137	Msa021260/Msa001193/Msa009627	3	1	Msa001193	2	Msa021260/Msa009627
MF	GO:0043177	organic acid binding	3/1343	22/11054	0.510612	0.954137	Msa021260/Msa001193/Msa009627	3	1	Msa001193	2	Msa021260/Msa009627
MF	GO:0005085	guanyl-nucleotide exchange factor activity	18/1343	146/11054	0.511648	0.954137	Msa015264/Msa012011/Msa017221/Msa010392/Msa023041/Msa001990/Msa016034/Msa009887/Msa007074/Msa022538/Msa016603/Msa015265/Msa003000/Msa002158/Msa011744/Msa013229/Msa010321/Msa003052	18	6	Msa015264/Msa001990/Msa022538/Msa015265/Msa010321/Msa003052	12	Msa012011/Msa017221/Msa010392/Msa023041/Msa016034/Msa009887/Msa007074/Msa016603/Msa003000/Msa002158/Msa011744/Msa013229
MF	GO:0003682	chromatin binding	2/1343	14/11054	0.52127	0.954137	Msa003971/Msa015872	2	1	Msa003971	1	Msa015872
MF	GO:0003713	transcription coactivator activity	2/1343	14/11054	0.52127	0.954137	Msa000420/novel.539	2	2	Msa000420/novel.539	0
MF	GO:0008094	DNA-dependent ATPase activity	2/1343	14/11054	0.52127	0.954137	Msa016328/Msa022708	2	2	Msa016328/Msa022708	0
MF	GO:0016835	carbon-oxygen lyase activity	2/1343	14/11054	0.52127	0.954137	Msa017592/Msa016678	2	2	Msa017592/Msa016678	0
MF	GO:0016836	hydro-lyase activity	2/1343	14/11054	0.52127	0.954137	Msa017592/Msa016678	2	2	Msa017592/Msa016678	0
MF	GO:0051537	2 iron, 2 sulfur cluster binding	2/1343	14/11054	0.52127	0.954137	Msa008715/Msa023085	2	1	Msa023085	1	Msa008715
MF	GO:0015075	ion transmembrane transporter activity	47/1343	387/11054	0.525333	0.955984	Msa021397/Msa019452/Msa005853/Msa015511/Msa016475/Msa017685/Msa010761/Msa007118/Msa020318/Msa017604/Msa016933/Msa021186/Msa005429/Msa017412/Msa015600/Msa005239/Msa010052/novel.402/Msa016690/Msa005814/Msa000140/Msa002432/Msa003434/Msa013428/Msa000257/Msa023312/Msa012837/Msa005580/Msa009349/Msa023329/Msa021545/Msa014317/Msa020322/novel.127/Msa022960/Msa022606/Msa017414/Msa023078/Msa008649/Msa019089…	47	24	Msa015511/Msa016475/Msa007118/Msa020318/Msa017604/Msa016933/Msa021186/Msa017412/Msa005239/novel.402/Msa016690/Msa005814/Msa002432/Msa000257/Msa023312/Msa005580/Msa023329/Msa021545/Msa022960/Msa017414/Msa023078/Msa019089/Msa003519/Msa018005	23	Msa021397/Msa019452/Msa005853/Msa017685/Msa010761/Msa005429/Msa015600/Msa010052/Msa000140/Msa003434/Msa013428/Msa012837/Msa009349/Msa014317/Msa020322/novel.127/Msa022606/Msa008649/Msa020619/Msa022187/Msa013898/Msa023863/Msa002460
MF	GO:0005230	extracellular ligand-gated ion channel activity	6/1343	48/11054	0.536129	0.969991	Msa005814/Msa000140/Msa002432/novel.127/Msa013898/Msa018005	6	3	Msa005814/Msa002432/Msa018005	3	Msa000140/novel.127/Msa013898
MF	GO:0051020	GTPase binding	21/1343	175/11054	0.559465	0.978626	Msa015264/Msa012011/Msa007575/Msa017221/Msa010392/Msa023041/Msa001990/Msa016034/Msa009887/Msa007074/Msa022538/Msa016603/Msa015265/Msa003000/Msa007241/Msa002158/Msa015277/Msa011744/Msa013229/Msa010321/Msa003052	21	7	Msa015264/Msa001990/Msa022538/Msa015265/Msa015277/Msa010321/Msa003052	14	Msa012011/Msa007575/Msa017221/Msa010392/Msa023041/Msa016034/Msa009887/Msa007074/Msa016603/Msa003000/Msa007241/Msa002158/Msa011744/Msa013229
MF	GO:0003995	acyl-CoA dehydrogenase activity	2/1343	15/11054	0.559661	0.978626	Msa000322/Msa003371	2	2	Msa000322/Msa003371	0
MF	GO:0004713	protein tyrosine kinase activity	2/1343	15/11054	0.559661	0.978626	Msa003919/Msa000062	2	0		2	Msa003919/Msa000062
MF	GO:0015298	solute:cation antiporter activity	2/1343	15/11054	0.559661	0.978626	Msa019452/Msa002460	2	0		2	Msa019452/Msa002460
MF	GO:0015299	solute:proton antiporter activity	2/1343	15/11054	0.559661	0.978626	Msa019452/Msa002460	2	0		2	Msa019452/Msa002460
MF	GO:0016765	transferase activity, transferring alkyl or aryl (other than methyl) groups	2/1343	15/11054	0.559661	0.978626	Msa016415/Msa022212	2	1	Msa016415	1	Msa022212
MF	GO:0004518	nuclease activity	7/1343	58/11054	0.567724	0.987209	Msa012413/novel.416/novel.235/Msa003135/novel.1022/Msa010116/novel.300	7	3	novel.416/novel.235/novel.300	4	Msa012413/Msa003135/novel.1022/Msa010116
MF	GO:0005543	phospholipid binding	10/1343	84/11054	0.577704	0.993586	Msa012684/Msa009384/Msa012529/Msa021042/Msa009429/Msa011767/Msa000228/Msa015675/Msa008524/Msa011897	10	5	Msa012684/Msa000228/Msa015675/Msa008524/Msa011897	5	Msa009384/Msa012529/Msa021042/Msa009429/Msa011767
MF	GO:0004725	protein tyrosine phosphatase activity	6/1343	50/11054	0.57774	0.993586	Msa013837/Msa003119/Msa019056/Msa009427/Msa021506/Msa010928	6	4	Msa013837/Msa003119/Msa019056/Msa010928	2	Msa009427/Msa021506
MF	GO:0008484	sulfuric ester hydrolase activity	2/1343	16/11054	0.595798	0.997767	Msa021281/Msa023484	2	0		2	Msa021281/Msa023484
MF	GO:0004519	endonuclease activity	3/1343	25/11054	0.600291	0.997767	novel.416/novel.235/novel.300	3	3	novel.416/novel.235/novel.300	0
MF	GO:0016849	phosphorus-oxygen lyase activity	3/1343	25/11054	0.600291	0.997767	Msa012436/Msa014015/Msa011183	3	1	Msa012436	2	Msa014015/Msa011183
MF	GO:0003779	actin binding	10/1343	86/11054	0.608695	0.997767	Msa022648/novel.445/Msa021008/Msa004024/Msa009725/novel.1180/Msa001088/Msa007241/Msa015277/Msa013579	10	4	Msa022648/Msa009725/Msa015277/Msa013579	6	novel.445/Msa021008/Msa004024/novel.1180/Msa001088/Msa007241
MF	GO:0004674	protein serine/threonine kinase activity	11/1343	96/11054	0.629363	0.997767	Msa019465/Msa011841/Msa000568/Msa014748/Msa016029/Msa006377/Msa023305/Msa022366/Msa018890/Msa020277/Msa006597	11	2	Msa000568/Msa016029	9	Msa019465/Msa011841/Msa014748/Msa006377/Msa023305/Msa022366/Msa018890/Msa020277/Msa006597
MF	GO:0004970	ionotropic glutamate receptor activity	2/1343	17/11054	0.629661	0.997767	Msa002432/Msa018005	2	2	Msa002432/Msa018005	0
MF	GO:0005507	copper ion binding	2/1343	17/11054	0.629661	0.997767	Msa011098/Msa015503	2	1	Msa015503	1	Msa011098
MF	GO:0008066	glutamate receptor activity	2/1343	17/11054	0.629661	0.997767	Msa002432/Msa018005	2	2	Msa002432/Msa018005	0
MF	GO:0022824	transmitter-gated ion channel activity	2/1343	17/11054	0.629661	0.997767	Msa002432/Msa018005	2	2	Msa002432/Msa018005	0
MF	GO:0022835	transmitter-gated channel activity	2/1343	17/11054	0.629661	0.997767	Msa002432/Msa018005	2	2	Msa002432/Msa018005	0
MF	GO:0030594	neurotransmitter receptor activity	2/1343	17/11054	0.629661	0.997767	Msa002432/Msa018005	2	2	Msa002432/Msa018005	0
MF	GO:0036459	thiol-dependent ubiquitinyl hydrolase activity	7/1343	62/11054	0.640469	0.997767	Msa023397/Msa003042/Msa018607/Msa011062/Msa002856/Msa002982/Msa001958	7	3	Msa018607/Msa011062/Msa001958	4	Msa023397/Msa003042/Msa002856/Msa002982
MF	GO:0101005	ubiquitinyl hydrolase activity	7/1343	62/11054	0.640469	0.997767	Msa023397/Msa003042/Msa018607/Msa011062/Msa002856/Msa002982/Msa001958	7	3	Msa018607/Msa011062/Msa001958	4	Msa023397/Msa003042/Msa002856/Msa002982
MF	GO:0030695	GTPase regulator activity	8/1343	71/11054	0.644638	0.997767	Msa015800/Msa015246/Msa001369/Msa004605/Msa003011/Msa015022/Msa011083/Msa003082	8	4	Msa001369/Msa003011/Msa015022/Msa003082	4	Msa015800/Msa015246/Msa004605/Msa011083
MF	GO:0019783	ubiquitin-like protein-specific protease activity	7/1343	63/11054	0.657505	0.997767	Msa023397/Msa003042/Msa018607/Msa011062/Msa002856/Msa002982/Msa001958	7	3	Msa018607/Msa011062/Msa001958	4	Msa023397/Msa003042/Msa002856/Msa002982
MF	GO:0005249	voltage-gated potassium channel activity	2/1343	18/11054	0.661269	0.997767	Msa014317/Msa022187	2	0		2	Msa014317/Msa022187
MF	GO:0015085	calcium ion transmembrane transporter activity	2/1343	18/11054	0.661269	0.997767	Msa023329/Msa022960	2	2	Msa023329/Msa022960	0
MF	GO:0015297	antiporter activity	2/1343	18/11054	0.661269	0.997767	Msa019452/Msa002460	2	0		2	Msa019452/Msa002460
MF	GO:0051015	actin filament binding	2/1343	18/11054	0.661269	0.997767	Msa009725/Msa001088	2	1	Msa009725	1	Msa001088
MF	GO:0051287	NAD binding	3/1343	28/11054	0.678445	0.997767	Msa011478/Msa018850/Msa001883	3	2	Msa011478/Msa001883	1	Msa018850
MF	GO:0008083	growth factor activity	7/1343	65/11054	0.690077	0.997767	Msa004239/Msa013028/Msa005848/Msa014719/Msa005308/Msa010045/Msa012441	7	7	Msa004239/Msa013028/Msa005848/Msa014719/Msa005308/Msa010045/Msa012441	0
MF	GO:0004867	serine-type endopeptidase inhibitor activity	3/1343	29/11054	0.701832	0.997767	Msa008363/Msa015064/Msa018353	3	2	Msa008363/Msa018353	1	Msa015064
MF	GO:0016874	ligase activity	8/1343	75/11054	0.705587	0.997767	Msa020390/Msa000814/Msa016044/Msa006305/Msa004117/Msa021014/Msa014871/Msa007734	8	4	Msa020390/Msa000814/Msa016044/Msa006305	4	Msa004117/Msa021014/Msa014871/Msa007734
MF	GO:0008757	S-adenosylmethionine-dependent methyltransferase activity	2/1343	20/11054	0.717932	0.997767	Msa019510/Msa003856	2	2	Msa019510/Msa003856	0
MF	GO:0044877	protein-containing complex binding	7/1343	67/11054	0.720584	0.997767	Msa023413/Msa021482/Msa009864/Msa002990/Msa009725/Msa002129/Msa001088	7	3	Msa009864/Msa002990/Msa009725	4	Msa023413/Msa021482/Msa002129/Msa001088
MF	GO:0019199	transmembrane receptor protein kinase activity	3/1343	30/11054	0.723897	0.997767	Msa003919/Msa000062/Msa018890	3	0		3	Msa003919/Msa000062/Msa018890
MF	GO:0001067	regulatory region nucleic acid binding	1/1343	10/11054	0.726347	0.997767	Msa005536	1	0		1	Msa005536
MF	GO:0044212	transcription regulatory region DNA binding	1/1343	10/11054	0.726347	0.997767	Msa005536	1	0		1	Msa005536
MF	GO:1901682	sulfur compound transmembrane transporter activity	1/1343	10/11054	0.726347	0.997767	Msa023078	1	1	Msa023078	0
MF	GO:0060589	nucleoside-triphosphatase regulator activity	8/1343	77/11054	0.733369	0.997767	Msa015800/Msa015246/Msa001369/Msa004605/Msa003011/Msa015022/Msa011083/Msa003082	8	4	Msa001369/Msa003011/Msa015022/Msa003082	4	Msa015800/Msa015246/Msa004605/Msa011083
MF	GO:0004181	metallocarboxypeptidase activity	2/1343	21/11054	0.743142	0.997767	Msa015515/Msa006227	2	1	Msa006227	1	Msa015515
MF	GO:0008235	metalloexopeptidase activity	2/1343	21/11054	0.743142	0.997767	Msa015515/Msa006227	2	1	Msa006227	1	Msa015515
MF	GO:0005267	potassium channel activity	3/1343	31/11054	0.744666	0.997767	Msa005853/Msa014317/Msa022187	3	0		3	Msa005853/Msa014317/Msa022187
MF	GO:0015079	potassium ion transmembrane transporter activity	3/1343	31/11054	0.744666	0.997767	Msa005853/Msa014317/Msa022187	3	0		3	Msa005853/Msa014317/Msa022187
MF	GO:0005179	hormone activity	4/1343	41/11054	0.750908	0.997767	Msa007575/Msa023073/novel.831/novel.729	4	1	novel.831	3	Msa007575/Msa023073/novel.729
MF	GO:0001871	pattern binding	1/1343	11/11054	0.759624	0.997767	Msa019296	1	1	Msa019296	0
MF	GO:0003684	damaged DNA binding	1/1343	11/11054	0.759624	0.997767	Msa009695	1	0		1	Msa009695
MF	GO:0004843	thiol-dependent ubiquitin-specific protease activity	1/1343	11/11054	0.759624	0.997767	Msa018607	1	1	Msa018607	0
MF	GO:0008641	ubiquitin-like modifier activating enzyme activity	1/1343	11/11054	0.759624	0.997767	Msa004117	1	0		1	Msa004117
MF	GO:0016307	phosphatidylinositol phosphate kinase activity	1/1343	11/11054	0.759624	0.997767	Msa001357	1	0		1	Msa001357
MF	GO:0016877	ligase activity, forming carbon-sulfur bonds	1/1343	11/11054	0.759624	0.997767	Msa004117	1	0		1	Msa004117
MF	GO:0030247	polysaccharide binding	1/1343	11/11054	0.759624	0.997767	Msa019296	1	1	Msa019296	0
MF	GO:0019899	enzyme binding	21/1343	196/11054	0.763678	0.997767	Msa015264/Msa012011/Msa007575/Msa017221/Msa010392/Msa023041/Msa001990/Msa016034/Msa009887/Msa007074/Msa022538/Msa016603/Msa015265/Msa003000/Msa007241/Msa002158/Msa015277/Msa011744/Msa013229/Msa010321/Msa003052	21	7	Msa015264/Msa001990/Msa022538/Msa015265/Msa015277/Msa010321/Msa003052	14	Msa012011/Msa007575/Msa017221/Msa010392/Msa023041/Msa016034/Msa009887/Msa007074/Msa016603/Msa003000/Msa007241/Msa002158/Msa011744/Msa013229
MF	GO:0015103	inorganic anion transmembrane transporter activity	2/1343	22/11054	0.766395	0.997767	Msa000257/Msa023078	2	2	Msa000257/Msa023078	0
MF	GO:0004386	helicase activity	3/1343	33/11054	0.78244	0.997767	novel.665/Msa005011/Msa016328	3	1	Msa016328	2	novel.665/Msa005011
MF	GO:0003690	double-stranded DNA binding	2/1343	23/11054	0.787794	0.997767	Msa023441/Msa005536	2	1	Msa023441	1	Msa005536
MF	GO:0022843	voltage-gated cation channel activity	2/1343	23/11054	0.787794	0.997767	Msa014317/Msa022187	2	0		2	Msa014317/Msa022187
MF	GO:0005102	signaling receptor binding	23/1343	217/11054	0.788825	0.997767	novel.52/Msa007575/Msa013830/Msa004239/Msa013028/Msa005848/Msa000420/Msa023073/novel.831/Msa002990/Msa014719/Msa005858/novel.729/Msa005835/Msa005308/Msa012801/Msa012802/Msa012803/Msa010522/novel.710/Msa010045/Msa012441/novel.885	23	11	Msa004239/Msa013028/Msa005848/Msa000420/novel.831/Msa002990/Msa014719/Msa005308/Msa010522/Msa010045/Msa012441	12	novel.52/Msa007575/Msa013830/Msa023073/Msa005858/novel.729/Msa005835/Msa012801/Msa012802/Msa012803/novel.710/novel.885
MF	GO:0003678	DNA helicase activity	1/1343	12/11054	0.788858	0.997767	Msa016328	1	1	Msa016328	0
MF	GO:0016641	oxidoreductase activity, acting on the CH-NH2 group of donors, oxygen as acceptor	1/1343	12/11054	0.788858	0.997767	Msa015503	1	1	Msa015503	0
MF	GO:0016776	phosphotransferase activity, phosphate group as acceptor	1/1343	12/11054	0.788858	0.997767	Msa007626	1	1	Msa007626	0
MF	GO:0051766	inositol trisphosphate kinase activity	1/1343	12/11054	0.788858	0.997767	Msa015912	1	1	Msa015912	0
MF	GO:0004871	signal transducer activity	51/1343	462/11054	0.792075	0.997767	Msa011373/Msa023413/Msa021482/Msa008878/Msa003567/Msa022147/Msa017275/Msa009864/Msa005814/Msa004104/Msa001597/Msa013509/Msa003919/Msa002895/Msa006336/Msa006551/Msa022862/Msa002432/Msa006136/Msa005218/Msa016755/Msa018870/Msa016011/Msa000062/Msa023620/Msa003903/Msa018890/Msa014510/Msa002997/Msa004934/Msa002129/Msa015789/Msa007279/Msa021586/Msa022960/Msa014084/Msa014126/Msa021650/Msa018600/Msa006560…	51	18	Msa003567/Msa009864/Msa005814/Msa006551/Msa002432/Msa006136/Msa016755/Msa023620/Msa007279/Msa022960/Msa014084/Msa006560/Msa021349/Msa009865/Msa003082/Msa018005/Msa006090/Msa006488	33	Msa011373/Msa023413/Msa021482/Msa008878/Msa022147/Msa017275/Msa004104/Msa001597/Msa013509/Msa003919/Msa002895/Msa006336/Msa022862/Msa005218/Msa018870/Msa016011/Msa000062/Msa003903/Msa018890/Msa014510/Msa002997/Msa004934/Msa002129/Msa015789/Msa021586/Msa014126/Msa021650/Msa018600/Msa008562/Msa004933/Msa021431/Msa020332/Msa011690
MF	GO:0016758	transferase activity, transferring hexosyl groups	10/1343	101/11054	0.798863	0.997767	novel.1015/Msa003245/Msa020649/Msa013593/Msa005958/Msa001919/Msa005959/Msa020562/Msa015587/Msa023819	10	10	novel.1015/Msa003245/Msa020649/Msa013593/Msa005958/Msa001919/Msa005959/Msa020562/Msa015587/Msa023819	0
MF	GO:0022836	gated channel activity	9/1343	92/11054	0.801791	0.997767	Msa005814/Msa000140/Msa002432/Msa014317/novel.127/Msa022960/Msa022187/Msa013898/Msa018005	9	4	Msa005814/Msa002432/Msa022960/Msa018005	5	Msa000140/Msa014317/novel.127/Msa022187/Msa013898
MF	GO:0022839	ion gated channel activity	9/1343	92/11054	0.801791	0.997767	Msa005814/Msa000140/Msa002432/Msa014317/novel.127/Msa022960/Msa022187/Msa013898/Msa018005	9	4	Msa005814/Msa002432/Msa022960/Msa018005	5	Msa000140/Msa014317/novel.127/Msa022187/Msa013898
MF	GO:0005261	cation channel activity	6/1343	64/11054	0.805828	0.997767	Msa005853/Msa005814/Msa021545/Msa014317/Msa022960/Msa022187	6	3	Msa005814/Msa021545/Msa022960	3	Msa005853/Msa014317/Msa022187
MF	GO:0004180	carboxypeptidase activity	2/1343	24/11054	0.807446	0.997767	Msa015515/Msa006227	2	1	Msa006227	1	Msa015515
MF	GO:0004930	G-protein coupled receptor activity	37/1343	344/11054	0.81156	0.997767	Msa011373/Msa008878/Msa003567/Msa022147/Msa017275/Msa004104/Msa001597/Msa013509/Msa002895/Msa006336/Msa022862/Msa006136/Msa005218/Msa016755/Msa016011/Msa023620/Msa003903/Msa014510/Msa002997/Msa004934/Msa015789/Msa007279/Msa021586/Msa014084/Msa014126/Msa021650/Msa018600/Msa006560/Msa021349/Msa008562/Msa004933/Msa021431/Msa020332/Msa009865/Msa006090/Msa006488/Msa011690	37	11	Msa003567/Msa006136/Msa016755/Msa023620/Msa007279/Msa014084/Msa006560/Msa021349/Msa009865/Msa006090/Msa006488	26	Msa011373/Msa008878/Msa022147/Msa017275/Msa004104/Msa001597/Msa013509/Msa002895/Msa006336/Msa022862/Msa005218/Msa016011/Msa003903/Msa014510/Msa002997/Msa004934/Msa015789/Msa021586/Msa014126/Msa021650/Msa018600/Msa008562/Msa004933/Msa021431/Msa020332/Msa011690
MF	GO:0005540	hyaluronic acid binding	1/1343	13/11054	0.814538	0.997767	Msa021260	1	0		1	Msa021260
MF	GO:0019205	nucleobase-containing compound kinase activity	1/1343	13/11054	0.814538	0.997767	Msa007626	1	1	Msa007626	0
MF	GO:0016410	N-acyltransferase activity	3/1343	35/11054	0.815474	0.997767	Msa004210/Msa020534/Msa015510	3	2	Msa004210/Msa015510	1	Msa020534
MF	GO:0004888	transmembrane signaling receptor activity	44/1343	406/11054	0.815599	0.997767	Msa011373/Msa008878/Msa003567/Msa022147/Msa017275/Msa005814/Msa004104/Msa001597/Msa013509/Msa003919/Msa002895/Msa006336/Msa006551/Msa022862/Msa002432/Msa006136/Msa005218/Msa016755/Msa016011/Msa000062/Msa023620/Msa003903/Msa018890/Msa014510/Msa002997/Msa004934/Msa015789/Msa007279/Msa021586/Msa014084/Msa014126/Msa021650/Msa018600/Msa006560/Msa021349/Msa008562/Msa004933/Msa021431/Msa020332/Msa009865…	44	15	Msa003567/Msa005814/Msa006551/Msa002432/Msa006136/Msa016755/Msa023620/Msa007279/Msa014084/Msa006560/Msa021349/Msa009865/Msa018005/Msa006090/Msa006488	29	Msa011373/Msa008878/Msa022147/Msa017275/Msa004104/Msa001597/Msa013509/Msa003919/Msa002895/Msa006336/Msa022862/Msa005218/Msa016011/Msa000062/Msa003903/Msa018890/Msa014510/Msa002997/Msa004934/Msa015789/Msa021586/Msa014126/Msa021650/Msa018600/Msa008562/Msa004933/Msa021431/Msa020332/Msa011690
MF	GO:0038023	signaling receptor activity	44/1343	409/11054	0.829871	0.997767	Msa011373/Msa008878/Msa003567/Msa022147/Msa017275/Msa005814/Msa004104/Msa001597/Msa013509/Msa003919/Msa002895/Msa006336/Msa006551/Msa022862/Msa002432/Msa006136/Msa005218/Msa016755/Msa016011/Msa000062/Msa023620/Msa003903/Msa018890/Msa014510/Msa002997/Msa004934/Msa015789/Msa007279/Msa021586/Msa014084/Msa014126/Msa021650/Msa018600/Msa006560/Msa021349/Msa008562/Msa004933/Msa021431/Msa020332/Msa009865…	44	15	Msa003567/Msa005814/Msa006551/Msa002432/Msa006136/Msa016755/Msa023620/Msa007279/Msa014084/Msa006560/Msa021349/Msa009865/Msa018005/Msa006090/Msa006488	29	Msa011373/Msa008878/Msa022147/Msa017275/Msa004104/Msa001597/Msa013509/Msa003919/Msa002895/Msa006336/Msa022862/Msa005218/Msa016011/Msa000062/Msa003903/Msa018890/Msa014510/Msa002997/Msa004934/Msa015789/Msa021586/Msa014126/Msa021650/Msa018600/Msa008562/Msa004933/Msa021431/Msa020332/Msa011690
MF	GO:0060089	molecular transducer activity	44/1343	409/11054	0.829871	0.997767	Msa011373/Msa008878/Msa003567/Msa022147/Msa017275/Msa005814/Msa004104/Msa001597/Msa013509/Msa003919/Msa002895/Msa006336/Msa006551/Msa022862/Msa002432/Msa006136/Msa005218/Msa016755/Msa016011/Msa000062/Msa023620/Msa003903/Msa018890/Msa014510/Msa002997/Msa004934/Msa015789/Msa007279/Msa021586/Msa014084/Msa014126/Msa021650/Msa018600/Msa006560/Msa021349/Msa008562/Msa004933/Msa021431/Msa020332/Msa009865…	44	15	Msa003567/Msa005814/Msa006551/Msa002432/Msa006136/Msa016755/Msa023620/Msa007279/Msa014084/Msa006560/Msa021349/Msa009865/Msa018005/Msa006090/Msa006488	29	Msa011373/Msa008878/Msa022147/Msa017275/Msa004104/Msa001597/Msa013509/Msa003919/Msa002895/Msa006336/Msa022862/Msa005218/Msa016011/Msa000062/Msa003903/Msa018890/Msa014510/Msa002997/Msa004934/Msa015789/Msa021586/Msa014126/Msa021650/Msa018600/Msa008562/Msa004933/Msa021431/Msa020332/Msa011690
MF	GO:0004190	aspartic-type endopeptidase activity	1/1343	14/11054	0.837097	0.997767	Msa007732	1	0		1	Msa007732
MF	GO:0004559	alpha-mannosidase activity	1/1343	14/11054	0.837097	0.997767	Msa003024	1	0		1	Msa003024
MF	GO:0008536	Ran GTPase binding	1/1343	14/11054	0.837097	0.997767	Msa007575	1	0		1	Msa007575
MF	GO:0015923	mannosidase activity	1/1343	14/11054	0.837097	0.997767	Msa003024	1	0		1	Msa003024
MF	GO:0019239	deaminase activity	1/1343	14/11054	0.837097	0.997767	Msa017252	1	1	Msa017252	0
MF	GO:0070001	aspartic-type peptidase activity	1/1343	14/11054	0.837097	0.997767	Msa007732	1	0		1	Msa007732
MF	GO:0008080	N-acetyltransferase activity	2/1343	26/11054	0.841942	0.997767	Msa020534/Msa015510	2	1	Msa015510	1	Msa020534
MF	GO:0051536	iron-sulfur cluster binding	3/1343	37/11054	0.844148	0.997767	Msa015849/Msa008715/Msa023085	3	1	Msa023085	2	Msa015849/Msa008715
MF	GO:0051540	metal cluster binding	3/1343	37/11054	0.844148	0.997767	Msa015849/Msa008715/Msa023085	3	1	Msa023085	2	Msa015849/Msa008715
MF	GO:0005262	calcium channel activity	1/1343	15/11054	0.856914	0.997767	Msa022960	1	1	Msa022960	0
MF	GO:0005544	calcium-dependent phospholipid binding	1/1343	15/11054	0.856914	0.997767	Msa012684	1	1	Msa012684	0
MF	GO:0030246	carbohydrate binding	4/1343	49/11054	0.86218	0.997767	Msa017328/Msa019296/Msa008832/Msa003024	4	2	Msa019296/Msa008832	2	Msa017328/Msa003024
MF	GO:0004842	ubiquitin-protein transferase activity	5/1343	60/11054	0.8692	0.997767	Msa010122/Msa008754/novel.1234/Msa002704/Msa014116	5	0		5	Msa010122/Msa008754/novel.1234/Msa002704/Msa014116
MF	GO:0005096	GTPase activator activity	5/1343	60/11054	0.8692	0.997767	Msa015800/Msa015246/Msa004605/Msa003011/Msa015022	5	2	Msa003011/Msa015022	3	Msa015800/Msa015246/Msa004605
MF	GO:0008509	anion transmembrane transporter activity	5/1343	60/11054	0.8692	0.997767	Msa021397/Msa010761/Msa000257/Msa023078/Msa008649	5	2	Msa000257/Msa023078	3	Msa021397/Msa010761/Msa008649
MF	GO:0019787	ubiquitin-like protein transferase activity	5/1343	60/11054	0.8692	0.997767	Msa010122/Msa008754/novel.1234/Msa002704/Msa014116	5	0		5	Msa010122/Msa008754/novel.1234/Msa002704/Msa014116
MF	GO:0005158	insulin receptor binding	1/1343	16/11054	0.874322	0.997767	Msa002990	1	1	Msa002990	0
MF	GO:0005516	calmodulin binding	1/1343	16/11054	0.874322	0.997767	Msa019990	1	0		1	Msa019990
MF	GO:0005342	organic acid transmembrane transporter activity	2/1343	29/11054	0.883245	0.997767	Msa010761/Msa008649	2	0		2	Msa010761/Msa008649
MF	GO:0016407	acetyltransferase activity	2/1343	29/11054	0.883245	0.997767	Msa020534/Msa015510	2	1	Msa015510	1	Msa020534
MF	GO:0046943	carboxylic acid transmembrane transporter activity	2/1343	29/11054	0.883245	0.997767	Msa010761/Msa008649	2	0		2	Msa010761/Msa008649
MF	GO:0008514	organic anion transmembrane transporter activity	2/1343	30/11054	0.894627	0.997767	Msa010761/Msa008649	2	0		2	Msa010761/Msa008649
MF	GO:0005086	ARF guanyl-nucleotide exchange factor activity	1/1343	18/11054	0.903045	0.997767	Msa007074	1	0		1	Msa007074
MF	GO:0140098	catalytic activity, acting on RNA	10/1343	115/11054	0.905329	0.997767	novel.416/Msa015106/novel.235/Msa003135/novel.1022/Msa021014/Msa007734/novel.300/Msa003856/novel.89	10	4	novel.416/novel.235/novel.300/Msa003856	6	Msa015106/Msa003135/novel.1022/Msa021014/Msa007734/novel.89
MF	GO:0005244	voltage-gated ion channel activity	2/1343	32/11054	0.914356	0.997767	Msa014317/Msa022187	2	0		2	Msa014317/Msa022187
MF	GO:0022832	voltage-gated channel activity	2/1343	32/11054	0.914356	0.997767	Msa014317/Msa022187	2	0		2	Msa014317/Msa022187
MF	GO:0008134	transcription factor binding	1/1343	19/11054	0.914844	0.997767	Msa000420	1	1	Msa000420	0
MF	GO:0003743	translation initiation factor activity	1/1343	20/11054	0.925208	0.997767	Msa013896	1	1	Msa013896	0
MF	GO:0003755	peptidyl-prolyl cis-trans isomerase activity	1/1343	20/11054	0.925208	0.997767	Msa004069	1	1	Msa004069	0
MF	GO:0016859	cis-trans isomerase activity	1/1343	20/11054	0.925208	0.997767	Msa004069	1	1	Msa004069	0
MF	GO:0008047	enzyme activator activity	5/1343	69/11054	0.933582	0.997767	Msa015800/Msa015246/Msa004605/Msa003011/Msa015022	5	2	Msa003011/Msa015022	3	Msa015800/Msa015246/Msa004605
MF	GO:0004198	calcium-dependent cysteine-type endopeptidase activity	1/1343	21/11054	0.934311	0.997767	Msa016135	1	1	Msa016135	0
MF	GO:0004675	transmembrane receptor protein serine/threonine kinase activity	1/1343	21/11054	0.934311	0.997767	Msa018890	1	0		1	Msa018890
MF	GO:0140097	catalytic activity, acting on DNA	3/1343	47/11054	0.936438	0.997767	Msa016328/Msa009695/Msa022708	3	2	Msa016328/Msa022708	1	Msa009695
MF	GO:0005216	ion channel activity	18/1343	202/11054	0.942169	0.997767	Msa005853/Msa005429/Msa010052/Msa005814/Msa000140/Msa002432/Msa023312/Msa005580/Msa021545/Msa014317/Msa020322/novel.127/Msa022960/Msa022606/Msa020619/Msa022187/Msa013898/Msa018005	18	7	Msa005814/Msa002432/Msa023312/Msa005580/Msa021545/Msa022960/Msa018005	11	Msa005853/Msa005429/Msa010052/Msa000140/Msa014317/Msa020322/novel.127/Msa022606/Msa020619/Msa022187/Msa013898
MF	GO:0022838	substrate-specific channel activity	18/1343	202/11054	0.942169	0.997767	Msa005853/Msa005429/Msa010052/Msa005814/Msa000140/Msa002432/Msa023312/Msa005580/Msa021545/Msa014317/Msa020322/novel.127/Msa022960/Msa022606/Msa020619/Msa022187/Msa013898/Msa018005	18	7	Msa005814/Msa002432/Msa023312/Msa005580/Msa021545/Msa022960/Msa018005	11	Msa005853/Msa005429/Msa010052/Msa000140/Msa014317/Msa020322/novel.127/Msa022606/Msa020619/Msa022187/Msa013898
MF	GO:0000988	transcription factor activity, protein binding	2/1343	36/11054	0.943859	0.997767	Msa000420/novel.539	2	2	Msa000420/novel.539	0
MF	GO:0000989	transcription factor activity, transcription factor binding	2/1343	36/11054	0.943859	0.997767	Msa000420/novel.539	2	2	Msa000420/novel.539	0
MF	GO:0003712	transcription cofactor activity	2/1343	36/11054	0.943859	0.997767	Msa000420/novel.539	2	2	Msa000420/novel.539	0
MF	GO:0140101	catalytic activity, acting on a tRNA	4/1343	60/11054	0.944143	0.997767	Msa015106/Msa021014/Msa007734/Msa003856	4	1	Msa003856	3	Msa015106/Msa021014/Msa007734
MF	GO:0004197	cysteine-type endopeptidase activity	1/1343	23/11054	0.94933	0.997767	Msa016135	1	1	Msa016135	0
MF	GO:0008373	sialyltransferase activity	1/1343	24/11054	0.955499	0.997767	Msa013771	1	1	Msa013771	0
MF	GO:0005044	scavenger receptor activity	3/1343	51/11054	0.956482	0.997767	Msa019296/Msa018292/Msa015503	3	2	Msa019296/Msa015503	1	Msa018292
MF	GO:0038024	cargo receptor activity	3/1343	51/11054	0.956482	0.997767	Msa019296/Msa018292/Msa015503	3	2	Msa019296/Msa015503	1	Msa018292
MF	GO:0004812	aminoacyl-tRNA ligase activity	2/1343	39/11054	0.959339	0.997767	Msa021014/Msa007734	2	0		2	Msa021014/Msa007734
MF	GO:0016875	ligase activity, forming carbon-oxygen bonds	2/1343	39/11054	0.959339	0.997767	Msa021014/Msa007734	2	0		2	Msa021014/Msa007734
MF	GO:0003774	motor activity	10/1343	129/11054	0.959966	0.997767	Msa009353/Msa015202/Msa019041/Msa007830/Msa009606/Msa005398/Msa006222/Msa002226/Msa019467/Msa013964	10	5	Msa009353/Msa015202/Msa019041/Msa007830/Msa005398	5	Msa009606/Msa006222/Msa002226/Msa019467/Msa013964
MF	GO:0015267	channel activity	18/1343	211/11054	0.963532	0.997767	Msa005853/Msa005429/Msa010052/Msa005814/Msa000140/Msa002432/Msa023312/Msa005580/Msa021545/Msa014317/Msa020322/novel.127/Msa022960/Msa022606/Msa020619/Msa022187/Msa013898/Msa018005	18	7	Msa005814/Msa002432/Msa023312/Msa005580/Msa021545/Msa022960/Msa018005	11	Msa005853/Msa005429/Msa010052/Msa000140/Msa014317/Msa020322/novel.127/Msa022606/Msa020619/Msa022187/Msa013898
MF	GO:0022803	passive transmembrane transporter activity	18/1343	211/11054	0.963532	0.997767	Msa005853/Msa005429/Msa010052/Msa005814/Msa000140/Msa002432/Msa023312/Msa005580/Msa021545/Msa014317/Msa020322/novel.127/Msa022960/Msa022606/Msa020619/Msa022187/Msa013898/Msa018005	18	7	Msa005814/Msa002432/Msa023312/Msa005580/Msa021545/Msa022960/Msa018005	11	Msa005853/Msa005429/Msa010052/Msa000140/Msa014317/Msa020322/novel.127/Msa022606/Msa020619/Msa022187/Msa013898
MF	GO:0051082	unfolded protein binding	1/1343	26/11054	0.965677	0.997767	Msa020430	1	1	Msa020430	0
MF	GO:0003777	microtubule motor activity	4/1343	66/11054	0.967018	0.997767	Msa009353/Msa006222/Msa002226/Msa013964	4	1	Msa009353	3	Msa006222/Msa002226/Msa013964
MF	GO:0046983	protein dimerization activity	19/1343	224/11054	0.969147	0.997767	Msa007800/Msa003600/Msa004705/Msa007537/Msa000420/novel.172/Msa020298/Msa021001/Msa015251/Msa003797/Msa021969/Msa000256/Msa010883/Msa023130/Msa004460/Msa009890/Msa017943/Msa023557/Msa001982	19	11	Msa007800/Msa004705/Msa007537/Msa000420/Msa020298/Msa021001/Msa015251/Msa021969/Msa010883/Msa023130/Msa017943	8	Msa003600/novel.172/Msa003797/Msa000256/Msa004460/Msa009890/Msa023557/Msa001982
MF	GO:0008092	cytoskeletal protein binding	13/1343	167/11054	0.974373	0.997767	Msa009353/Msa022648/novel.445/Msa021008/Msa004024/Msa006222/Msa009725/novel.1180/Msa001088/Msa007241/Msa015277/Msa013964/Msa013579	13	5	Msa009353/Msa022648/Msa009725/Msa015277/Msa013579	8	novel.445/Msa021008/Msa004024/Msa006222/novel.1180/Msa001088/Msa007241/Msa013964
MF	GO:0008238	exopeptidase activity	2/1343	44/11054	0.976471	0.997767	Msa015515/Msa006227	2	1	Msa006227	1	Msa015515
MF	GO:0003899	DNA-directed 5'-3' RNA polymerase activity	1/1343	29/11054	0.976752	0.997767	novel.89	1	0		1	novel.89
MF	GO:0034062	5'-3' RNA polymerase activity	1/1343	29/11054	0.976752	0.997767	novel.89	1	0		1	novel.89
MF	GO:0097747	RNA polymerase activity	1/1343	29/11054	0.976752	0.997767	novel.89	1	0		1	novel.89
MF	GO:0005509	calcium ion binding	31/1343	347/11054	0.977831	0.997767	Msa012684/Msa021638/Msa007429/Msa016356/Msa012725/Msa004349/Msa008058/Msa001364/Msa020498/Msa014004/Msa017527/Msa017443/Msa011034/Msa005260/Msa003266/Msa008637/Msa015553/Msa008391/Msa020260/Msa017318/Msa017724/Msa010818/Msa017613/Msa014408/Msa007547/Msa011894/Msa001994/novel.397/Msa014262/Msa004871/Msa022436	31	22	Msa012684/Msa021638/Msa007429/Msa016356/Msa012725/Msa004349/Msa008058/Msa001364/Msa020498/Msa017527/Msa003266/Msa008637/Msa015553/Msa008391/Msa017724/Msa010818/Msa017613/Msa014408/Msa011894/novel.397/Msa014262/Msa022436	9	Msa014004/Msa017443/Msa011034/Msa005260/Msa020260/Msa017318/Msa007547/Msa001994/Msa004871
MF	GO:0008194	UDP-glycosyltransferase activity	1/1343	31/11054	0.982071	0.997767	Msa023819	1	1	Msa023819	0
MF	GO:0003723	RNA binding	17/1343	214/11054	0.982273	0.997767	Msa022449/Msa019867/Msa022994/Msa017986/Msa001577/novel.665/Msa014409/Msa006563/Msa023104/Msa013896/Msa023135/Msa005011/Msa022074/Msa022478/Msa011801/Msa016944/Msa019099	17	7	Msa019867/Msa022994/Msa014409/Msa013896/Msa022074/Msa016944/Msa019099	10	Msa022449/Msa017986/Msa001577/novel.665/Msa006563/Msa023104/Msa023135/Msa005011/Msa022478/Msa011801
MF	GO:0008135	translation factor activity, RNA binding	1/1343	33/11054	0.986174	0.997767	Msa013896	1	1	Msa013896	0
MF	GO:0016779	nucleotidyltransferase activity	3/1343	64/11054	0.988024	0.997767	Msa022023/Msa018099/novel.89	3	1	Msa022023	2	Msa018099/novel.89
MF	GO:0008017	microtubule binding	3/1343	66/11054	0.990245	0.997767	Msa009353/Msa006222/Msa013964	3	1	Msa009353	2	Msa006222/Msa013964
MF	GO:0015631	tubulin binding	3/1343	74/11054	0.995768	0.997767	Msa009353/Msa006222/Msa013964	3	1	Msa009353	2	Msa006222/Msa013964
MF	GO:0005198	structural molecule activity	12/1343	189/11054	0.997283	0.997767	Msa019851/Msa021727/Msa021418/Msa022317/Msa019106/Msa007952/Msa019364/Msa009725/Msa000169/Msa022052/Msa010782/Msa017913	12	8	Msa019851/Msa021418/Msa022317/Msa019106/Msa007952/Msa009725/Msa000169/Msa022052	4	Msa021727/Msa019364/Msa010782/Msa017913
MF	GO:0046982	protein heterodimerization activity	3/1343	80/11054	0.997767	0.997767	Msa021001/Msa021969/Msa023557	3	2	Msa021001/Msa021969	1	Msa023557
