# Supplementary material for: Integrated transcriptomic and proteomic analyses reveal the mechanism of easy acceptance of artificial pelleted diets during food habit domestication in Largemouth bass (Micropterus salmoides)
Source: Sci Rep. 2023 Oct 27;13:18461. doi: 10.1038/s41598-023-45645-8 (PMC10611700; doi:10.1038/s41598-023-45645-8)
Supplement: Supplementary file 5 — Supplementary Table S5. [file 41598_2023_45645_MOESM5_ESM.xls]

## Sheet: Table S5
Table S5 KEGG analysis of all DEGs
KEGGID	Description	GeneRatio	BgRatio	pvalue	padj	geneID	keggID	Count	Up	Up_Gene_names	Down	Down_Gene_names
dre03320	PPAR signaling pathway	37/833	85/6047	1.50699e-11	2.21528e-09	Msa001965/Msa022445/Msa021971/Msa021438/Msa019769/Msa011478/Msa005331/Msa015740/Msa005970/Msa009009/Msa017894/Msa012629/Msa011024/Msa010966/Msa006140/Msa019691/Msa022050/Msa014078/Msa009463/Msa013668/Msa003371/Msa001959/Msa015135/Msa004191/Msa009946/Msa010755/Msa018912/Msa003703/Msa010349/Msa022072/Msa014407/Msa009833/Msa003529/Msa009651/Msa004469/Msa018344/Msa013783	dre:555308/dre:386661/dre:394060/dre:140615/dre:171478/dre:768196/dre:100009650/dre:58128/dre:335159/dre:559656/dre:553734/dre:393622/dre:335159/dre:492647/dre:554095/dre:447944/dre:568835/dre:445281/dre:557714/dre:393839/dre:406421/dre:30708/dre:58128/dre:557037/dre:560000/dre:100331214/dre:100000859/dre:334529/dre:100005717/dre:568883/dre:394148/dre:449677/dre:445125/dre:140615/dre:378727/dre:1…	37	33	Msa001965/Msa022445/Msa021971/Msa021438/Msa019769/Msa011478/Msa005331/Msa015740/Msa005970/Msa009009/Msa017894/Msa012629/Msa011024/Msa010966/Msa006140/Msa019691/Msa022050/Msa014078/Msa009463/Msa013668/Msa003371/Msa001959/Msa015135/Msa004191/Msa018912/Msa003703/Msa010349/Msa022072/Msa014407/Msa003529/Msa009651/Msa018344/Msa013783	4	Msa009946/Msa010755/Msa009833/Msa004469
dre00100	Steroid biosynthesis	17/833	23/6047	8.93821e-11	6.56958e-09	Msa020351/Msa004758/Msa013682/Msa012724/Msa010533/Msa018390/Msa014814/Msa003855/Msa019620/Msa016824/Msa006789/Msa010592/Msa006779/Msa020920/Msa011453/Msa021878/Msa010782	dre:494054/dre:378446/dre:768185/dre:550369/dre:494102/dre:795400/dre:571911/dre:793309/dre:414331/dre:436600/dre:565117/dre:768185/dre:565117/dre:447891/dre:799528/dre:565117/dre:564424	17	14	Msa020351/Msa004758/Msa013682/Msa012724/Msa010533/Msa018390/Msa014814/Msa003855/Msa019620/Msa016824/Msa010592/Msa020920/Msa011453/Msa021878	3	Msa006789/Msa006779/Msa010782
dre00982	Drug metabolism - cytochrome P450	23/833	42/6047	3.95867e-10	1.93975e-08	novel.1015/Msa016144/Msa003245/Msa020649/Msa018412/Msa017762/Msa023038/Msa013155/Msa005817/Msa010560/Msa013593/Msa005958/Msa019931/Msa016115/Msa021861/Msa005959/Msa016146/Msa016692/novel.110/Msa016145/Msa010559/Msa004671/Msa017933	dre:100384898/dre:322482/dre:570913/dre:100415794/dre:404730/dre:406703/dre:431762/dre:116517/dre:563972/dre:794311/dre:795261/dre:100384898/dre:564619/dre:567275/dre:558050/dre:100384898/dre:322482/dre:324366/dre:794311/dre:322482/dre:557628/dre:751785/dre:436894	23	23	novel.1015/Msa016144/Msa003245/Msa020649/Msa018412/Msa017762/Msa023038/Msa013155/Msa005817/Msa010560/Msa013593/Msa005958/Msa019931/Msa016115/Msa021861/Msa005959/Msa016146/Msa016692/novel.110/Msa016145/Msa010559/Msa004671/Msa017933	0
dre01212	Fatty acid metabolism	30/833	71/6047	3.12607e-09	1.14883e-07	Msa001965/Msa017759/Msa020390/Msa022445/Msa022991/Msa001610/Msa021438/Msa013159/Msa014902/Msa005970/Msa009009/Msa017894/Msa012629/Msa011024/Msa009395/Msa012205/Msa013668/Msa003371/Msa018534/Msa009946/Msa018912/Msa021252/Msa009682/novel.1017/Msa010349/Msa012117/Msa022214/Msa009833/Msa009651/Msa005225	dre:555308/dre:393425/dre:559403/dre:386661/dre:559001/dre:326954/dre:140615/dre:317738/dre:30643/dre:335159/dre:559656/dre:553734/dre:393622/dre:335159/dre:327417/dre:100126133/dre:393839/dre:406421/dre:334121/dre:560000/dre:100000859/dre:445288/dre:393441/dre:327274/dre:100005717/dre:550550/dre:100150288/dre:449677/dre:140615/dre:562292	30	26	Msa001965/Msa017759/Msa020390/Msa022445/Msa022991/Msa001610/Msa021438/Msa013159/Msa014902/Msa005970/Msa009009/Msa017894/Msa012629/Msa011024/Msa009395/Msa013668/Msa003371/Msa018534/Msa018912/Msa009682/novel.1017/Msa010349/Msa012117/Msa022214/Msa009651/Msa005225	4	Msa012205/Msa009946/Msa021252/Msa009833
dre00260	Glycine, serine and threonine metabolism	22/833	50/6047	1.70332e-07	4.98343e-06	Msa005130/Msa005330/Msa004210/Msa018412/Msa005981/Msa014766/Msa009111/Msa006516/Msa010395/Msa016564/Msa017846/Msa006106/Msa010844/Msa016582/Msa021524/Msa021861/Msa013965/Msa021363/Msa018850/Msa016129/Msa016132/Msa006009	dre:436852/dre:266799/dre:64608/dre:404730/dre:321621/dre:406528/dre:558601/dre:563642/dre:436603/dre:100331020/dre:327165/dre:322228/dre:334197/dre:100144628/dre:619269/dre:558050/dre:79378/dre:322228/dre:321928/dre:563642/dre:403338/dre:327512	22	14	Msa005130/Msa005330/Msa004210/Msa018412/Msa005981/Msa009111/Msa010395/Msa016564/Msa017846/Msa010844/Msa016582/Msa021524/Msa021861/Msa016129	8	Msa014766/Msa006516/Msa006106/Msa013965/Msa021363/Msa018850/Msa016132/Msa006009
dre00980	Metabolism of xenobiotics by cytochrome P450	20/833	43/6047	2.03405e-07	4.98343e-06	novel.1015/Msa016144/Msa003245/Msa020649/Msa017762/Msa023038/Msa013155/Msa005817/Msa013593/Msa005958/Msa019931/Msa016115/Msa018146/Msa010643/Msa005959/Msa016146/Msa016692/Msa016145/Msa004671/Msa017933	dre:100384898/dre:322482/dre:570913/dre:100415794/dre:406703/dre:431762/dre:116517/dre:563972/dre:795261/dre:100384898/dre:564619/dre:567275/dre:373866/dre:100006793/dre:100384898/dre:322482/dre:324366/dre:322482/dre:751785/dre:436894	20	20	novel.1015/Msa016144/Msa003245/Msa020649/Msa017762/Msa023038/Msa013155/Msa005817/Msa013593/Msa005958/Msa019931/Msa016115/Msa018146/Msa010643/Msa005959/Msa016146/Msa016692/Msa016145/Msa004671/Msa017933	0
dre01200	Carbon metabolism	42/833	148/6047	1.94149e-06	4.07712e-05	Msa005130/Msa016144/Msa017036/Msa011478/Msa011925/Msa014902/Msa005981/Msa016657/Msa016859/Msa014031/Msa013155/Msa022803/Msa005412/Msa016567/Msa009440/Msa014229/Msa006516/Msa010395/Msa017846/Msa012028/Msa016582/Msa000471/Msa016322/Msa001224/Msa016146/Msa003371/Msa016678/Msa000592/Msa013965/Msa004878/Msa018912/Msa021252/Msa018850/Msa016145/Msa003321/Msa011192/Msa002462/Msa016129/Msa005774/Msa006009…	dre:436852/dre:322482/dre:570579/dre:768196/dre:114551/dre:30643/dre:321621/dre:406762/dre:378713/dre:100148522/dre:116517/dre:322670/dre:324556/dre:557518/dre:30068/dre:560020/dre:563642/dre:436603/dre:327165/dre:560753/dre:100144628/dre:403086/dre:567547/dre:403070/dre:322482/dre:406421/dre:334116/dre:560944/dre:79378/dre:335817/dre:100000859/dre:445288/dre:321928/dre:322482/dre:568448/dre:1001…	42	33	Msa005130/Msa016144/Msa017036/Msa011478/Msa011925/Msa014902/Msa005981/Msa016657/Msa016859/Msa014031/Msa013155/Msa005412/Msa016567/Msa009440/Msa014229/Msa010395/Msa017846/Msa012028/Msa016582/Msa000471/Msa016322/Msa001224/Msa016146/Msa003371/Msa016678/Msa000592/Msa018912/Msa016145/Msa003321/Msa011192/Msa002462/Msa016129/Msa002300	9	Msa022803/Msa006516/Msa013965/Msa004878/Msa021252/Msa018850/Msa005774/Msa006009/Msa005877
dre01040	Biosynthesis of unsaturated fatty acids	15/833	32/6047	6.1911e-06	0.000113761	Msa017759/Msa022445/Msa001610/Msa021438/Msa013159/Msa017894/Msa009395/Msa013668/Msa003371/Msa018534/Msa009682/novel.1017/Msa022214/Msa009651/Msa014320	dre:393425/dre:386661/dre:326954/dre:140615/dre:317738/dre:553734/dre:327417/dre:393839/dre:406421/dre:334121/dre:393441/dre:327274/dre:100150288/dre:140615/dre:553440	15	15	Msa017759/Msa022445/Msa001610/Msa021438/Msa013159/Msa017894/Msa009395/Msa013668/Msa003371/Msa018534/Msa009682/novel.1017/Msa022214/Msa009651/Msa014320	0
dre00330	Arginine and proline metabolism	21/833	56/6047	7.41084e-06	0.000121044	Msa005330/Msa010354/Msa022593/Msa014806/Msa018412/Msa015459/Msa020534/Msa004574/Msa010844/Msa020743/Msa021861/Msa009399/Msa016646/Msa004580/Msa014492/Msa015546/Msa017996/Msa020218/Msa022109/Msa001546/Msa008257	dre:266799/dre:100005587/dre:436664/dre:565785/dre:404730/dre:140744/dre:431716/dre:394133/dre:334197/dre:447920/dre:558050/dre:321892/dre:394009/dre:394133/dre:792097/dre:322614/dre:100003675/dre:30095/dre:570368/dre:393799/dre:794752	21	16	Msa005330/Msa010354/Msa022593/Msa014806/Msa018412/Msa015459/Msa004574/Msa010844/Msa020743/Msa021861/Msa009399/Msa016646/Msa004580/Msa014492/Msa017996/Msa001546	5	Msa020534/Msa015546/Msa020218/Msa022109/Msa008257
dre00071	Fatty acid degradation	20/833	54/6047	1.51651e-05	0.000222926	Msa001965/Msa016144/Msa010354/Msa014902/Msa013155/Msa005970/Msa009009/Msa012629/Msa011024/Msa010844/Msa020743/Msa016146/Msa003371/Msa009946/Msa023927/Msa018912/Msa021252/Msa010349/Msa016145/Msa009833	dre:555308/dre:322482/dre:100005587/dre:30643/dre:116517/dre:335159/dre:559656/dre:393622/dre:335159/dre:334197/dre:447920/dre:322482/dre:406421/dre:560000/dre:436918/dre:100000859/dre:445288/dre:100005717/dre:322482/dre:449677	20	17	Msa001965/Msa016144/Msa010354/Msa014902/Msa013155/Msa005970/Msa009009/Msa012629/Msa011024/Msa010844/Msa020743/Msa016146/Msa003371/Msa023927/Msa018912/Msa010349/Msa016145	3	Msa009946/Msa021252/Msa009833
dre00350	Tyrosine metabolism	14/833	32/6047	3.35738e-05	0.000448668	Msa016144/Msa018412/Msa011590/Msa013155/Msa004661/Msa000460/Msa020309/Msa021861/Msa016146/Msa007522/Msa016145/Msa002541/novel.846/Msa004671	dre:322482/dre:404730/dre:406651/dre:116517/dre:322372/dre:259189/dre:394142/dre:558050/dre:322482/dre:553762/dre:322482/dre:337166/dre:337166/dre:751785	14	12	Msa016144/Msa018412/Msa011590/Msa013155/Msa004661/Msa000460/Msa020309/Msa021861/Msa016146/Msa007522/Msa016145/Msa004671	2	Msa002541/novel.846
dre00983	Drug metabolism - other enzymes	22/833	66/6047	3.91706e-05	0.000479839	novel.1015/Msa003245/Msa020649/Msa011459/Msa017762/Msa023038/Msa005817/Msa013593/Msa007626/Msa005958/Msa019931/Msa016115/Msa017487/Msa019510/Msa005959/Msa013727/Msa016692/Msa016911/Msa011797/Msa023529/Msa018888/Msa017933	dre:100384898/dre:570913/dre:100415794/dre:100144569/dre:406703/dre:431762/dre:563972/dre:795261/dre:394170/dre:100384898/dre:564619/dre:567275/dre:437016/dre:436842/dre:100384898/dre:406383/dre:324366/dre:558466/dre:393113/dre:103910413/dre:393113/dre:436894	22	18	novel.1015/Msa003245/Msa020649/Msa011459/Msa017762/Msa023038/Msa005817/Msa013593/Msa007626/Msa005958/Msa019931/Msa016115/Msa019510/Msa005959/Msa013727/Msa016692/Msa023529/Msa017933	4	Msa017487/Msa016911/Msa011797/Msa018888
dre00561	Glycerolipid metabolism	24/833	78/6047	7.69125e-05	0.000869703	Msa010354/Msa020458/Msa006024/Msa006132/Msa017725/Msa015706/Msa021416/Msa010844/Msa014728/Msa020743/Msa010755/Msa021216/Msa006789/Msa006779/Msa001054/Msa020257/Msa018422/Msa009459/Msa011816/Msa022494/Msa009642/Msa021878/Msa017431/Msa018344	dre:100005587/dre:494083/dre:393096/dre:569053/dre:406265/dre:563806/dre:777624/dre:334197/dre:799099/dre:447920/dre:100331214/dre:436958/dre:565117/dre:565117/dre:553380/dre:565316/dre:100137124/dre:553452/dre:436731/dre:100332911/dre:101887155/dre:565117/dre:393096/dre:100136866	24	19	Msa010354/Msa020458/Msa006024/Msa006132/Msa017725/Msa021416/Msa010844/Msa014728/Msa020743/Msa021216/Msa001054/Msa020257/Msa018422/Msa009459/Msa011816/Msa022494/Msa021878/Msa017431/Msa018344	5	Msa015706/Msa010755/Msa006789/Msa006779/Msa009642
dre00061	Fatty acid biosynthesis	10/833	20/6047	0.000116341	0.00122158	Msa001965/Msa020390/Msa022991/Msa005970/Msa009009/Msa012629/Msa011024/Msa006305/Msa012117/Msa005225	dre:555308/dre:559403/dre:559001/dre:335159/dre:559656/dre:393622/dre:335159/dre:556236/dre:550550/dre:562292	10	10	Msa001965/Msa020390/Msa022991/Msa005970/Msa009009/Msa012629/Msa011024/Msa006305/Msa012117/Msa005225	0
dre00250	Alanine, aspartate and glutamate metabolism	17/833	48/6047	0.000126179	0.00123656	Msa014031/Msa004574/Msa010395/Msa017503/Msa000471/Msa021524/Msa008059/Msa013965/Msa010512/Msa004580/Msa017040/Msa011192/Msa002541/Msa015613/novel.846/Msa002233/Msa007734	dre:100148522/dre:394133/dre:436603/dre:541402/dre:403086/dre:619269/dre:378968/dre:79378/dre:572027/dre:394133/dre:100006303/dre:100148522/dre:337166/dre:565385/dre:337166/dre:795494/dre:795494	17	10	Msa014031/Msa004574/Msa010395/Msa017503/Msa000471/Msa021524/Msa010512/Msa004580/Msa011192/Msa015613	7	Msa008059/Msa013965/Msa017040/Msa002541/novel.846/Msa002233/Msa007734
dre04145	Phagosome	40/833	163/6047	0.000134954	0.00123989	Msa019374/Msa019372/Msa002486/Msa014149/Msa001601/Msa002952/Msa005874/Msa001604/Msa012043/Msa001598/Msa006684/Msa015794/Msa005875/Msa019367/Msa007113/Msa021042/Msa018292/Msa014148/novel.939/Msa018298/novel.244/novel.772/Msa012837/Msa007369/Msa012332/Msa017724/Msa000571/Msa005679/Msa017260/Msa023776/novel.393/Msa000284/novel.1011/Msa018682/Msa012349/novel.226/novel.485/Msa019657/Msa004254/Msa007186	dre:393557/dre:767703/dre:368615/dre:559502/dre:321046/dre:548346/dre:321453/dre:321046/dre:386701/dre:767746/dre:57935/dre:436641/dre:321453/dre:368771/dre:100002113/dre:378966/dre:571584/dre:100286774/dre:494576/dre:557797/dre:559502/dre:368614/dre:406342/dre:767746/dre:403133/dre:100535241/dre:562473/dre:641421/dre:573216/dre:368614/dre:573122/dre:100286774/dre:321453/dre:563328/dre:554157/dre…	40	14	Msa002486/Msa001604/Msa012043/Msa001598/novel.772/Msa007369/Msa017724/Msa005679/Msa017260/novel.393/Msa000284/novel.485/Msa004254/Msa007186	26	Msa019374/Msa019372/Msa014149/Msa001601/Msa002952/Msa005874/Msa006684/Msa015794/Msa005875/Msa019367/Msa007113/Msa021042/Msa018292/Msa014148/novel.939/Msa018298/novel.244/Msa012837/Msa012332/Msa000571/Msa023776/novel.1011/Msa018682/Msa012349/novel.226/Msa019657
dre00670	One carbon pool by folate	10/833	21/6047	0.000194894	0.00168526	Msa000814/Msa003676/Msa016044/Msa016582/Msa022961/Msa016322/Msa000279/Msa001193/Msa015275/Msa014871	dre:58141/dre:100526683/dre:260441/dre:100144628/dre:378847/dre:567547/dre:81540/dre:394052/dre:567587/dre:100034522	10	9	Msa000814/Msa003676/Msa016044/Msa016582/Msa022961/Msa016322/Msa000279/Msa001193/Msa015275	1	Msa014871
dre00140	Steroid hormone biosynthesis	16/833	46/6047	0.000252707	0.00206377	novel.1015/Msa003245/Msa020649/Msa013682/Msa009395/Msa013593/Msa016871/Msa005958/Msa010643/Msa005959/Msa011736/Msa008480/Msa010592/Msa020317/Msa014407/Msa011551	dre:100384898/dre:570913/dre:100415794/dre:768185/dre:327417/dre:795261/dre:553969/dre:100384898/dre:100006793/dre:100384898/dre:793249/dre:791770/dre:768185/dre:791578/dre:394148/dre:777792	16	14	novel.1015/Msa003245/Msa020649/Msa013682/Msa009395/Msa013593/Msa016871/Msa005958/Msa010643/Msa005959/Msa008480/Msa010592/Msa020317/Msa014407	2	Msa011736/Msa011551
dre01230	Biosynthesis of amino acids	26/833	94/6047	0.000275191	0.00212911	Msa011925/Msa016859/Msa014031/Msa022803/Msa005412/Msa016567/Msa004056/Msa006516/Msa017846/Msa012028/Msa016582/Msa022961/Msa000471/Msa016678/Msa000592/Msa004878/Msa018850/Msa015546/Msa003321/Msa011192/Msa016129/Msa022109/Msa022212/Msa006009/Msa001546/Msa007090	dre:114551/dre:378713/dre:100148522/dre:322670/dre:324556/dre:557518/dre:393970/dre:563642/dre:327165/dre:560753/dre:100144628/dre:378847/dre:403086/dre:334116/dre:560944/dre:335817/dre:321928/dre:322614/dre:568448/dre:100148522/dre:563642/dre:570368/dre:334195/dre:327512/dre:393799/dre:436949	26	17	Msa011925/Msa016859/Msa014031/Msa005412/Msa016567/Msa004056/Msa017846/Msa012028/Msa016582/Msa022961/Msa000471/Msa016678/Msa000592/Msa003321/Msa011192/Msa016129/Msa001546	9	Msa022803/Msa006516/Msa004878/Msa018850/Msa015546/Msa022109/Msa022212/Msa006009/Msa007090
dre00340	Histidine metabolism	11/833	26/6047	0.000339396	0.00249456	Msa019025/Msa010354/Msa019024/Msa018412/Msa010844/Msa020743/Msa009536/Msa021861/Msa023457/Msa001193/Msa004671	dre:445242/dre:100005587/dre:445242/dre:404730/dre:334197/dre:447920/dre:100004331/dre:558050/dre:402826/dre:394052/dre:751785	11	11	Msa019025/Msa010354/Msa019024/Msa018412/Msa010844/Msa020743/Msa009536/Msa021861/Msa023457/Msa001193/Msa004671	0
dre00053	Ascorbate and aldarate metabolism	11/833	27/6047	0.000502301	0.00351611	novel.1015/Msa003245/Msa020649/Msa010354/Msa013593/Msa005958/Msa010844/Msa020743/Msa001224/Msa005959/Msa001883	dre:100384898/dre:570913/dre:100415794/dre:100005587/dre:795261/dre:100384898/dre:334197/dre:447920/dre:403070/dre:100384898/dre:116991	11	11	novel.1015/Msa003245/Msa020649/Msa010354/Msa013593/Msa005958/Msa010844/Msa020743/Msa001224/Msa005959/Msa001883	0
dre00564	Glycerophospholipid metabolism	29/833	116/6047	0.000795656	0.00531461	Msa012942/Msa003140/Msa006132/Msa016031/Msa017725/Msa001364/Msa021177/Msa015706/Msa021416/Msa014728/Msa023780/Msa007180/Msa012955/Msa021216/Msa001054/Msa022856/Msa018422/Msa003419/Msa021309/Msa022494/Msa015675/Msa007436/Msa005854/Msa006632/Msa010115/Msa019715/Msa022363/Msa004871/Msa015473	dre:767699/dre:393421/dre:569053/dre:571938/dre:406265/dre:406739/dre:553433/dre:563806/dre:777624/dre:799099/dre:767699/dre:100002812/dre:767699/dre:436958/dre:553380/dre:393127/dre:100137124/dre:555330/dre:641423/dre:100332911/dre:556641/dre:450016/dre:100002015/dre:571738/dre:335008/dre:559442/dre:100534896/dre:553683/dre:101886068	29	22	Msa012942/Msa003140/Msa006132/Msa017725/Msa001364/Msa021177/Msa021416/Msa014728/Msa023780/Msa007180/Msa012955/Msa021216/Msa001054/Msa022856/Msa018422/Msa003419/Msa021309/Msa022494/Msa015675/Msa007436/Msa006632/Msa015473	7	Msa016031/Msa015706/Msa005854/Msa010115/Msa019715/Msa022363/Msa004871
dre00830	Retinol metabolism	18/833	60/6047	0.000831537	0.00531461	novel.1015/Msa016144/Msa003245/Msa020649/Msa013155/Msa013516/Msa015548/Msa013593/Msa016871/Msa005958/Msa004284/Msa002650/Msa005959/Msa016146/Msa016145/Msa011816/Msa001001/Msa001142	dre:100384898/dre:322482/dre:570913/dre:100415794/dre:116517/dre:405814/dre:436597/dre:795261/dre:553969/dre:100384898/dre:556528/dre:553501/dre:100384898/dre:322482/dre:322482/dre:436731/dre:322529/dre:393580	18	18	novel.1015/Msa016144/Msa003245/Msa020649/Msa013155/Msa013516/Msa015548/Msa013593/Msa016871/Msa005958/Msa004284/Msa002650/Msa005959/Msa016146/Msa016145/Msa011816/Msa001001/Msa001142	0
dre00040	Pentose and glucuronate interconversions	12/833	33/6047	0.000946746	0.00579882	novel.1015/Msa003245/Msa020649/Msa005189/Msa018511/Msa013593/Msa005958/Msa005959/Msa018099/Msa001883/Msa000041/Msa009459	dre:100384898/dre:570913/dre:100415794/dre:570613/dre:751596/dre:795261/dre:100384898/dre:100384898/dre:334420/dre:116991/dre:393350/dre:553452	12	11	novel.1015/Msa003245/Msa020649/Msa005189/Msa018511/Msa013593/Msa005958/Msa005959/Msa001883/Msa000041/Msa009459	1	Msa018099
dre00010	Glycolysis / Gluconeogenesis	23/833	87/6047	0.00120575	0.00708403	Msa016144/Msa010354/Msa017928/Msa011925/Msa013155/Msa014229/Msa017846/Msa010844/Msa008060/Msa020743/Msa012028/Msa016146/Msa016678/Msa000592/Msa004878/Msa011056/Msa016145/Msa005774/Msa004671/Msa004469/Msa013660/Msa002300/Msa005877	dre:322482/dre:100005587/dre:561891/dre:114551/dre:116517/dre:560020/dre:327165/dre:334197/dre:563180/dre:447920/dre:560753/dre:322482/dre:334116/dre:560944/dre:335817/dre:394000/dre:322482/dre:406339/dre:751785/dre:378727/dre:394000/dre:406791/dre:335231	23	17	Msa016144/Msa010354/Msa017928/Msa011925/Msa013155/Msa014229/Msa017846/Msa010844/Msa020743/Msa012028/Msa016146/Msa016678/Msa000592/Msa011056/Msa016145/Msa004671/Msa002300	6	Msa008060/Msa004878/Msa005774/Msa004469/Msa013660/Msa005877
dre04146	Peroxisome	26/833	103/6047	0.00125296	0.00708403	Msa001965/Msa006312/Msa018806/Msa005331/Msa020633/Msa014900/Msa015127/Msa009009/Msa012629/Msa009440/Msa013671/Msa009111/Msa010395/Msa023190/Msa019546/Msa013668/Msa003371/Msa005796/Msa010141/Msa013965/Msa023927/Msa018912/Msa016651/Msa023409/Msa015613/Msa011855	dre:555308/dre:492477/dre:386801/dre:100009650/dre:30553/dre:335799/dre:394140/dre:559656/dre:393622/dre:30068/dre:541344/dre:558601/dre:436603/dre:100537809/dre:447855/dre:393839/dre:406421/dre:550370/dre:100034578/dre:79378/dre:436918/dre:100000859/dre:559933/dre:100034578/dre:565385/dre:553204	26	23	Msa001965/Msa006312/Msa018806/Msa005331/Msa020633/Msa014900/Msa015127/Msa009009/Msa012629/Msa009440/Msa013671/Msa009111/Msa010395/Msa023190/Msa019546/Msa013668/Msa003371/Msa010141/Msa023927/Msa018912/Msa016651/Msa015613/Msa011855	3	Msa005796/Msa013965/Msa023409
dre00565	Ether lipid metabolism	15/833	48/6047	0.0014015	0.00763039	Msa018806/Msa006132/Msa016031/Msa001364/Msa015706/Msa001919/Msa019296/Msa007645/Msa012444/Msa021309/Msa015675/Msa006632/Msa004871/Msa020434/Msa015473	dre:386801/dre:569053/dre:571938/dre:406739/dre:563806/dre:553508/dre:100332039/dre:406482/dre:791915/dre:641423/dre:556641/dre:571738/dre:553683/dre:567170/dre:101886068	15	11	Msa018806/Msa006132/Msa001364/Msa001919/Msa019296/Msa012444/Msa021309/Msa015675/Msa006632/Msa020434/Msa015473	4	Msa016031/Msa015706/Msa007645/Msa004871
dre00280	Valine, leucine and isoleucine degradation	16/833	54/6047	0.0018419	0.00966998	Msa021971/Msa010354/Msa014902/Msa006007/Msa010844/Msa020743/Msa021524/Msa008059/Msa005989/Msa018912/Msa021252/Msa017284/Msa002541/novel.846/Msa005225/Msa007090	dre:394060/dre:100005587/dre:30643/dre:405863/dre:334197/dre:447920/dre:619269/dre:378968/dre:393984/dre:100000859/dre:445288/dre:450078/dre:337166/dre:337166/dre:562292/dre:436949	16	11	Msa021971/Msa010354/Msa014902/Msa006007/Msa010844/Msa020743/Msa021524/Msa005989/Msa018912/Msa017284/Msa005225	5	Msa008059/Msa021252/Msa002541/novel.846/Msa007090
dre00380	Tryptophan metabolism	15/833	50/6047	0.00221129	0.0112089	Msa010354/Msa014902/Msa000735/Msa018412/Msa011590/Msa009440/Msa001538/Msa010844/Msa015476/Msa020743/Msa021861/Msa018912/Msa009627/Msa002541/novel.846	dre:100005587/dre:30643/dre:100334830/dre:404730/dre:406651/dre:30068/dre:550372/dre:334197/dre:568256/dre:447920/dre:558050/dre:100000859/dre:352943/dre:337166/dre:337166	15	11	Msa010354/Msa014902/Msa000735/Msa018412/Msa011590/Msa009440/Msa001538/Msa010844/Msa020743/Msa021861/Msa018912	4	Msa015476/Msa009627/Msa002541/novel.846
dre00650	Butanoate metabolism	8/833	19/6047	0.0023215	0.0113754	Msa021971/Msa014902/Msa000337/Msa008059/Msa005989/Msa018912/Msa021252/Msa001934	dre:394060/dre:30643/dre:100037356/dre:378968/dre:393984/dre:100000859/dre:445288/dre:550507	8	5	Msa021971/Msa014902/Msa005989/Msa018912/Msa001934	3	Msa000337/Msa008059/Msa021252
dre00500	Starch and sucrose metabolism	13/833	41/6047	0.0024873	0.0117946	Msa008407/Msa008060/Msa008832/Msa018099/Msa000698/Msa011056/Msa020562/Msa015587/Msa005774/Msa008179/Msa013660/Msa002300/Msa023819	dre:559212/dre:563180/dre:100148922/dre:334420/dre:561803/dre:394000/dre:553655/dre:403051/dre:406339/dre:449945/dre:394000/dre:406791/dre:373082	13	9	Msa008407/Msa008832/Msa000698/Msa011056/Msa020562/Msa015587/Msa008179/Msa002300/Msa023819	4	Msa008060/Msa018099/Msa005774/Msa013660
dre00062	Fatty acid elongation	11/833	32/6047	0.00258596	0.0118793	Msa017759/Msa001610/Msa013159/Msa009395/Msa012205/Msa018534/Msa009682/novel.1017/Msa012117/Msa022214/Msa014320	dre:393425/dre:326954/dre:317738/dre:327417/dre:100126133/dre:334121/dre:393441/dre:327274/dre:550550/dre:100150288/dre:553440	11	10	Msa017759/Msa001610/Msa013159/Msa009395/Msa018534/Msa009682/novel.1017/Msa012117/Msa022214/Msa014320	1	Msa012205
dre00480	Glutathione metabolism	16/833	58/6047	0.00409707	0.0182506	Msa017036/Msa017762/Msa016657/Msa023038/Msa005817/Msa019931/Msa016115/Msa012682/Msa013834/novel.946/Msa016692/Msa016646/Msa013646/Msa015510/Msa017933/novel.117	dre:570579/dre:406703/dre:406762/dre:431762/dre:563972/dre:564619/dre:567275/dre:798788/dre:352929/dre:100004652/dre:324366/dre:394009/dre:393778/dre:100002956/dre:436894/dre:352929	16	13	Msa017036/Msa017762/Msa016657/Msa023038/Msa005817/Msa019931/Msa016115/Msa012682/Msa013834/Msa016692/Msa016646/Msa015510/Msa017933	3	novel.946/Msa013646/novel.117
dre00620	Pyruvate metabolism	13/833	44/6047	0.00493932	0.0213113	Msa020390/Msa010354/Msa011478/Msa011925/Msa014902/Msa014229/Msa010163/Msa010844/Msa020743/Msa004878/Msa007520/Msa006305/Msa004469	dre:559403/dre:100005587/dre:768196/dre:114551/dre:30643/dre:560020/dre:334208/dre:334197/dre:447920/dre:335817/dre:336977/dre:556236/dre:378727	13	11	Msa020390/Msa010354/Msa011478/Msa011925/Msa014902/Msa014229/Msa010163/Msa010844/Msa020743/Msa007520/Msa006305	2	Msa004878/Msa004469
dre00360	Phenylalanine metabolism	7/833	17/6047	0.00507412	0.0213113	Msa018412/Msa011590/Msa020309/Msa021861/Msa002541/novel.846/Msa004671	dre:404730/dre:406651/dre:394142/dre:558050/dre:337166/dre:337166/dre:751785	7	5	Msa018412/Msa011590/Msa020309/Msa021861/Msa004671	2	Msa002541/novel.846
dre00860	Porphyrin and chlorophyll metabolism	12/833	40/6047	0.0059571	0.0243248	novel.1015/Msa001788/Msa003245/Msa020649/Msa004210/Msa013593/Msa006311/Msa005958/Msa007846/Msa005959/Msa011098/Msa017819	dre:100384898/dre:791518/dre:570913/dre:100415794/dre:64608/dre:795261/dre:557077/dre:100384898/dre:791518/dre:100384898/dre:84702/dre:394181	12	9	novel.1015/Msa003245/Msa020649/Msa004210/Msa013593/Msa006311/Msa005958/Msa005959/Msa017819	3	Msa001788/Msa007846/Msa011098
dre00270	Cysteine and methionine metabolism	16/833	61/6047	0.00697596	0.0277153	Msa006516/Msa006106/Msa022961/Msa021524/Msa015073/Msa021363/Msa018850/Msa016646/Msa014492/Msa016129/Msa022212/Msa002541/novel.846/Msa006009/Msa017138/Msa007090	dre:563642/dre:322228/dre:378847/dre:619269/dre:553187/dre:322228/dre:321928/dre:394009/dre:792097/dre:563642/dre:334195/dre:337166/dre:337166/dre:327512/dre:321084/dre:436949	16	7	Msa022961/Msa021524/Msa015073/Msa016646/Msa014492/Msa016129/Msa017138	9	Msa006516/Msa006106/Msa021363/Msa018850/Msa022212/Msa002541/novel.846/Msa006009/Msa007090
dre04625	C-type lectin receptor signaling pathway	28/833	129/6047	0.0085036	0.0328955	Msa014578/Msa003904/Msa001074/Msa009892/Msa000150/Msa021376/Msa014936/Msa018229/Msa017527/Msa023860/Msa018379/Msa004931/Msa008630/Msa017237/Msa023511/Msa008637/Msa016029/Msa016947/Msa020839/Msa009741/Msa013603/Msa013951/Msa016665/Msa004300/Msa014295/Msa004309/Msa010752/Msa003802	dre:323099/dre:565200/dre:30768/dre:445289/dre:403013/dre:557176/dre:100006041/dre:415100/dre:192322/dre:30637/dre:368481/dre:561772/dre:795414/dre:325084/dre:30637/dre:192322/dre:101910198/dre:327321/dre:792160/dre:571242/dre:561021/dre:334202/dre:394174/dre:100333254/dre:100101653/dre:436718/dre:259196/dre:437024	28	7	Msa009892/Msa021376/Msa014936/Msa017527/Msa008637/Msa016029/Msa004309	21	Msa014578/Msa003904/Msa001074/Msa000150/Msa018229/Msa023860/Msa018379/Msa004931/Msa008630/Msa017237/Msa023511/Msa016947/Msa020839/Msa009741/Msa013603/Msa013951/Msa016665/Msa004300/Msa014295/Msa010752/Msa003802
dre00630	Glyoxylate and dicarboxylate metabolism	11/833	38/6047	0.0110784	0.0407132	Msa005130/Msa014902/Msa005981/Msa022803/Msa009440/Msa014229/Msa010395/Msa001538/Msa016582/Msa013965/Msa003321	dre:436852/dre:30643/dre:321621/dre:322670/dre:30068/dre:560020/dre:436603/dre:550372/dre:100144628/dre:79378/dre:568448	11	9	Msa005130/Msa014902/Msa005981/Msa009440/Msa014229/Msa010395/Msa001538/Msa016582/Msa003321	2	Msa022803/Msa013965
dre00640	Propanoate metabolism	11/833	38/6047	0.0110784	0.0407132	Msa020390/Msa023428/Msa014902/Msa014229/Msa008059/Msa003371/Msa006305/Msa018912/Msa021252/Msa002462/Msa011567	dre:559403/dre:566019/dre:30643/dre:560020/dre:378968/dre:406421/dre:556236/dre:100000859/dre:445288/dre:436850/dre:553585	11	9	Msa020390/Msa023428/Msa014902/Msa014229/Msa003371/Msa006305/Msa018912/Msa002462/Msa011567	2	Msa008059/Msa021252
dre04920	Adipocytokine signaling pathway	20/833	87/6047	0.012993	0.0465846	Msa001965/Msa007425/Msa014977/Msa014578/Msa005970/Msa009009/Msa012629/Msa011024/Msa023299/Msa022364/Msa009463/Msa008060/Msa007219/Msa009946/Msa006305/Msa013989/Msa021580/Msa016029/Msa009833/Msa004469	dre:555308/dre:406596/dre:790944/dre:323099/dre:335159/dre:559656/dre:393622/dre:335159/dre:560140/dre:406596/dre:557714/dre:563180/dre:30767/dre:560000/dre:556236/dre:568316/dre:557526/dre:101910198/dre:449677/dre:378727	20	9	Msa001965/Msa005970/Msa009009/Msa012629/Msa011024/Msa023299/Msa009463/Msa006305/Msa016029	11	Msa007425/Msa014977/Msa014578/Msa022364/Msa008060/Msa007219/Msa009946/Msa013989/Msa021580/Msa009833/Msa004469
dre00030	Pentose phosphate pathway	10/833	34/6047	0.0134924	0.0472233	Msa017036/Msa016657/Msa016859/Msa005412/Msa016567/Msa001224/Msa000592/Msa011056/Msa013660/Msa005877	dre:570579/dre:406762/dre:378713/dre:324556/dre:557518/dre:403070/dre:560944/dre:394000/dre:394000/dre:335231	10	8	Msa017036/Msa016657/Msa016859/Msa005412/Msa016567/Msa001224/Msa000592/Msa011056	2	Msa013660/Msa005877
dre00592	alpha-Linolenic acid metabolism	7/833	20/6047	0.0139411	0.0476592	Msa021438/Msa001364/Msa003371/Msa021309/Msa006632/Msa009651/Msa015473	dre:140615/dre:406739/dre:406421/dre:641423/dre:571738/dre:140615/dre:101886068	7	7	Msa021438/Msa001364/Msa003371/Msa021309/Msa006632/Msa009651/Msa015473	0
dre05168	Herpes simplex virus 1 infection	38/833	195/6047	0.0151546	0.0506302	Msa006807/Msa019374/Msa019372/Msa007425/Msa014578/Msa018133/Msa002486/Msa003904/Msa001074/novel.538/Msa022364/Msa001601/Msa000150/Msa021376/Msa009496/Msa001604/Msa015010/Msa003985/Msa018379/Msa019367/Msa017237/Msa007311/Msa005743/Msa022608/Msa021580/Msa012572/Msa016029/novel.772/Msa013603/Msa016449/Msa006770/Msa016665/novel.738/Msa007249/Msa012332/Msa023776/Msa023675/Msa003802	dre:556399/dre:393557/dre:767703/dre:406596/dre:323099/dre:415158/dre:368615/dre:565200/dre:30768/dre:100536487/dre:406596/dre:321046/dre:403013/dre:557176/dre:393132/dre:321046/dre:100003223/dre:100145909/dre:368481/dre:368771/dre:325084/dre:100536675/dre:571753/dre:564854/dre:557526/dre:101243556/dre:101910198/dre:368614/dre:561021/dre:492763/dre:565774/dre:394174/dre:791742/dre:58081/dre:40313…	38	9	Msa018133/Msa002486/Msa021376/Msa001604/Msa015010/Msa003985/Msa016029/novel.772/Msa023675	29	Msa006807/Msa019374/Msa019372/Msa007425/Msa014578/Msa003904/Msa001074/novel.538/Msa022364/Msa001601/Msa000150/Msa009496/Msa018379/Msa019367/Msa017237/Msa007311/Msa005743/Msa022608/Msa021580/Msa012572/Msa013603/Msa016449/Msa006770/Msa016665/novel.738/Msa007249/Msa012332/Msa023776/Msa003802
dre00410	beta-Alanine metabolism	9/833	30/6047	0.0164034	0.0535844	Msa010354/Msa011459/Msa010844/Msa020743/Msa008059/Msa003371/Msa018912/Msa021252/Msa004671	dre:100005587/dre:100144569/dre:334197/dre:447920/dre:378968/dre:406421/dre:100000859/dre:445288/dre:751785	9	7	Msa010354/Msa011459/Msa010844/Msa020743/Msa003371/Msa018912/Msa004671	2	Msa008059/Msa021252
dre00051	Fructose and mannose metabolism	12/833	46/6047	0.0190341	0.0608264	Msa005189/Msa003625/Msa012028/Msa000592/Msa009459/Msa017047/Msa005774/Msa000278/Msa017244/Msa002300/Msa005877/Msa010044	dre:570613/dre:386663/dre:560753/dre:560944/dre:553452/dre:564852/dre:406339/dre:558186/dre:100330415/dre:406791/dre:335231/dre:664696	12	10	Msa005189/Msa003625/Msa012028/Msa000592/Msa009459/Msa017047/Msa000278/Msa017244/Msa002300/Msa010044	2	Msa005774/Msa005877
dre00240	Pyrimidine metabolism	15/833	65/6047	0.0281715	0.0876806	Msa011459/Msa007429/Msa015848/Msa007626/Msa001513/Msa017487/Msa013727/Msa009514/Msa000279/Msa003695/Msa016911/Msa011797/Msa023529/Msa018888/Msa014304	dre:100144569/dre:406558/dre:570478/dre:394170/dre:557972/dre:437016/dre:406383/dre:678543/dre:81540/dre:436595/dre:558466/dre:393113/dre:103910413/dre:393113/dre:791647	15	9	Msa011459/Msa007429/Msa007626/Msa001513/Msa013727/Msa009514/Msa000279/Msa003695/Msa023529	6	Msa015848/Msa017487/Msa016911/Msa011797/Msa018888/Msa014304
dre00900	Terpenoid backbone biosynthesis	6/833	18/6047	0.0286396	0.0876806	Msa006312/Msa021971/Msa014902/Msa000589/Msa011902/Msa005625	dre:492477/dre:394060/dre:30643/dre:553513/dre:552997/dre:559054	6	6	Msa006312/Msa021971/Msa014902/Msa000589/Msa011902/Msa005625	0
dre00052	Galactose metabolism	10/833	38/6047	0.0292269	0.0876806	Msa008060/Msa008832/Msa000592/Msa018099/Msa001971/Msa011056/Msa009459/Msa005774/Msa013660/Msa002300	dre:563180/dre:100148922/dre:560944/dre:334420/dre:548343/dre:394000/dre:553452/dre:406339/dre:394000/dre:406791	10	6	Msa008832/Msa000592/Msa001971/Msa011056/Msa009459/Msa002300	4	Msa008060/Msa018099/Msa005774/Msa013660
dre01210	2-Oxocarboxylic acid metabolism	7/833	23/6047	0.0304901	0.0896408	Msa014031/Msa022803/Msa004056/Msa000471/Msa003321/Msa011192/Msa007090	dre:100148522/dre:322670/dre:393970/dre:403086/dre:568448/dre:100148522/dre:436949	7	5	Msa014031/Msa004056/Msa000471/Msa003321/Msa011192	2	Msa022803/Msa007090
dre04210	Apoptosis	34/833	180/6047	0.0317813	0.0916049	Msa006159/Msa014578/Msa018133/Msa007732/Msa009892/Msa021376/Msa014798/Msa005874/Msa002234/Msa004233/Msa011263/Msa006684/Msa015794/Msa005875/Msa003836/Msa021580/Msa016029/Msa007116/Msa013603/Msa016449/Msa016665/Msa021424/Msa007249/Msa006913/Msa015063/Msa021506/Msa017260/novel.393/novel.1011/Msa022052/Msa012349/novel.485/Msa019657/Msa022519	dre:402991/dre:323099/dre:415158/dre:336746/dre:445289/dre:557176/dre:394198/dre:321453/dre:556410/dre:561924/dre:406304/dre:57935/dre:436641/dre:321453/dre:450022/dre:557526/dre:101910198/dre:100000903/dre:561021/dre:492763/dre:394174/dre:558237/dre:58081/dre:559849/dre:555703/dre:560883/dre:573216/dre:573122/dre:321453/dre:195816/dre:554157/dre:445164/dre:337572/dre:553634	34	10	Msa018133/Msa009892/Msa021376/Msa004233/Msa016029/Msa021424/Msa017260/novel.393/Msa022052/novel.485	24	Msa006159/Msa014578/Msa007732/Msa014798/Msa005874/Msa002234/Msa011263/Msa006684/Msa015794/Msa005875/Msa003836/Msa021580/Msa007116/Msa013603/Msa016449/Msa016665/Msa007249/Msa006913/Msa015063/Msa021506/novel.1011/Msa012349/Msa019657/Msa022519
dre04910	Insulin signaling pathway	34/833	182/6047	0.0366828	0.1037	Msa020390/Msa022991/Msa007425/Msa007686/Msa022364/Msa009892/Msa021376/Msa007537/Msa023590/Msa008060/Msa021209/Msa017527/Msa015010/Msa006305/novel.93/Msa005743/Msa013989/Msa020562/Msa013896/Msa008637/Msa005319/Msa016029/Msa015587/Msa016665/Msa005774/Msa018731/Msa004469/Msa012083/Msa020277/Msa002300/Msa001606/Msa023819/Msa005877/Msa014198	dre:559403/dre:559001/dre:406596/dre:445073/dre:406596/dre:445289/dre:557176/dre:793274/dre:562062/dre:563180/dre:327285/dre:192322/dre:100003223/dre:556236/dre:555974/dre:571753/dre:568316/dre:553655/dre:541523/dre:192322/dre:556199/dre:101910198/dre:403051/dre:394174/dre:406339/dre:30654/dre:378727/dre:557893/dre:406349/dre:406791/dre:445076/dre:373082/dre:335231/dre:799867	34	19	Msa020390/Msa022991/Msa009892/Msa021376/Msa007537/Msa021209/Msa017527/Msa015010/Msa006305/Msa020562/Msa013896/Msa008637/Msa016029/Msa015587/Msa018731/Msa002300/Msa001606/Msa023819/Msa014198	15	Msa007425/Msa007686/Msa022364/Msa023590/Msa008060/novel.93/Msa005743/Msa013989/Msa005319/Msa016665/Msa005774/Msa004469/Msa012083/Msa020277/Msa005877
dre04216	Ferroptosis	12/833	54/6047	0.0600679	0.166603	Msa001965/Msa001788/Msa009009/Msa015511/Msa012629/Msa020534/Msa007846/Msa011098/Msa013834/Msa006063/novel.1207/novel.117	dre:555308/dre:791518/dre:559656/dre:100002893/dre:393622/dre:431716/dre:791518/dre:84702/dre:352929/dre:406529/dre:322425/dre:352929	12	6	Msa001965/Msa009009/Msa015511/Msa012629/Msa013834/Msa006063	6	Msa001788/Msa020534/Msa007846/Msa011098/novel.1207/novel.117
dre00220	Arginine biosynthesis	7/833	28/6047	0.0802777	0.218534	Msa014031/Msa004056/Msa000471/Msa015546/Msa017040/Msa011192/Msa022109	dre:100148522/dre:393970/dre:403086/dre:322614/dre:100006303/dre:100148522/dre:570368	7	4	Msa014031/Msa004056/Msa000471/Msa011192	3	Msa015546/Msa017040/Msa022109
dre04540	Gap junction	21/833	113/6047	0.0905352	0.241976	Msa009892/Msa023413/Msa021482/Msa009864/Msa012043/Msa001598/Msa017237/Msa000062/Msa007369/Msa001692/Msa012436/Msa005679/Msa001606/Msa014428/Msa017260/novel.393/novel.485/Msa004254/Msa014015/Msa011183/Msa014815	dre:445289/dre:393946/dre:570108/dre:393946/dre:386701/dre:767746/dre:325084/dre:378478/dre:767746/dre:497384/dre:571825/dre:641421/dre:445076/dre:30236/dre:573216/dre:573122/dre:445164/dre:558552/dre:569499/dre:557026/dre:326020	21	15	Msa009892/Msa009864/Msa012043/Msa001598/Msa007369/Msa001692/Msa012436/Msa005679/Msa001606/Msa014428/Msa017260/novel.393/novel.485/Msa004254/Msa014815	6	Msa023413/Msa021482/Msa017237/Msa000062/Msa014015/Msa011183
dre04142	Lysosome	29/833	165/6047	0.0958912	0.251715	Msa010457/Msa021281/Msa012205/Msa001729/Msa007732/Msa005874/novel.263/Msa005967/Msa019414/Msa015794/Msa005875/Msa003836/Msa014720/Msa001971/Msa023484/Msa004054/Msa017165/Msa013918/Msa012837/Msa003560/Msa010115/Msa005727/Msa002185/Msa005320/Msa011071/novel.1011/Msa018682/Msa012349/Msa019657	dre:337771/dre:327635/dre:100126133/dre:406689/dre:336746/dre:321453/dre:555639/dre:192340/dre:571066/dre:436641/dre:321453/dre:450022/dre:560778/dre:548343/dre:566506/dre:567869/dre:321461/dre:447897/dre:406342/dre:450068/dre:335008/dre:570148/dre:798361/dre:337771/dre:445244/dre:321453/dre:563328/dre:554157/dre:337572	29	5	Msa010457/Msa005967/Msa001971/Msa013918/Msa005727	24	Msa021281/Msa012205/Msa001729/Msa007732/Msa005874/novel.263/Msa019414/Msa015794/Msa005875/Msa003836/Msa014720/Msa023484/Msa004054/Msa017165/Msa012837/Msa003560/Msa010115/Msa002185/Msa005320/Msa011071/novel.1011/Msa018682/Msa012349/Msa019657
dre00790	Folate biosynthesis	7/833	31/6047	0.124532	0.321162	Msa013179/Msa017592/Msa010916/Msa018146/Msa006129/Msa009459/Msa009627	dre:566323/dre:393787/dre:574009/dre:373866/dre:553228/dre:553452/dre:352943	7	5	Msa013179/Msa017592/Msa010916/Msa018146/Msa009459	2	Msa006129/Msa009627
dre00591	Linoleic acid metabolism	5/833	20/6047	0.13026	0.330141	Msa016871/Msa001364/Msa021309/Msa006632/Msa015473	dre:553969/dre:406739/dre:641423/dre:571738/dre:101886068	5	5	Msa016871/Msa001364/Msa021309/Msa006632/Msa015473	0
dre02010	ABC transporters	9/833	44/6047	0.142702	0.355546	Msa018033/Msa011856/Msa018034/Msa023190/Msa000991/Msa019367/Msa013098/Msa001485/Msa005727	dre:557317/dre:798527/dre:100136850/dre:100537809/dre:368620/dre:368771/dre:336563/dre:566555/dre:570148	9	8	Msa018033/Msa011856/Msa018034/Msa023190/Msa000991/Msa013098/Msa001485/Msa005727	1	Msa019367
dre00230	Purine metabolism	28/833	167/6047	0.153062	0.375002	Msa011925/Msa000814/Msa017252/Msa007429/Msa007626/Msa010863/Msa010396/Msa005059/Msa001513/Msa010513/Msa017697/Msa017488/Msa010512/Msa004878/Msa000387/Msa019249/Msa011056/Msa011041/Msa003695/Msa016252/Msa014128/Msa012436/Msa013660/Msa014304/Msa021557/novel.461/Msa014015/Msa011183	dre:114551/dre:58141/dre:436919/dre:406558/dre:394170/dre:436604/dre:494056/dre:751742/dre:557972/dre:321193/dre:394077/dre:393641/dre:572027/dre:335817/dre:557735/dre:563343/dre:394000/dre:555599/dre:436595/dre:504040/dre:101883995/dre:571825/dre:394000/dre:791647/dre:445486/dre:799942/dre:569499/dre:557026	28	20	Msa011925/Msa000814/Msa017252/Msa007429/Msa007626/Msa010863/Msa010396/Msa005059/Msa001513/Msa010513/Msa017697/Msa017488/Msa010512/Msa000387/Msa019249/Msa011056/Msa003695/Msa014128/Msa012436/novel.461	8	Msa004878/Msa011041/Msa016252/Msa013660/Msa014304/Msa021557/Msa014015/Msa011183
dre04621	NOD-like receptor signaling pathway	27/833	162/6047	0.166167	0.400042	Msa014578/Msa018026/Msa003904/Msa001074/Msa000150/Msa014936/Msa009496/Msa000151/Msa018879/Msa005814/Msa018379/Msa006063/Msa007311/Msa022608/Msa013717/Msa021580/Msa012572/Msa004270/Msa002853/Msa013603/Msa011399/Msa001862/Msa004309/Msa023675/Msa002004/Msa003802/Msa011975	dre:323099/dre:564497/dre:565200/dre:30768/dre:403013/dre:100006041/dre:393132/dre:100334178/dre:767660/dre:387298/dre:368481/dre:406529/dre:100536675/dre:564854/dre:373874/dre:557526/dre:101243556/dre:431715/dre:100004555/dre:561021/dre:100330810/dre:100002946/dre:436718/dre:563887/dre:768182/dre:437024/dre:570965	27	6	Msa014936/Msa005814/Msa006063/Msa004309/Msa023675/Msa002004	21	Msa014578/Msa018026/Msa003904/Msa001074/Msa000150/Msa009496/Msa000151/Msa018879/Msa018379/Msa007311/Msa022608/Msa013717/Msa021580/Msa012572/Msa004270/Msa002853/Msa013603/Msa011399/Msa001862/Msa003802/Msa011975
dre00120	Primary bile acid biosynthesis	4/833	16/6047	0.168725	0.400042	Msa014078/Msa013668/Msa022095/Msa014407	dre:445281/dre:393839/dre:494109/dre:394148	4	3	Msa014078/Msa013668/Msa014407	1	Msa022095
dre00590	Arachidonic acid metabolism	10/833	53/6047	0.185985	0.433964	Msa001364/Msa010005/Msa018146/Msa012682/Msa020531/Msa021309/Msa004102/Msa006632/Msa023636/Msa015473	dre:406739/dre:792041/dre:373866/dre:798788/dre:767759/dre:641423/dre:559148/dre:571738/dre:406575/dre:101886068	10	9	Msa001364/Msa010005/Msa018146/Msa012682/Msa020531/Msa021309/Msa006632/Msa023636/Msa015473	1	Msa004102
dre04933	AGE-RAGE signaling pathway in diabetic complications	23/833	139/6047	0.199393	0.456334	Msa019851/Msa016456/Msa001074/Msa023219/Msa009892/Msa021376/Msa007219/Msa018379/Msa012781/Msa014719/Msa022317/Msa011191/Msa016029/Msa005308/Msa016665/Msa007952/Msa007167/Msa001692/Msa022538/Msa001862/Msa007249/Msa021130/Msa012441	dre:336471/dre:572469/dre:30768/dre:402862/dre:445289/dre:557176/dre:30767/dre:368481/dre:30498/dre:558154/dre:325675/dre:373867/dre:101910198/dre:678512/dre:394174/dre:337158/dre:569040/dre:497384/dre:568288/dre:100002946/dre:58081/dre:30498/dre:369194	23	14	Msa019851/Msa023219/Msa009892/Msa021376/Msa014719/Msa022317/Msa011191/Msa016029/Msa005308/Msa007952/Msa007167/Msa001692/Msa022538/Msa012441	9	Msa016456/Msa001074/Msa007219/Msa018379/Msa012781/Msa016665/Msa001862/Msa007249/Msa021130
dre04672	Intestinal immune network for IgA production	5/833	23/6047	0.201781	0.456334	Msa002486/novel.772/Msa017790/Msa023776/Msa013537	dre:368615/dre:368614/dre:352944/dre:368614/dre:566471	5	2	Msa002486/novel.772	3	Msa017790/Msa023776/Msa013537
dre00130	Ubiquinone and other terpenoid-quinone biosynthesis	3/833	12/6047	0.222738	0.496098	Msa020309/Msa001486/Msa020313	dre:394142/dre:559504/dre:553717	3	3	Msa020309/Msa001486/Msa020313	0
dre04620	Toll-like receptor signaling pathway	16/833	98/6047	0.269818	0.591989	Msa015070/Msa014578/Msa001074/Msa000613/Msa021376/Msa014798/Msa009496/Msa022186/Msa018379/Msa022608/Msa016029/Msa013603/Msa016665/Msa001862/Msa012332/Msa003802	dre:403138/dre:323099/dre:30768/dre:563727/dre:557176/dre:394198/dre:393132/dre:65239/dre:368481/dre:564854/dre:101910198/dre:561021/dre:394174/dre:100002946/dre:403133/dre:437024	16	3	Msa021376/Msa022186/Msa016029	13	Msa015070/Msa014578/Msa001074/Msa000613/Msa014798/Msa009496/Msa018379/Msa022608/Msa013603/Msa016665/Msa001862/Msa012332/Msa003802
dre04623	Cytosolic DNA-sensing pathway	7/833	39/6047	0.285843	0.617926	Msa014578/novel.538/Msa022608/Msa012572/Msa002853/Msa003802/novel.89	dre:323099/dre:100536487/dre:564854/dre:101243556/dre:100004555/dre:437024/dre:445170	7	0		7	Msa014578/novel.538/Msa022608/Msa012572/Msa002853/Msa003802/novel.89
dre00730	Thiamine metabolism	3/833	14/6047	0.301924	0.64323	Msa010916/Msa016252/Msa021557	dre:574009/dre:504040/dre:445486	3	1	Msa010916	2	Msa016252/Msa021557
dre04217	Necroptosis	23/833	149/6047	0.309788	0.650554	Msa018026/Msa003904/Msa001074/Msa013010/Msa000150/Msa004466/Msa000151/Msa007219/Msa003334/Msa018379/Msa006063/Msa010935/Msa007311/Msa021580/Msa020562/Msa004270/Msa015587/Msa002853/Msa021001/Msa013603/Msa007249/Msa023675/Msa018378	dre:564497/dre:565200/dre:30768/dre:192321/dre:403013/dre:406766/dre:100334178/dre:30767/dre:403077/dre:368481/dre:406529/dre:561370/dre:100536675/dre:557526/dre:553655/dre:431715/dre:403051/dre:100004555/dre:100000574/dre:561021/dre:58081/dre:563887/dre:368519	23	7	Msa013010/Msa003334/Msa006063/Msa020562/Msa015587/Msa021001/Msa023675	16	Msa018026/Msa003904/Msa001074/Msa000150/Msa004466/Msa000151/Msa007219/Msa018379/Msa010935/Msa007311/Msa021580/Msa004270/Msa002853/Msa013603/Msa007249/Msa018378
dre04070	Phosphatidylinositol signaling system	20/833	129/6047	0.319057	0.660582	Msa009384/Msa002952/Msa021376/Msa002822/Msa001357/Msa017527/Msa020310/Msa021303/Msa020130/Msa015912/Msa001054/Msa018422/Msa008637/Msa011191/Msa016665/Msa007167/Msa001692/Msa005854/Msa022538/Msa019251	dre:571356/dre:548346/dre:557176/dre:556136/dre:560360/dre:192322/dre:393584/dre:556956/dre:558940/dre:100148744/dre:553380/dre:100137124/dre:192322/dre:373867/dre:394174/dre:569040/dre:497384/dre:100002015/dre:568288/dre:563201	20	13	Msa021376/Msa017527/Msa020310/Msa021303/Msa020130/Msa015912/Msa001054/Msa018422/Msa008637/Msa011191/Msa007167/Msa001692/Msa022538	7	Msa009384/Msa002952/Msa002822/Msa001357/Msa016665/Msa005854/Msa019251
dre04136	Autophagy - other	6/833	34/6047	0.323915	0.661327	Msa001042/Msa002952/Msa015735/Msa012976/novel.1114/Msa011975	dre:336632/dre:548346/dre:100009663/dre:101883461/dre:393362/dre:570965	6	1	novel.1114	5	Msa001042/Msa002952/Msa015735/Msa012976/Msa011975
dre00562	Inositol phosphate metabolism	16/833	103/6047	0.34211	0.662544	Msa017928/Msa009384/Msa016356/Msa002952/Msa001357/Msa012028/Msa020310/Msa021303/Msa020130/Msa015912/Msa011191/Msa016665/Msa007167/Msa022538/Msa019251/Msa021687	dre:561891/dre:571356/dre:100334231/dre:548346/dre:560360/dre:560753/dre:393584/dre:556956/dre:558940/dre:100148744/dre:373867/dre:394174/dre:569040/dre:568288/dre:563201/dre:569568	16	10	Msa017928/Msa016356/Msa012028/Msa020310/Msa021303/Msa020130/Msa015912/Msa011191/Msa007167/Msa022538	6	Msa009384/Msa002952/Msa001357/Msa016665/Msa019251/Msa021687
dre04140	Autophagy - animal	28/833	187/6047	0.346111	0.662544	Msa001042/Msa007732/Msa009892/Msa002952/Msa021376/Msa005874/Msa018879/Msa015794/Msa020310/Msa005875/Msa014187/Msa015735/Msa016888/Msa012976/novel.939/Msa016029/Msa016140/Msa016665/Msa017897/novel.1114/novel.329/Msa021478/Msa020277/Msa001606/novel.1011/Msa018682/Msa006597/Msa011975	dre:336632/dre:336746/dre:445289/dre:548346/dre:557176/dre:321453/dre:767660/dre:436641/dre:393584/dre:321453/dre:571897/dre:100009663/dre:569441/dre:101883461/dre:494576/dre:101910198/dre:402895/dre:394174/dre:378866/dre:393362/dre:407686/dre:402792/dre:406349/dre:445076/dre:321453/dre:563328/dre:558848/dre:570965	28	10	Msa009892/Msa021376/Msa020310/Msa014187/Msa016888/Msa016029/Msa017897/novel.1114/Msa021478/Msa001606	18	Msa001042/Msa007732/Msa002952/Msa005874/Msa018879/Msa015794/Msa005875/Msa015735/Msa012976/novel.939/Msa016140/Msa016665/novel.329/Msa020277/novel.1011/Msa018682/Msa006597/Msa011975
dre04060	Cytokine-cytokine receptor interaction	23/833	152/6047	0.34623	0.662544	Msa020505/Msa020780/Msa021974/novel.481/Msa021993/Msa004239/Msa005848/Msa023041/novel.831/Msa012129/Msa022688/Msa018522/Msa016978/Msa018890/Msa001862/Msa021829/novel.997/Msa018307/Msa017790/Msa014126/Msa007739/Msa021146/Msa012441	dre:368326/dre:796604/dre:100006778/dre:799204/dre:541493/dre:100329520/dre:777717/dre:561494/dre:100004455/dre:100134935/dre:110438942/dre:407649/dre:110440027/dre:30615/dre:100002946/dre:368438/dre:100331351/dre:797527/dre:352944/dre:101883597/dre:793920/dre:64274/dre:369194	23	5	Msa004239/Msa005848/novel.831/Msa021829/Msa012441	18	Msa020505/Msa020780/Msa021974/novel.481/Msa021993/Msa023041/Msa012129/Msa022688/Msa018522/Msa016978/Msa018890/Msa001862/novel.997/Msa018307/Msa017790/Msa014126/Msa007739/Msa021146
dre04068	FoxO signaling pathway	26/833	173/6047	0.346347	0.662544	Msa006159/Msa019465/Msa014900/Msa009440/Msa023219/Msa009892/Msa021376/novel.401/Msa008060/Msa011841/Msa007219/Msa011263/Msa014748/Msa023860/Msa023511/Msa013989/Msa016029/Msa000062/Msa013951/Msa016665/Msa013728/Msa004469/Msa021478/Msa009137/Msa012441/Msa011975	dre:402991/dre:768159/dre:335799/dre:30068/dre:402862/dre:445289/dre:557176/dre:570956/dre:563180/dre:768159/dre:30767/dre:406304/dre:324140/dre:30637/dre:30637/dre:568316/dre:101910198/dre:378478/dre:334202/dre:394174/dre:393707/dre:378727/dre:402792/dre:563460/dre:369194/dre:570965	26	11	Msa014900/Msa009440/Msa023219/Msa009892/Msa021376/novel.401/Msa016029/Msa013728/Msa021478/Msa009137/Msa012441	15	Msa006159/Msa019465/Msa008060/Msa011841/Msa007219/Msa011263/Msa014748/Msa023860/Msa023511/Msa013989/Msa000062/Msa013951/Msa016665/Msa004469/Msa011975
dre04622	RIG-I-like receptor signaling pathway	10/833	62/6047	0.347047	0.662544	Msa014578/Msa007212/Msa018879/Msa022608/Msa021580/Msa012572/Msa013603/Msa001862/Msa003802/Msa011975	dre:323099/dre:100148871/dre:767660/dre:564854/dre:557526/dre:101243556/dre:561021/dre:100002946/dre:437024/dre:570965	10	0		10	Msa014578/Msa007212/Msa018879/Msa022608/Msa021580/Msa012572/Msa013603/Msa001862/Msa003802/Msa011975
dre00760	Nicotinate and nicotinamide metabolism	7/833	42/6047	0.356163	0.665602	Msa007633/Msa006128/Msa001513/Msa005796/Msa016433/Msa014304/Msa016434	dre:447919/dre:541321/dre:557972/dre:550370/dre:550242/dre:791647/dre:550242	7	5	Msa007633/Msa006128/Msa001513/Msa016433/Msa016434	2	Msa005796/Msa014304
dre04912	GnRH signaling pathway	17/833	111/6047	0.357705	0.665602	Msa009892/Msa021482/Msa002234/Msa017527/Msa022186/Msa012781/Msa017237/Msa008637/Msa000062/Msa023312/Msa015675/Msa001692/Msa012436/Msa001606/Msa021130/Msa014015/Msa011183	dre:445289/dre:570108/dre:556410/dre:192322/dre:65239/dre:30498/dre:325084/dre:192322/dre:378478/dre:170581/dre:556641/dre:497384/dre:571825/dre:445076/dre:30498/dre:569499/dre:557026	17	9	Msa009892/Msa017527/Msa022186/Msa008637/Msa023312/Msa015675/Msa001692/Msa012436/Msa001606	8	Msa021482/Msa002234/Msa012781/Msa017237/Msa000062/Msa021130/Msa014015/Msa011183
dre04370	VEGF signaling pathway	12/833	79/6047	0.405204	0.744562	Msa009892/Msa021376/Msa017237/Msa014719/Msa011191/Msa016029/Msa016947/Msa002247/Msa016449/Msa016665/Msa001692/Msa004300	dre:445289/dre:557176/dre:325084/dre:558154/dre:373867/dre:101910198/dre:327321/dre:415151/dre:492763/dre:394174/dre:497384/dre:100333254	12	6	Msa009892/Msa021376/Msa014719/Msa011191/Msa016029/Msa001692	6	Msa017237/Msa016947/Msa002247/Msa016449/Msa016665/Msa004300
dre00531	Glycosaminoglycan degradation	4/833	24/6047	0.425912	0.77095	Msa021281/Msa001971/Msa023484/Msa004054	dre:327635/dre:548343/dre:566506/dre:567869	4	1	Msa001971	3	Msa021281/Msa023484/Msa004054
dre04514	Cell adhesion molecules (CAMs)	22/833	153/6047	0.449212	0.77095	Msa019374/Msa019372/Msa010835/Msa002486/Msa001254/Msa014004/Msa001366/Msa017443/Msa007376/Msa015670/Msa020720/Msa018298/novel.772/Msa021268/Msa014309/Msa017318/Msa001595/Msa021447/Msa023776/Msa008328/Msa003447/Msa014198	dre:393557/dre:767703/dre:436612/dre:368615/dre:557935/dre:30291/dre:557935/dre:114424/dre:445070/dre:436897/dre:81587/dre:557797/dre:368614/dre:405757/dre:692273/dre:114424/dre:445070/dre:560014/dre:368614/dre:81580/dre:550431/dre:799867	22	5	Msa002486/Msa001254/novel.772/Msa021447/Msa014198	17	Msa019374/Msa019372/Msa010835/Msa014004/Msa001366/Msa017443/Msa007376/Msa015670/Msa020720/Msa018298/Msa021268/Msa014309/Msa017318/Msa001595/Msa023776/Msa008328/Msa003447
dre04260	Cardiac muscle contraction	15/833	103/6047	0.450947	0.77095	Msa016475/Msa007118/Msa017604/Msa010253/Msa023309/Msa023312/Msa016838/novel.254/Msa022577/Msa004984/Msa022960/Msa010651/novel.397/Msa013443/Msa016018	dre:393776/dre:447942/dre:751638/dre:569770/dre:568225/dre:170581/dre:58071/dre:64616/dre:494489/dre:337770/dre:100126126/dre:100333135/dre:415175/dre:559236/dre:337770	15	12	Msa016475/Msa007118/Msa017604/Msa010253/Msa023309/Msa023312/novel.254/Msa022960/Msa010651/novel.397/Msa013443/Msa016018	3	Msa016838/Msa022577/Msa004984
dre00020	Citrate cycle (TCA cycle)	6/833	39/6047	0.453896	0.77095	Msa007206/Msa022803/Msa022501/Msa003321/Msa002462/Msa004469	dre:436922/dre:322670/dre:436922/dre:568448/dre:436850/dre:378727	6	4	Msa007206/Msa022501/Msa003321/Msa002462	2	Msa022803/Msa004469
dre04744	Phototransduction	5/833	32/6047	0.456207	0.77095	Msa017527/Msa010052/Msa008637/Msa008391/Msa005580	dre:192322/dre:568211/dre:192322/dre:373099/dre:568211	5	4	Msa017527/Msa008637/Msa008391/Msa005580	1	Msa010052
dre03008	Ribosome biogenesis in eukaryotes	12/833	82/6047	0.458635	0.77095	Msa022994/Msa021757/Msa008596/Msa014362/Msa014409/Msa004727/Msa006377/Msa013207/Msa013329/novel.1022/Msa022074/Msa018493	dre:613144/dre:445388/dre:541444/dre:334050/dre:613144/dre:568741/dre:407084/dre:100332622/dre:406268/dre:541421/dre:613144/dre:321058	12	3	Msa022994/Msa014409/Msa022074	9	Msa021757/Msa008596/Msa014362/Msa004727/Msa006377/Msa013207/Msa013329/novel.1022/Msa018493
dre00511	Other glycan degradation	3/833	18/6047	0.460149	0.77095	Msa001971/Msa003024/Msa002949	dre:548343/dre:100003570/dre:559240	3	2	Msa001971/Msa002949	1	Msa003024
dre04110	Cell cycle	21/833	147/6047	0.464767	0.77095	Msa006159/Msa023219/Msa020301/Msa006150/Msa000568/Msa011263/Msa023860/Msa009363/Msa023511/Msa013128/Msa013598/Msa023403/Msa008477/Msa018731/Msa004747/Msa000256/Msa009449/Msa014549/Msa012441/Msa020577/Msa010049	dre:402991/dre:402862/dre:117604/dre:393148/dre:562283/dre:406304/dre:30637/dre:327060/dre:30637/dre:192333/dre:566409/dre:406479/dre:560560/dre:30654/dre:30188/dre:30686/dre:399483/dre:192323/dre:369194/dre:393162/dre:406741	21	13	Msa023219/Msa020301/Msa006150/Msa000568/Msa009363/Msa013128/Msa013598/Msa023403/Msa008477/Msa018731/Msa014549/Msa012441/Msa010049	8	Msa006159/Msa011263/Msa023860/Msa023511/Msa004747/Msa000256/Msa009449/Msa020577
dre04012	ErbB signaling pathway	15/833	104/6047	0.466766	0.77095	Msa023219/Msa009892/Msa021376/Msa020560/Msa017237/Msa003919/Msa011191/Msa016029/Msa000062/Msa016665/Msa021495/Msa001692/Msa018731/Msa020277/Msa000256	dre:402862/dre:445289/dre:557176/dre:100006951/dre:325084/dre:386635/dre:373867/dre:101910198/dre:378478/dre:394174/dre:503869/dre:497384/dre:30654/dre:406349/dre:30686	15	8	Msa023219/Msa009892/Msa021376/Msa011191/Msa016029/Msa021495/Msa001692/Msa018731	7	Msa020560/Msa017237/Msa003919/Msa000062/Msa016665/Msa020277/Msa000256
dre00430	Taurine and hypotaurine metabolism	2/833	12/6047	0.507535	0.817175	Msa011410/Msa011411	dre:492476/dre:492476	2	2	Msa011410/Msa011411	0
dre04261	Adrenergic signaling in cardiomyocytes	27/833	194/6047	0.509356	0.817175	Msa000598/Msa023413/Msa021482/Msa002234/Msa005429/Msa009864/Msa017527/Msa015010/Msa005743/Msa008637/Msa023309/Msa016029/Msa023312/Msa016838/Msa001692/Msa023329/Msa012436/novel.254/Msa022577/Msa004984/Msa022960/Msa001606/novel.397/Msa016018/Msa023865/Msa014015/Msa011183	dre:555432/dre:393946/dre:570108/dre:556410/dre:557498/dre:393946/dre:192322/dre:100003223/dre:571753/dre:192322/dre:568225/dre:101910198/dre:170581/dre:58071/dre:497384/dre:378746/dre:571825/dre:64616/dre:494489/dre:337770/dre:100126126/dre:445076/dre:415175/dre:337770/dre:100333318/dre:569499/dre:557026	27	16	Msa009864/Msa017527/Msa015010/Msa008637/Msa023309/Msa016029/Msa023312/Msa001692/Msa023329/Msa012436/novel.254/Msa022960/Msa001606/novel.397/Msa016018/Msa023865	11	Msa000598/Msa023413/Msa021482/Msa002234/Msa005429/Msa005743/Msa016838/Msa022577/Msa004984/Msa014015/Msa011183
dre04115	p53 signaling pathway	12/833	85/6047	0.51143	0.817175	Msa018233/Msa006159/Msa018133/Msa011263/Msa023860/Msa023511/Msa014890/Msa013603/Msa016449/Msa007249/Msa004747/Msa020577	dre:557507/dre:402991/dre:415158/dre:406304/dre:30637/dre:30637/dre:436933/dre:561021/dre:492763/dre:58081/dre:30188/dre:393162	12	2	Msa018233/Msa018133	10	Msa006159/Msa011263/Msa023860/Msa023511/Msa014890/Msa013603/Msa016449/Msa007249/Msa004747/Msa020577
dre04020	Calcium signaling pathway	34/833	246/6047	0.520821	0.823234	Msa022480/Msa001729/Msa013010/Msa021482/Msa017527/Msa005814/Msa004104/Msa006063/Msa003919/Msa008637/Msa005319/Msa011191/Msa016011/Msa000062/Msa023312/Msa007167/Msa001692/Msa023329/Msa022538/Msa014510/Msa014128/Msa012436/Msa015789/Msa022577/Msa022960/Msa001606/novel.397/Msa020332/Msa013443/Msa009865/Msa002004/Msa014015/Msa011183/Msa006488	dre:100003770/dre:406689/dre:192321/dre:570108/dre:192322/dre:387298/dre:100001530/dre:406529/dre:386635/dre:192322/dre:556199/dre:373867/dre:553978/dre:378478/dre:170581/dre:569040/dre:497384/dre:378746/dre:568288/dre:100004938/dre:101883995/dre:571825/dre:100002627/dre:494489/dre:100126126/dre:445076/dre:415175/dre:560100/dre:559236/dre:352938/dre:768182/dre:569499/dre:557026/dre:558248	34	20	Msa013010/Msa017527/Msa005814/Msa006063/Msa008637/Msa011191/Msa023312/Msa007167/Msa001692/Msa023329/Msa022538/Msa014128/Msa012436/Msa022960/Msa001606/novel.397/Msa013443/Msa009865/Msa002004/Msa006488	14	Msa022480/Msa001729/Msa021482/Msa004104/Msa003919/Msa005319/Msa016011/Msa000062/Msa014510/Msa015789/Msa022577/Msa020332/Msa014015/Msa011183
dre00520	Amino sugar and nucleotide sugar metabolism	8/833	58/6047	0.556577	0.870392	Msa022023/Msa018099/Msa001883/Msa011056/Msa005774/Msa023085/Msa013660/Msa002300	dre:393264/dre:334420/dre:116991/dre:394000/dre:406339/dre:431739/dre:394000/dre:406791	8	5	Msa022023/Msa001883/Msa011056/Msa023085/Msa002300	3	Msa018099/Msa005774/Msa013660
dre04137	Mitophagy - animal	12/833	88/6047	0.562736	0.870759	Msa023389/Msa009892/Msa002234/Msa011758/Msa022277/Msa009222/Msa017237/Msa015735/novel.939/Msa003797/Msa021478/Msa006597	dre:559355/dre:445289/dre:556410/dre:324152/dre:337168/dre:492676/dre:325084/dre:100009663/dre:494576/dre:562289/dre:402792/dre:558848	12	3	Msa023389/Msa009892/Msa021478	9	Msa002234/Msa011758/Msa022277/Msa009222/Msa017237/Msa015735/novel.939/Msa003797/Msa006597
dre00450	Selenocompound metabolism	2/833	14/6047	0.593896	0.886434	Msa022961/Msa009834	dre:378847/dre:324947	2	2	Msa022961/Msa009834	0
dre00770	Pantothenate and CoA biosynthesis	2/833	14/6047	0.593896	0.886434	Msa011459/Msa007090	dre:100144569/dre:436949	2	1	Msa011459	1	Msa007090
dre00532	Glycosaminoglycan biosynthesis - chondroitin sulfate / dermatan sulfate	3/833	22/6047	0.601025	0.886434	Msa017966/Msa002127/Msa010438	dre:565523/dre:407076/dre:563748	3	1	Msa010438	2	Msa017966/Msa002127
dre04270	Vascular smooth muscle contraction	22/833	165/6047	0.601427	0.886434	Msa022480/Msa001364/Msa014936/Msa021482/Msa017527/Msa015010/Msa007830/Msa020215/Msa005743/Msa008637/Msa021309/Msa023312/Msa009267/Msa001692/Msa006632/Msa004309/Msa002129/Msa012436/Msa001606/Msa020332/Msa014015/Msa011183	dre:100003770/dre:406739/dre:100006041/dre:570108/dre:192322/dre:100003223/dre:555454/dre:550561/dre:571753/dre:192322/dre:641423/dre:170581/dre:100536902/dre:497384/dre:571738/dre:436718/dre:503589/dre:571825/dre:445076/dre:560100/dre:569499/dre:557026	22	13	Msa001364/Msa014936/Msa017527/Msa015010/Msa007830/Msa008637/Msa021309/Msa023312/Msa001692/Msa006632/Msa004309/Msa012436/Msa001606	9	Msa022480/Msa021482/Msa020215/Msa005743/Msa009267/Msa002129/Msa020332/Msa014015/Msa011183
dre04371	Apelin signaling pathway	24/833	180/6047	0.603016	0.886434	Msa022480/Msa015592/Msa009892/Msa002952/Msa023413/Msa021482/Msa009864/Msa017527/Msa017443/Msa012781/Msa013989/Msa008637/Msa016029/Msa017318/Msa002121/Msa012436/Msa012083/Msa020277/Msa022960/Msa001606/Msa006560/Msa021130/Msa014015/Msa011183	dre:100003770/dre:550256/dre:445289/dre:548346/dre:393946/dre:570108/dre:393946/dre:192322/dre:114424/dre:30498/dre:568316/dre:192322/dre:101910198/dre:114424/dre:436673/dre:571825/dre:557893/dre:406349/dre:100126126/dre:445076/dre:561935/dre:30498/dre:569499/dre:557026	24	10	Msa015592/Msa009892/Msa009864/Msa017527/Msa008637/Msa016029/Msa012436/Msa022960/Msa001606/Msa006560	14	Msa022480/Msa002952/Msa023413/Msa021482/Msa017443/Msa012781/Msa013989/Msa017318/Msa002121/Msa012083/Msa020277/Msa021130/Msa014015/Msa011183
dre00514	Other types of O-glycan biosynthesis	7/833	54/6047	0.629194	0.911728	Msa013771/Msa015142/Msa003907/Msa020086/Msa007343/Msa000988/Msa019792	dre:407659/dre:562739/dre:337131/dre:555344/dre:565862/dre:641495/dre:559736	7	3	Msa013771/Msa007343/Msa000988	4	Msa015142/Msa003907/Msa020086/Msa019792
dre00910	Nitrogen metabolism	2/833	15/6047	0.632628	0.911728	Msa016679/Msa014394	dre:100006448/dre:30331	2	1	Msa014394	1	Msa016679
dre03030	DNA replication	5/833	39/6047	0.639463	0.912631	Msa012115/Msa013128/Msa020087/Msa013598/Msa014549	dre:65226/dre:192333/dre:393196/dre:566409/dre:192323	5	5	Msa012115/Msa013128/Msa020087/Msa013598/Msa014549	0
dre03050	Proteasome	7/833	55/6047	0.649048	0.917404	Msa022041/Msa019368/Msa019371/Msa019370/Msa019369/Msa004499/Msa008976	dre:64278/dre:30665/dre:30666/dre:64280/dre:64279/dre:436820/dre:83917	7	1	Msa022041	6	Msa019368/Msa019371/Msa019370/Msa019369/Msa004499/Msa008976
dre04218	Cellular senescence	28/833	216/6047	0.668239	0.935535	Msa006159/Msa019374/Msa019372/Msa009892/Msa013010/Msa021376/Msa017527/Msa015010/Msa011263/Msa022186/Msa023860/Msa006063/Msa004931/Msa023511/Msa005743/Msa008637/Msa016029/Msa016947/Msa016665/Msa004300/Msa001862/Msa004747/Msa000256/Msa010006/Msa012441/Msa020577/Msa002004/Msa010049	dre:402991/dre:393557/dre:767703/dre:445289/dre:192321/dre:557176/dre:192322/dre:100003223/dre:406304/dre:65239/dre:30637/dre:406529/dre:561772/dre:30637/dre:571753/dre:192322/dre:101910198/dre:327321/dre:394174/dre:100333254/dre:100002946/dre:30188/dre:30686/dre:557551/dre:369194/dre:393162/dre:768182/dre:406741	28	12	Msa009892/Msa013010/Msa021376/Msa017527/Msa015010/Msa022186/Msa006063/Msa008637/Msa016029/Msa012441/Msa002004/Msa010049	16	Msa006159/Msa019374/Msa019372/Msa011263/Msa023860/Msa004931/Msa023511/Msa005743/Msa016947/Msa016665/Msa004300/Msa001862/Msa004747/Msa000256/Msa010006/Msa020577
dre00512	Mucin type O-glycan biosynthesis	4/833	34/6047	0.708223	0.982158	Msa015142/Msa003907/Msa020086/Msa019792	dre:562739/dre:337131/dre:555344/dre:559736	4	0		4	Msa015142/Msa003907/Msa020086/Msa019792
dre04916	Melanogenesis	15/833	125/6047	0.757369	0.999999	Msa009892/Msa023413/Msa021482/Msa009864/Msa017527/Msa008637/Msa001692/Msa018731/Msa012436/Msa001606/Msa020849/Msa023865/Msa014015/Msa011183/Msa008773	dre:445289/dre:393946/dre:570108/dre:393946/dre:192322/dre:192322/dre:497384/dre:30654/dre:571825/dre:445076/dre:497649/dre:100333318/dre:569499/dre:557026/dre:30363	15	10	Msa009892/Msa009864/Msa017527/Msa008637/Msa001692/Msa018731/Msa012436/Msa001606/Msa023865/Msa008773	5	Msa023413/Msa021482/Msa020849/Msa014015/Msa011183
dre03018	RNA degradation	10/833	87/6047	0.777519	0.999999	Msa011693/Msa016678/Msa000592/Msa001577/Msa000153/Msa018441/Msa007588/Msa001872/Msa016944/Msa007772	dre:100538016/dre:334116/dre:560944/dre:558857/dre:563948/dre:282676/dre:386629/dre:317641/dre:327625/dre:100007655	10	5	Msa016678/Msa000592/Msa000153/Msa018441/Msa016944	5	Msa011693/Msa001577/Msa007588/Msa001872/Msa007772
dre04080	Neuroactive ligand-receptor interaction	35/833	283/6047	0.783787	0.999999	Msa011373/Msa001601/Msa001604/Msa008878/Msa003567/Msa020066/Msa005814/Msa004104/Msa001597/Msa000140/Msa002895/Msa022862/Msa002432/Msa006136/Msa016755/Msa016011/Msa006016/Msa023620/Msa006770/Msa014510/Msa004934/Msa020322/Msa015789/Msa014084/Msa006560/Msa021349/Msa004933/Msa021431/novel.154/Msa013898/Msa020332/Msa009865/Msa018005/Msa006090/Msa006488	dre:560267/dre:321046/dre:321046/dre:100000959/dre:565450/dre:30607/dre:387298/dre:100001530/dre:565237/dre:570876/dre:100329657/dre:100333697/dre:170450/dre:562469/dre:100151502/dre:553978/dre:100141339/dre:503566/dre:565774/dre:100004938/dre:100535037/dre:561195/dre:100002627/dre:100335005/dre:561935/dre:794649/dre:108190685/dre:100005416/dre:65223/dre:100536659/dre:560100/dre:352938/dre:793756…	35	16	Msa001604/Msa003567/Msa020066/Msa005814/Msa002432/Msa006136/Msa016755/Msa023620/Msa014084/Msa006560/Msa021349/novel.154/Msa009865/Msa018005/Msa006090/Msa006488	19	Msa011373/Msa001601/Msa008878/Msa004104/Msa001597/Msa000140/Msa002895/Msa022862/Msa016011/Msa006016/Msa006770/Msa014510/Msa004934/Msa020322/Msa015789/Msa004933/Msa021431/Msa013898/Msa020332
dre04520	Adherens junction	15/833	130/6047	0.807929	0.999999	Msa014936/Msa010392/Msa006684/Msa017443/Msa017237/Msa017105/Msa000062/Msa002247/Msa017318/Msa004309/Msa015742/Msa020849/Msa009137/Msa014198/Msa006605	dre:100006041/dre:567490/dre:57935/dre:114424/dre:325084/dre:335158/dre:378478/dre:415151/dre:114424/dre:436718/dre:373872/dre:497649/dre:563460/dre:799867/dre:30705	15	6	Msa014936/Msa004309/Msa015742/Msa009137/Msa014198/Msa006605	9	Msa010392/Msa006684/Msa017443/Msa017237/Msa017105/Msa000062/Msa002247/Msa017318/Msa020849
dre05132	Salmonella infection	32/833	264/6047	0.811864	0.999999	Msa015070/Msa014578/Msa018133/Msa015202/Msa002952/Msa014936/Msa014798/Msa002137/Msa009496/Msa003285/Msa006684/Msa022186/Msa007830/novel.1001/Msa009429/Msa013717/Msa021580/Msa021066/novel.939/Msa016029/Msa004217/Msa002853/Msa013603/Msa007074/Msa011399/Msa001862/Msa007249/Msa012332/Msa004309/Msa000256/Msa022519/Msa020849	dre:403138/dre:323099/dre:415158/dre:445473/dre:548346/dre:100006041/dre:394198/dre:394243/dre:393132/dre:449788/dre:57935/dre:65239/dre:555454/dre:503946/dre:100001421/dre:373874/dre:557526/dre:336933/dre:494576/dre:101910198/dre:556951/dre:100004555/dre:561021/dre:100141338/dre:100330810/dre:100002946/dre:58081/dre:403133/dre:436718/dre:30686/dre:553634/dre:497649	32	9	Msa018133/Msa015202/Msa014936/Msa003285/Msa022186/Msa007830/novel.1001/Msa016029/Msa004309	23	Msa015070/Msa014578/Msa002952/Msa014798/Msa002137/Msa009496/Msa006684/Msa009429/Msa013717/Msa021580/Msa021066/novel.939/Msa004217/Msa002853/Msa013603/Msa007074/Msa011399/Msa001862/Msa007249/Msa012332/Msa000256/Msa022519/Msa020849
dre00190	Oxidative phosphorylation	14/833	123/6047	0.817444	0.999999	Msa016475/Msa007118/Msa017604/Msa005239/novel.402/Msa016690/Msa017819/Msa001000/Msa022558/Msa010253/Msa022418/Msa012837/Msa018502/Msa010651	dre:393776/dre:447942/dre:751638/dre:81541/dre:798291/dre:449787/dre:394181/dre:554135/dre:406298/dre:569770/dre:100073345/dre:406342/dre:447914/dre:100333135	14	12	Msa016475/Msa007118/Msa017604/Msa005239/novel.402/Msa016690/Msa017819/Msa001000/Msa022558/Msa010253/Msa022418/Msa010651	2	Msa012837/Msa018502
dre00310	Lysine degradation	9/833	84/6047	0.836286	0.999999	Msa010354/Msa014902/Msa009111/Msa010844/Msa020743/Msa018912/Msa007343/Msa019565/Msa016335	dre:100005587/dre:30643/dre:558601/dre:334197/dre:447920/dre:100000859/dre:565862/dre:768131/dre:777635	9	8	Msa010354/Msa014902/Msa009111/Msa010844/Msa020743/Msa018912/Msa007343/Msa016335	1	Msa019565
dre04310	Wnt signaling pathway	23/833	198/6047	0.841852	0.999999	Msa019798/Msa021100/Msa007503/Msa014936/Msa013001/Msa007504/Msa004931/Msa012575/Msa002247/Msa001692/Msa004300/Msa018731/Msa014294/Msa004309/Msa011054/Msa000256/Msa001606/Msa020849/Msa009137/Msa013952/Msa007268/Msa017925/Msa008773	dre:560713/dre:447800/dre:58080/dre:100006041/dre:564241/dre:58080/dre:561772/dre:118437/dre:415151/dre:497384/dre:100333254/dre:30654/dre:245949/dre:436718/dre:568282/dre:30686/dre:445076/dre:497649/dre:563460/dre:405823/dre:57931/dre:30197/dre:30363	23	16	Msa019798/Msa021100/Msa007503/Msa014936/Msa007504/Msa012575/Msa001692/Msa018731/Msa014294/Msa004309/Msa011054/Msa001606/Msa009137/Msa013952/Msa007268/Msa008773	7	Msa013001/Msa004931/Msa002247/Msa004300/Msa000256/Msa020849/Msa017925
dre00600	Sphingolipid metabolism	7/833	68/6047	0.845779	0.999999	Msa006132/Msa015706/Msa001919/Msa001971/Msa003560/Msa002949/Msa001948	dre:569053/dre:563806/dre:553508/dre:548343/dre:450068/dre:559240/dre:100331179	7	4	Msa006132/Msa001919/Msa001971/Msa002949	3	Msa015706/Msa003560/Msa001948
dre03460	Fanconi anemia pathway	5/833	53/6047	0.872814	0.999999	Msa012115/Msa011062/Msa020087/novel.1107/Msa010883	dre:65226/dre:322007/dre:393196/dre:100332714/dre:30288	5	5	Msa012115/Msa011062/Msa020087/novel.1107/Msa010883	0
dre00603	Glycosphingolipid biosynthesis - globo and isoglobo series	1/833	14/6047	0.874747	0.999999	Msa014720	dre:560778	1	0		1	Msa014720
dre03450	Non-homologous end-joining	1/833	14/6047	0.874747	0.999999	Msa000568	dre:562283	1	1	Msa000568	0
dre03430	Mismatch repair	2/833	25/6047	0.877713	0.999999	Msa012115/Msa020087	dre:65226/dre:393196	2	2	Msa012115/Msa020087	0
dre04130	SNARE interactions in vesicular transport	3/833	35/6047	0.879071	0.999999	Msa008601/Msa012593/Msa021791	dre:100006625/dre:393236/dre:100536636	3	1	Msa008601	2	Msa012593/Msa021791
dre04530	Tight junction	25/833	225/6047	0.902671	0.999999	Msa010835/Msa014936/Msa002196/Msa007711/Msa006684/Msa007830/Msa017237/Msa014187/Msa001600/Msa013960/Msa013989/Msa007376/Msa015670/Msa020720/Msa017105/Msa021268/Msa001595/Msa004309/Msa015063/Msa001606/Msa017260/novel.393/Msa008328/novel.485/Msa003447	dre:436612/dre:100006041/dre:556298/dre:751760/dre:57935/dre:555454/dre:325084/dre:571897/dre:724019/dre:558920/dre:568316/dre:445070/dre:436897/dre:81587/dre:335158/dre:405757/dre:445070/dre:436718/dre:555703/dre:445076/dre:573216/dre:573122/dre:81580/dre:445164/dre:550431	25	9	Msa014936/Msa007711/Msa007830/Msa014187/Msa004309/Msa001606/Msa017260/novel.393/novel.485	16	Msa010835/Msa002196/Msa006684/Msa017237/Msa001600/Msa013960/Msa013989/Msa007376/Msa015670/Msa020720/Msa017105/Msa021268/Msa001595/Msa015063/Msa008328/Msa003447
dre04010	MAPK signaling pathway	41/833	357/6047	0.917852	0.999999	Msa021801/Msa006159/Msa009892/Msa000613/novel.481/Msa014798/Msa009496/Msa020872/Msa002234/Msa018229/novel.423/Msa004233/Msa011263/Msa022186/novel.93/Msa004931/Msa008630/Msa003919/Msa014719/Msa020425/Msa001646/Msa021580/Msa023309/Msa016029/Msa005308/Msa016947/Msa000062/Msa002247/Msa023312/Msa001692/novel.997/Msa002129/Msa009957/Msa000256/Msa015063/Msa001606/Msa021146/Msa009137/Msa012441/Msa019581/…	dre:394146/dre:402991/dre:445289/dre:563727/dre:799204/dre:394198/dre:393132/dre:100000160/dre:556410/dre:415100/dre:101101687/dre:561924/dre:406304/dre:65239/dre:555974/dre:561772/dre:795414/dre:386635/dre:558154/dre:564875/dre:114436/dre:557526/dre:568225/dre:101910198/dre:678512/dre:327321/dre:378478/dre:415151/dre:170581/dre:497384/dre:100331351/dre:503589/dre:393854/dre:30686/dre:555703/dre:…	41	15	Msa009892/Msa004233/Msa022186/Msa014719/Msa020425/Msa023309/Msa016029/Msa005308/Msa023312/Msa001692/Msa009957/Msa001606/Msa009137/Msa012441/Msa006605	26	Msa021801/Msa006159/Msa000613/novel.481/Msa014798/Msa009496/Msa020872/Msa002234/Msa018229/novel.423/Msa011263/novel.93/Msa004931/Msa008630/Msa003919/Msa001646/Msa021580/Msa016947/Msa000062/Msa002247/novel.997/Msa002129/Msa000256/Msa015063/Msa021146/Msa019581
dre04340	Hedgehog signaling pathway	5/833	60/6047	0.930504	0.999999	Msa006222/Msa018731/Msa022742/Msa001606/Msa018936	dre:544651/dre:30654/dre:100535551/dre:445076/dre:619520	5	3	Msa018731/Msa022742/Msa001606	2	Msa006222/Msa018936
dre04350	TGF-beta signaling pathway	12/833	126/6047	0.943003	0.999999	Msa003600/Msa014936/Msa004239/Msa018890/Msa012170/Msa020652/Msa004309/Msa020277/Msa000256/Msa006378/Msa012441/Msa010049	dre:30493/dre:100006041/dre:100329520/dre:30615/dre:402837/dre:445564/dre:436718/dre:406349/dre:30686/dre:414273/dre:369194/dre:406741	12	6	Msa014936/Msa004239/Msa004309/Msa006378/Msa012441/Msa010049	6	Msa003600/Msa018890/Msa012170/Msa020652/Msa020277/Msa000256
dre04512	ECM-receptor interaction	10/833	109/6047	0.9457	0.999999	Msa019851/Msa003504/Msa017196/Msa022317/Msa023466/Msa007952/Msa017724/Msa001994/Msa018353/Msa005387	dre:336471/dre:572057/dre:565429/dre:325675/dre:286830/dre:337158/dre:100535241/dre:563273/dre:556874/dre:541475	10	8	Msa019851/Msa003504/Msa017196/Msa022317/Msa007952/Msa017724/Msa018353/Msa005387	2	Msa023466/Msa001994
dre00515	Mannose type O-glycan biosynthesis	1/833	21/6047	0.955758	0.999999	Msa013771	dre:407659	1	1	Msa013771	0
dre00604	Glycosphingolipid biosynthesis - ganglio series	1/833	21/6047	0.955758	0.999999	Msa001971	dre:548343	1	1	Msa001971	0
dre04914	Progesterone-mediated oocyte maturation	10/833	112/6047	0.956377	0.999999	Msa009892/Msa021376/Msa023413/Msa009864/Msa016029/Msa016665/Msa012436/Msa001606/Msa014015/Msa011183	dre:445289/dre:557176/dre:393946/dre:393946/dre:101910198/dre:394174/dre:571825/dre:445076/dre:569499/dre:557026	10	6	Msa009892/Msa021376/Msa009864/Msa016029/Msa012436/Msa001606	4	Msa023413/Msa016665/Msa014015/Msa011183
dre04810	Regulation of actin cytoskeleton	30/833	283/6047	0.956917	0.999999	Msa022480/Msa008924/Msa009892/Msa021376/Msa001254/Msa014936/Msa002137/Msa020872/Msa001357/Msa015010/Msa001366/Msa006684/Msa007830/Msa017237/novel.445/Msa005743/Msa018298/Msa004217/Msa016011/Msa000062/Msa002247/Msa016665/Msa014510/Msa004309/Msa002129/Msa017790/Msa002158/Msa009865/Msa005387/Msa006605	dre:100003770/dre:325085/dre:445289/dre:557176/dre:557935/dre:100006041/dre:394243/dre:100000160/dre:560360/dre:100003223/dre:557935/dre:57935/dre:555454/dre:325084/dre:321496/dre:571753/dre:557797/dre:556951/dre:553978/dre:378478/dre:415151/dre:394174/dre:100004938/dre:436718/dre:503589/dre:352944/dre:100333179/dre:352938/dre:541475/dre:30705	30	10	Msa009892/Msa021376/Msa001254/Msa014936/Msa015010/Msa007830/Msa004309/Msa009865/Msa005387/Msa006605	20	Msa022480/Msa008924/Msa002137/Msa020872/Msa001357/Msa001366/Msa006684/Msa017237/novel.445/Msa005743/Msa018298/Msa004217/Msa016011/Msa000062/Msa002247/Msa016665/Msa014510/Msa002129/Msa017790/Msa002158
dre00533	Glycosaminoglycan biosynthesis - keratan sulfate	1/833	22/6047	0.961874	0.999999	Msa013771	dre:407659	1	1	Msa013771	0
dre00601	Glycosphingolipid biosynthesis - lacto and neolacto series	1/833	22/6047	0.961874	0.999999	Msa013771	dre:407659	1	1	Msa013771	0
dre03420	Nucleotide excision repair	3/833	47/6047	0.966432	0.999999	Msa012725/Msa012115/Msa020087	dre:100006257/dre:65226/dre:393196	3	3	Msa012725/Msa012115/Msa020087	0
dre03440	Homologous recombination	2/833	42/6047	0.984982	0.999999	Msa012115/Msa020087	dre:65226/dre:393196	2	2	Msa012115/Msa020087	0
dre04114	Oocyte meiosis	11/833	136/6047	0.98597	0.999999	Msa020301/Msa017527/Msa015010/Msa005743/Msa008637/Msa008477/Msa012436/Msa004747/Msa001606/Msa014015/Msa011183	dre:117604/dre:192322/dre:100003223/dre:571753/dre:192322/dre:560560/dre:571825/dre:30188/dre:445076/dre:569499/dre:557026	11	7	Msa020301/Msa017527/Msa015010/Msa008637/Msa008477/Msa012436/Msa001606	4	Msa005743/Msa004747/Msa014015/Msa011183
dre03020	RNA polymerase	1/833	30/6047	0.988414	0.999999	novel.89	dre:445170	1	0		1	novel.89
dre04150	mTOR signaling pathway	17/833	195/6047	0.98932	0.999999	Msa019465/Msa009892/Msa021376/Msa014936/Msa014728/Msa011841/Msa014748/Msa013896/Msa016029/Msa016665/Msa001692/Msa018731/Msa017897/Msa004309/Msa020277/Msa006597/Msa008773	dre:768159/dre:445289/dre:557176/dre:100006041/dre:799099/dre:768159/dre:324140/dre:541523/dre:101910198/dre:394174/dre:497384/dre:30654/dre:378866/dre:436718/dre:406349/dre:558848/dre:30363	17	11	Msa009892/Msa021376/Msa014936/Msa014728/Msa013896/Msa016029/Msa001692/Msa018731/Msa017897/Msa004309/Msa008773	6	Msa019465/Msa011841/Msa014748/Msa016665/Msa020277/Msa006597
dre04510	Focal adhesion	28/833	294/6047	0.990557	0.999999	Msa022480/Msa019851/Msa021376/Msa014936/Msa003504/Msa015010/Msa006684/Msa017237/Msa014719/Msa005743/Msa022317/Msa016029/Msa005308/Msa023466/Msa000062/Msa002247/Msa016665/Msa007952/Msa001692/Msa009480/Msa009725/Msa018731/Msa017724/Msa004309/Msa002158/Msa015742/Msa018353/Msa005387	dre:100003770/dre:336471/dre:557176/dre:100006041/dre:572057/dre:100003223/dre:57935/dre:325084/dre:558154/dre:571753/dre:325675/dre:101910198/dre:678512/dre:286830/dre:378478/dre:415151/dre:394174/dre:337158/dre:497384/dre:100037387/dre:100333114/dre:30654/dre:100535241/dre:436718/dre:100333179/dre:373872/dre:556874/dre:541475	28	18	Msa019851/Msa021376/Msa014936/Msa003504/Msa015010/Msa014719/Msa022317/Msa016029/Msa005308/Msa007952/Msa001692/Msa009725/Msa018731/Msa017724/Msa004309/Msa015742/Msa018353/Msa005387	10	Msa022480/Msa006684/Msa017237/Msa005743/Msa023466/Msa000062/Msa002247/Msa016665/Msa009480/Msa002158
dre03410	Base excision repair	1/833	35/6047	0.994502	0.999999	Msa009695	dre:393253	1	0		1	Msa009695
dre00513	Various types of N-glycan biosynthesis	1/833	44/6047	0.998565	0.999999	Msa013771	dre:407659	1	1	Msa013771	0
dre00970	Aminoacyl-tRNA biosynthesis	1/833	44/6047	0.998565	0.999999	Msa021014	dre:337070	1	0		1	Msa021014
dre04120	Ubiquitin mediated proteolysis	11/833	170/6047	0.999274	0.999999	Msa007425/Msa010122/Msa008754/novel.1234/Msa007686/Msa022364/Msa002704/Msa014116/Msa023860/Msa023511/Msa004117	dre:406596/dre:559981/dre:557513/dre:794323/dre:445073/dre:406596/dre:445100/dre:406807/dre:30637/dre:30637/dre:100001302	11	0		11	Msa007425/Msa010122/Msa008754/novel.1234/Msa007686/Msa022364/Msa002704/Msa014116/Msa023860/Msa023511/Msa004117
dre03015	mRNA surveillance pathway	4/833	92/6047	0.999289	0.999999	Msa015010/Msa005743/Msa004024/Msa016944	dre:100003223/dre:571753/dre:321614/dre:327625	4	2	Msa015010/Msa016944	2	Msa005743/Msa004024
dre03040	Spliceosome	6/833	134/6047	0.999906	0.999999	Msa003985/Msa006563/Msa018128/Msa000153/Msa000819/Msa004069	dre:100145909/dre:796388/dre:394059/dre:563948/dre:192328/dre:558042	6	3	Msa003985/Msa000153/Msa004069	3	Msa006563/Msa018128/Msa000819
dre04141	Protein processing in endoplasmic reticulum	11/833	192/6047	0.999915	0.999999	Msa002234/Msa004233/Msa017744/Msa006220/Msa021580/Msa003105/Msa017307/Msa007249/Msa015124/Msa015063/Msa005474	dre:556410/dre:561924/dre:393975/dre:334337/dre:557526/dre:394028/dre:797907/dre:58081/dre:322863/dre:555703/dre:393321	11	5	Msa004233/Msa006220/Msa003105/Msa015124/Msa005474	6	Msa002234/Msa017744/Msa021580/Msa017307/Msa007249/Msa015063
dre04330	Notch signaling pathway	2/833	82/6047	0.999931	0.999999	Msa011801/Msa010883	dre:565841/dre:30288	2	1	Msa010883	1	Msa011801
dre04144	Endocytosis	23/833	340/6047	0.999991	0.999999	Msa019374/Msa019372/Msa020780/Msa015800/Msa015246/Msa004466/Msa014936/Msa002137/Msa020872/Msa021391/Msa005726/Msa023860/Msa017237/Msa014187/Msa023511/novel.939/Msa000062/Msa015675/Msa007074/Msa003011/Msa004309/Msa007739/Msa019237	dre:393557/dre:767703/dre:796604/dre:664764/dre:560581/dre:406766/dre:100006041/dre:394243/dre:100000160/dre:404040/dre:559483/dre:30637/dre:325084/dre:571897/dre:30637/dre:494576/dre:378478/dre:556641/dre:100141338/dre:559690/dre:436718/dre:793920/dre:561653	23	5	Msa014936/Msa014187/Msa015675/Msa003011/Msa004309	18	Msa019374/Msa019372/Msa020780/Msa015800/Msa015246/Msa004466/Msa002137/Msa020872/Msa021391/Msa005726/Msa023860/Msa017237/Msa023511/novel.939/Msa000062/Msa007074/Msa007739/Msa019237
dre03013	RNA transport	5/833	159/6047	0.999999	0.999999	Msa008596/Msa013896/novel.1022/Msa012630/Msa016944	dre:541444/dre:541523/dre:541421/dre:324490/dre:327625	5	2	Msa013896/Msa016944	3	Msa008596/novel.1022/Msa012630
