# Supplementary material for: Integrated transcriptomic and proteomic analyses reveal the mechanism of easy acceptance of artificial pelleted diets during food habit domestication in Largemouth bass (Micropterus salmoides)
Source: Sci Rep. 2023 Oct 27;13:18461. doi: 10.1038/s41598-023-45645-8 (PMC10611700; doi:10.1038/s41598-023-45645-8)
Supplement: Supplementary file 7 — Supplementary Table S7. [file 41598_2023_45645_MOESM7_ESM.xlsx]

## Sheet: Table S7
Table S7 GO analysis of DEPs
Protein	Description	Gene	EAD1	EAD2	EAD3	NAD1	NAD2	NAD3	EAD.vs.NAD FC	EAD.vs.NAD Pvalue	EAD.vs.NAD log2FC	EAD.vs.NAD UP.DOWN	GO_NUM	GO_Description	KEGG_Description	KEGG_EC	KEGG_ko	COG_Function_Description	COG_Function_Class	COG_Class_Description	IPR_Term
Msa000243	locus=Superscaffold1:12240747:12244435:- len:492	-	996.8	861.8	937.6	1652.1	1679.2	1699.3	0.555838	5.61e-05	-0.847263	down	--	--	--	--	--	--	--	--	--
Msa000244	locus=Superscaffold1:12245225:12247649:- len:489	-	87.8	80.4	82.4	141.9	171.1	179.1	0.509246	0.00220578	-0.973565	down	--	--	--	--	--	--	--	--	--
Msa000335	locus=Superscaffold1:14996642:15001533:+ len:1251	CPB1	407.6	356.4	386.3	794.6	817.9	741.1	0.488741	0.000122278	-1.03286	down	4	Molecular Function:carboxypeptidase activity (GO:0004180),Molecular Function:metallocarboxypeptidase activity (GO:0004181),Biological Process:proteolysis (GO:0006508),Molecular Function:zinc ion binding (GO:0008270)	carboxypeptidase B	3.4.17.2		Murein tripeptide amidase MpaA	M	Cell wall/membrane/envelope biogenesis ;	IPR000834 [Peptidase M14, carboxypeptidase A] ; IPR003146 [Carboxypeptidase, activation peptide]
Msa000520	locus=Superscaffold1:21186526:21191927:+ len:786	Dref	119.6	137.2	128.1	194.5	172.4	210.5	0.666609	0.0061802	-0.585087	down	--	--	--	--	--	--	--	--	--
Msa000878	locus=Superscaffold1:43514585:43521302:+ len:1482	CDADC1	519.8	451.9	532.5	985.3	942.4	974.2	0.51835	7.78e-05	-0.948001	down	1	Molecular Function:zinc ion binding (GO:0008270)	--	--	--	Deoxycytidylate deaminase	F	Nucleotide transport and metabolism ;	IPR002125 [Cytidine and deoxycytidylate deaminases, zinc-binding]
Msa000965	locus=Superscaffold1:47923988:47932856:- len:2463	-	78.9	51.9	70.8	113	110.5	126.9	0.575342	0.0063928	-0.797507	down	3	Molecular Function:protein binding (GO:0005515),Cellular Component:intracellular (GO:0005622),Molecular Function:zinc ion binding (GO:0008270)	--	--	--	--	--	--	IPR000315 [B-box-type zinc finger] ; IPR003877 [SPRY domain] ; IPR006574 [SPRY-associated]
Msa000972	locus=Superscaffold1:48150105:48156551:+ len:1236	ACP2	403.5	388	442.3	632.7	691.7	687.5	0.613251	0.000482789	-0.70545	down	1	Molecular Function:acid phosphatase activity (GO:0003993)	lysosomal acid phosphatase	3.1.3.2	ko00740 Riboflavin metabolism ko01100 Metabolic pathways ko04142 Lysosome	--	--	--	IPR000560 [Histidine phosphatase superfamily, clade-2]
Msa001038	locus=Superscaffold1:50242905:50244156:- len:282	#N/A	757	767.5	749.7	1217.6	1245.6	1153.1	0.628875	8.81e-05	-0.669155	down	--	--	--	--	--	--	--	--	--
Msa001042	locus=Superscaffold1:50292563:50298746:- len:948	ATG3	3773.5	3337.6	4013.8	5601.1	5985	6419	0.617875	0.00174168	-0.694613	down	--	--	ubiquitin-like-conjugating enzyme ATG3	--	ko04136 Autophagy - other ko04140 Autophagy - animal	--	--	--	IPR007134 [Autophagy-related protein 3, N-terminal] ; IPR007135 [Autophagy-related protein 3] ; IPR019461 [Autophagy-related protein 3, C-terminal]
Msa001773	locus=Superscaffold2:18494673:18495919:- len:615	ORM1	1023.8	937.6	1110.9	1696.2	1808.8	2000.4	0.558052	0.00135093	-0.841528	down	--	--	alpha-1-acid glycoprotein 1	--	--	--	--	--	IPR022734 [Apolipoprotein M]
Msa001774	locus=Superscaffold2:18518640:18519473:- len:567	ORM1	1838.7	1514	2059.5	2755.8	2686.6	2722.2	0.662886	0.026965	-0.593167	down	--	--	alpha-1-acid glycoprotein 1	--	--	--	--	--	IPR022734 [Apolipoprotein M]
Msa001788	locus=Superscaffold2:18832373:18834578:- len:843	hmox	1154.4	1159.1	1132.5	2837.5	2341.2	2172.9	0.468741	0.0225295	-1.09314	down	3	Molecular Function:heme oxygenase (decyclizing) activity (GO:0004392),Biological Process:heme oxidation (GO:0006788),Biological Process:oxidation-reduction process (GO:0055114)	heme oxygenase 1	1.14.14.18	ko00860 Porphyrin and chlorophyll metabolism ko01100 Metabolic pathways ko04216 Ferroptosis	Heme oxygenase	H	Coenzyme transport and metabolism ;	IPR016053 [Haem oxygenase-like]
Msa001919	locus=Superscaffold2:22483403:22497201:+ len:1656	UGT8	39.5	37.8	44.7	24.8	21.6	25.7	1.69209	0.00234665	0.75881	up	1	Biological Process:metabolic process (GO:0008152)	ceramide galactosyltransferase	2.4.1.47	ko00565 Ether lipid metabolism ko00600 Sphingolipid metabolism ko01100 Metabolic pathways	UDP:flavonoid glycosyltransferase YjiC, YdhE family	G	Carbohydrate transport and metabolism ;	IPR002213 [UDP-glucuronosyl/UDP-glucosyltransferase]
Msa001963	locus=Superscaffold2:24280092:24282373:- len:900	SLC25A31	109.5	129.3	133.3	80.2	74.5	79.1	1.59153	0.00366243	0.670415	up	--	--	solute carrier family 25 (mitochondrial adenine nucleotide translocator), member 4/5/6/31	--	ko04020 Calcium signaling pathway ko04217 Necroptosis ko04218 Cellular senescence	--	--	--	IPR018108 [Mitochondrial substrate/solute carrier]
Msa001965	locus=Superscaffold2:24329926:24342035:+ len:1974	ACSL1	8393.6	9393.1	7760.4	4090.5	4185.4	4303.2	2.03092	0.0108741	1.02213	up	2	Molecular Function:catalytic activity (GO:0003824),Biological Process:metabolic process (GO:0008152)	long-chain acyl-CoA synthetase	6.2.1.3	ko00061 Fatty acid biosynthesis ko00071 Fatty acid degradation ko01100 Metabolic pathways ko01212 Fatty acid metabolism ko03320 PPAR signaling pathway ko04146 Peroxisome ko04216 Ferroptosis ko04920 Adipocytokine signaling pathway	Long-chain acyl-CoA synthetase (AMP-forming)	I	Lipid transport and metabolism ;	IPR000873 [AMP-dependent synthetase/ligase]
Msa002026	locus=Superscaffold2:26154316:26216800:- len:3159	FAM13A	395.2	360.5	345.7	255.4	212.3	199.1	1.65177	0.00297083	0.724013	up	1	Biological Process:signal transduction (GO:0007165)	--	--	--	--	--	--	IPR000198 [Rho GTPase-activating protein domain]
Msa002069	locus=Superscaffold2:28244837:28272308:+ len:954	ANXA5	839.1	834.2	859.2	1403.9	1308.5	1091.6	0.665747	0.0435406	-0.586955	down	2	Molecular Function:calcium ion binding (GO:0005509),Molecular Function:calcium-dependent phospholipid binding (GO:0005544)	annexin A5	--	--	--	--	--	IPR018502 [Annexin repeat]
Msa002079	locus=Superscaffold2:28412547:28432800:+ len:2214	KLHL2	3509.9	3879.8	3208.5	1456.6	1562.2	1503.1	2.34375	0.00786027	1.22882	up	1	Molecular Function:protein binding (GO:0005515)	kelch-like protein 2/3	--	--	N-acetylneuraminic acid mutarotase	M	Cell wall/membrane/envelope biogenesis ;	IPR000210 [BTB/POZ domain] ; IPR006652 [Kelch repeat type 1] ; IPR011705 [BTB/Kelch-associated]
Msa002182	locus=Superscaffold2:31700551:31711832:+ len:1821	-	88.1	78	94.1	160.9	183.5	143.3	0.533525	0.00378024	-0.906373	down	1	Molecular Function:protein binding (GO:0005515)	--	--	--	--	--	--	IPR007110 [Immunoglobulin-like domain]
Msa002419	locus=Superscaffold2:43878613:43881437:+ len:1620	-	128.1	110.8	126.9	257.9	230.5	266.1	0.484824	0.000434163	-1.04447	down	3	Molecular Function:protein binding (GO:0005515),Cellular Component:intracellular (GO:0005622),Molecular Function:zinc ion binding (GO:0008270)	tripartite motif-containing protein 39	2.3.2.27	--	--	--	--	IPR000315 [B-box-type zinc finger] ; IPR003877 [SPRY domain] ; IPR006574 [SPRY-associated] ; IPR027370 [RING-type zinc-finger, LisH dimerisation motif]
Msa002530	locus=Superscaffold3:4278082:4311323:+ len:2361	-	352.3	262.2	337.6	560.4	565.1	595.7	0.553161	0.00103221	-0.85423	down	--	--	--	--	--	--	--	--	IPR013106 [Immunoglobulin V-set domain]
Msa002602	locus=Superscaffold3:7931960:7982973:+ len:1398	LYG2	152.6	135.4	159.8	254.2	271.1	277.6	0.557728	0.000297511	-0.842366	down	--	--	--	--	--	Peptidoglycan-binding (PGRP) domain of peptidoglycan hydrolases	M	Cell wall/membrane/envelope biogenesis ;	IPR013106 [Immunoglobulin V-set domain]
Msa002657	locus=Superscaffold3:11180686:11188216:- len:1452	FGB	8127.2	8218	8593	12701.1	12275.2	13504.7	0.648065	0.000310767	-0.625789	down	5	Molecular Function:receptor binding (GO:0005102),Cellular Component:fibrinogen complex (GO:0005577),Biological Process:signal transduction (GO:0007165),Biological Process:platelet activation (GO:0030168),Biological Process:protein polymerization (GO:0051258)	fibrinogen beta chain	--		--	--	--	IPR002181 [Fibrinogen, alpha/beta/gamma chain, C-terminal globular domain] ; IPR012290 [Fibrinogen, alpha/beta/gamma chain, coiled coil domain]
Msa002686	locus=Superscaffold3:12038320:12152060:+ len:2250	#N/A	344.9	295.7	274.8	507.7	497.9	537.1	0.593375	0.000938299	-0.752983	down	--	--	--	--	--	--	--	--	--
Msa002698	locus=Superscaffold3:12640730:12643193:+ len:534	-	91.2	79.1	106.8	177	149.6	168.3	0.559911	0.00310253	-0.83673	down	--	--	--	--	--	Spore coat protein CotH	M	Cell wall/membrane/envelope biogenesis ;	IPR001304 [C-type lectin-like]
Msa002872	locus=Superscaffold3:20486223:20487566:- len:615	-	45.4	46.9	44.8	199.8	137.8	152.4	0.279796	0.0242806	-1.83755	down	--	--	--	--	--	--	--	--	--
Msa002879	locus=Superscaffold3:20692639:20695923:+ len:654	-	1058.6	869.4	1098.9	1927.3	1873.6	2707.5	0.465076	0.0140819	-1.10446	down	--	--	--	--	--	--	--	--	IPR001073 [C1q domain]
Msa002880	locus=Superscaffold3:20702746:20741083:- len:4605	-	266	230.2	240.5	360.6	386.7	396.8	0.643912	0.000857133	-0.635064	down	--	--	--	--	--	--	--	--	--
Msa002968	locus=Superscaffold3:23314458:23316006:- len:1506	-	194.8	171.3	193.1	324.1	361.9	356.7	0.5363	0.000328896	-0.898888	down	2	Cellular Component:intracellular (GO:0005622),Molecular Function:zinc ion binding (GO:0008270)	--	--	--	--	--	--	IPR000315 [B-box-type zinc finger]
Msa002998	locus=Superscaffold3:23989298:23998475:+ len:393	-	94.8	92.9	105	218.1	204.5	211.1	0.46189	3.09e-05	-1.11438	down	--	--	--	--	--	--	--	--	IPR006461 [PLAC8 motif-containing protein]
Msa003043	locus=Superscaffold3:26043932:26045199:- len:279	-	166	157.8	181.7	373.7	370.1	378.2	0.450535	9.96e-06	-1.15029	down	1	Molecular Function:protein binding (GO:0005515)	--	--	--	--	--	--	IPR000626 [Ubiquitin domain]
Msa003044	locus=Superscaffold3:26045967:26049208:+ len:816	-	155.4	111	138.2	242.6	240.3	260.4	0.544329	0.00142984	-0.877448	down	--	--	--	--	--	--	--	--	IPR002867 [IBR domain]
Msa003146	locus=Superscaffold3:30026998:30035678:+ len:1500	PLIN2	1284	1230.2	1396.3	2956.3	2290.2	2980.4	0.475331	0.00340503	-1.073	down	--	--	perilipin-2	--	ko03320 PPAR signaling pathway	--	--	--	IPR004279 [Perilipin]
Msa003194	locus=Superscaffold3:31700713:31703084:- len:393	#N/A	13.4	17.9	13.7	40.8	39.8	38.2	0.378788	0.000114559	-1.40054	down	--	--	--	--	--	--	--	--	--
Msa003195	locus=Superscaffold3:31711695:31712423:- len:459	#N/A	1110.2	1097.3	1116.7	3176.1	2952.3	3120.4	0.35942	0.00107879	-1.47626	down	--	--	--	--	--	--	--	--	--
Msa003230	locus=Superscaffold3:33778231:33823619:+ len:7575	urgcp	1756.6	1509.1	1806.4	3367.7	3152	3179.7	0.522929	0.000173911	-0.935312	down	1	Molecular Function:protein binding (GO:0005515)	--	--	--	Replication fork clamp-binding protein CrfC (dynamin-like GTPase family)	L	Replication, recombination and repair ;	IPR003961 [Fibronectin type III] ; IPR008803 [RHD3/Sey1]
Msa003507	locus=Superscaffold4:4445162:4458221:- len:1494	-	2517.2	2165.9	2494.3	3888	4229.4	3888	0.597848	0.000558971	-0.74215	down	--	--	nicotinamide phosphoribosyltransferase	2.4.2.12	ko00760 Nicotinate and nicotinamide metabolism ko01100 Metabolic pathways ko04621 NOD-like receptor signaling pathway	Nicotinic acid phosphoribosyltransferase	H	Coenzyme transport and metabolism ;	IPR007229 [Nicotinate phosphoribosyltransferase family]
Msa003674	locus=Superscaffold4:10627311:10641935:- len:2025	mx1	7615.9	7070.6	9279.4	17552.9	18283.2	18145.6	0.443963	0.000140022	-1.17149	down	2	Molecular Function:GTPase activity (GO:0003924),Molecular Function:GTP binding (GO:0005525)	interferon-induced GTP-binding protein Mx1	--		--	--	--	IPR000375 [Dynamin central domain] ; IPR003130 [Dynamin GTPase effector] ; IPR022812 [Dynamin superfamily]
Msa003777	locus=Superscaffold4:13893383:13902452:+ len:648	BCL2L15	2051.3	1779.7	2071.5	3233.6	3376.8	3261.7	0.597897	0.000218023	-0.742031	down	--	--	--	--	--	--	--	--	--
Msa003836	locus=Superscaffold4:15113197:15119427:+ len:912	CTSZ	2690.1	2430.7	2873.4	4271.3	4279.6	4033.1	0.635267	0.000544359	-0.654565	down	2	Biological Process:proteolysis (GO:0006508),Molecular Function:cysteine-type peptidase activity (GO:0008234)	cathepsin X	3.4.18.1	ko04142 Lysosome ko04210 Apoptosis	Cysteine protease, C1A family	O	Posttranslational modification, protein turnover, chaperones ;	IPR000668 [Peptidase C1A, papain C-terminal]
Msa003839	locus=Superscaffold4:15161847:15165434:- len:1134	ADIPOR1	431.2	524.3	430.1	281.2	277.3	307.3	1.60037	0.00603133	0.678405	up	1	Cellular Component:integral component of membrane (GO:0016021)	adiponectin receptor	--	ko04920 Adipocytokine signaling pathway	Predicted membrane channel-forming protein YqfA, hemolysin III family	U	Intracellular trafficking, secretion, and vesicular transport ;	IPR004254 [AdipoR/Haemolysin-III-related]
Msa004272	locus=Superscaffold4:24981872:24995443:+ len:5901	ZNFX1	718.5	651.4	722.5	1033.4	1073.7	1110.7	0.650258	0.00030639	-0.620916	down	--	--	--	--	--	Superfamily I DNA and/or RNA helicase	L	Replication, recombination and repair ;	--
Msa004286	locus=Superscaffold4:25729017:25733111:- len:813	CELA1	1236.3	1135.6	1114	2322.6	2501.1	2480.5	0.477246	4.75e-05	-1.0672	down	2	Molecular Function:serine-type endopeptidase activity (GO:0004252),Biological Process:proteolysis (GO:0006508)	pancreatic elastase I	3.4.21.36	--	Secreted trypsin-like serine protease	O	Posttranslational modification, protein turnover, chaperones ;	IPR001254 [Serine proteases, trypsin domain]
Msa004288	locus=Superscaffold4:25739099:25741647:- len:759	CELA1	765	715.2	748	1334.3	1478.3	1243.5	0.549345	0.000954198	-0.864214	down	2	Molecular Function:serine-type endopeptidase activity (GO:0004252),Biological Process:proteolysis (GO:0006508)	pancreatic elastase I	3.4.21.36	--	Secreted trypsin-like serine protease	O	Posttranslational modification, protein turnover, chaperones ;	IPR001254 [Serine proteases, trypsin domain]
Msa004299	locus=Superscaffold4:26091030:26113808:- len:1671	SRC	45.1	52.7	52.2	87.5	80.9	81.3	0.600721	0.000517854	-0.735233	down	3	Molecular Function:protein kinase activity (GO:0004672),Molecular Function:protein binding (GO:0005515),Biological Process:protein phosphorylation (GO:0006468)	tyrosine-protein kinase Src	2.7.10.2	ko04012 ErbB signaling pathway ko04137 Mitophagy - animal ko04144 Endocytosis ko04370 VEGF signaling pathway ko04510 Focal adhesion ko04520 Adherens junction ko04530 Tight junction ko04540 Gap junction ko04810 Regulation of actin cytoskeleton ko04912 GnRH signaling pathway	Serine/threonine protein kinase	T	Signal transduction mechanisms ;	IPR000980 [SH2 domain] ; IPR001245 [Serine-threonine/tyrosine-protein kinase catalytic domain] ; IPR001452 [SH3 domain]
Msa004301	locus=Superscaffold4:26137067:26144020:- len:1542	CYP24A1	559.9	503.7	595.3	849.8	755.8	891.7	0.664277	0.0044085	-0.590142	down	3	Molecular Function:iron ion binding (GO:0005506),Molecular Function:heme binding (GO:0020037),Biological Process:oxidation-reduction process (GO:0055114)	vitamin D3 24-hydroxylase	1.14.15.16	ko00100 Steroid biosynthesis ko01100 Metabolic pathways	Cytochrome P450	QV	Secondary metabolites biosynthesis, transport and catabolism ; Defense mechanisms ;	IPR001128 [Cytochrome P450]
Msa004443	locus=Superscaffold4:31008518:31015610:+ len:1134	-	1225.2	1066	1256.6	2120	2018.7	1922.5	0.58533	0.000518375	-0.772679	down	--	--	--	--	--	--	--	--	--
Msa004469	locus=Superscaffold4:32157441:32162010:+ len:1875	PCK1	1905.5	1998.5	2261.2	3961.8	2753	3648.1	0.59493	0.0207143	-0.749208	down	3	Molecular Function:phosphoenolpyruvate carboxykinase activity (GO:0004611),Molecular Function:GTP binding (GO:0005525),Biological Process:gluconeogenesis (GO:0006094)	phosphoenolpyruvate carboxykinase (GTP)	4.1.1.32	ko00010 Glycolysis / Gluconeogenesis ko00020 Citrate cycle (TCA cycle) ko00620 Pyruvate metabolism ko01100 Metabolic pathways ko03320 PPAR signaling pathway ko04068 FoxO signaling pathway ko04910 Insulin signaling pathway ko04920 Adipocytokine signaling pathway	Phosphoenolpyruvate carboxykinase, GTP-dependent	C	Energy production and conversion ;	IPR008209 [Phosphoenolpyruvate carboxykinase, GTP-utilising]
Msa004477	locus=Superscaffold4:32351408:32357392:+ len:747	TOMM34	2253.4	2133.8	2375.8	4016.8	4033	4072.1	0.557916	1.55e-05	-0.841881	down	1	Molecular Function:protein binding (GO:0005515)	mitochondrial import receptor subunit TOM34	--	--	Serine/threonine protein kinase	T	Signal transduction mechanisms ;	IPR011990 [Tetratricopeptide-like helical domain] ; IPR019734 [Tetratricopeptide repeat]
Msa004521	locus=Superscaffold4:35540759:35550387:- len:744	-	321.5	273.2	293.6	452.1	480.5	519.3	0.611819	0.00143468	-0.708823	down	--	--	--	--	--	--	--	--	IPR013106 [Immunoglobulin V-set domain]
Msa004702	locus=Superscaffold5:3046985:3050917:- len:876	-	1292.1	1175.8	1232.6	1898.7	1956.5	2065.2	0.625042	0.000236298	-0.677974	down	2	Molecular Function:metalloendopeptidase activity (GO:0004222),Biological Process:proteolysis (GO:0006508)	--	--	--	Tfp pilus assembly protein FimV	NW	Cell motility ; Extracellular structures ;	IPR001506 [Peptidase M12A]
Msa004703	locus=Superscaffold5:3073928:3081383:+ len:807	-	870.9	870.1	876.1	1402.2	1491	1339.3	0.618334	0.00653476	-0.693541	down	2	Molecular Function:metalloendopeptidase activity (GO:0004222),Biological Process:proteolysis (GO:0006508)	--	--	--	Tfp pilus assembly protein FimV	NW	Cell motility ; Extracellular structures ;	IPR001506 [Peptidase M12A]
Msa004758	locus=Superscaffold5:6527191:6537783:+ len:1485	DHCR7	8224.7	8449.6	7756.7	4818.4	5157.8	4710.7	1.66346	0.000185712	0.734183	up	1	Cellular Component:membrane (GO:0016020)	7-dehydrocholesterol reductase	1.3.1.21	ko00100 Steroid biosynthesis ko01100 Metabolic pathways	Protein-S-isoprenylcysteine O-methyltransferase Ste14	O	Posttranslational modification, protein turnover, chaperones ;	IPR001171 [Ergosterol biosynthesis ERG4/ERG24]
Msa005213	locus=Superscaffold5:24816137:24819462:+ len:534	FTH1	1508.8	1413.5	1460.9	5083.6	3876.3	3881.2	0.341341	0.0193002	-1.55071	down	2	Biological Process:cellular iron ion homeostasis (GO:0006879),Molecular Function:ferric iron binding (GO:0008199)	ferritin heavy chain	1.16.3.2	ko04216 Ferroptosis ko04217 Necroptosis	Ferritin	P	Inorganic ion transport and metabolism ;	IPR008331 [Ferritin/DPS protein domain]
Msa005219	locus=Superscaffold5:24931284:24936338:+ len:960	-	2221.6	1783.2	2284.8	3551.3	3234.6	4410.1	0.561772	0.0131742	-0.831943	down	2	Molecular Function:serine-type endopeptidase activity (GO:0004252),Biological Process:proteolysis (GO:0006508)	--	--	--	Secreted trypsin-like serine protease	O	Posttranslational modification, protein turnover, chaperones ;	IPR001254 [Serine proteases, trypsin domain]
Msa005556	locus=Superscaffold5:38195162:38197116:- len:795	CTRB1	1199	1256.5	1148	2127.7	2189.1	1972.8	0.57293	0.000234994	-0.803569	down	2	Molecular Function:serine-type endopeptidase activity (GO:0004252),Biological Process:proteolysis (GO:0006508)	--	--	--	Secreted trypsin-like serine protease	O	Posttranslational modification, protein turnover, chaperones ;	IPR001254 [Serine proteases, trypsin domain]
Msa005625	locus=Superscaffold6:648957:669248:+ len:2658	HMGCR	6065.8	6266.2	5120.6	2619.8	2699.1	2721.5	2.17061	0.0119571	1.1181	up	4	Molecular Function:hydroxymethylglutaryl-CoA reductase (NADPH) activity (GO:0004420),Biological Process:coenzyme A metabolic process (GO:0015936),Molecular Function:coenzyme binding (GO:0050662),Biological Process:oxidation-reduction process (GO:0055114)	hydroxymethylglutaryl-CoA reductase (NADPH)	1.1.1.34	ko00900 Terpenoid backbone biosynthesis ko01100 Metabolic pathways	Hydroxymethylglutaryl-CoA reductase	I	Lipid transport and metabolism ;	IPR000731 [Sterol-sensing domain] ; IPR002202 [Hydroxymethylglutaryl-CoA reductase, class I/II]
Msa005858	locus=Superscaffold6:10682860:10685676:+ len:339	CCL19	653.3	606.6	642.7	1685.6	1378	1428.1	0.423581	0.0106754	-1.23929	down	3	Cellular Component:extracellular region (GO:0005576),Biological Process:immune response (GO:0006955),Molecular Function:chemokine activity (GO:0008009)	--	--	--	--	--	--	IPR001811 [Chemokine interleukin-8-like domain]
Msa005875	locus=Superscaffold6:11365941:11370589:+ len:1011	CTSL	1823.3	1418.2	1685.3	2813	2773.9	2620.6	0.60028	0.0011794	-0.736292	down	2	Biological Process:proteolysis (GO:0006508),Molecular Function:cysteine-type peptidase activity (GO:0008234)	cathepsin L	3.4.22.15	ko04140 Autophagy - animal ko04142 Lysosome ko04145 Phagosome ko04210 Apoptosis	Cysteine protease, C1A family	O	Posttranslational modification, protein turnover, chaperones ;	IPR000668 [Peptidase C1A, papain C-terminal] ; IPR013201 [Cathepsin propeptide inhibitor domain (I29)]
Msa005970	locus=Superscaffold6:14969643:14983804:- len:2034	bgm	7967.3	9306.9	7798.5	4018.5	4283	4189	2.00734	0.000971226	1.00529	up	2	Molecular Function:catalytic activity (GO:0003824),Biological Process:metabolic process (GO:0008152)	long-chain-fatty-acid--CoA ligase ACSBG	6.2.1.3	ko00061 Fatty acid biosynthesis ko00071 Fatty acid degradation ko01100 Metabolic pathways ko01212 Fatty acid metabolism ko03320 PPAR signaling pathway ko04920 Adipocytokine signaling pathway	Long-chain acyl-CoA synthetase (AMP-forming)	I	Lipid transport and metabolism ;	IPR000873 [AMP-dependent synthetase/ligase]
Msa005989	locus=Superscaffold6:16201947:16240757:- len:2031	AACS	13485.8	14089.8	12902.5	6454	7107.6	6729.4	1.99488	6.73e-05	0.996302	up	2	Molecular Function:catalytic activity (GO:0003824),Biological Process:metabolic process (GO:0008152)	acetoacetyl-CoA synthetase	6.2.1.16	ko00280 Valine, leucine and isoleucine degradation ko00650 Butanoate metabolism	Acyl-coenzyme A synthetase/AMP-(fatty) acid ligase	I	Lipid transport and metabolism ;	IPR000873 [AMP-dependent synthetase/ligase] ; IPR032387 [Acetyl-coenzyme A synthetase, N-terminal domain]
Msa006380	locus=Superscaffold6:26101046:26119372:+ len:3108	LNPEP	299.7	289.4	294.1	463.8	467.8	423.5	0.65176	0.00040503	-0.617587	down	2	Molecular Function:metallopeptidase activity (GO:0008237),Molecular Function:zinc ion binding (GO:0008270)	cystinyl aminopeptidase	3.4.11.3		Aminopeptidase N	E	Amino acid transport and metabolism ;	IPR014782 [Peptidase M1, membrane alanine aminopeptidase, N-terminal] ; IPR024571 [ERAP1-like C-terminal domain]
Msa006551	locus=Superscaffold6:31068791:31083335:+ len:3906	NPC1L1	1302.6	1268.4	1260	797.5	798.2	880.9	1.54688	0.000122783	0.62936	up	1	Cellular Component:integral component of membrane (GO:0016021)	Niemann-Pick C1-like protein 1	--		Predicted exporter protein, RND superfamily	R	General function prediction only ;	IPR000731 [Sterol-sensing domain] ; IPR003392 [Protein patched/dispatched] ; IPR032190 [Niemann-Pick C1, N-terminal]
Msa006724	locus=Superscaffold6:37050031:37061820:+ len:807	ADAM9	102.5	92	100.8	155.4	178.5	145.2	0.616364	0.00411395	-0.698145	down	--	--	--	--	--	--	--	--	--
Msa006807	locus=Superscaffold7:34416:58885:- len:1719	CFP	1484.5	1441.6	1656.4	2384.6	2448	2861.1	0.595617	0.00314071	-0.747543	down	--	--	complement factor properdin	--	ko05168 Herpes simplex infection	--	--	--	IPR000884 [Thrombospondin type-1 (TSP1) repeat]
Msa006945	locus=Superscaffold7:5141319:5166554:+ len:1512	SPNS1	71.8	68.8	69.9	161	150.6	130.4	0.476244	0.0126585	-1.07023	down	2	Cellular Component:integral component of membrane (GO:0016021),Biological Process:transmembrane transport (GO:0055085)	--	--	--	Sugar phosphate permease	G	Carbohydrate transport and metabolism ;	IPR011701 [Major facilitator superfamily]
Msa006956	locus=Superscaffold7:5369221:5374420:+ len:1923	HSPA1A	690.7	651.6	720.9	1542.6	1678.4	1925.1	0.400925	0.000831293	-1.3186	down	--	--	heat shock 70kDa protein 1/2/6/8	--	ko03040 Spliceosome ko04010 MAPK signaling pathway ko04141 Protein processing in endoplasmic reticulum ko04144 Endocytosis	Molecular chaperone DnaK (HSP70)	O	Posttranslational modification, protein turnover, chaperones ;	IPR013126 [Heat shock protein 70 family]
Msa006991	locus=Superscaffold7:7155517:7159399:+ len:1044	GIMAP7	343	326.1	358.2	721.1	932.5	901	0.402137	0.0148923	-1.31424	down	1	Molecular Function:GTP binding (GO:0005525)	--	--	--	Predicted GTPase	R	General function prediction only ;	IPR006703 [AIG1-type guanine nucleotide-binding (G) domain]
Msa007011	locus=Superscaffold7:8010556:8026959:- len:1377	-	1313.3	1445.4	1354.8	2787.7	2503.6	2716.8	0.513667	0.000158388	-0.961094	down	1	Molecular Function:NAD+ ADP-ribosyltransferase activity (GO:0003950)	--	--	--	--	--	--	IPR012317 [Poly(ADP-ribose) polymerase, catalytic domain]
Msa007081	locus=Superscaffold7:10467544:10473339:- len:1656	APOL4	96.5	77.1	91.4	183.4	168.1	164.9	0.513168	0.00050278	-0.962497	down	4	Cellular Component:extracellular region (GO:0005576),Biological Process:lipid transport (GO:0006869),Molecular Function:lipid binding (GO:0008289),Biological Process:lipoprotein metabolic process (GO:0042157)	apolipoprotein L	--	--	--	--	--	IPR008405 [Apolipoprotein L]
Msa007212	locus=Superscaffold7:13603388:13606745:- len:2079	DHX58	6556.4	5637.4	6686	11467.3	11479.1	11862.5	0.542384	0.000115974	-0.882613	down	3	Molecular Function:DNA binding (GO:0003677),Molecular Function:ATP binding (GO:0005524),Molecular Function:hydrolase activity (GO:0016787)	ATP-dependent RNA helicase DHX58	3.6.3.14	ko04622 RIG-I-like receptor signaling pathway	ERCC4-type nuclease	L	Replication, recombination and repair ;	IPR001650 [Helicase, C-terminal] ; IPR006935 [Helicase/UvrB, N-terminal] ; IPR021673 [C-terminal domain of RIG-I]
Msa007305	locus=Superscaffold7:16042180:16044030:+ len:588	C19orf80	262.8	301.3	288.4	157.7	160.8	155	1.80042	0.00694571	0.848335	up	--	--	angiopoietin-like 8	--		--	--	--	--
Msa007430	locus=Superscaffold7:18732484:18734566:- len:672	SYNGR2	93.5	72.7	85.8	148.3	156.2	118.1	0.596309	0.0122478	-0.745869	down	1	Cellular Component:membrane (GO:0016020)	--	--	--	--	--	--	IPR008253 [Marvel domain]
Msa007537	locus=Superscaffold7:21428231:21445328:+ len:3609	srebf1	459.4	459.3	397.3	283.2	282.4	296.2	1.52704	0.00201967	0.610734	up	1	Molecular Function:protein dimerization activity (GO:0046983)	sterol regulatory element-binding transcription factor 1	--	ko04910 Insulin signaling pathway	--	--	--	IPR011598 [Myc-type, basic helix-loop-helix (bHLH) domain]
Msa007586	locus=Superscaffold7:22703524:22708480:- len:855	-	206.6	148	197.7	314.9	318.7	369.1	0.550813	0.00401315	-0.860366	down	--	--	--	--	--	--	--	--	--
Msa007781	locus=Superscaffold7:29153358:29177021:- len:5877	-	867.6	806.8	945.4	1529.3	1405.3	1480.8	0.593332	0.00037545	-0.753087	down	--	--	--	--	--	Replication fork clamp-binding protein CrfC (dynamin-like GTPase family)	L	Replication, recombination and repair ;	--
Msa007846	locus=Superscaffold7:30385844:30387591:- len:819	hmox1	267.2	245.9	271.5	427.5	407.2	374.7	0.648751	0.00121204	-0.624262	down	3	Molecular Function:heme oxygenase (decyclizing) activity (GO:0004392),Biological Process:heme oxidation (GO:0006788),Biological Process:oxidation-reduction process (GO:0055114)	heme oxygenase 1	1.14.14.18	ko00860 Porphyrin and chlorophyll metabolism ko01100 Metabolic pathways ko04216 Ferroptosis	Heme oxygenase	H	Coenzyme transport and metabolism ;	IPR016053 [Haem oxygenase-like]
Msa007856	locus=Superscaffold7:30501716:30551693:- len:5976	SMARCA4	1133.5	1334.9	1193.3	1938.3	1762.9	2027.2	0.639219	0.00215398	-0.645619	down	4	Molecular Function:protein binding (GO:0005515),Molecular Function:ATP binding (GO:0005524),Cellular Component:nucleus (GO:0005634),Molecular Function:histone binding (GO:0042393)	SWI/SNF-related matrix-associated actin-dependent regulator of chromatin subfamily A member 2/4	3.6.4.-		Superfamily II DNA or RNA helicase, SNF2 family	KL	Transcription ; Replication, recombination and repair ;	IPR000033 [LDLR class B repeat] ; IPR000330 [SNF2-related, N-terminal domain] ; IPR001487 [Bromodomain] ; IPR001650 [Helicase, C-terminal] ; IPR006576 [BRK domain] ; IPR014012 [Helicase/SANT-associated domain] ; IPR014978 [Glutamine-Leucine-Glutamine, QLQ] ; IPR029295 [Snf2, ATP coupling domain]
Msa007894	locus=Superscaffold7:31364304:31381996:+ len:861	CNN1	806.8	534.6	515	1524.3	935.8	1124.3	0.517911	0.0433407	-0.949224	down	1	Molecular Function:protein binding (GO:0005515)	--	--	--	--	--	--	IPR000557 [Calponin repeat] ; IPR001715 [Calponin homology domain]
Msa007923	locus=Superscaffold7:32044433:32046468:+ len:531	FTL	763	748.6	740.7	2694.2	1693	1898.1	0.358344	0.0478539	-1.48058	down	2	Biological Process:cellular iron ion homeostasis (GO:0006879),Molecular Function:ferric iron binding (GO:0008199)	ferritin heavy chain	1.16.3.2	ko04216 Ferroptosis ko04217 Necroptosis	Ferritin	P	Inorganic ion transport and metabolism ;	IPR008331 [Ferritin/DPS protein domain]
Msa008112	locus=Superscaffold8:400001:423502:+ len:2337	dll3	305.9	335.7	366.2	524.7	532.4	512.2	0.642197	0.000523363	-0.638912	down	3	Molecular Function:protein binding (GO:0005515),Biological Process:cell communication (GO:0007154),Cellular Component:membrane (GO:0016020)	delta	--	ko04330 Notch signaling pathway	--	--	--	IPR000742 [EGF-like domain] ; IPR001774 [Delta/Serrate/lag-2 (DSL) protein]
Msa008403	locus=Superscaffold8:9319742:9327459:+ len:912	SLC25A15	3229.3	2871.7	3291.3	5057.8	4919.3	4790	0.636029	0.000295834	-0.652836	down	--	--	solute carrier family 25 (mitochondrial ornithine transporter) member 2/15	--	--	--	--	--	IPR018108 [Mitochondrial substrate/solute carrier]
Msa008754	locus=Superscaffold8:20744844:20756612:- len:3072	HERC5	2466.9	2298.8	2650.1	4739.1	4864.1	4916.5	0.510741	3.2e-05	-0.969337	down	1	Molecular Function:ubiquitin-protein transferase activity (GO:0004842)	E3 ubiquitin-protein ligase HERC4	2.3.2.26	ko04120 Ubiquitin mediated proteolysis	Alpha-tubulin suppressor and related RCC1 domain-containing proteins	DZ	Cell cycle control, cell division, chromosome partitioning ; Cytoskeleton ;	IPR000408 [Regulator of chromosome condensation, RCC1] ; IPR000569 [HECT domain]
Msa008902	locus=Superscaffold8:27073122:27095089:- len:3222	TBRG1	923.2	914.3	808.6	543.5	581.7	523	1.60545	0.00121213	0.682976	up	5	Molecular Function:metalloendopeptidase activity (GO:0004222),Cellular Component:nucleus (GO:0005634),Biological Process:proteolysis (GO:0006508),Molecular Function:zinc ion binding (GO:0008270),Cellular Component:extracellular matrix (GO:0031012)	--	--	--	Predicted Zn-dependent protease	O	Posttranslational modification, protein turnover, chaperones ;	IPR001818 [Peptidase M10, metallopeptidase] ; IPR002477 [Peptidoglycan binding-like] ; IPR003888 [FY-rich, N-terminal] ; IPR003889 [FY-rich, C-terminal] ; IPR018487 [Hemopexin-like repeats]
Msa009031	locus=Superscaffold8:32095163:32099666:+ len:807	XAF1	155.1	135.5	154.8	259.1	245.5	229.4	0.606812	0.00086481	-0.720679	down	--	--	--	--	--	--	--	--	--
Msa009045	locus=Superscaffold8:32400423:32403299:- len:1371	-	2145.1	1986.4	2443.5	3975.1	3831.1	3791.2	0.566937	0.000322839	-0.818739	down	--	--	--	--	--	--	--	--	IPR013162 [CD80-like, immunoglobulin C2-set]
Msa009260	locus=Superscaffold9:3713956:3734582:+ len:3297	-	1526.3	1094.5	1373	2372.5	2382.9	2349.9	0.562087	0.0141094	-0.831133	down	4	Molecular Function:protein binding (GO:0005515),Cellular Component:intracellular (GO:0005622),Molecular Function:zinc ion binding (GO:0008270),Molecular Function:metal ion binding (GO:0046872)	tripartite motif-containing protein 39	2.3.2.27	--	--	--	--	IPR000315 [B-box-type zinc finger] ; IPR003877 [SPRY domain] ; IPR006574 [SPRY-associated] ; IPR018957 [Zinc finger, C3HC4 RING-type]
Msa009317	locus=Superscaffold9:5766056:5771624:+ len:780	-	162.6	181	152.1	365.9	356.1	359.4	0.458387	2.58e-05	-1.12536	down	2	Molecular Function:metalloendopeptidase activity (GO:0004222),Biological Process:proteolysis (GO:0006508)	--	--	--	Tfp pilus assembly protein FimV	NW	Cell motility ; Extracellular structures ;	IPR001506 [Peptidase M12A]
Msa009332	locus=Superscaffold9:6267867:6276779:+ len:1287	CPA1	1024.1	981.1	1012.4	1874.5	2011.8	1914.2	0.520231	2.67e-05	-0.942776	down	4	Molecular Function:carboxypeptidase activity (GO:0004180),Molecular Function:metallocarboxypeptidase activity (GO:0004181),Biological Process:proteolysis (GO:0006508),Molecular Function:zinc ion binding (GO:0008270)	carboxypeptidase A1	3.4.17.1		Murein tripeptide amidase MpaA	M	Cell wall/membrane/envelope biogenesis ;	IPR000834 [Peptidase M14, carboxypeptidase A] ; IPR003146 [Carboxypeptidase, activation peptide]
Msa009413	locus=Superscaffold9:8725043:8729225:- len:591	-	602.4	525.5	689.2	1621.6	1732.7	1746.1	0.356266	5.89e-05	-1.48897	down	--	--	--	--	--	DNA polymerase III, alpha subunit (gram-positive type)	L	Replication, recombination and repair ;	IPR013520 [Exonuclease, RNase T/DNA polymerase III]
Msa009445	locus=Superscaffold9:10300380:10302736:+ len:567	-	105.4	121.8	112.9	69	74.6	72.4	1.57454	0.00117564	0.654928	up	--	--	mannose-binding lectin	--	ko04145 Phagosome	--	--	--	IPR001304 [C-type lectin-like]
Msa009999	locus=Superscaffold9:25551783:25552386:+ len:402	C19orf12	125.6	108.7	129.5	202.6	188.3	176	0.641736	0.00247562	-0.639949	down	--	--	--	--	--	--	--	--	--
Msa010122	locus=Superscaffold9:30736351:30746797:- len:3018	-	697.8	626.7	730	1014.5	1096.1	1148.2	0.630447	0.00125195	-0.665553	down	1	Molecular Function:ubiquitin-protein transferase activity (GO:0004842)	--	--	--	Alpha-tubulin suppressor and related RCC1 domain-containing proteins	DZ	Cell cycle control, cell division, chromosome partitioning ; Cytoskeleton ;	IPR000408 [Regulator of chromosome condensation, RCC1] ; IPR000569 [HECT domain]
Msa010155	locus=Superscaffold9:32532491:32545534:+ len:1506	CETP	721.5	642	694.5	1051.5	1036.4	1024.3	0.661269	0.000140195	-0.596692	down	1	Molecular Function:lipid binding (GO:0008289)	cholesteryl ester transfer protein	--		--	--	--	IPR001124 [Lipid-binding serum glycoprotein, C-terminal] ; IPR017942 [Lipid-binding serum glycoprotein, N-terminal]
Msa010166	locus=Superscaffold9:32826947:32859372:+ len:1254	NDRG4	2221.2	2231.7	2339.2	1440.4	1508.1	1435.4	1.54933	5.5e-05	0.631643	up	--	--	--	--	--	Pimeloyl-ACP methyl ester carboxylesterase	HR	Coenzyme transport and metabolism ; General function prediction only ;	IPR004142 [NDRG]
Msa010471	locus=Superscaffold10:9312030:9313286:- len:540	CELA3A	112	121.6	114.1	199.7	211.2	190.4	0.578247	0.000225078	-0.790242	down	2	Molecular Function:serine-type endopeptidase activity (GO:0004252),Biological Process:proteolysis (GO:0006508)	--	--	--	Secreted trypsin-like serine protease	O	Posttranslational modification, protein turnover, chaperones ;	IPR001254 [Serine proteases, trypsin domain]
Msa010533	locus=Superscaffold10:10539135:10546891:- len:1551	DHCR24	6622	6590.5	6217.9	4114.6	4467.3	3983.7	1.54632	0.000296582	0.628836	up	3	Molecular Function:oxidoreductase activity (GO:0016491),Molecular Function:flavin adenine dinucleotide binding (GO:0050660),Biological Process:oxidation-reduction process (GO:0055114)	--	--	ko00100 Steroid biosynthesis ko01100 Metabolic pathways	FAD/FMN-containing dehydrogenase	C	Energy production and conversion ;	IPR006094 [FAD linked oxidase, N-terminal]
Msa010723	locus=Superscaffold10:15609908:15615598:- len:3321	SELP	210	187.6	207.6	286.4	322.7	337.6	0.639273	0.00246534	-0.645495	down	--	--	--	--	--	--	--	--	IPR000436 [Sushi/SCR/CCP domain] ; IPR001304 [C-type lectin-like]
Msa010744	locus=Superscaffold10:16283787:16324377:- len:1209	-	254.1	261.1	246.1	472.1	447	471.2	0.54758	2.29e-05	-0.868859	down	5	Molecular Function:GTPase activity (GO:0003924),Molecular Function:signal transducer activity (GO:0004871),Biological Process:G-protein coupled receptor signaling pathway (GO:0007186),Molecular Function:guanyl nucleotide binding (GO:0019001),Molecular Function:G-protein beta/gamma-subunit complex binding (GO:0031683)	guanine nucleotide-binding protein G(q) subunit alpha	--	ko04020 Calcium signaling pathway ko04261 Adrenergic signaling in cardiomyocytes ko04270 Vascular smooth muscle contraction ko04371 Apelin signaling pathway ko04540 Gap junction ko04912 GnRH signaling pathway ko04916 Melanogenesis	--	--	--	IPR001019 [Guanine nucleotide binding protein (G-protein), alpha subunit]
Msa010754	locus=Superscaffold10:16510576:16518129:+ len:1551	LPL	1413.7	1323.9	1361.6	2991.5	2364.2	2725.2	0.50727	0.0166688	-0.979174	down	1	Molecular Function:protein binding (GO:0005515)	lipoprotein lipase	3.1.1.34	ko00561 Glycerolipid metabolism ko03320 PPAR signaling pathway	Ca2+-binding protein, RTX toxin-related	Q	Secondary metabolites biosynthesis, transport and catabolism ;	IPR001024 [PLAT/LH2 domain] ; IPR013818 [Lipase/vitellogenin]
Msa010837	locus=Superscaffold10:18853797:18870220:+ len:3999	GP5	378.7	309.5	374	650.6	685.7	655.1	0.533394	0.000240142	-0.906728	down	1	Molecular Function:protein binding (GO:0005515)	--	--	--	Leucine-rich repeat (LRR) protein	K	Transcription ;	IPR001611 [Leucine-rich repeat]
Msa010895	locus=Superscaffold10:21160793:21161989:- len:480	RTP3	1334	1108.6	1496.4	2176.6	2287.8	2100.3	0.600027	0.002185	-0.7369	down	--	--	--	--	--	--	--	--	IPR027377 [Zinc-binding domain]
Msa010896	locus=Superscaffold10:21162652:21164424:- len:480	RTP3	237.6	173.5	214.8	355.7	323.9	386.3	0.587203	0.00486742	-0.768068	down	--	--	--	--	--	--	--	--	IPR027377 [Zinc-binding domain]
Msa010988	locus=Superscaffold10:24848007:24852217:+ len:1044	-	2453.6	1987.9	2626.7	4170.7	4431.7	4852.6	0.525321	0.0015079	-0.928728	down	--	--	--	--	--	--	--	--	--
Msa010989	locus=Superscaffold10:24855933:24860455:+ len:1014	-	3910	3504.4	4684.4	8088.2	8320.1	8704.5	0.481778	0.000371757	-1.05356	down	--	--	--	--	--	--	--	--	--
Msa011098	locus=Superscaffold10:29320556:29335279:- len:3222	CP	7712.6	7480.2	8602.6	11865.2	12296.3	12854.9	0.642834	0.000589504	-0.637482	down	3	Molecular Function:copper ion binding (GO:0005507),Molecular Function:oxidoreductase activity (GO:0016491),Biological Process:oxidation-reduction process (GO:0055114)	ceruloplasmin	1.16.3.1	ko00860 Porphyrin and chlorophyll metabolism ko04216 Ferroptosis	Multicopper oxidase with three cupredoxin domains (includes cell division protein FtsP and spore coat protein CotA)	DPM	Cell cycle control, cell division, chromosome partitioning ; Inorganic ion transport and metabolism ; Cell wall/membrane/envelope biogenesis ;	IPR011706 [Multicopper oxidase, type 2] ; IPR011707 [Multicopper oxidase, type 3]
Msa011133	locus=Superscaffold10:30410135:30413032:- len:435	CFH	516.7	427.2	488.3	726.4	801.8	1121.1	0.540596	0.0306023	-0.887378	down	--	--	--	--	--	--	--	--	IPR000436 [Sushi/SCR/CCP domain]
Msa011184	locus=Superscaffold10:32636618:32639392:+ len:792	IGFBP1	49.9	54	61	168.3	120.9	139	0.3851	0.00346794	-1.37669	down	3	Biological Process:regulation of cell growth (GO:0001558),Molecular Function:insulin-like growth factor binding (GO:0005520),Cellular Component:extracellular region (GO:0005576)	--	--	--	--	--	--	IPR000716 [Thyroglobulin type-1] ; IPR000867 [Insulin-like growth factor-binding protein, IGFBP]
Msa011231	locus=Superscaffold10:34828933:34832134:+ len:1314	-	4342.6	4004.7	4608.2	6860.8	7027.5	6961.2	0.621382	0.000130845	-0.686448	down	--	--	--	--	--	--	--	--	--
Msa011270	locus=Superscaffold10:36348501:36367597:+ len:816	-	705.4	565.3	650.1	1132.4	1020.9	1055.5	0.598604	0.00120864	-0.740327	down	--	--	--	--	--	--	--	--	--
Msa011371	locus=Superscaffold11:2055754:2056935:- len:435	-	1861.2	1801.7	2391.5	3264.4	3232.5	4198	0.566102	0.0136571	-0.820867	down	--	--	--	--	--	--	--	--	--
Msa011382	locus=Superscaffold11:2691591:2708089:+ len:1314	NAGA	321	284.6	297.1	503.1	497.5	456.6	0.619476	0.000521906	-0.69088	down	1	Biological Process:carbohydrate metabolic process (GO:0005975)	alpha-N-acetylgalactosaminidase	3.2.1.49	ko00603 Glycosphingolipid biosynthesis - globo and isoglobo series ko04142 Lysosome	Alpha-galactosidase	G	Carbohydrate transport and metabolism ;	IPR002241 [Glycoside hydrolase, family 27]
Msa011410	locus=Superscaffold11:5293431:5301991:+ len:1584	GADL1	43781.9	48729.6	42190.8	15640.2	16228.5	17027.8	2.75485	0.000141472	1.46197	up	3	Molecular Function:carboxy-lyase activity (GO:0016831),Biological Process:carboxylic acid metabolic process (GO:0019752),Molecular Function:pyridoxal phosphate binding (GO:0030170)	sulfinoalanine decarboxylase	4.1.1.29	ko00430 Taurine and hypotaurine metabolism ko01100 Metabolic pathways	Glutamate or tyrosine decarboxylase or a related PLP-dependent protein	E	Amino acid transport and metabolism ;	IPR002129 [Pyridoxal phosphate-dependent decarboxylase]
Msa011453	locus=Superscaffold11:6820882:6828295:+ len:1716	SQLE	4492.5	3984.2	4086.2	1963.4	2112.2	2119.8	2.02778	0.00020261	1.0199	up	4	Molecular Function:squalene monooxygenase activity (GO:0004506),Cellular Component:integral component of membrane (GO:0016021),Molecular Function:flavin adenine dinucleotide binding (GO:0050660),Biological Process:oxidation-reduction process (GO:0055114)	squalene monooxygenase	1.14.14.17	ko00100 Steroid biosynthesis ko01100 Metabolic pathways	2-polyprenyl-6-methoxyphenol hydroxylase and related FAD-dependent oxidoreductases	HC	Coenzyme transport and metabolism ; Energy production and conversion ;	IPR013698 [Squalene epoxidase]
Msa011501	locus=Superscaffold11:8796120:8796599:- len:276	hamp	95.5	79.5	88.9	117.5	132.7	174	0.622112	0.0379497	-0.684753	down	2	Cellular Component:extracellular region (GO:0005576),Biological Process:cellular iron ion homeostasis (GO:0006879)	--	--	--	--	--	--	IPR010500 [Hepcidin]
Msa011684	locus=Superscaffold11:16127525:16131881:+ len:1503	-	2446.1	2414.5	2373.9	5007.3	5461.9	4799.9	0.4738	0.00488796	-1.07765	down	2	Molecular Function:serine-type endopeptidase activity (GO:0004252),Biological Process:proteolysis (GO:0006508)	trypsin	3.4.21.4	ko04080 Neuroactive ligand-receptor interaction	Secreted trypsin-like serine protease	O	Posttranslational modification, protein turnover, chaperones ;	IPR001254 [Serine proteases, trypsin domain]
Msa011698	locus=Superscaffold11:16452088:16453469:- len:624	-	1339	1249.3	1503	4022.9	4181.8	4119.3	0.331978	6.15e-06	-1.59084	down	--	--	--	--	--	--	--	--	IPR016054 [Ly-6 antigen/uPA receptor-like]
Msa011707	locus=Superscaffold11:16691390:16693934:+ len:786	CTRL	1444.4	1337.4	1316.5	2822.5	3188.1	2809.8	0.464639	0.000268599	-1.10582	down	2	Molecular Function:serine-type endopeptidase activity (GO:0004252),Biological Process:proteolysis (GO:0006508)	chymotrypsin-like protease	3.4.21.-		Secreted trypsin-like serine protease	O	Posttranslational modification, protein turnover, chaperones ;	IPR001254 [Serine proteases, trypsin domain]
Msa011734	locus=Superscaffold11:17139022:17140665:- len:444	AIF1	120.7	139.1	113.9	184.6	214.7	179.3	0.645869	0.00690133	-0.630686	down	--	--	allograft inflammatory factor 1	--	--	--	--	--	--
Msa011797	locus=Superscaffold11:18231283:18235460:+ len:936	UPP1	1948.8	1777.6	1935.4	3093	3207.7	3146.3	0.599323	3.95e-05	-0.738595	down	2	Molecular Function:catalytic activity (GO:0003824),Biological Process:nucleoside metabolic process (GO:0009116)	uridine phosphorylase	2.4.2.3	ko00240 Pyrimidine metabolism ko00983 Drug metabolism - other enzymes ko01100 Metabolic pathways	Uridine phosphorylase	F	Nucleotide transport and metabolism ;	IPR000845 [Nucleoside phosphorylase domain]
Msa011809	locus=Superscaffold11:18503934:18514561:- len:1419	STEAP4	3128.1	2659.1	3114	4598.2	4943.6	5089.4	0.608371	0.000840318	-0.716976	down	--	--	metalloreductase STEAP4	1.16.1.-	--	Predicted dinucleotide-binding enzyme	R	General function prediction only ;	IPR013130 [Ferric reductase transmembrane component-like domain] ; IPR028939 [Pyrroline-5-carboxylate reductase, catalytic, N-terminal]
Msa011902	locus=Superscaffold11:20442503:20446880:+ len:1077	FDPS	6524.4	7073.3	6388.6	4094.8	4423.5	4228.1	1.568	0.000466732	0.648922	up	1	Biological Process:isoprenoid biosynthetic process (GO:0008299)	--	--	ko00900 Terpenoid backbone biosynthesis ko01100 Metabolic pathways	Geranylgeranyl pyrophosphate synthase	H	Coenzyme transport and metabolism ;	IPR000092 [Polyprenyl synthetase]
Msa012086	locus=Superscaffold11:23726392:23727904:+ len:729	-	236	225.4	232.3	452.8	480.1	383.9	0.526807	0.0175311	-0.924652	down	2	Molecular Function:serine-type endopeptidase activity (GO:0004252),Biological Process:proteolysis (GO:0006508)	--	--	--	Secreted trypsin-like serine protease	O	Posttranslational modification, protein turnover, chaperones ;	IPR001254 [Serine proteases, trypsin domain]
Msa012087	locus=Superscaffold11:23729820:23732590:+ len:414	-	1430.8	1325.3	1312.4	2218.2	2277.5	2094.7	0.617337	0.000213965	-0.695869	down	2	Molecular Function:serine-type endopeptidase activity (GO:0004252),Biological Process:proteolysis (GO:0006508)	--	--	--	Secreted trypsin-like serine protease	O	Posttranslational modification, protein turnover, chaperones ;	IPR001254 [Serine proteases, trypsin domain]
Msa012088	locus=Superscaffold11:23737196:23739577:- len:744	-	130.2	123.2	132.5	247.3	289.2	248.2	0.49178	0.000705525	-1.02391	down	2	Molecular Function:serine-type endopeptidase activity (GO:0004252),Biological Process:proteolysis (GO:0006508)	--	--	--	Secreted trypsin-like serine protease	O	Posttranslational modification, protein turnover, chaperones ;	IPR001254 [Serine proteases, trypsin domain]
Msa012096	locus=Superscaffold11:23823496:23828707:+ len:960	APOE	10241.1	9427.2	11101.1	18325.9	18972.9	21007.6	0.527719	0.000619882	-0.922158	down	4	Cellular Component:extracellular region (GO:0005576),Biological Process:lipid transport (GO:0006869),Molecular Function:lipid binding (GO:0008289),Biological Process:lipoprotein metabolic process (GO:0042157)	apolipoprotein E	--		--	--	--	IPR000074 [Apolipoprotein A/E]
Msa012349	locus=Superscaffold11:32266728:32281910:+ len:1014	CTSS	838.1	741.4	902.6	1278.8	1340.9	1323.9	0.6294	0.000639636	-0.667952	down	2	Biological Process:proteolysis (GO:0006508),Molecular Function:cysteine-type peptidase activity (GO:0008234)	cathepsin S	3.4.22.27	ko04142 Lysosome ko04145 Phagosome ko04210 Apoptosis	Cysteine protease, C1A family	O	Posttranslational modification, protein turnover, chaperones ;	IPR000668 [Peptidase C1A, papain C-terminal] ; IPR013201 [Cathepsin propeptide inhibitor domain (I29)]
Msa012413	locus=Superscaffold11:35749944:35763020:+ len:2043	ASTE1	775.4	668.7	806.6	1341.7	1372.8	1432.4	0.542743	0.00021691	-0.881659	down	2	Molecular Function:nuclease activity (GO:0004518),Biological Process:DNA repair (GO:0006281)	--	--	--	--	--	--	IPR006085 [XPG N-terminal]
Msa012447	locus=Superscaffold12:208101:212774:- len:309	SPINK1	88.9	80	79.5	260	262.9	250	0.321387	3.86e-06	-1.63762	down	1	Molecular Function:protein binding (GO:0005515)	--	--	--	--	--	--	IPR002350 [Kazal domain]
Msa012572	locus=Superscaffold12:9950874:9959217:+ len:1224	TMEM173	97.9	95.6	120.2	203.8	225.8	214.5	0.487036	0.000400641	-1.0379	down	2	Biological Process:activation of innate immune response (GO:0002218),Biological Process:positive regulation of type I interferon production (GO:0032481)	transmembrane protein 173	--	ko04621 NOD-like receptor signaling pathway ko04622 RIG-I-like receptor signaling pathway ko04623 Cytosolic DNA-sensing pathway	--	--	--	IPR029158 [Stimulator of interferon genes protein]
Msa012702	locus=Superscaffold12:13821521:13825747:- len:633	PRELID1	513.2	494.1	487.8	304.9	325.4	329	1.55853	7.57e-05	0.640188	up	--	--	--	--	--	--	--	--	IPR006797 [PRELI/MSF1 domain]
Msa012724	locus=Superscaffold12:14429900:14433368:- len:1038	NSDHL	6101.1	6995.4	5629.4	3804.2	4172.9	4087.4	1.55215	0.00592325	0.634267	up	3	Molecular Function:3-beta-hydroxy-delta5-steroid dehydrogenase activity (GO:0003854),Biological Process:steroid biosynthetic process (GO:0006694),Biological Process:oxidation-reduction process (GO:0055114)	sterol-4alpha-carboxylate 3-dehydrogenase (decarboxylating)	1.1.1.170	ko00100 Steroid biosynthesis ko01100 Metabolic pathways	Nucleoside-diphosphate-sugar epimerase	M	Cell wall/membrane/envelope biogenesis ;	IPR002225 [3-beta hydroxysteroid dehydrogenase/isomerase]
Msa012739	locus=Superscaffold12:14770033:14771462:+ len:879	-	292.3	296.9	310.1	438.8	559.2	490.3	0.604246	0.027799	-0.726791	down	--	--	--	--	--	Ectoine hydroxylase-related dioxygenase, phytanoyl-CoA dioxygenase (PhyH) family	Q	Secondary metabolites biosynthesis, transport and catabolism ;	IPR008775 [Phytanoyl-CoA dioxygenase]
Msa012740	locus=Superscaffold12:14773598:14774728:- len:675	-	1619.2	1538.9	2202.2	3032.1	2807.6	3912.6	0.549645	0.0210145	-0.863429	down	--	--	--	--	--	Enhancing lycopene biosynthesis protein 2	Q	Secondary metabolites biosynthesis, transport and catabolism ;	IPR002818 [DJ-1/PfpI]
Msa012819	locus=Superscaffold12:16448172:16453359:+ len:849	cd74	885.1	782.6	849.2	1819.3	1593.1	2005.5	0.464553	0.00141276	-1.10609	down	5	Biological Process:intracellular protein transport (GO:0006886),Biological Process:immune response (GO:0006955),Cellular Component:membrane (GO:0016020),Biological Process:antigen processing and presentation (GO:0019882),Molecular Function:MHC class II protein binding (GO:0042289)	CD74 antigen	--	ko05168 Herpes simplex infection	--	--	--	IPR000716 [Thyroglobulin type-1] ; IPR011988 [MHC class II-associated invariant chain, trimerisation] ; IPR015386 [MHC class II-associated invariant chain/CLIP, MHC II-interacting]
Msa013136	locus=Superscaffold12:26042678:26044067:- len:435	ANG	548.5	507.5	491.3	287.3	306.7	316.5	1.6994	0.000370069	0.765022	up	--	--	pancreatic ribonuclease	3.1.27.5	--	--	--	--	IPR023412 [Ribonuclease A-domain]
Msa013444	locus=Superscaffold13:5380552:5411511:+ len:1329	#N/A	107.9	139.7	142.8	79.4	74.4	68.7	1.75461	0.00842482	0.811148	up	--	--	--	--	--	--	--	--	--
Msa013480	locus=Superscaffold13:6399720:6402683:- len:1026	#N/A	1383.6	1432.6	1513.8	2247.3	2268.5	2382	0.627736	0.000110536	-0.671769	down	--	--	--	--	--	--	--	--	--
Msa013556	locus=Superscaffold13:9953832:9969338:+ len:2844	-	6218.7	5591.8	6939.3	9081.7	10104.9	11113.9	0.618795	0.00543954	-0.692466	down	--	--	--	--	--	--	--	--	--
Msa013603	locus=Superscaffold13:10557059:10562569:- len:1158	-	635.4	591.6	660.6	1148.8	1092	1074.9	0.569292	9.33e-05	-0.81276	down	1	Biological Process:regulation of apoptotic process (GO:0042981)	--	--	--	--	--	--	IPR001315 [CARD domain]
Msa013682	locus=Superscaffold13:12215999:12220343:- len:1038	HSD17B7	4270.9	3948.7	3944.8	2537.2	2682.9	2482.8	1.5792	0.000272414	0.659192	up	--	--	--	--	ko00100 Steroid biosynthesis ko00140 Steroid hormone biosynthesis ko01100 Metabolic pathways	NAD(P)-dependent dehydrogenase, short-chain alcohol dehydrogenase family	IQR	Lipid transport and metabolism ; Secondary metabolites biosynthesis, transport and catabolism ; General function prediction only ;	IPR002347 [Short-chain dehydrogenase/reductase SDR]
Msa013794	locus=Superscaffold13:14188514:14194274:+ len:771	IFI30	945.8	956.3	1015.3	1621.7	1541.4	1435.2	0.634452	0.000650128	-0.656417	down	--	--	interferon, gamma-inducible protein 30	--		--	--	--	IPR003119 [Saposin A-type domain] ; IPR004911 [Gamma interferon inducible lysosomal thiol reductase GILT]
Msa013830	locus=Superscaffold13:15130578:15131328:+ len:306	-	474	410.7	460.6	1095.9	888	928.1	0.461985	0.00142261	-1.11408	down	3	Cellular Component:extracellular region (GO:0005576),Biological Process:immune response (GO:0006955),Molecular Function:chemokine activity (GO:0008009)	--	--	--	--	--	--	IPR001811 [Chemokine interleukin-8-like domain]
Msa014162	locus=Superscaffold13:23925505:23927083:- len:573	-	111.4	119.1	108.2	310.7	351.4	286	0.357241	0.000464497	-1.48503	down	--	--	--	--	--	Bacterial lipocalin	M	Cell wall/membrane/envelope biogenesis ;	IPR000566 [Lipocalin/cytosolic fatty-acid binding domain]
Msa014229	locus=Superscaffold13:25918419:25933676:+ len:1947	acss2	5642.1	5899.1	5143	3267.7	3405.9	3311.3	1.67094	0.000585467	0.740663	up	2	Molecular Function:catalytic activity (GO:0003824),Biological Process:metabolic process (GO:0008152)	acetyl-CoA synthetase	6.2.1.1	ko00010 Glycolysis / Gluconeogenesis ko00620 Pyruvate metabolism ko00640 Propanoate metabolism ko01100 Metabolic pathways ko01200 Carbon metabolism	Acyl-coenzyme A synthetase/AMP-(fatty) acid ligase	I	Lipid transport and metabolism ;	IPR000873 [AMP-dependent synthetase/ligase] ; IPR025110 [AMP-binding enzyme C-terminal domain] ; IPR032387 [Acetyl-coenzyme A synthetase, N-terminal domain]
Msa014307	locus=Superscaffold13:27741039:27744448:- len:774	-	179.3	108.8	107.6	245.3	230.6	200.6	0.584922	0.0259853	-0.773683	down	--	--	--	--	--	--	--	--	IPR013106 [Immunoglobulin V-set domain]
Msa014814	locus=Superscaffold14:15255389:15268733:+ len:1368	FDFT1	14129.5	13458.1	13290.3	6739.1	7176.2	6826.5	1.9708	2.04e-05	0.97878	up	2	Biological Process:biosynthetic process (GO:0009058),Molecular Function:transferase activity (GO:0016740)	farnesyl-diphosphate farnesyltransferase	2.5.1.21	ko00100 Steroid biosynthesis ko01100 Metabolic pathways	Phytoene/squalene synthetase	I	Lipid transport and metabolism ;	IPR002060 [Squalene/phytoene synthase]
Msa014978	locus=Superscaffold14:19788256:19795287:+ len:1302	SLC35B2	267.9	227.7	262.3	381.6	407.4	390.5	0.64256	0.000663923	-0.638096	down	1	Biological Process:transmembrane transport (GO:0055085)	solute carrier family 35 (adenosine 3'-phospho 5'-phosphosulfate transporter), member B2	--	--	--	--	--	IPR013657 [UAA transporter]
Msa015070	locus=Superscaffold14:23014835:23018044:- len:1944	TLR5	498.4	434.4	459.3	739.8	725.9	669.5	0.651976	0.000957301	-0.617108	down	1	Molecular Function:protein binding (GO:0005515)	toll-like receptor 5	--	ko04620 Toll-like receptor signaling pathway ko05132 Salmonella infection	Leucine-rich repeat (LRR) protein	K	Transcription ;	IPR001611 [Leucine-rich repeat] ; IPR025875 [Leucine rich repeat 4]
Msa015145	locus=Superscaffold14:26072304:26076486:+ len:1518	-	2119.5	1941.2	2031.8	1037	1084	1087.7	1.89874	5.85e-05	0.925045	up	3	Molecular Function:iron ion binding (GO:0005506),Molecular Function:heme binding (GO:0020037),Biological Process:oxidation-reduction process (GO:0055114)	cytochrome P450 family 2 subfamily K	--	--	Cytochrome P450	QV	Secondary metabolites biosynthesis, transport and catabolism ; Defense mechanisms ;	IPR001128 [Cytochrome P450]
Msa015454	locus=Superscaffold15:5650108:5697370:- len:1929	KLC1	132.4	118.2	127.2	189.6	204.2	186	0.651604	0.000631848	-0.617933	down	1	Molecular Function:protein binding (GO:0005515)	kinesin light chain	--	ko05132 Salmonella infection	Tfp pilus assembly protein PilF	NW	Cell motility ; Extracellular structures ;	IPR011990 [Tetratricopeptide-like helical domain]
Msa015476	locus=Superscaffold15:6193358:6200159:+ len:1047	-	169.3	168.7	243.2	367.3	288.9	265.2	0.630779	0.0455684	-0.664793	down	1	Molecular Function:O-methyltransferase activity (GO:0008171)	--	--	--	Trans-aconitate methyltransferase	C	Energy production and conversion ;	IPR001077 [O-methyltransferase, family 2] ; IPR031725 [Acetylserotonin O-methyltransferase, dimerisation domain]
Msa015483	locus=Superscaffold15:6532456:6536429:+ len:513	-	476.8	338.2	386.8	813.6	1028.1	1236	0.390486	0.00824775	-1.35666	down	--	--	--	--	ko00564 Glycerophospholipid metabolism ko00565 Ether lipid metabolism ko00590 Arachidonic acid metabolism ko00591 Linoleic acid metabolism ko00592 alpha-Linolenic acid metabolism ko01100 Metabolic pathways	--	--	--	IPR007053 [LRAT-like domain]
Msa015546	locus=Superscaffold15:8302688:8309464:+ len:1050	ARG2	1065.6	901.3	951.7	1938.4	1364.7	2296.6	0.521206	0.0316339	-0.940073	down	1	Molecular Function:metal ion binding (GO:0046872)	arginase	3.5.3.1	ko00220 Arginine biosynthesis ko00330 Arginine and proline metabolism ko01100 Metabolic pathways ko01230 Biosynthesis of amino acids	Arginase family enzyme	E	Amino acid transport and metabolism ;	IPR006035 [Ureohydrolase]
Msa015711	locus=Superscaffold15:12083608:12089704:- len:1725	ISYNA1	202.2	164.7	181.9	96.1	92.5	108.9	1.84471	0.00216403	0.883391	up	3	Molecular Function:inositol-3-phosphate synthase activity (GO:0004512),Biological Process:inositol biosynthetic process (GO:0006021),Biological Process:phospholipid biosynthetic process (GO:0008654)	--	--	--	Myo-inositol-1-phosphate synthase	I	Lipid transport and metabolism ;	IPR002587 [Myo-inositol-1-phosphate synthase] ; IPR013021 [Myo-inositol-1-phosphate synthase, GAPDH-like]
Msa015832	locus=Superscaffold15:16161808:16163424:+ len:459	GNLY	207	199.4	225	359.3	315.5	291.5	0.65342	0.00628331	-0.613917	down	1	Biological Process:lipid metabolic process (GO:0006629)	--	--	--	--	--	--	IPR007856 [Saposin-like type B, region 1]
Msa015849	locus=Superscaffold15:16910683:16915980:+ len:1032	RSAD2	3822.5	3346.9	3931.2	8382.6	8022.5	7145.8	0.471345	0.000529868	-1.08514	down	2	Molecular Function:catalytic activity (GO:0003824),Molecular Function:iron-sulfur cluster binding (GO:0051536)	radical S-adenosyl methionine domain-containing protein 2	--		Cytidylate kinase	F	Nucleotide transport and metabolism ;	IPR007197 [Radical SAM]
Msa015952	locus=Superscaffold15:19156130:19157571:- len:810	TMED8	115	93.6	112	176.1	176.6	171.8	0.611249	0.000582848	-0.710168	down	2	Biological Process:transport (GO:0006810),Cellular Component:integral component of membrane (GO:0016021)	--	--	--	--	--	--	IPR009038 [GOLD domain]
Msa015970	locus=Superscaffold15:19318579:19319981:- len:432	C14orf1	932.2	997.2	820.3	559.9	571	525.1	1.66045	0.00242062	0.731572	up	1	Cellular Component:integral component of membrane (GO:0016021)	--	--	--	--	--	--	IPR005352 [Erg28]
Msa016031	locus=Superscaffold15:20746919:20750147:+ len:1332	PLD4	570.9	498.8	579.9	1593.6	1520.5	1647.6	0.346431	2.08e-05	-1.52936	down	1	Molecular Function:catalytic activity (GO:0003824)	phospholipase D3/4	3.1.4.4	ko00564 Glycerophospholipid metabolism ko00565 Ether lipid metabolism ko01100 Metabolic pathways	Phosphatidylserine/phosphatidylglycerophosphate/cardiolipin synthase or related enzyme	I	Lipid transport and metabolism ;	IPR001736 [Phospholipase D/Transphosphatidylase] ; IPR032803 [PLD-like domain]
Msa016449	locus=Superscaffold16:6203073:6205454:- len:1308	CASP9	1113.3	1082.5	1161.1	1653.8	1681.7	1703.6	0.666171	3.19e-05	-0.586037	down	1	Biological Process:regulation of apoptotic process (GO:0042981)	caspase 9	3.4.22.62	ko04115 p53 signaling pathway ko04210 Apoptosis ko04370 VEGF signaling pathway	--	--	--	IPR001315 [CARD domain]
Msa016821	locus=Superscaffold16:16271151:16285063:- len:2931	MOV10	6775	5539.2	6844.9	10430.9	11127.3	11648.8	0.57696	0.00105587	-0.793458	down	--	--	helicase MOV-10	3.6.4.13	--	Superfamily I DNA and/or RNA helicase	L	Replication, recombination and repair ;	--
Msa016933	locus=Superscaffold16:19559170:19579365:- len:1878	SLC6A6	574.7	478.2	510.5	338	340.4	336.7	1.54014	0.0231057	0.623065	up	3	Molecular Function:neurotransmitter:sodium symporter activity (GO:0005328),Biological Process:neurotransmitter transport (GO:0006836),Cellular Component:integral component of membrane (GO:0016021)	solute carrier family 6 (neurotransmitter transporter, GABA) member 6/8/11/12/13	--	--	Na+-dependent transporter, SNF family	R	General function prediction only ;	IPR000175 [Sodium:neurotransmitter symporter]
Msa017224	locus=Superscaffold16:26540727:26546885:- len:975	CD40	360.7	270.7	352.4	717.8	759.4	745.4	0.442635	0.000188536	-1.17581	down	--	--	tumor necrosis factor receptor superfamily member 5	--	ko04060 Cytokine-cytokine receptor interaction ko04514 Cell adhesion molecules (CAMs) ko04620 Toll-like receptor signaling pathway ko04672 Intestinal immune network for IgA production	--	--	--	--
Msa017286	locus=Superscaffold16:27812073:27816729:- len:1041	-	86.3	93.8	86.8	367.7	246.1	285.9	0.296654	0.0271474	-1.75314	down	--	--	--	--	--	--	--	--	--
Msa017307	locus=Superscaffold16:29134559:29138000:+ len:591	DNAJC5	323.5	302.7	305.4	523.1	525.6	585.9	0.569925	0.00040546	-0.811155	down	--	--	--	--	--	DnaJ-class molecular chaperone with C-terminal Zn finger domain	O	Posttranslational modification, protein turnover, chaperones ;	IPR001623 [DnaJ domain]
Msa017328	locus=Superscaffold16:29926139:29991579:+ len:4272	-	1085.2	768.2	1041.3	3273.2	3439.6	4116.5	0.267303	0.000665329	-1.90345	down	1	Molecular Function:carbohydrate binding (GO:0030246)	--	--	--	--	--	--	IPR000922 [D-galactoside/L-rhamnose binding SUEL lectin domain]
Msa017487	locus=Superscaffold17:3263013:3267083:- len:684	TK2	326.8	309.5	354.9	613	642.3	577.2	0.5409	0.000260057	-0.886565	down	--	--	thymidine kinase	2.7.1.21	ko00240 Pyrimidine metabolism ko00983 Drug metabolism - other enzymes ko01100 Metabolic pathways	Deoxyadenosine/deoxycytidine kinase	F	Nucleotide transport and metabolism ;	IPR031314 [Deoxynucleoside kinase domain]
Msa017525	locus=Superscaffold17:5465021:5467971:- len:924	EPCAM	239.5	204.2	215.9	423.9	333.3	290	0.62987	0.033947	-0.666874	down	--	--	epithelial cell adhesion molecule	--	--	--	--	--	IPR000716 [Thyroglobulin type-1]
Msa017743	locus=Superscaffold17:12900521:12907444:+ len:708	RAB23	191.1	181.6	190.9	293.5	335.3	302.1	0.605436	0.000734915	-0.723955	down	2	Molecular Function:GTP binding (GO:0005525),Biological Process:small GTPase mediated signal transduction (GO:0007264)	Ras-related protein Rab-23	--	--	GTPase SAR1 family domain	R	General function prediction only ;	IPR001806 [Small GTPase superfamily]
Msa018026	locus=Superscaffold17:20962409:20980365:- len:2595	TNFAIP3	679.9	657.6	719.4	1040.9	1055.9	1115.2	0.64038	0.000186013	-0.643	down	2	Molecular Function:DNA binding (GO:0003677),Molecular Function:zinc ion binding (GO:0008270)	tumor necrosis factor, alpha-induced protein 3	3.4.19.12	ko04217 Necroptosis ko04621 NOD-like receptor signaling pathway	--	--	--	IPR002653 [Zinc finger, A20-type] ; IPR003323 [OTU domain]
Msa018208	locus=Superscaffold17:29708554:29752875:+ len:3144	MMRN2	22	14.8	25.4	41.9	38.9	42.2	0.505691	0.00355485	-0.983672	down	1	Molecular Function:protein binding (GO:0005515)	--	--	--	--	--	--	IPR011489 [EMI domain]
Msa018229	locus=Superscaffold17:30936398:31121393:+ len:2676	NFKB2	681.9	672.4	696.2	1084.9	1108.8	1137.6	0.615525	1.4e-05	-0.70011	down	2	Molecular Function:DNA binding (GO:0003677),Molecular Function:protein binding (GO:0005515)	nuclear factor of kappa light polypeptide gene enhancer in B-cells 2	--	ko04010 MAPK signaling pathway	Ankyrin repeat	T	Signal transduction mechanisms ;	IPR002110 [Ankyrin repeat] ; IPR011539 [Rel homology domain (RHD), DNA-binding domain] ; IPR020683 [Ankyrin repeat-containing domain] ; IPR032397 [Rel homology dimerisation domain]
Msa018233	locus=Superscaffold17:31217371:31226065:- len:1119	AIFM2	6678.5	6884.8	6433.5	4130.4	4260.2	4208.5	1.58716	5.41e-05	0.666448	up	2	Molecular Function:oxidoreductase activity (GO:0016491),Biological Process:oxidation-reduction process (GO:0055114)	--	--	--	NADH dehydrogenase, FAD-containing subunit	C	Energy production and conversion ;	IPR023753 [FAD/NAD(P)-binding domain]
Msa018306	locus=Superscaffold18:1092640:1102960:+ len:846	-	47.3	39.2	46.3	82.2	71.7	83	0.560574	0.00145258	-0.835023	down	1	Molecular Function:protein binding (GO:0005515)	interferon receptor 2	--	ko04060 Cytokine-cytokine receptor interaction ko04217 Necroptosis ko04620 Toll-like receptor signaling pathway ko04621 NOD-like receptor signaling pathway ko05168 Herpes simplex infection	--	--	--	IPR003961 [Fibronectin type III] ; IPR015373 [Interferon/interleukin receptor domain]
Msa018390	locus=Superscaffold18:5195858:5209750:- len:2208	LSS	14094.3	16268.8	13192.1	8169.3	8671	7696.4	1.7751	0.00267786	0.827904	up	--	--	lanosterol synthase	5.4.99.7	ko00100 Steroid biosynthesis ko01100 Metabolic pathways	Squalene cyclase	I	Lipid transport and metabolism ;	IPR032696 [Squalene cyclase, C-terminal] ; IPR032697 [Squalene cyclase, N-terminal]
Msa018585	locus=Superscaffold18:13215653:13222745:- len:2022	ASMTL	16855.1	17360.3	16275.6	10501.1	11435.4	11207.8	1.52337	0.000162961	0.607265	up	2	Molecular Function:O-methyltransferase activity (GO:0008171),Molecular Function:nucleoside-triphosphate diphosphatase activity (GO:0047429)	--	--	--	DNA-binding transcriptional regulator, MarR family	K	Transcription ;	IPR001077 [O-methyltransferase, family 2] ; IPR003697 [Maf-like protein] ; IPR031725 [Acetylserotonin O-methyltransferase, dimerisation domain]
Msa018687	locus=Superscaffold18:15946568:15957052:+ len:1671	ILDR1	114.4	111	114	188.7	201.3	207.3	0.568224	0.000103937	-0.815469	down	--	--	--	--	--	--	--	--	IPR008664 [LISCH7]
Msa018705	locus=Superscaffold18:16268864:16284606:+ len:2271	APP	270.7	269.6	249.1	518.6	400.9	474.6	0.566243	0.00453152	-0.820506	down	4	Molecular Function:serine-type endopeptidase inhibitor activity (GO:0004867),Molecular Function:heparin binding (GO:0008201),Cellular Component:integral component of membrane (GO:0016021),Molecular Function:transition metal ion binding (GO:0046914)	amyloid beta A4 protein	--		--	--	--	IPR002223 [Pancreatic trypsin inhibitor Kunitz domain] ; IPR011178 [Amyloidogenic glycoprotein, copper-binding] ; IPR013803 [Amyloidogenic glycoprotein, amyloid-beta peptide] ; IPR015849 [Amyloidogenic glycoprotein, heparin-binding] ; IPR019543 [Beta-amyloid precursor protein C-terminal] ; IPR024329 [Amyloidogenic glycoprotein, E2 domain]
Msa018824	locus=Superscaffold18:19624939:19631343:- len:1257	SCRN3	3245.2	2927.4	3357.6	4763.5	5008.9	5029.2	0.643863	0.000341283	-0.635175	down	2	Biological Process:proteolysis (GO:0006508),Molecular Function:dipeptidase activity (GO:0016805)	secernin	--	--	Dipeptidase	E	Amino acid transport and metabolism ;	IPR005322 [Peptidase C69, dipeptidase A]
Msa018888	locus=Superscaffold18:21211169:21214218:- len:942	UPP2	1276.4	1263.6	1340.4	2620.6	2237	2405	0.534299	0.000577455	-0.904281	down	2	Molecular Function:catalytic activity (GO:0003824),Biological Process:nucleoside metabolic process (GO:0009116)	uridine phosphorylase	2.4.2.3	ko00240 Pyrimidine metabolism ko00983 Drug metabolism - other enzymes ko01100 Metabolic pathways	Uridine phosphorylase	F	Nucleotide transport and metabolism ;	IPR000845 [Nucleoside phosphorylase domain]
Msa019128	locus=Superscaffold18:31345712:31363875:+ len:696	itm2b	665.6	630.8	694.7	1086.5	1033.4	1018.8	0.634371	0.000158129	-0.656601	down	--	--	integral membrane protein 2B	--	--	--	--	--	IPR007084 [BRICHOS domain]
Msa019275	locus=Superscaffold19:3729329:3734637:- len:747	-	349	301.7	325.6	737.9	666.1	735.9	0.456236	0.000141934	-1.13215	down	--	--	--	--	--	--	--	--	IPR013106 [Immunoglobulin V-set domain]
Msa019297	locus=Superscaffold19:5191778:5256367:+ len:2739	enpp3	280.4	213.2	230.9	432.9	335.5	386.7	0.627218	0.0142493	-0.67296	down	4	Molecular Function:catalytic activity (GO:0003824),Molecular Function:scavenger receptor activity (GO:0005044),Biological Process:immune response (GO:0006955),Molecular Function:polysaccharide binding (GO:0030247)	--	--	ko00230 Purine metabolism ko00240 Pyrimidine metabolism ko00500 Starch and sucrose metabolism ko00740 Riboflavin metabolism ko00760 Nicotinate and nicotinamide metabolism ko00770 Pantothenate and CoA biosynthesis ko01100 Metabolic pathways	Predicted pyrophosphatase or phosphodiesterase, AlkP superfamily	R	General function prediction only ;	IPR001212 [Somatomedin B domain] ; IPR002591 [Type I phosphodiesterase/nucleotide pyrophosphatase/phosphate transferase]
Msa019360	locus=Superscaffold19:7852792:7865905:+ len:1086	-	260.4	181.5	205.4	530.4	702.8	420.4	0.391449	0.0171599	-1.3531	down	--	--	--	--	--	--	--	--	IPR003597 [Immunoglobulin C1-set] ; IPR011161 [MHC class I-like antigen recognition-like]
Msa019367	locus=Superscaffold19:8156135:8162987:- len:2202	TAP2	220.5	186.7	249.9	513.9	513.8	479.6	0.435945	0.000192554	-1.19778	down	5	Molecular Function:ATP binding (GO:0005524),Biological Process:transport (GO:0006810),Cellular Component:integral component of membrane (GO:0016021),Molecular Function:ATPase activity (GO:0016887),Biological Process:transmembrane transport (GO:0055085)	ATP-binding cassette, subfamily B (MDR/TAP), member 3	--	ko02010 ABC transporters ko04145 Phagosome ko05168 Herpes simplex infection	ABC-type multidrug transport system, ATPase and permease component	V	Defense mechanisms ;	IPR003439 [ABC transporter-like] ; IPR011527 [ABC transporter type 1, transmembrane domain]
Msa019370	locus=Superscaffold19:8171961:8175872:+ len:828	psmb10	201.6	193.9	254.5	306.6	333.8	346.8	0.658428	0.00743028	-0.602903	down	3	Molecular Function:threonine-type endopeptidase activity (GO:0004298),Cellular Component:proteasome core complex (GO:0005839),Biological Process:proteolysis involved in cellular protein catabolic process (GO:0051603)	20S proteasome subunit beta 2	3.4.25.1	ko03050 Proteasome	20S proteasome, alpha and beta subunits	O	Posttranslational modification, protein turnover, chaperones ;	IPR001353 [Proteasome, subunit alpha/beta] ; IPR024689 [Proteasome beta subunit, C-terminal]
Msa019372	locus=Superscaffold19:8182632:8191903:- len:1065	-	2696	2375.4	3084.8	5210.6	4947.2	4945.2	0.540038	0.000487657	-0.888866	down	--	--	--	--	--	--	--	--	IPR003597 [Immunoglobulin C1-set] ; IPR011161 [MHC class I-like antigen recognition-like]
Msa019374	locus=Superscaffold19:8368473:8377141:- len:1083	-	561.5	575.9	567	871	978.9	825.4	0.637087	0.0185106	-0.650437	down	--	--	major histocompatibility complex, class I	--	ko04144 Endocytosis ko04145 Phagosome ko04218 Cellular senescence ko04514 Cell adhesion molecules (CAMs) ko05168 Herpes simplex infection	--	--	--	IPR003597 [Immunoglobulin C1-set] ; IPR011161 [MHC class I-like antigen recognition-like]
Msa019376	locus=Superscaffold19:8407232:8413186:+ len:1434	TAPBP	1584.2	1500.6	1673.3	2454.7	2479.2	2367.8	0.651643	0.000147858	-0.617847	down	--	--	TAP binding protein (tapasin)	--		--	--	--	IPR003597 [Immunoglobulin C1-set] ; IPR013106 [Immunoglobulin V-set domain]
Msa019620	locus=Superscaffold19:15178435:15184468:+ len:1500	CYP51A1	12907.9	13592.8	12949.3	5130.8	5746.2	5499.2	2.40898	1.12e-05	1.26842	up	3	Molecular Function:iron ion binding (GO:0005506),Molecular Function:heme binding (GO:0020037),Biological Process:oxidation-reduction process (GO:0055114)	sterol 14-demethylase	1.14.13.70	ko00100 Steroid biosynthesis ko01100 Metabolic pathways	Cytochrome P450	QV	Secondary metabolites biosynthesis, transport and catabolism ; Defense mechanisms ;	IPR001128 [Cytochrome P450]
Msa019682	locus=Superscaffold19:17319478:17352937:- len:1371	pard6g	136.8	145.1	131	83.5	81.5	91.1	1.61226	0.000484044	0.689085	up	1	Molecular Function:protein binding (GO:0005515)	partitioning defective protein 6	--	ko04144 Endocytosis ko04530 Tight junction	--	--	--	IPR000270 [PB1 domain] ; IPR001478 [PDZ domain]
Msa019725	locus=Superscaffold19:18412186:18414365:+ len:534	RTP4	1316.5	1176.9	1382.4	2604.6	2643.3	2698.6	0.487737	3.39e-05	-1.03583	down	--	--	--	--	--	--	--	--	IPR027377 [Zinc-binding domain]
Msa019792	locus=Superscaffold19:19896776:19906336:+ len:1734	GALNT12	362.3	340.3	370.9	607.6	624.2	634.7	0.575141	2.56e-05	-0.798013	down	--	--	polypeptide N-acetylgalactosaminyltransferase	2.4.1.41	ko00512 Mucin type O-glycan biosynthesis ko01100 Metabolic pathways	Glycosyltransferase, GT2 family	G	Carbohydrate transport and metabolism ;	IPR000772 [Ricin B, lectin domain] ; IPR001173 [Glycosyltransferase 2-like]
Msa019799	locus=Superscaffold19:20279283:20284795:- len:1254	NDRG1	17068.4	17305.1	16755.8	9575.2	9728.5	9407.7	1.7808	2.2e-06	0.832527	up	--	--	protein NDRG1	--	--	Pimeloyl-ACP methyl ester carboxylesterase	HR	Coenzyme transport and metabolism ; General function prediction only ;	IPR004142 [NDRG]
Msa019930	locus=Superscaffold19:24520901:24525662:- len:1110	F11	4232.5	4106	4614.3	8348.5	8260.4	8823.2	0.509309	5.7e-05	-0.973387	down	--	--	--	--	--	Peptidoglycan-binding (PGRP) domain of peptidoglycan hydrolases	M	Cell wall/membrane/envelope biogenesis ;	IPR003609 [PAN/Apple domain]
Msa019990	locus=Superscaffold19:26377554:26379166:+ len:630	MARCKSL1	125.7	94.9	110.6	650.5	681.7	621	0.169568	1.04e-05	-2.56007	down	1	Molecular Function:calmodulin binding (GO:0005516)	MARCKS-related protein	--		--	--	--	IPR002101 [Myristoylated alanine-rich C-kinase substrate MARCKS]
Msa020075	locus=Superscaffold19:30619208:30650212:+ len:1671	EEPD1	2400.6	2569	2346	1571.9	1593.7	1608.6	1.53232	0.00528097	0.615717	up	--	--	--	--	--	DNA uptake protein ComE and related DNA-binding proteins	L	Replication, recombination and repair ;	--
Msa020097	locus=Superscaffold19:31865446:31879521:+ len:804	TMEM106B	38.2	38.6	44.8	113.5	81.9	86.3	0.431665	0.00617661	-1.21202	down	--	--	--	--	--	--	--	--	IPR009790 [Protein of unknown function DUF1356, TMEM106]
Msa020351	locus=Superscaffold20:8480567:8492614:+ len:1278	TM7SF2	2409.3	2390.2	2152.1	1405.5	1519	1493.6	1.57344	0.000706351	0.653919	up	1	Cellular Component:membrane (GO:0016020)	Delta14-sterol reductase	1.3.1.70	ko00100 Steroid biosynthesis ko01100 Metabolic pathways	Protein-S-isoprenylcysteine O-methyltransferase Ste14	O	Posttranslational modification, protein turnover, chaperones ;	IPR001171 [Ergosterol biosynthesis ERG4/ERG24]
Msa020390	locus=Superscaffold20:9941267:9976039:+ len:7086	ACACA	21921.9	23998	21120.8	14082.1	14453.5	14176.1	1.56961	0.0100337	0.650406	up	3	Molecular Function:acetyl-CoA carboxylase activity (GO:0003989),Molecular Function:ATP binding (GO:0005524),Biological Process:fatty acid biosynthetic process (GO:0006633)	--	--	ko00061 Fatty acid biosynthesis ko00620 Pyruvate metabolism ko00640 Propanoate metabolism ko01100 Metabolic pathways ko01212 Fatty acid metabolism ko04910 Insulin signaling pathway	Biotin carboxylase	I	Lipid transport and metabolism ;	IPR000022 [Carboxyl transferase] ; IPR000089 [Biotin/lipoyl attachment] ; IPR005479 [Carbamoyl-phosphate synthetase large subunit-like, ATP-binding domain] ; IPR005481 [Biotin carboxylase-like, N-terminal domain] ; IPR005482 [Biotin carboxylase, C-terminal] ; IPR013537 [Acetyl-CoA carboxylase, central domain]
Msa020439	locus=Superscaffold20:11296691:11298710:+ len:699	-	317.3	389.7	348.4	766.5	504.2	599.4	0.564355	0.026857	-0.825326	down	3	Molecular Function:calcium ion binding (GO:0005509),Cellular Component:extracellular region (GO:0005576),Biological Process:cell-matrix adhesion (GO:0007160)	--	--	--	--	--	--	IPR001299 [Ependymin]
Msa020778	locus=Superscaffold20:19111104:19124888:- len:1908	SLC7A3	1253.6	1177.1	1273.2	2351.5	2203.8	2268.9	0.54276	3.64e-05	-0.881615	down	3	Biological Process:amino acid transmembrane transport (GO:0003333),Molecular Function:amino acid transmembrane transporter activity (GO:0015171),Cellular Component:membrane (GO:0016020)	solute carrier family 7 (cationic amino acid transporter), member 3	--	--	Amino acid transporter	E	Amino acid transport and metabolism ;	IPR002293 [Amino acid/polyamine transporter I] ; IPR029485 [Cationic amino acid transporter, C-terminal]
Msa020920	locus=Superscaffold20:25868965:25873881:+ len:909	SC5D	1619.1	1738.3	1577	959.7	986.7	1067.5	1.63721	0.000387097	0.711243	up	4	Molecular Function:iron ion binding (GO:0005506),Biological Process:fatty acid biosynthetic process (GO:0006633),Molecular Function:oxidoreductase activity (GO:0016491),Biological Process:oxidation-reduction process (GO:0055114)	Delta7-sterol 5-desaturase	1.14.19.20	ko00100 Steroid biosynthesis ko01100 Metabolic pathways	Sterol desaturase/sphingolipid hydroxylase, fatty acid hydroxylase superfamily	I	Lipid transport and metabolism ;	IPR006694 [Fatty acid hydroxylase]
Msa021201	locus=Superscaffold21:1284756:1294123:- len:921	-	908.4	974.7	1006.3	1703.1	1395.7	1529.7	0.624263	0.00344728	-0.679775	down	2	Molecular Function:deoxyribonuclease II activity (GO:0004531),Biological Process:DNA metabolic process (GO:0006259)	deoxyribonuclease II	3.1.22.1	ko04142 Lysosome	--	--	--	IPR004947 [Deoxyribonuclease II]
Msa021281	locus=Superscaffold21:4596286:4612257:+ len:1560	gns	871.5	848.8	892.3	1485.9	1480.9	1400	0.598287	4.38e-05	-0.74109	down	2	Biological Process:metabolic process (GO:0008152),Molecular Function:sulfuric ester hydrolase activity (GO:0008484)	N-acetylglucosamine-6-sulfatase	3.1.6.14	ko00531 Glycosaminoglycan degradation ko01100 Metabolic pathways ko04142 Lysosome	Arylsulfatase A or related enzyme	P	Inorganic ion transport and metabolism ;	IPR000917 [Sulfatase, N-terminal]
Msa021392	locus=Superscaffold21:7987037:7992160:+ len:1761	C9	8808.3	8530.1	9369.5	12848.5	13312.1	14520.6	0.656517	0.00111208	-0.607096	down	1	Molecular Function:protein binding (GO:0005515)	complement component 9	--		--	--	--	IPR000884 [Thrombospondin type-1 (TSP1) repeat] ; IPR002172 [Low-density lipoprotein (LDL) receptor class A repeat] ; IPR020864 [Membrane attack complex component/perforin (MACPF) domain]
Msa021438	locus=Superscaffold21:10050935:10058776:- len:1368	FADS2	17048.2	19549.9	15908.8	9208.3	9578.6	9094.9	1.8832	0.0153777	0.913183	up	1	Biological Process:lipid metabolic process (GO:0006629)	acyl-CoA 6-desaturase (Delta-6 desaturase)	1.14.19.3	ko00592 alpha-Linolenic acid metabolism ko01040 Biosynthesis of unsaturated fatty acids ko01212 Fatty acid metabolism ko03320 PPAR signaling pathway	Fatty acid desaturase	I	Lipid transport and metabolism ;	IPR001199 [Cytochrome b5-like heme/steroid binding domain] ; IPR005804 [Fatty acid desaturase domain]
Msa021696	locus=Superscaffold21:16956581:17022489:- len:4317	MPO	1307.8	1135	1189.9	2153.1	2512.3	2140.3	0.533773	0.00132169	-0.905701	down	--	--	eosinophil peroxidase	1.11.1.7		Ca2+-binding protein, RTX toxin-related	Q	Secondary metabolites biosynthesis, transport and catabolism ;	IPR019791 [Haem peroxidase, animal]
Msa021929	locus=Superscaffold21:26229389:26245117:+ len:2094	C7	2646.6	2635.7	2906.1	3932.3	4161.1	4786.1	0.63577	0.00442025	-0.653423	down	1	Molecular Function:protein binding (GO:0005515)	complement component 7	--		--	--	--	IPR000436 [Sushi/SCR/CCP domain] ; IPR000884 [Thrombospondin type-1 (TSP1) repeat] ; IPR002172 [Low-density lipoprotein (LDL) receptor class A repeat] ; IPR020864 [Membrane attack complex component/perforin (MACPF) domain]
Msa021971	locus=Superscaffold21:28125240:28135424:+ len:1545	HMGCS1	18341.8	23353.8	20423.3	11461.8	12140.7	11865	1.75143	0.0240266	0.808535	up	2	Molecular Function:hydroxymethylglutaryl-CoA synthase activity (GO:0004421),Biological Process:isoprenoid biosynthetic process (GO:0008299)	hydroxymethylglutaryl-CoA synthase	2.3.3.10	ko00072 Synthesis and degradation of ketone bodies ko00280 Valine, leucine and isoleucine degradation ko00650 Butanoate metabolism ko00900 Terpenoid backbone biosynthesis ko01100 Metabolic pathways	3-hydroxy-3-methylglutaryl CoA synthase	I	Lipid transport and metabolism ;	IPR013528 [Hydroxymethylglutaryl-coenzyme A synthase, N-terminal] ; IPR013746 [Hydroxymethylglutaryl-coenzyme A synthase C-terminal domain]
Msa021973	locus=Superscaffold21:28219702:28244769:+ len:855	#N/A	223.4	181.2	191.5	435	304.6	328.1	0.558303	0.0202117	-0.84088	down	--	--	tropomyosin 2	--	ko04260 Cardiac muscle contraction ko04261 Adrenergic signaling in cardiomyocytes	Uncharacterized protein	S	Function unknown ;	IPR000533 [Tropomyosin]
Msa022094	locus=Superscaffold22:701049:717433:- len:1236	IFIT5	340.1	345	371	580.2	546.8	552.3	0.628893	0.000123564	-0.669114	down	1	Molecular Function:protein binding (GO:0005515)	--	--	--	Predicted O-linked N-acetylglucosamine transferase, SPINDLY family	O	Posttranslational modification, protein turnover, chaperones ;	IPR019734 [Tetratricopeptide repeat]
Msa022109	locus=Superscaffold22:1302817:1322179:- len:1044	ARG1	5622.3	5884.9	5888.4	10825.3	10505.5	10013.3	0.554988	5.08e-05	-0.849471	down	1	Molecular Function:metal ion binding (GO:0046872)	arginase	3.5.3.1	ko00220 Arginine biosynthesis ko00330 Arginine and proline metabolism ko01100 Metabolic pathways ko01230 Biosynthesis of amino acids	Arginase family enzyme	E	Amino acid transport and metabolism ;	IPR006035 [Ureohydrolase]
Msa022148	locus=Superscaffold22:2428977:2482850:+ len:2175	-	891.4	775.3	908.9	1965.4	1870.6	1608.9	0.47303	0.00112491	-1.08	down	1	Molecular Function:protein binding (GO:0005515)	--	--	--	--	--	--	IPR003877 [SPRY domain] ; IPR006574 [SPRY-associated]
Msa022153	locus=Superscaffold22:3489064:3494000:- len:2097	-	298.8	267.9	314.8	673.9	677.9	562	0.460602	0.00104256	-1.11841	down	1	Molecular Function:protein binding (GO:0005515)	--	--	--	--	--	--	IPR003877 [SPRY domain] ; IPR006574 [SPRY-associated]
Msa022198	locus=Superscaffold22:4989458:4993661:- len:897	-	533.9	512.8	506.5	779.1	834.6	780.1	0.648843	0.000154194	-0.624059	down	3	Molecular Function:nucleic acid binding (GO:0003676),Molecular Function:hydrolase activity (GO:0016787),Molecular Function:metal ion binding (GO:0046872)	--	--	--	Regulatory P domain of the subtilisin-like proprotein convertases and other proteases	O	Posttranslational modification, protein turnover, chaperones ;	IPR001604 [DNA/RNA non-specific endonuclease]
Msa022261	locus=Superscaffold22:6488100:6491473:- len:396	-	269.1	298	257.4	443	447.1	421.9	0.62843	0.000348648	-0.670176	down	1	Molecular Function:protein binding (GO:0005515)	--	--	--	--	--	--	IPR000008 [C2 domain]
Msa022480	locus=Superscaffold22:12973395:12983464:+ len:2652	mylk	1233.3	1220	1303.5	2398.5	2480.2	2353.1	0.519483	1.39e-05	-0.94485	down	4	Molecular Function:protein kinase activity (GO:0004672),Molecular Function:protein binding (GO:0005515),Molecular Function:ATP binding (GO:0005524),Biological Process:protein phosphorylation (GO:0006468)	myosin-light-chain kinase	2.7.11.18	ko04020 Calcium signaling pathway ko04270 Vascular smooth muscle contraction ko04371 Apelin signaling pathway ko04510 Focal adhesion ko04810 Regulation of actin cytoskeleton	Serine/threonine protein kinase	T	Signal transduction mechanisms ;	IPR000719 [Protein kinase domain] ; IPR003961 [Fibronectin type III] ; IPR013098 [Immunoglobulin I-set]
Msa022498	locus=Superscaffold22:13525781:13526597:- len:267	#N/A	641.6	606.5	658.8	1386	1327.8	1415.6	0.461786	1.6e-05	-1.1147	down	--	--	--	--	--	--	--	--	IPR016054 [Ly-6 antigen/uPA receptor-like]
Msa022608	locus=Superscaffold22:16407845:16411662:- len:1380	IRF3	2698.3	2524	2877.8	3996	4064.1	4119.5	0.665055	0.000230686	-0.588455	down	1	Molecular Function:regulatory region DNA binding (GO:0000975)	interferon regulatory factor 3	--	ko04620 Toll-like receptor signaling pathway ko04621 NOD-like receptor signaling pathway ko04622 RIG-I-like receptor signaling pathway ko04623 Cytosolic DNA-sensing pathway ko05168 Herpes simplex infection	--	--	--	IPR001346 [Interferon regulatory factor DNA-binding domain] ; IPR019471 [Interferon regulatory factor-3]
Msa022909	locus=Superscaffold22:23598384:23638709:+ len:9285	-	11210.4	10610.8	11667.9	18713.6	19075.5	19137.8	0.588283	1.97e-05	-0.765419	down	--	--	--	--	--	Tfp pilus assembly protein FimV	NW	Cell motility ; Extracellular structures ;	IPR024975 [Domain of unknown function DUF3883] ; IPR025605 [OST-HTH/LOTUS domain]
Msa022991	locus=Superscaffold22:28919053:28985247:+ len:7500	FASN	72854.4	81729.8	67788.8	41519.3	41941.6	42109.7	1.7709	0.0154334	0.824483	up	1	Biological Process:biosynthetic process (GO:0009058)	fatty acid synthase, animal type	2.3.1.85	ko00061 Fatty acid biosynthesis ko01100 Metabolic pathways ko01212 Fatty acid metabolism ko04910 Insulin signaling pathway	NADP-dependent 3-hydroxy acid dehydrogenase YdfG	C	Energy production and conversion ;	IPR001031 [Thioesterase] ; IPR009081 [Phosphopantetheine binding ACP domain] ; IPR013968 [Polyketide synthase, ketoreductase domain] ; IPR014030 [Beta-ketoacyl synthase, N-terminal] ; IPR014031 [Beta-ketoacyl synthase, C-terminal] ; IPR014043 [Acyl transferase] ; IPR020807 [Polyketide synthase, dehydratase domain] ; IPR032821 [Ketoacyl-synthetase, C-terminal extension]
Msa023413	locus=Superscaffold23:18832036:18846609:- len:1065	gnai1	207.5	181.5	212.8	337.4	349.9	340.2	0.585693	0.000166265	-0.771782	down	5	Molecular Function:GTPase activity (GO:0003924),Molecular Function:signal transducer activity (GO:0004871),Biological Process:G-protein coupled receptor signaling pathway (GO:0007186),Molecular Function:guanyl nucleotide binding (GO:0019001),Molecular Function:G-protein beta/gamma-subunit complex binding (GO:0031683)	guanine nucleotide-binding protein G(i) subunit alpha	--	ko04261 Adrenergic signaling in cardiomyocytes ko04371 Apelin signaling pathway ko04540 Gap junction ko04914 Progesterone-mediated oocyte maturation ko04916 Melanogenesis	--	--	--	IPR001019 [Guanine nucleotide binding protein (G-protein), alpha subunit]
Msa023471	locus=Superscaffold23:20925270:20945316:- len:687	CD9	133.6	106.2	121	297	236.7	254.9	0.45752	0.00187224	-1.12809	down	1	Cellular Component:integral component of membrane (GO:0016021)	CD9 antigen	--		--	--	--	IPR018499 [Tetraspanin/Peripherin]
Msa023479	locus=Superscaffold23:21232289:21237774:+ len:744	bcl2l14	154	112.7	139.1	259.8	298	282.1	0.483153	0.000908015	-1.04945	down	--	--	--	--	--	--	--	--	--
Msa023484	locus=Superscaffold23:21333209:21345118:- len:1563	GNS	869	784.9	874.4	1321.6	1271.1	1204.5	0.665833	0.000690034	-0.586768	down	2	Biological Process:metabolic process (GO:0008152),Molecular Function:sulfuric ester hydrolase activity (GO:0008484)	N-acetylglucosamine-6-sulfatase	3.1.6.14	ko00531 Glycosaminoglycan degradation ko01100 Metabolic pathways ko04142 Lysosome	Arylsulfatase A or related enzyme	P	Inorganic ion transport and metabolism ;	IPR000917 [Sulfatase, N-terminal]
Msa023515	locus=Superscaffold23:23535316:23543269:- len:654	-	647.8	618.9	666.7	1383.8	1478.6	1392.5	0.454394	2.03e-05	-1.13799	down	1	Cellular Component:integral component of membrane (GO:0016021)	tetraspanin-7	--		--	--	--	IPR018499 [Tetraspanin/Peripherin]
Msa023539	locus=Superscaffold23:24281033:24292268:- len:798	-	2172.7	2044.8	2216.2	4668.7	4083.3	4243	0.49509	0.000275634	-1.01424	down	1	Cellular Component:integral component of membrane (GO:0016021)	CD63 antigen	--	ko04142 Lysosome	--	--	--	IPR018499 [Tetraspanin/Peripherin]
Msa023867	locus=unanchor145:98361:101966:- len:2082	-	1087.1	1074.4	1190.2	2465.6	2391.9	1993.5	0.489228	0.00151784	-1.03142	down	1	Molecular Function:protein binding (GO:0005515)	--	--	--	--	--	--	IPR003877 [SPRY domain] ; IPR006574 [SPRY-associated]
