# Supplementary material for: Integrated transcriptomic and proteomic analyses reveal the mechanism of easy acceptance of artificial pelleted diets during food habit domestication in Largemouth bass (Micropterus salmoides)
Source: Sci Rep. 2023 Oct 27;13:18461. doi: 10.1038/s41598-023-45645-8 (PMC10611700; doi:10.1038/s41598-023-45645-8)
Supplement: Supplementary file 8 — Supplementary Table S8. [file 41598_2023_45645_MOESM8_ESM.xls]

## Sheet: Table S8
Table S8 KEGG analysis of DEPs
MapID	MapTitle	Pvalue	AdjustedPv	x	y	n	N	EnrichDirect	GeneIDs	Description
map00100	Steroid biosynthesis	5.07621e-14	4.36554e-12	11	16	80	2571	Over	Msa018390 Msa014814 Msa019620 Msa013682 Msa010533 Msa012724 Msa004758 Msa011453 Msa020351 Msa020920 Msa004301	locus=Superscaffold18:5195858:5209750:- len:2208,locus=Superscaffold14:15255389:15268733:+ len:1368,locus=Superscaffold19:15178435:15184468:+ len:1500,locus=Superscaffold13:12215999:12220343:- len:1038,locus=Superscaffold10:10539135:10546891:- len:1551,locus=Superscaffold12:14429900:14433368:- len:1038,locus=Superscaffold5:6527191:6537783:+ len:1485,locus=Superscaffold11:6820882:6828295:+ len:171…
map04216	Ferroptosis	0.000201507	0.00866478	6	29	80	2571	Over	Msa011098 Msa001965 Msa005213 Msa001788 Msa007923 Msa007846	locus=Superscaffold10:29320556:29335279:- len:3222,locus=Superscaffold2:24329926:24342035:+ len:1974,locus=Superscaffold5:24816137:24819462:+ len:534,locus=Superscaffold2:18832373:18834578:- len:843,locus=Superscaffold7:32044433:32046468:+ len:531,locus=Superscaffold7:30385844:30387591:- len:819
map00061	Fatty acid biosynthesis	0.000355991	0.0102051	4	12	80	2571	Over	Msa022991 Msa020390 Msa001965 Msa005970	locus=Superscaffold22:28919053:28985247:+ len:7500,locus=Superscaffold20:9941267:9976039:+ len:7086,locus=Superscaffold2:24329926:24342035:+ len:1974,locus=Superscaffold6:14969643:14983804:- len:2034
map04142	Lysosome	0.000958631	0.0206106	9	84	80	2571	Over	Msa003836 Msa005875 Msa021201 Msa021281 Msa000972 Msa023539 Msa012349 Msa023484 Msa011382	locus=Superscaffold4:15113197:15119427:+ len:912,locus=Superscaffold6:11365941:11370589:+ len:1011,locus=Superscaffold21:1284756:1294123:- len:921,locus=Superscaffold21:4596286:4612257:+ len:1560,locus=Superscaffold1:48150105:48156551:+ len:1236,locus=Superscaffold23:24281033:24292268:- len:798,locus=Superscaffold11:32266728:32281910:+ len:1014,locus=Superscaffold23:21333209:21345118:- len:1563,l…
map01100	Metabolic pathways	0.00165882	0.0285316	37	766	80	2571	Over	Msa022991 Msa020390 Msa011410 Msa021971 Msa018390 Msa014814 Msa001965 Msa022109 Msa005970 Msa004469 Msa019620 Msa013682 Msa010533 Msa012724 Msa004758 Msa011902 Msa005625 Msa014229 Msa011797 Msa011453 Msa003507 Msa018888 Msa001788 Msa021281 Msa000972 Msa017487 Msa015483 Msa015546 Msa023484 Msa020351 Msa020920 Msa016031 Msa007846 Msa001919 Msa004301 Msa019792 Msa019297	locus=Superscaffold22:28919053:28985247:+ len:7500,locus=Superscaffold20:9941267:9976039:+ len:7086,locus=Superscaffold11:5293431:5301991:+ len:1584,locus=Superscaffold21:28125240:28135424:+ len:1545,locus=Superscaffold18:5195858:5209750:- len:2208,locus=Superscaffold14:15255389:15268733:+ len:1368,locus=Superscaffold2:24329926:24342035:+ len:1974,locus=Superscaffold22:1302817:1322179:- len:1044,…
map03320	PPAR signaling pathway	0.00291243	0.0417448	6	47	80	2571	Over	Msa021438 Msa001965 Msa005970 Msa004469 Msa003146 Msa010754	locus=Superscaffold21:10050935:10058776:- len:1368,locus=Superscaffold2:24329926:24342035:+ len:1974,locus=Superscaffold6:14969643:14983804:- len:2034,locus=Superscaffold4:32157441:32162010:+ len:1875,locus=Superscaffold3:30026998:30035678:+ len:1500,locus=Superscaffold10:16510576:16518129:+ len:1551
map01212	Fatty acid metabolism	0.00645734	0.0793331	5	39	80	2571	Over	Msa022991 Msa020390 Msa021438 Msa001965 Msa005970	locus=Superscaffold22:28919053:28985247:+ len:7500,locus=Superscaffold20:9941267:9976039:+ len:7086,locus=Superscaffold21:10050935:10058776:- len:1368,locus=Superscaffold2:24329926:24342035:+ len:1974,locus=Superscaffold6:14969643:14983804:- len:2034
map00900	Terpenoid backbone biosynthesis	0.0100767	0.108324	3	15	80	2571	Over	Msa021971 Msa011902 Msa005625	locus=Superscaffold21:28125240:28135424:+ len:1545,locus=Superscaffold11:20442503:20446880:+ len:1077,locus=Superscaffold6:648957:669248:+ len:2658
map00565	Ether lipid metabolism	0.025764	0.217102	3	21	80	2571	Over	Msa015483 Msa016031 Msa001919	locus=Superscaffold15:6532456:6536429:+ len:513,locus=Superscaffold15:20746919:20750147:+ len:1332,locus=Superscaffold2:22483403:22497201:+ len:1656
map00983	Drug metabolism - other enzymes	0.0291769	0.217102	3	22	80	2571	Over	Msa011797 Msa018888 Msa017487	locus=Superscaffold11:18231283:18235460:+ len:936,locus=Superscaffold18:21211169:21214218:- len:942,locus=Superscaffold17:3263013:3267083:- len:684
map00740	Riboflavin metabolism	0.0298713	0.217102	2	9	80	2571	Over	Msa000972 Msa019297	locus=Superscaffold1:48150105:48156551:+ len:1236,locus=Superscaffold19:5191778:5256367:+ len:2739
map04920	Adipocytokine signaling pathway	0.0312958	0.217102	4	39	80	2571	Over	Msa001965 Msa005970 Msa004469 Msa003839	locus=Superscaffold2:24329926:24342035:+ len:1974,locus=Superscaffold6:14969643:14983804:- len:2034,locus=Superscaffold4:32157441:32162010:+ len:1875,locus=Superscaffold4:15161847:15165434:- len:1134
map00860	Porphyrin and chlorophyll metabolism	0.0328177	0.217102	3	23	80	2571	Over	Msa011098 Msa001788 Msa007846	locus=Superscaffold10:29320556:29335279:- len:3222,locus=Superscaffold2:18832373:18834578:- len:843,locus=Superscaffold7:30385844:30387591:- len:819
map00592	alpha-Linolenic acid metabolism	0.0365957	0.224802	2	10	80	2571	Over	Msa021438 Msa015483	locus=Superscaffold21:10050935:10058776:- len:1368,locus=Superscaffold15:6532456:6536429:+ len:513
map04620	Toll-like receptor signaling pathway	0.0397177	0.227715	4	42	80	2571	Over	Msa022608 Msa017224 Msa015070 Msa018306	locus=Superscaffold22:16407845:16411662:- len:1380,locus=Superscaffold16:26540727:26546885:- len:975,locus=Superscaffold14:23014835:23018044:- len:1944,locus=Superscaffold18:1092640:1102960:+ len:846
map00531	Glycosaminoglycan degradation	0.0438397	0.235638	2	11	80	2571	Over	Msa021281 Msa023484	locus=Superscaffold21:4596286:4612257:+ len:1560,locus=Superscaffold23:21333209:21345118:- len:1563
map05168	Herpes simplex infection	0.0512482	0.246368	6	87	80	2571	Over	Msa022608 Msa006807 Msa012819 Msa019374 Msa019367 Msa018306	locus=Superscaffold22:16407845:16411662:- len:1380,locus=Superscaffold7:34416:58885:- len:1719,locus=Superscaffold12:16448172:16453359:+ len:849,locus=Superscaffold19:8368473:8377141:- len:1083,locus=Superscaffold19:8156135:8162987:- len:2202,locus=Superscaffold18:1092640:1102960:+ len:846
map04060	Cytokine-cytokine receptor interaction	0.0515653	0.246368	2	12	80	2571	Over	Msa017224 Msa018306	locus=Superscaffold16:26540727:26546885:- len:975,locus=Superscaffold18:1092640:1102960:+ len:846
map04622	RIG-I-like receptor signaling pathway	0.0593182	0.268493	3	29	80	2571	Over	Msa007212 Msa022608 Msa012572	locus=Superscaffold7:13603388:13606745:- len:2079,locus=Superscaffold22:16407845:16411662:- len:1380,locus=Superscaffold12:9950874:9959217:+ len:1224
map04621	NOD-like receptor signaling pathway	0.0779786	0.335308	5	74	80	2571	Over	Msa003507 Msa022608 Msa018026 Msa012572 Msa018306	locus=Superscaffold4:4445162:4458221:- len:1494,locus=Superscaffold22:16407845:16411662:- len:1380,locus=Superscaffold17:20962409:20980365:- len:2595,locus=Superscaffold12:9950874:9959217:+ len:1224,locus=Superscaffold18:1092640:1102960:+ len:846
map04217	Necroptosis	0.089084	0.344755	5	77	80	2571	Over	Msa001963 Msa005213 Msa007923 Msa018026 Msa018306	locus=Superscaffold2:24280092:24282373:- len:900,locus=Superscaffold5:24816137:24819462:+ len:534,locus=Superscaffold7:32044433:32046468:+ len:531,locus=Superscaffold17:20962409:20980365:- len:2595,locus=Superscaffold18:1092640:1102960:+ len:846
map00620	Pyruvate metabolism	0.0931946	0.344755	3	35	80	2571	Over	Msa020390 Msa004469 Msa014229	locus=Superscaffold20:9941267:9976039:+ len:7086,locus=Superscaffold4:32157441:32162010:+ len:1875,locus=Superscaffold13:25918419:25933676:+ len:1947
map00240	Pyrimidine metabolism	0.094373	0.344755	4	56	80	2571	Over	Msa011797 Msa018888 Msa017487 Msa019297	locus=Superscaffold11:18231283:18235460:+ len:936,locus=Superscaffold18:21211169:21214218:- len:942,locus=Superscaffold17:3263013:3267083:- len:684,locus=Superscaffold19:5191778:5256367:+ len:2739
map00650	Butanoate metabolism	0.0962107	0.344755	2	17	80	2571	Over	Msa021971 Msa005989	locus=Superscaffold21:28125240:28135424:+ len:1545,locus=Superscaffold6:16201947:16240757:- len:2031
map00220	Arginine biosynthesis	0.106125	0.365069	2	18	80	2571	Over	Msa022109 Msa015546	locus=Superscaffold22:1302817:1322179:- len:1044,locus=Superscaffold15:8302688:8309464:+ len:1050
map00430	Taurine and hypotaurine metabolism	0.118842	0.389195	1	4	80	2571	Over	Msa011410	locus=Superscaffold11:5293431:5301991:+ len:1584
map00760	Nicotinate and nicotinamide metabolism	0.126715	0.389195	2	20	80	2571	Over	Msa003507 Msa019297	locus=Superscaffold4:4445162:4458221:- len:1494,locus=Superscaffold19:5191778:5256367:+ len:2739
map04623	Cytosolic DNA-sensing pathway	0.126715	0.389195	2	20	80	2571	Over	Msa022608 Msa012572	locus=Superscaffold22:16407845:16411662:- len:1380,locus=Superscaffold12:9950874:9959217:+ len:1224
map04540	Gap junction	0.140506	0.405872	3	42	80	2571	Over	Msa023413 Msa010744 Msa004299	locus=Superscaffold23:18832036:18846609:- len:1065,locus=Superscaffold10:16283787:16324377:- len:1209,locus=Superscaffold4:26091030:26113808:- len:1671
map00603	Glycosphingolipid biosynthesis - globo and isoglobo series	0.146303	0.405872	1	5	80	2571	Over	Msa011382	locus=Superscaffold11:2691591:2708089:+ len:1314
map04672	Intestinal immune network for IgA production	0.146303	0.405872	1	5	80	2571	Over	Msa017224	locus=Superscaffold16:26540727:26546885:- len:975
map04145	Phagosome	0.185231	0.468526	5	84	80	2571	Over	Msa005875 Msa012349 Msa019374 Msa019367 Msa009445	locus=Superscaffold6:11365941:11370589:+ len:1011,locus=Superscaffold11:32266728:32281910:+ len:1014,locus=Superscaffold19:8368473:8377141:- len:1083,locus=Superscaffold19:8156135:8162987:- len:2202,locus=Superscaffold9:10300380:10302736:+ len:567
map04261	Adrenergic signaling in cardiomyocytes	0.194177	0.474706	3	49	80	2571	Over	Msa023413 Msa021973 Msa010744	locus=Superscaffold23:18832036:18846609:- len:1065,locus=Superscaffold21:28219702:28244769:+ len:855,locus=Superscaffold10:16283787:16324377:- len:1209
map00072	Synthesis and degradation of ketone bodies	0.198714	0.474706	1	7	80	2571	Over	Msa021971	locus=Superscaffold21:28125240:28135424:+ len:1545
map04080	Neuroactive ligand-receptor interaction	0.223715	0.514884	1	8	80	2571	Over	Msa011684	locus=Superscaffold11:16127525:16131881:+ len:1503
map00640	Propanoate metabolism	0.227507	0.514884	2	29	80	2571	Over	Msa020390 Msa014229	locus=Superscaffold20:9941267:9976039:+ len:7086,locus=Superscaffold13:25918419:25933676:+ len:1947
map04371	Apelin signaling pathway	0.260543	0.530521	3	57	80	2571	Over	Msa023413 Msa022480 Msa010744	locus=Superscaffold23:18832036:18846609:- len:1065,locus=Superscaffold22:12973395:12983464:+ len:2652,locus=Superscaffold10:16283787:16324377:- len:1209
map04514	Cell adhesion molecules (CAMs)	0.262524	0.530521	2	32	80	2571	Over	Msa019374 Msa017224	locus=Superscaffold19:8368473:8377141:- len:1083,locus=Superscaffold16:26540727:26546885:- len:975
map04916	Melanogenesis	0.262524	0.530521	2	32	80	2571	Over	Msa023413 Msa010744	locus=Superscaffold23:18832036:18846609:- len:1065,locus=Superscaffold10:16283787:16324377:- len:1209
map00512	Mucin type O-glycan biosynthesis	0.271429	0.530521	1	10	80	2571	Over	Msa019792	locus=Superscaffold19:19896776:19906336:+ len:1734
map00770	Pantothenate and CoA biosynthesis	0.271429	0.530521	1	10	80	2571	Over	Msa019297	locus=Superscaffold19:5191778:5256367:+ len:2739
map04210	Apoptosis	0.304766	0.574901	4	78	80	2571	Over	Msa003836 Msa005875 Msa016449 Msa012349	locus=Superscaffold4:15113197:15119427:+ len:912,locus=Superscaffold6:11365941:11370589:+ len:1011,locus=Superscaffold16:6203073:6205454:- len:1308,locus=Superscaffold11:32266728:32281910:+ len:1014
map00591	Linoleic acid metabolism	0.316245	0.574901	1	12	80	2571	Over	Msa015483	locus=Superscaffold15:6532456:6536429:+ len:513
map01040	Biosynthesis of unsaturated fatty acids	0.316245	0.574901	1	12	80	2571	Over	Msa021438	locus=Superscaffold21:10050935:10058776:- len:1368
map00330	Arginine and proline metabolism	0.320875	0.574901	2	37	80	2571	Over	Msa022109 Msa015546	locus=Superscaffold22:1302817:1322179:- len:1044,locus=Superscaffold15:8302688:8309464:+ len:1050
map00071	Fatty acid degradation	0.332448	0.583481	2	38	80	2571	Over	Msa001965 Msa005970	locus=Superscaffold2:24329926:24342035:+ len:1974,locus=Superscaffold6:14969643:14983804:- len:2034
map04370	VEGF signaling pathway	0.355428	0.592633	2	40	80	2571	Over	Msa016449 Msa004299	locus=Superscaffold16:6203073:6205454:- len:1308,locus=Superscaffold4:26091030:26113808:- len:1671
map04910	Insulin signaling pathway	0.356417	0.592633	4	89	80	2571	Over	Msa022991 Msa020390 Msa004469 Msa007537	locus=Superscaffold22:28919053:28985247:+ len:7500,locus=Superscaffold20:9941267:9976039:+ len:7086,locus=Superscaffold4:32157441:32162010:+ len:1875,locus=Superscaffold7:21428231:21445328:+ len:3609
map00140	Steroid hormone biosynthesis	0.358336	0.592633	1	14	80	2571	Over	Msa013682	locus=Superscaffold13:12215999:12220343:- len:1038
map04912	GnRH signaling pathway	0.378134	0.602655	2	42	80	2571	Over	Msa010744 Msa004299	locus=Superscaffold10:16283787:16324377:- len:1209,locus=Superscaffold4:26091030:26113808:- len:1671
map04330	Notch signaling pathway	0.378412	0.602655	1	15	80	2571	Over	Msa008112	locus=Superscaffold8:400001:423502:+ len:2337
map02010	ABC transporters	0.397867	0.611009	1	16	80	2571	Over	Msa019367	locus=Superscaffold19:8156135:8162987:- len:2202
map04136	Autophagy - other	0.397867	0.611009	1	16	80	2571	Over	Msa001042	locus=Superscaffold1:50292563:50298746:- len:948
map04020	Calcium signaling pathway	0.429204	0.642994	3	59	80	2571	Over	Msa001963 Msa022480 Msa010744	locus=Superscaffold2:24280092:24282373:- len:900,locus=Superscaffold22:12973395:12983464:+ len:2652,locus=Superscaffold10:16283787:16324377:- len:1209
map04115	p53 signaling pathway	0.469852	0.684869	1	20	80	2571	Over	Msa016449	locus=Superscaffold16:6203073:6205454:- len:1308
map00600	Sphingolipid metabolism	0.502588	0.720377	1	22	80	2571	Over	Msa001919	locus=Superscaffold2:22483403:22497201:+ len:1656
map00500	Starch and sucrose metabolism	0.518199	0.724654	1	23	80	2571	Over	Msa019297	locus=Superscaffold19:5191778:5256367:+ len:2739
map00590	Arachidonic acid metabolism	0.547985	0.748043	1	25	80	2571	Over	Msa015483	locus=Superscaffold15:6532456:6536429:+ len:513
map00280	Valine, leucine and isoleucine degradation	0.6531	0.857408	2	46	80	2571	Over	Msa021971 Msa005989	locus=Superscaffold21:28125240:28135424:+ len:1545,locus=Superscaffold6:16201947:16240757:- len:2031
map00564	Glycerophospholipid metabolism	0.660318	0.857408	2	48	80	2571	Over	Msa015483 Msa016031	locus=Superscaffold15:6532456:6536429:+ len:513,locus=Superscaffold15:20746919:20750147:+ len:1332
map05132	Salmonella infection	0.667981	0.857408	2	50	80	2571	Over	Msa015454 Msa015070	locus=Superscaffold15:5650108:5697370:- len:1929,locus=Superscaffold14:23014835:23018044:- len:1944
map04270	Vascular smooth muscle contraction	0.684322	0.865466	2	54	80	2571	Over	Msa022480 Msa010744	locus=Superscaffold22:12973395:12983464:+ len:2652,locus=Superscaffold10:16283787:16324377:- len:1209
map00010	Glycolysis / Gluconeogenesis	0.710385	0.874006	2	60	80	2571	Over	Msa004469 Msa014229	locus=Superscaffold4:32157441:32162010:+ len:1875,locus=Superscaffold13:25918419:25933676:+ len:1947
map00561	Glycerolipid metabolism	1	1	1	32	80	2571	Over	Msa010754	locus=Superscaffold10:16510576:16518129:+ len:1551
