# Supplementary material for: Integrated transcriptomic and proteomic analyses reveal the mechanism of easy acceptance of artificial pelleted diets during food habit domestication in Largemouth bass (Micropterus salmoides)
Source: Sci Rep. 2023 Oct 27;13:18461. doi: 10.1038/s41598-023-45645-8 (PMC10611700; doi:10.1038/s41598-023-45645-8)
Supplement: Supplementary file 9 — Supplementary Table S9. [file 41598_2023_45645_MOESM9_ESM.xls]

## Sheet: Table S9
Table S9 GO and KEGG analysis of 152 co-DEGs-DEPs
Gene_id	Tran_id	Prot_id	Gene	GO_fun	kegg	Protein(log2fc)	Protein(pval)	Tran(log2fc)	Tran(pval)
Msa005858	Msa005858	Msa005858	CCL19	immune response	-	-1.23929	0.0106754	-4.55185	1.32e-05
Msa016449	Msa016449	Msa016449	CASP9	regulation of apoptotic process	Apoptosis(map04210)	-0.586037	3.19e-05	-1.33369	0.000127014
Msa003194	Msa003194	Msa003194	#N/A	-	-	-1.40054	0.000114559	-5.09573	0.00461447
Msa013444	Msa013444	Msa013444	#N/A	-	-	0.811148	0.00842482	1.31095	7.47e-10
Msa001042	Msa001042	Msa001042	ATG3	-	Autophagy - other(map04136)	-0.694613	0.00174168	-2.26296	3.11e-34
Msa019275	Msa019275	Msa019275	-	-	-	-1.13215	0.000141934	-2.47188	9.29e-13
Msa013556	Msa013556	Msa013556	-	-	-	-0.692466	0.00543954	-1.61691	9.71e-08
Msa001788	Msa001788	Msa001788	hmox	oxidoreductase activity, acting on paired donors, with incorporation or reduction of molecular oxygen	Ferroptosis(map04216)	-1.09314	0.0225295	-5.75842	1.7e-62
Msa003230	Msa003230	Msa003230	urgcp	protein binding	-	-0.935312	0.000173911	-3.9537	2.64e-30
Msa011698	Msa011698	Msa011698	-	-	-	-1.59084	6.15e-06	-4.29561	3.45e-23
Msa006551	Msa006551	Msa006551	NPC1L1	integral component of membrane	-	0.62936	0.000122783	1.62946	6.35e-06
Msa022198	Msa022198	Msa022198	-	hydrolase activity	-	-0.624059	0.000154194	-1.81182	2.06e-06
Msa020390	Msa020390	Msa020390	ACACA	lipid biosynthetic process	Fatty acid biosynthesis(map00061)	0.650406	0.0100337	5.01355	3.94e-46
Msa001919	Msa001919	Msa001919	UGT8	metabolic process	Metabolic pathways(map01100)	0.75881	0.00234665	1.93478	5.28e-11
Msa023484	Msa023484	Msa023484	GNS	hydrolase activity	Lysosome(map04142)	-0.586768	0.000690034	-1.07341	7.02e-06
Msa014814	Msa014814	Msa014814	FDFT1	catalytic activity	Steroid biosynthesis(map00100)	0.97878	2.04e-05	4.46808	1e-08
Msa015832	Msa015832	Msa015832	GNLY	lipid metabolic process	-	-0.613917	0.00628331	-1.83635	1.11e-06
Msa011371	Msa011371	Msa011371	-	-	-	-0.820867	0.0136571	-3.32962	9.42e-15
Msa001773	Msa001773	Msa001773	ORM1	-	-	-0.841528	0.00135093	-2.41267	1.06e-06
Msa015970	Msa015970	Msa015970	C14orf1	integral component of membrane	-	0.731572	0.00242062	3.77619	1.88e-05
Msa013136	Msa013136	Msa013136	ANG	-	-	0.765022	0.000370069	2.00779	1.03e-33
Msa019930	Msa019930	Msa019930	F11	-	-	-0.973387	5.7e-05	-1.96617	6.44e-31
Msa011797	Msa011797	Msa011797	UPP1	catalytic activity	Metabolic pathways(map01100)	-0.738595	3.95e-05	-1.18577	0.000194172
Msa010723	Msa010723	Msa010723	SELP	-	-	-0.645495	0.00246534	-1.60707	7.95e-07
Msa016821	Msa016821	Msa016821	MOV10	-	-	-0.793458	0.00105587	-2.0785	1.2e-07
Msa022109	Msa022109	Msa022109	ARG1	metal ion binding	Metabolic pathways(map01100)	-0.849471	5.08e-05	-1.39558	0.000169882
Msa008754	Msa008754	Msa008754	HERC5	catalytic activity	-	-0.969337	3.2e-05	-3.25064	2.32e-18
Msa003195	Msa003195	Msa003195	#N/A	-	-	-1.47626	0.00107879	-5.76881	1.89e-05
Msa011270	Msa011270	Msa011270	-	-	-	-0.740327	0.00120864	-1.61683	3.4e-07
Msa000243	Msa000243	Msa000243	-	-	-	-0.847263	5.61e-05	-1.86859	2.59e-14
Msa013480	Msa013480	Msa013480	#N/A	-	-	-0.671769	0.000110536	-1.60565	1.7e-08
Msa011231	Msa011231	Msa011231	-	-	-	-0.686448	0.000130845	-2.4636	1.01e-14
Msa007537	Msa007537	Msa007537	srebf1	protein binding	Insulin signaling pathway(map04910)	0.610734	0.00201967	1.8808	2.15e-09
Msa005875	Msa005875	Msa005875	CTSL	peptidase activity, acting on L-amino acid peptides	Lysosome(map04142)	-0.736292	0.0011794	-1.30857	7.36e-07
Msa004272	Msa004272	Msa004272	ZNFX1	-	-	-0.620916	0.00030639	-3.94627	1.7e-31
Msa011734	Msa011734	Msa011734	AIF1	-	-	-0.630686	0.00690133	-1.89602	3.87e-09
Msa018585	Msa018585	Msa018585	ASMTL	hydrolase activity	-	0.607265	0.000162961	1.8603	1.26e-15
Msa012572	Msa012572	Msa012572	TMEM173	immune response	RIG-I-like receptor signaling pathway(map04622)	-1.0379	0.000400641	-3.96479	3.04e-05
Msa016933	Msa016933	Msa016933	SLC6A6	neurotransmitter transport	-	0.623065	0.0231057	1.95905	2.53e-10
Msa009260	Msa009260	Msa009260	-	transition metal ion binding	-	-0.831133	0.0141094	-2.92688	0.00567911
Msa000878	Msa000878	Msa000878	CDADC1	transition metal ion binding	-	-0.948001	7.78e-05	-2.08912	2.6e-09
Msa012739	Msa012739	Msa012739	-	-	-	-0.726791	0.027799	-5.83953	0.00115437
Msa010988	Msa010988	Msa010988	-	-	-	-0.928728	0.0015079	-1.85246	1.41e-07
Msa010122	Msa010122	Msa010122	-	catalytic activity	-	-0.665553	0.00125195	-3.35293	2.82e-19
Msa004702	Msa004702	Msa004702	-	peptidase activity, acting on L-amino acid peptides	-	-0.677974	0.000236298	-1.5097	6.38e-06
Msa011184	Msa011184	Msa011184	IGFBP1	extracellular region	-	-1.37669	0.00346794	-2.17616	3.77e-09
Msa004758	Msa004758	Msa004758	DHCR7	membrane	Steroid biosynthesis(map00100)	0.734183	0.000185712	5.04114	4.02e-44
Msa022909	Msa022909	Msa022909	-	-	-	-0.765419	1.97e-05	-3.11756	1.27e-17
Msa012349	Msa012349	Msa012349	CTSS	peptidase activity, acting on L-amino acid peptides	Lysosome(map04142)	-0.667952	0.000639636	-1.62515	0.00459204
Msa004469	Msa004469	Msa004469	PCK1	small molecule biosynthetic process	Metabolic pathways(map01100)	-0.749208	0.0207143	-2.57882	0.00111286
Msa018233	Msa018233	Msa018233	AIFM2	catalytic activity	-	0.666448	5.41e-05	3.79107	1.03e-57
Msa007212	Msa007212	Msa007212	DHX58	hydrolase activity	RIG-I-like receptor signaling pathway(map04622)	-0.882613	0.000115974	-3.14068	3.93e-18
Msa013682	Msa013682	Msa013682	HSD17B7	-	Steroid biosynthesis(map00100)	0.659192	0.000272414	4.62377	1.8e-24
Msa022498	Msa022498	Msa022498	#N/A	-	-	-1.1147	1.6e-05	-4.17361	1.85e-29
Msa018306	Msa018306	Msa018306	-	protein binding	Toll-like receptor signaling pathway(map04620)	-0.835023	0.00145258	-2.17312	1.22e-06
Msa012096	Msa012096	Msa012096	APOE	extracellular region	-	-0.922158	0.000619882	-2.68723	1.49e-16
Msa010989	Msa010989	Msa010989	-	-	-	-1.05356	0.000371757	-1.51134	1.28e-05
Msa015849	Msa015849	Msa015849	RSAD2	catalytic activity	-	-1.08514	0.000529868	-4.51764	2.08e-20
Msa021438	Msa021438	Msa021438	FADS2	lipid metabolic process	PPAR signaling pathway(map03320)	0.913183	0.0153777	3.16287	1.56e-28
Msa012447	Msa012447	Msa012447	SPINK1	protein binding	-	-1.63762	3.86e-06	-3.84411	1.25e-26
Msa012724	Msa012724	Msa012724	NSDHL	lipid biosynthetic process	Steroid biosynthesis(map00100)	0.634267	0.00592325	3.96278	5.73e-21
Msa011098	Msa011098	Msa011098	CP	transition metal ion binding	Ferroptosis(map04216)	-0.637482	0.000589504	-1.10476	7.96e-08
Msa003043	Msa003043	Msa003043	-	protein binding	-	-1.15029	9.96e-06	-4.56183	2.29e-24
Msa010895	Msa010895	Msa010895	RTP3	-	-	-0.7369	0.002185	-2.14231	1.46e-05
Msa014229	Msa014229	Msa014229	acss2	catalytic activity	Metabolic pathways(map01100)	0.740663	0.000585467	2.56591	1.49e-12
Msa022094	Msa022094	Msa022094	IFIT5	protein binding	-	-0.669114	0.000123564	-3.7286	1.39e-12
Msa004477	Msa004477	Msa004477	TOMM34	protein binding	-	-0.841881	1.55e-05	-1.0672	0.00379813
Msa010896	Msa010896	Msa010896	RTP3	-	-	-0.768068	0.00486742	-4.03578	1.06e-18
Msa020075	Msa020075	Msa020075	EEPD1	-	-	0.615717	0.00528097	1.44408	4.09e-09
Msa017307	Msa017307	Msa017307	DNAJC5	-	-	-0.811155	0.00040546	-1.1882	5.83e-05
Msa011133	Msa011133	Msa011133	CFH	-	-	-0.887378	0.0306023	-4.74928	4.09e-06
Msa001965	Msa001965	Msa001965	ACSL1	catalytic activity	Ferroptosis(map04216)	1.02213	0.0108741	4.47416	1.18e-87
Msa021392	Msa021392	Msa021392	C9	protein binding	-	-0.607096	0.00111208	-1.84006	1.72e-16
Msa007586	Msa007586	Msa007586	-	-	-	-0.860366	0.00401315	-3.4146	8.58e-06
Msa015476	Msa015476	Msa015476	-	catalytic activity	-	-0.664793	0.0455684	-3.05687	1.03e-09
Msa006807	Msa006807	Msa006807	CFP	-	Herpes simplex infection(map05168)	-0.747543	0.00314071	-3.53716	9.39e-24
Msa007081	Msa007081	Msa007081	APOL4	extracellular region	-	-0.962497	0.00050278	-1.5295	5.1e-09
Msa002998	Msa002998	Msa002998	-	-	-	-1.11438	3.09e-05	-2.54515	3.7e-10
Msa019367	Msa019367	Msa019367	TAP2	hydrolase activity	Herpes simplex infection(map05168)	-1.19778	0.000192554	-2.23761	1.55e-06
Msa010155	Msa010155	Msa010155	CETP	lipid binding	-	-0.596692	0.000140195	-1.39607	5.99e-13
Msa008902	Msa008902	Msa008902	TBRG1	peptidase activity, acting on L-amino acid peptides	-	0.682976	0.00121213	2.66486	4.36e-18
Msa019799	Msa019799	Msa019799	NDRG1	-	-	0.832527	2.2e-06	2.89473	1.12e-13
Msa019725	Msa019725	Msa019725	RTP4	-	-	-1.03583	3.39e-05	-2.88703	2.02e-09
Msa011453	Msa011453	Msa011453	SQLE	oxidoreductase activity, acting on paired donors, with incorporation or reduction of molecular oxygen	Steroid biosynthesis(map00100)	1.0199	0.00020261	4.73104	0.000135231
Msa005989	Msa005989	Msa005989	AACS	catalytic activity	Valine, leucine and isoleucine degradation(map00280)	0.996302	6.73e-05	5.3038	2.49e-07
Msa009031	Msa009031	Msa009031	XAF1	-	-	-0.720679	0.00086481	-1.46669	0.000600146
Msa003836	Msa003836	Msa003836	CTSZ	peptidase activity, acting on L-amino acid peptides	Lysosome(map04142)	-0.654565	0.000544359	-1.25453	8.65e-07
Msa002686	Msa002686	Msa002686	#N/A	-	-	-0.752983	0.000938299	-1.19612	0.00143296
Msa003044	Msa003044	Msa003044	-	-	-	-0.877448	0.00142984	-3.35134	2.61e-11
Msa021929	Msa021929	Msa021929	C7	protein binding	-	-0.653423	0.00442025	-1.83454	5.36e-11
Msa005625	Msa005625	Msa005625	HMGCR	catalytic activity	Metabolic pathways(map01100)	1.1181	0.0119571	4.3247	1.02e-05
Msa007781	Msa007781	Msa007781	-	-	-	-0.753087	0.00037545	-3.70424	1.67e-52
Msa023471	Msa023471	Msa023471	CD9	integral component of membrane	-	-1.12809	0.00187224	-1.8715	1.05e-05
Msa015070	Msa015070	Msa015070	TLR5	protein binding	Toll-like receptor signaling pathway(map04620)	-0.617108	0.000957301	-4.10298	9.66e-40
Msa010837	Msa010837	Msa010837	GP5	protein binding	-	-0.906728	0.000240142	-1.46335	1.2e-07
Msa002968	Msa002968	Msa002968	-	transition metal ion binding	-	-0.898888	0.000328896	-2.51975	8.62e-06
Msa001774	Msa001774	Msa001774	ORM1	-	-	-0.593167	0.026965	-4.20435	1.4e-08
Msa018026	Msa018026	Msa018026	TNFAIP3	transition metal ion binding	NOD-like receptor signaling pathway(map04621)	-0.643	0.000186013	-1.90407	3.15e-16
Msa002880	Msa002880	Msa002880	-	-	-	-0.635064	0.000857133	-1.68998	1.71e-07
Msa009413	Msa009413	Msa009413	-	-	-	-1.48897	5.89e-05	-3.76887	3.7e-12
Msa017224	Msa017224	Msa017224	CD40	-	Toll-like receptor signaling pathway(map04620)	-1.17581	0.000188536	-1.10922	0.000872237
Msa016031	Msa016031	Msa016031	PLD4	catalytic activity	Metabolic pathways(map01100)	-1.52936	2.08e-05	-3.26819	2.1e-14
Msa015546	Msa015546	Msa015546	ARG2	metal ion binding	Metabolic pathways(map01100)	-0.940073	0.0316339	-3.70077	8.7e-06
Msa002879	Msa002879	Msa002879	-	-	-	-1.10446	0.0140819	-2.56975	0.00238094
Msa007011	Msa007011	Msa007011	-	catalytic activity	-	-0.961094	0.000158388	-3.14865	4.07e-11
Msa017286	Msa017286	Msa017286	-	-	-	-1.75314	0.0271474	-6.98346	3.75e-42
Msa023479	Msa023479	Msa023479	bcl2l14	-	-	-1.04945	0.000908015	-3.01702	1.48e-10
Msa023413	Msa023413	Msa023413	gnai1	hydrolase activity	Gap junction(map04540)	-0.771782	0.000166265	-1.63268	3.6e-10
Msa019990	Msa019990	Msa019990	MARCKSL1	calmodulin binding	-	-2.56007	1.04e-05	-3.59945	4.08e-07
Msa015145	Msa015145	Msa015145	-	transition metal ion binding	-	0.925045	5.85e-05	3.33285	7.36e-14
Msa023539	Msa023539	Msa023539	-	integral component of membrane	Lysosome(map04142)	-1.01424	0.000275634	-2.03446	4.77e-25
Msa021971	Msa021971	Msa021971	HMGCS1	lipid biosynthetic process	Metabolic pathways(map01100)	0.808535	0.0240266	3.93142	2.2e-32
Msa005219	Msa005219	Msa005219	-	peptidase activity, acting on L-amino acid peptides	-	-0.831943	0.0131742	-5.43154	9.45e-108
Msa019372	Msa019372	Msa019372	-	-	-	-0.888866	0.000487657	-2.93886	8.86e-21
Msa010471	Msa010471	Msa010471	CELA3A	peptidase activity, acting on L-amino acid peptides	-	-0.790242	0.000225078	3.65447	0.00116914
Msa003674	Msa003674	Msa003674	mx1	hydrolase activity	-	-1.17149	0.000140022	-4.34867	2.5e-07
Msa011902	Msa011902	Msa011902	FDPS	lipid biosynthetic process	Metabolic pathways(map01100)	0.648922	0.000466732	4.83822	8.82e-07
Msa018390	Msa018390	Msa018390	LSS	-	Steroid biosynthesis(map00100)	0.827904	0.00267786	4.85296	8.56e-10
Msa010533	Msa010533	Msa010533	DHCR24	catalytic activity	Steroid biosynthesis(map00100)	0.628836	0.000296582	5.30742	2.46e-12
Msa002079	Msa002079	Msa002079		protein binding	-	1.22882	0.00786027	4.32363	5.74e-21
Msa020351	Msa020351	Msa020351	TM7SF2	membrane	Steroid biosynthesis(map00100)	0.653919	0.000706351	4.04746	8.07e-66
Msa018229	Msa018229	Msa018229	NFKB2	protein binding	-	-0.70011	1.4e-05	-1.1315	3.75e-09
Msa013603	Msa013603	Msa013603	-	regulation of apoptotic process	-	-0.81276	9.33e-05	-1.35124	0.0001181
Msa018888	Msa018888	Msa018888	UPP2	catalytic activity	Metabolic pathways(map01100)	-0.904281	0.000577455	-1.73843	0.000317626
Msa002602	Msa002602	Msa002602	LYG2	-	-	-0.842366	0.000297511	-1.72661	5.7e-09
Msa013830	Msa013830	Msa013830	-	immune response	-	-1.11408	0.00142261	-3.10166	3.24e-13
Msa022991	Msa022991	Msa022991	FASN	metabolic process	Fatty acid biosynthesis(map00061)	0.824483	0.0154334	4.06388	2.63e-32
Msa023515	Msa023515	Msa023515	-	integral component of membrane	-	-1.13799	2.03e-05	-1.25762	1e-09
Msa022480	Msa022480	Msa022480	mylk	catalytic activity	Apelin signaling pathway(map04371)	-0.94485	1.39e-05	-3.34364	4.99e-61
Msa017328	Msa017328	Msa017328	-	carbohydrate binding	-	-1.90345	0.000665329	-4.78784	8.06e-43
Msa019370	Msa019370	Msa019370	psmb10	peptidase activity, acting on L-amino acid peptides	-	-0.602903	0.00743028	-1.34305	0.000162672
Msa005970	Msa005970	Msa005970	bgm	catalytic activity	Fatty acid biosynthesis(map00061)	1.00529	0.000971226	3.18785	1.3e-18
Msa022608	Msa022608	Msa022608	IRF3	regulatory region DNA binding	Toll-like receptor signaling pathway(map04620)	-0.588455	0.000230686	-1.25055	6.74e-06
Msa006945	Msa006945	Msa006945	SPNS1	integral component of membrane	-	-1.07023	0.0126585	-1.21726	9.01e-06
Msa007305	Msa007305	Msa007305	C19orf80	-	-	0.848335	0.00694571	4.32796	3.7e-39
Msa015711	Msa015711	Msa015711	ISYNA1	lipid biosynthetic process	-	0.883391	0.00216403	2.5181	0.000133778
Msa004443	Msa004443	Msa004443	-	-	-	-0.772679	0.000518375	-2.4493	2e-09
Msa011410	Msa011410	Msa011410	GADL1	catalytic activity	Metabolic pathways(map01100)	1.46197	0.000141472	4.40592	3.02e-30
Msa019792	Msa019792	Msa019792	GALNT12	-	Metabolic pathways(map01100)	-0.798013	2.56e-05	-1.15799	0.00917542
Msa020920	Msa020920	Msa020920	SC5D	lipid biosynthetic process	Steroid biosynthesis(map00100)	0.711243	0.000387097	4.04328	3.3e-05
Msa021281	Msa021281	Msa021281	gns	hydrolase activity	Lysosome(map04142)	-0.74109	4.38e-05	-3.2763	3.18e-15
Msa017487	Msa017487	Msa017487	TK2	-	Metabolic pathways(map01100)	-0.886565	0.000260057	-2.41144	9.03e-09
Msa007846	Msa007846	Msa007846		oxidoreductase activity, acting on paired donors, with incorporation or reduction of molecular oxygen	Ferroptosis(map04216)	-0.624262	0.00121204	-2.97273	6.19e-11
Msa002419	Msa002419	Msa002419	-	transition metal ion binding	-	-1.04447	0.000434163	-1.52454	5.7e-05
Msa019620	Msa019620	Msa019620	CYP51A1	transition metal ion binding	Steroid biosynthesis(map00100)	1.26842	1.12e-05	5.12077	1e-06
Msa012413	Msa012413	Msa012413	ASTE1	hydrolase activity	-	-0.881659	0.00021691	-2.55643	4.81e-12
Msa009045	Msa009045	Msa009045	-	-	-	-0.818739	0.000322839	-1.99982	4.15e-09
Msa012702	Msa012702	Msa012702	PRELID1	-	-	0.640188	7.57e-05	1.04337	4.32e-05
Msa011809	Msa011809	Msa011809	STEAP4	-	-	-0.716976	0.000840318	-1.27321	2.01e-05
Msa019374	Msa019374	Msa019374	-	-	Herpes simplex infection(map05168)	-0.650437	0.0185106	-2.58055	3.95e-23
Msa000244	Msa000244	Msa000244	-	-	-	-0.973565	0.00220578	-3.07674	3.46e-31
Msa011501	Msa011501	Msa011501	hamp	cellular iron ion homeostasis	-	-0.684753	0.0379497	-2.74705	0.000843682
